# Supplementary material for: The m6A reader MhYTP2 regulates MdMLO19 mRNA stability and antioxidant genes translation efficiency conferring powdery mildew resistance in apple
Source: Plant Biotechnol J. 2021 Nov 17;20(3):511–25. doi: 10.1111/pbi.13733 (PMC8882777; doi:10.1111/pbi.13733)
Supplement: Supplementary file 2 — Table S4 Differential m6A peaks and differentially expressed genes between the 35S::MhYTP2 line OE‐2 and the WT plants. [file PBI-20-511-s002.xlsx]

## Sheet: Sheet1
PEAK INFO													m6A regulation INFO					gene regulation INFO
seqnames	start	end	width	geneId	transcriptId	distanceToTSS	geneName	GO	KEGG	KO_ENTRY	EC	Description	peak_annotation	diff.lg.fdr	diff.p	diff.log2.fc	m6A_regulation	fc	log2(fc)	pval	qval	gene_regulation	significant	FPKM.OE2_1_input	FPKM.OE2_2_input	FPKM.WT_1_input	FPKM.WT_2_input
Chr00	391143	391291	149	MD00G1001800	MD00G1001800	3565	MD00G1001800	GO:0003674(molecular_function);GO:0008150(biological_process);GO:0016021(integral component of membrane)	NA	NA	NA	PREDICTED: uncharacterized protein LOC103955566 [Pyrus x bretschneideri]	3' UTR	-0.86	0.0630957	0.44	up	0.961099	-0.0572434	0.980602	1	down	no	6.51602	7.11032	6.30387	7.874
Chr00	417023	418261	1239	MD00G1002000	MD00G1002000	4966	MD00G1002000	GO:0005634(nucleus)	NA	NA	NA	PREDICTED: uncharacterized protein LOC103336734 isoform X2 [Prunus mume]	Exon (MD00G1002000/MD00G1002000, exon 8 of 12)	-0.509	0.203236	0.54	up	0.761282	-0.393497	0.0555036	0.34891	down	no	1.87315	1.54929	2.56386	1.93177
Chr00	660828	661214	387	MD00G1004100	MD00G1004100	3245	MD00G1004100	GO:0004747(ribokinase activity);GO:0005524(ATP binding);GO:0005737(cytoplasm);GO:0005829(cytosol);GO:0006014(D-ribose metabolic process);GO:0008865(fructokinase activity);GO:0016301(kinase activity);GO:0019252(starch biosynthetic process);GO:0046686(response to cadmium ion)	00051(Fructose and mannose metabolism);00500(Starch and sucrose metabolism);00520(Amino sugar and nucleotide sugar metabolism)	K00847	EC:2.7.1.4	PREDICTED: probable fructokinase-7 [Malus domestica]	3' UTR	-1.39	0.0128825	0.286	up	1.02994	0.0425642	0.368662	0.778543	up	no	15.6466	13.6919	14.2519	14.2336
Chr00	735967	736470	504	MD00G1004900	MD00G1004900	541	MD00G1004900	GO:0003677(DNA binding);GO:0003700(transcription factor activity, sequence-specific DNA binding);GO:0005634(nucleus);GO:0006351(transcription, DNA-templated);GO:0006355(regulation of transcription, DNA-templated);GO:0031347(regulation of defense response)	04712(Circadian rhythm - plant)	K16221	NA	PREDICTED: transcription factor TCP19-like [Malus domestica]	Exon (MD00G1004900/MD00G1004900, exon 2 of 2)	-3.27	7.58578e-05	0.608	up	0.908071	-0.139123	0.597142	0.898529	down	no	5.25697	4.82742	5.6652	5.4401
Chr00	736648	736766	119	MD00G1004900	MD00G1004900	1222	MD00G1004900	GO:0003677(DNA binding);GO:0003700(transcription factor activity, sequence-specific DNA binding);GO:0005634(nucleus);GO:0006351(transcription, DNA-templated);GO:0006355(regulation of transcription, DNA-templated);GO:0031347(regulation of defense response)	04712(Circadian rhythm - plant)	K16221	NA	PREDICTED: transcription factor TCP19-like [Malus domestica]	Exon (MD00G1004900/MD00G1004900, exon 2 of 2)	-0.753	0.0891251	0.786	up	0.908071	-0.139123	0.597142	0.898529	down	no	5.25697	4.82742	5.6652	5.4401
Chr00	997734	998120	387	MD00G1007100	MD00G1007100	0	MD00G1007100	GO:0003674(molecular_function);GO:0005634(nucleus);GO:0005783(endoplasmic reticulum);GO:0005789(endoplasmic reticulum membrane);GO:0006629(lipid metabolic process);GO:0016021(integral component of membrane);GO:0019915(lipid storage);GO:0034389(lipid particle organization)	NA	NA	NA	PREDICTED: seipin-2-like [Malus domestica]	5' UTR	-0.899	0.0562341	0.186	up	0.881918	-0.181284	0.23178	0.66015	down	no	12.246	12.9342	14.2334	14.3182
Chr00	1051695	1051844	150	MD00G1007800	MD00G1007800	1545	MD00G1007800	GO:0000302(response to reactive oxygen species);GO:0003677(DNA binding);GO:0003700(transcription factor activity, sequence-specific DNA binding);GO:0005515(protein binding);GO:0005634(nucleus);GO:0005737(cytoplasm);GO:0006351(transcription, DNA-templated);GO:0006355(regulation of transcription, DNA-templated);GO:0010200(response to chitin);GO:0042803(protein homodimerization activity);GO:0043565(…	NA	NA	NA	heat stress transcription factor A-4c-like [Malus domestica]	Exon (MD00G1007800/MD00G1007800, exon 2 of 2)	-1.18	0.0239883	0.348	up	1.03478	0.0493243	0.302518	0.730248	up	no	11.9253	12.0986	12.0641	11.1523
Chr00	1166230	1166409	180	MD00G1009300	MD00G1009300	5432	MD00G1009300	NA	NA	NA	NA	PREDICTED: uncharacterized protein LOC103434908 [Malus domestica]	3' UTR	-0.473	0.230144	0.238	up	1.22187	0.28909	0.000626443	0.0192304	up	no	114.539	112.229	88.7849	96.8057
Chr00	1166559	1166649	91	MD00G1009300	MD00G1009300	5761	MD00G1009300	NA	NA	NA	NA	PREDICTED: uncharacterized protein LOC103434908 [Malus domestica]	3' UTR	-1.29	0.0169824	1.09	up	1.22187	0.28909	0.000626443	0.0192304	up	no	114.539	112.229	88.7849	96.8057
Chr00	1173819	1173909	91	MD00G1009500	MD00G1009500	3699	MD00G1009500	GO:0003924(GTPase activity);GO:0005525(GTP binding);GO:0005829(cytosol);GO:0005886(plasma membrane);GO:0006886(intracellular protein transport);GO:0006913(nucleocytoplasmic transport);GO:0007264(small GTPase mediated signal transduction);GO:0009506(plasmodesma);GO:0031901(early endosome membrane);GO:0032588(trans-Golgi network membrane);GO:0042546(cell wall biogenesis)	04144(Endocytosis)	K07904	NA	PREDICTED: ras-related protein RIC2 [Malus domestica]	3' UTR	-0.394	0.309742	0.317	up	0.748937	-0.417084	0.104674	0.473644	down	no	2.62767	2.10632	3.36765	2.9533
Chr00	1423114	1423524	411	MD00G1011700	MD00G1011700	6011	MD00G1011700	GO:0005737(cytoplasm);GO:0006952(defense response);GO:0007165(signal transduction);GO:0016021(integral component of membrane);GO:0043531(ADP binding)	04141(Protein processing in endoplasmic reticulum)	K08852	EC:2.7.11.1;EC:3.1.26.-	PREDICTED: disease resistance protein TAO1-like [Malus domestica]	Exon (MD00G1011700/MD00G1011700, exon 4 of 8)	-0.631	0.133045	-0.544	down	0.945682	-0.0805732	0.836612	0.969971	down	no	5.26237	5.51252	6.07461	5.31917
Chr00	1753600	1753808	209	MD00G1014200	MD00G1014200	504	MD00G1014200	GO:0005575(cellular_component);GO:0016788(hydrolase activity, acting on ester bonds)	01200(Carbon metabolism);00030(Pentose phosphate pathway);00480(Glutathione metabolism)	K00033	EC:1.1.1.44;EC:1.1.1.343	PREDICTED: putative nuclease HARBI1, partial [Pyrus x bretschneideri]	3' UTR	-0.536	0.184502	0.828	up	0.720029	-0.473872	1	1	down	no	0.560135	0.767396	1.12754	0.71618
Chr00	1792013	1792928	916	MD00G1014400	MD00G1014400	0	MD00G1014400	NA	NA	NA	NA		Exon (MD00G1014400/MD00G1014400, exon 1 of 2)	-25.2	6.30957e-28	0.424	up	0.812243	-0.300016	0.0134326	0.159398	down	no	127.538	135.232	160.486	163.025
Chr00	2269209	2269507	299	MD00G1015800	MD00G1015800	801	MD00G1015800	GO:0005575(cellular_component);GO:0008150(biological_process)	NA	NA	NA	PREDICTED: LOB domain-containing protein 37-like [Malus domestica]	Exon (MD00G1015800/MD00G1015800, exon 2 of 2)	-0.983	0.0436516	0.281	up	0.859004	-0.219263	0.262086	0.691224	down	no	8.41622	7.29538	10.3548	7.93566
Chr00	2408546	2409085	540	MD00G1016700	MD00G1016700	8203	MD00G1016700	GO:0000228(nuclear chromosome);GO:0000775(chromosome, centromeric region);GO:0003674(molecular_function);GO:0005634(nucleus);GO:0006302(double-strand break repair);GO:0007062(sister chromatid cohesion);GO:0007067(mitotic nuclear division);GO:0051301(cell division);GO:0070601(centromeric sister chromatid cohesion)	NA	NA	NA	PREDICTED: sister chromatid cohesion 1 protein 4 [Malus domestica]	Exon (MD00G1016700/MD00G1016700, exon 7 of 14)	-2.85	0.000229087	0.384	up	1.04717	0.0664998	0.210293	0.638795	up	no	16.769	16.7621	15.8301	16.1904
Chr00	2410249	2410428	180	MD00G1016700	MD00G1016700	9906	MD00G1016700	GO:0000228(nuclear chromosome);GO:0000775(chromosome, centromeric region);GO:0003674(molecular_function);GO:0005634(nucleus);GO:0006302(double-strand break repair);GO:0007062(sister chromatid cohesion);GO:0007067(mitotic nuclear division);GO:0051301(cell division);GO:0070601(centromeric sister chromatid cohesion)	NA	NA	NA	PREDICTED: sister chromatid cohesion 1 protein 4 [Malus domestica]	Exon (MD00G1016700/MD00G1016700, exon 10 of 14)	-1.23	0.020893	0.267	up	1.04717	0.0664998	0.210293	0.638795	up	no	16.769	16.7621	15.8301	16.1904
Chr00	3359784	3359991	208	MD00G1019100	MD00G1019100	12324	MD00G1019100	GO:0005515(protein binding);GO:0005783(endoplasmic reticulum);GO:0005789(endoplasmic reticulum membrane);GO:0016021(integral component of membrane);GO:0020037(heme binding);GO:0043447(alkane biosynthetic process);GO:0046872(metal ion binding);GO:0055114(oxidation-reduction process)	00910(Nitrogen metabolism)	K10534	EC:1.7.1.1;EC:1.7.1.2	PREDICTED: cytochrome b5-like [Malus domestica]	3' UTR	-0.663	0.11885	0.475	up	0.814656	-0.295738	0.0783278	0.414034	down	no	5.87771	5.26304	7.17996	6.49545
Chr00	3625496	3625854	359	MD00G1019700	MD00G1019700	13286	MD00G1019700	GO:0003777(microtubule motor activity);GO:0005871(kinesin complex);GO:0007018(microtubule-based movement);GO:0016887(ATPase activity)	03008(Ribosome biogenesis in eukaryotes)	K14565	NA	PREDICTED: kinesin-like protein KCA2 [Malus domestica]	3' UTR	-8.03	4.36516e-10	0.425	up	1.06055	0.084818	0.169272	0.585873	up	no	56.5852	59.4834	52.8751	56.5663
Chr00	3970710	3970916	207	MD00G1024200	MD00G1024200	495	MD00G1024200	GO:0003723(RNA binding);GO:0004829(threonine-tRNA ligase activity);GO:0005739(mitochondrion);GO:0006435(threonyl-tRNA aminoacylation);GO:0009570(chloroplast stroma)	00970(Aminoacyl-tRNA biosynthesis)	K01868	EC:6.1.1.3	PREDICTED: threonine--tRNA ligase-like [Malus domestica]	Exon (MD00G1024200/MD00G1024200, exon 3 of 7)	-3.5	4.0738e-05	0.639	up	0.87312	-0.195748	0.32633	0.747961	down	no	9.99088	8.63361	11.7178	9.61317
Chr00	3971754	3972345	592	MD00G1024200	MD00G1024200	1539	MD00G1024200	GO:0003723(RNA binding);GO:0004829(threonine-tRNA ligase activity);GO:0005739(mitochondrion);GO:0006435(threonyl-tRNA aminoacylation);GO:0009570(chloroplast stroma)	00970(Aminoacyl-tRNA biosynthesis)	K01868	EC:6.1.1.3	PREDICTED: threonine--tRNA ligase-like [Malus domestica]	3' UTR	-0.635	0.13122	-0.249	down	0.87312	-0.195748	0.32633	0.747961	down	no	9.99088	8.63361	11.7178	9.61317
Chr00	3988001	3988371	371	MD00G1024400	MD00G1024400	0	MD00G1024400	GO:0004674(protein serine/threonine kinase activity);GO:0005886(plasma membrane)	NA	NA	NA	PREDICTED: probable LRR receptor-like serine/threonine-protein kinase At1g56140 isoform X1 [Malus domestica]	Exon (MD00G1024400/MD00G1024400, exon 1 of 9)	-0.622	0.137088	0.44	up	1.02086	0.0297817	0.671019	0.921195	up	no	5.27097	4.98423	4.39643	5.64924
Chr00	3994029	3994416	388	MD00G1024500	MD00G1024500	3045	MD00G1024500	GO:0004674(protein serine/threonine kinase activity);GO:0005886(plasma membrane)	04626(Plant-pathogen interaction)	K13459	NA	hypothetical protein PRUPE_ppa001152mg [Prunus persica]	3' UTR	-10.9	3.98107e-13	1.17	up	0.988358	-0.0168947	0.773683	0.954258	down	no	7.14172	8.08903	7.36244	8.04772
Chr00	4457519	4457870	352	MD00G1025700	MD00G1025700	1979	MD00G1025700	GO:0000790(nuclear chromatin);GO:0003677(DNA binding);GO:0006342(chromatin silencing)	04070(Phosphatidylinositol signaling system);04626(Plant-pathogen interaction)	K02183	NA	PREDICTED: probable histone H2A variant 3 [Malus domestica]	3' UTR	-0.788	0.0794328	-0.226	down	1.10857	0.148706	0.147128	0.550194	up	no	14.2963	11.9162	12.0053	11.6399
Chr00	4666141	4666404	264	MD00G1028400	MD00G1028400	2626	MD00G1028400	GO:0000502(proteasome complex);GO:0004298(threonine-type endopeptidase activity);GO:0005634(nucleus);GO:0005737(cytoplasm);GO:0005774(vacuolar membrane);GO:0005829(cytosol);GO:0005839(proteasome core complex);GO:0006511(ubiquitin-dependent protein catabolic process);GO:0008233(peptidase activity);GO:0051603(proteolysis involved in cellular protein catabolic process)	03050(Proteasome)	K02735	EC:3.4.25.1	PREDICTED: proteasome subunit beta type-3-A-like [Malus domestica]	3' UTR	-1.33	0.0151356	0.301	up	0.928186	-0.107514	0.598363	0.898757	down	no	26.8989	24.6744	29.0287	26.5348
Chr00	4731166	4731346	181	MD00G1028700	MD00G1028700	6851	MD00G1028700	GO:0005634(nucleus);GO:0005737(cytoplasm)	NA	NA	NA	PREDICTED: uncharacterized protein LOC103441541 [Malus domestica]	Exon (MD00G1028700/MD00G1028700, exon 5 of 6)	-0.923	0.0524807	0.325	up	1.05362	0.0753516	0.186916	0.609802	up	no	7.3732	6.76781	6.83969	6.58169
Chr00	4782067	4782390	324	MD00G1029300	MD00G1029300	0	MD00G1029300	GO:0009533(chloroplast stromal thylakoid);GO:0009535(chloroplast thylakoid membrane);GO:0016688(L-ascorbate peroxidase activity)	00053(Ascorbate and aldarate metabolism);00480(Glutathione metabolism)	K00434	EC:1.11.1.11	PREDICTED: probable L-ascorbate peroxidase 6, chloroplastic isoform X1 [Malus domestica]	5' UTR	-17.4	6.30957e-20	0.532	up	1.02987	0.042456	0.31275	0.737591	up	no	51.4219	50.9727	50.9704	48.4548
Chr00	4849643	4850036	394	MD00G1030000	MD00G1030000	150	MD00G1030000	GO:0003677(DNA binding);GO:0005515(protein binding);GO:0005634(nucleus);GO:0006338(chromatin remodeling);GO:0006351(transcription, DNA-templated);GO:0006355(regulation of transcription, DNA-templated);GO:0007275(multicellular organism development);GO:0016514(SWI/SNF complex)	NA	NA	NA	PREDICTED: SWI/SNF complex subunit SWI3C isoform X1 [Malus domestica]	5' UTR	-0.687	0.110154	0.264	up	0.96306	-0.0543024	0.992301	1	down	no	6.45493	6.24252	6.27755	6.90693
Chr00	4945976	4946542	567	MD00G1030500	MD00G1030500	59	MD00G1030500	GO:0016279(protein-lysine N-methyltransferase activity);GO:0018026(peptidyl-lysine monomethylation)	NA	NA	NA	PREDICTED: N-lysine methyltransferase setd6-like [Malus domestica]	5' UTR	-3	0.000151356	0.61	up	0.820177	-0.285992	0.0982432	0.462606	down	no	5.30096	4.93148	6.86323	5.61266
Chr00	5172596	5173177	582	MD00G1031100	MD00G1031100	13836	MD00G1031100	GO:0005634(nucleus);GO:0006281(DNA repair);GO:0016301(kinase activity)	03015(mRNA surveillance pathway)	K08873	EC:2.7.11.1	PREDICTED: serine/threonine-protein kinase TOR isoform X2 [Pyrus x bretschneideri]	Exon (MD00G1031100/MD00G1031100, exon 29 of 56)	-2.05	0.00199526	0.409	up	1.00336	0.00484137	0.546373	0.877082	up	no	12.6654	13.0949	12.5359	13.1381
Chr00	5173449	5175021	1573	MD00G1031100	MD00G1031100	14689	MD00G1031100	GO:0005634(nucleus);GO:0006281(DNA repair);GO:0016301(kinase activity)	03015(mRNA surveillance pathway)	K08873	EC:2.7.11.1	PREDICTED: serine/threonine-protein kinase TOR isoform X2 [Pyrus x bretschneideri]	Exon (MD00G1031100/MD00G1031100, exon 32 of 56)	-3.72	2.29087e-05	0.459	up	1.00336	0.00484137	0.546373	0.877082	up	no	12.6654	13.0949	12.5359	13.1381
Chr00	5179856	5180863	1008	MD00G1031100	MD00G1031100	21096	MD00G1031100	GO:0005634(nucleus);GO:0006281(DNA repair);GO:0016301(kinase activity)	03015(mRNA surveillance pathway)	K08873	EC:2.7.11.1	PREDICTED: serine/threonine-protein kinase TOR isoform X2 [Pyrus x bretschneideri]	Exon (MD00G1031100/MD00G1031100, exon 43 of 56)	-1.92	0.00288403	0.256	up	1.00336	0.00484137	0.546373	0.877082	up	no	12.6654	13.0949	12.5359	13.1381
Chr00	5611037	5611216	180	MD00G1032200	MD00G1032200	3176	MD00G1032200	GO:0047037(salutaridine reductase (NADPH) activity);GO:0050661(NADP binding);GO:0097295(morphine biosynthetic process)	00902(Monoterpenoid biosynthesis)	K15095	EC:1.1.1.208	PREDICTED: (+)-neomenthol dehydrogenase-like isoform X2 [Malus domestica]	3' UTR	-0.549	0.176198	0.286	up	1.01387	0.0198752	0.630305	0.909036	up	no	8.94259	6.95164	7.84407	7.8327
Chr00	5671918	5672207	290	MD00G1032300	MD00G1032300	2588	MD00G1032300	GO:0000815(ESCRT III complex);GO:0005515(protein binding);GO:0005622(intracellular);GO:0005623(cell);GO:0005634(nucleus);GO:0005770(late endosome);GO:0005829(cytosol);GO:0007034(vacuolar transport);GO:0010008(endosome membrane);GO:0015031(protein transport);GO:0016192(vesicle-mediated transport);GO:0070676(intralumenal vesicle formation)	04144(Endocytosis)	K12193	NA	PREDICTED: vacuolar protein sorting-associated protein 24 homolog 1-like [Malus domestica]	3' UTR	-0.524	0.192309	-0.135	down	0.902085	-0.148665	0.399504	0.799152	down	no	13.5328	13.4264	14.0965	15.789
Chr00	5778673	5779925	1253	MD00G1033400	MD00G1033400	369	MD00G1033400	GO:0005737(cytoplasm);GO:0030001(metal ion transport);GO:0046914(transition metal ion binding);GO:0046916(cellular transition metal ion homeostasis)	NA	NA	NA	PREDICTED: heavy metal-associated isoprenylated plant protein 3-like [Malus domestica]	Exon (MD00G1033400/MD00G1033400, exon 2 of 5)	-1.06	0.0338844	1.02	up	1.99237	0.994489	1	1	up	no	0.560507	0.996191	0.412526	0.368802
Chr00	5796172	5796261	90	MD00G1033600	MD00G1033600	1859	MD00G1033600	GO:0005215(transporter activity);GO:0005524(ATP binding);GO:0005886(plasma membrane);GO:0006810(transport);GO:0016887(ATPase activity)	02010(ABC transporters)	K05658	EC:3.6.3.44	PREDICTED: ABC transporter F family member 1 [Pyrus x bretschneideri]	Exon (MD00G1033600/MD00G1033600, exon 5 of 6)	-0.456	0.243781	0.134	up	1.05733	0.080427	0.168425	0.584334	up	no	29.7041	27.3892	27.446	26.5516
Chr00	5797573	5797870	298	MD00G1033600	MD00G1033600	3260	MD00G1033600	GO:0005215(transporter activity);GO:0005524(ATP binding);GO:0005886(plasma membrane);GO:0006810(transport);GO:0016887(ATPase activity)	02010(ABC transporters)	K05658	EC:3.6.3.44	PREDICTED: ABC transporter F family member 1 [Pyrus x bretschneideri]	Exon (MD00G1033600/MD00G1033600, exon 6 of 6)	-3.34	6.30957e-05	0.303	up	1.05733	0.080427	0.168425	0.584334	up	no	29.7041	27.3892	27.446	26.5516
Chr00	5798197	5798553	357	MD00G1033600	MD00G1033600	3884	MD00G1033600	GO:0005215(transporter activity);GO:0005524(ATP binding);GO:0005886(plasma membrane);GO:0006810(transport);GO:0016887(ATPase activity)	02010(ABC transporters)	K05658	EC:3.6.3.44	PREDICTED: ABC transporter F family member 1 [Pyrus x bretschneideri]	Exon (MD00G1033600/MD00G1033600, exon 6 of 6)	-0.787	0.0794328	0.113	up	1.05733	0.080427	0.168425	0.584334	up	no	29.7041	27.3892	27.446	26.5516
Chr00	6385992	6386199	208	MD00G1035900	MD00G1035900	2103	MD00G1035900	GO:0005515(protein binding);GO:0005773(vacuole);GO:0005774(vacuolar membrane);GO:0005783(endoplasmic reticulum);GO:0005789(endoplasmic reticulum membrane);GO:0005829(cytosol);GO:0005886(plasma membrane);GO:0009535(chloroplast thylakoid membrane);GO:0016021(integral component of membrane);GO:0020037(heme binding);GO:0046872(metal ion binding);GO:0055114(oxidation-reduction process)	00910(Nitrogen metabolism)	K10534	EC:1.7.1.1;EC:1.7.1.2	PREDICTED: cytochrome b5-like [Malus domestica]	3' UTR	-4.7	1.8197e-06	-0.31	down	0.915272	-0.127728	0.463964	0.837197	down	no	41.065	40.8937	42.8428	46.703
Chr00	6463961	6464332	372	MD00G1036600	MD00G1036600	0	MD00G1036600	GO:0003674(molecular_function);GO:0009733(response to auxin)	04075(Plant hormone signal transduction)	K14488	NA	PREDICTED: auxin-responsive protein SAUR32-like [Malus domestica]	Exon (MD00G1036600/MD00G1036600, exon 1 of 1)	-0.895	0.0562341	-0.0971	down	0.864156	-0.210636	0.122964	0.509042	down	no	69.831	70.1806	83.8119	78.2091
Chr00	6564927	6565694	768	MD00G1037000	MD00G1037000	0	MD00G1037000	GO:0000166(nucleotide binding);GO:0003723(RNA binding);GO:0005515(protein binding);GO:0005634(nucleus);GO:0005774(vacuolar membrane);GO:0008143(poly(A) binding);GO:0008150(biological_process);GO:0016607(nuclear speck);GO:0043621(protein self-association)	03015(mRNA surveillance pathway)	K14396	NA	PREDICTED: polyadenylate-binding protein 2 isoform X1 [Malus domestica]	5' UTR	-6.85	8.12831e-09	0.723	up	0.817785	-0.290207	0.115792	0.497219	down	no	7.98543	7.97805	10.3076	9.21278
Chr00	6600099	6600307	209	MD00G1037300	MD00G1037300	504	MD00G1037300	GO:0003674(molecular_function);GO:0008150(biological_process);GO:0009507(chloroplast);GO:0009941(chloroplast envelope);GO:0016021(integral component of membrane)	NA	NA	NA	hypothetical protein PRUPE_ppa009241mg [Prunus persica]	Exon (MD00G1037300/MD00G1037300, exon 1 of 3)	-0.808	0.074131	0.213	up	0.968758	-0.0457913	0.929613	0.988451	down	no	16.2228	15.7533	17.4901	15.5172
Chr00	6602709	6603600	892	MD00G1037300	MD00G1037300	3114	MD00G1037300	GO:0003674(molecular_function);GO:0008150(biological_process);GO:0009507(chloroplast);GO:0009941(chloroplast envelope);GO:0016021(integral component of membrane)	NA	NA	NA	hypothetical protein PRUPE_ppa009241mg [Prunus persica]	3' UTR	-1.13	0.0275423	0.18	up	0.968758	-0.0457913	0.929613	0.988451	down	no	16.2228	15.7533	17.4901	15.5172
Chr00	6846854	6847390	537	MD00G1040200	MD00G1040200	3688	MD00G1040200	NA	NA	NA	NA	PREDICTED: zinc finger protein GIS2-like [Pyrus x bretschneideri]	3' UTR	-4.24	6.0256e-06	0.783	up	1.06908	0.0963681	0.407852	0.803669	up	no	5.04765	4.78762	5.11394	4.08582
Chr00	6917521	6918688	1168	MD00G1040500	MD00G1040500	269	MD00G1040500	GO:0005634(nucleus);GO:0005829(cytosol)	00565(Ether lipid metabolism)	K01062	EC:3.1.1.47	PREDICTED: zinc finger CCCH domain-containing protein 19-like [Malus domestica]	Exon (MD00G1040500/MD00G1040500, exon 1 of 10)	-25.1	7.94328e-28	0.741	up	1.0824	0.11423	0.0836979	0.428903	up	no	11.0163	10.9442	10.5484	9.74033
Chr00	6925681	6927470	1790	MD00G1040500	MD00G1040500	8429	MD00G1040500	GO:0005634(nucleus);GO:0005829(cytosol)	00565(Ether lipid metabolism)	K01062	EC:3.1.1.47	PREDICTED: zinc finger CCCH domain-containing protein 19-like [Malus domestica]	Exon (MD00G1040500/MD00G1040500, exon 8 of 10)	-6.69	1.20226e-08	0.474	up	1.0824	0.11423	0.0836979	0.428903	up	no	11.0163	10.9442	10.5484	9.74033
Chr00	7636713	7637278	566	MD00G1041900	MD00G1041900	60	MD00G1041900	GO:0003677(DNA binding);GO:0005515(protein binding);GO:0005634(nucleus);GO:0006338(chromatin remodeling);GO:0006351(transcription, DNA-templated);GO:0006355(regulation of transcription, DNA-templated);GO:0007275(multicellular organism development);GO:0016514(SWI/SNF complex)	NA	NA	NA	PREDICTED: SWI/SNF complex subunit SWI3C-like isoform X1 [Malus domestica]	5' UTR	-4.57	2.51189e-06	0.638	up	0.981698	-0.0266488	0.78652	0.957808	down	no	14.1549	13.6535	13.7514	14.5754
Chr00	8255739	8255888	150	MD00G1045200	MD00G1045200	148	MD00G1045200	GO:0003674(molecular_function);GO:0005634(nucleus);GO:0008150(biological_process)	NA	NA	NA	PREDICTED: uncharacterized protein LOC103401363 [Malus domestica]	Exon (MD00G1045200/MD00G1045200, exon 1 of 12)	-0.583	0.156675	0.258	up	0.9928	-0.0104255	0.699074	0.929762	down	no	7.15347	7.56729	7.53455	7.29298
Chr00	9102165	9102372	208	MD00G1048400	MD00G1048400	7063	MD00G1048400	GO:0005198(structural molecule activity);GO:0030125(clathrin vesicle coat);GO:0032050(clathrin heavy chain binding);GO:0072583(clathrin-mediated endocytosis)	00970(Aminoacyl-tRNA biosynthesis)	K01868	EC:6.1.1.3	PREDICTED: clathrin light chain 2-like [Malus domestica]	Exon (MD00G1048400/MD00G1048400, exon 2 of 3)	-0.521	0.194536	0.263	up	0.956969	-0.0634566	0.988913	1	down	no	2.38408	2.5619	2.50182	2.66656
Chr00	9595947	9597134	1188	MD00G1050700	MD00G1050700	118	MD00G1050700	GO:0003676(nucleic acid binding);GO:0003723(RNA binding);GO:0005829(cytosol)	NA	NA	NA	PREDICTED: far upstream element-binding protein 2-like isoform X1 [Pyrus x bretschneideri]	5' UTR	-0.988	0.042658	0.153	up	1.02459	0.0350492	0.358153	0.771004	up	no	26.7973	26.0974	25.5759	26.0492
Chr00	9598935	9601209	2275	MD00G1050700	MD00G1050700	3106	MD00G1050700	GO:0003676(nucleic acid binding);GO:0003723(RNA binding);GO:0005829(cytosol)	NA	NA	NA	PREDICTED: far upstream element-binding protein 2-like isoform X1 [Pyrus x bretschneideri]	Exon (MD00G1050700/MD00G1050700, exon 6 of 7)	-1.26	0.0190546	-0.192	down	1.02459	0.0350492	0.358153	0.771004	up	no	26.7973	26.0974	25.5759	26.0492
Chr00	9601624	9602187	564	MD00G1050700	MD00G1050700	5795	MD00G1050700	GO:0003676(nucleic acid binding);GO:0003723(RNA binding);GO:0005829(cytosol)	NA	NA	NA	PREDICTED: far upstream element-binding protein 2-like isoform X1 [Pyrus x bretschneideri]	3' UTR	-3.41	5.24807e-05	0.378	up	1.02459	0.0350492	0.358153	0.771004	up	no	26.7973	26.0974	25.5759	26.0492
Chr00	9716836	9717806	971	MD00G1052100	MD00G1052100	2064	MD00G1052100	GO:0005789(endoplasmic reticulum membrane);GO:0005886(plasma membrane);GO:0016021(integral component of membrane);GO:0016032(viral process);GO:0046907(intracellular transport)	NA	NA	NA	PREDICTED: vesicle-associated protein 2-2-like [Malus domestica]	Exon (MD00G1052100/MD00G1052100, exon 7 of 8)	-7.75	8.70964e-10	0.436	up	0.838211	-0.254615	0.107045	0.47861	down	no	9.84324	8.47842	11.1354	10.7227
Chr00	9766274	9766332	59	MD00G1052700	MD00G1052700	2208	MD00G1052700	GO:0005215(transporter activity);GO:0005794(Golgi apparatus);GO:0009737(response to abscisic acid);GO:0048868(pollen tube development)	NA	NA	NA	PREDICTED: trafficking protein particle complex subunit 6B-like [Pyrus x bretschneideri]	3' UTR	-0.583	0.156675	-0.607	down	0.873767	-0.19468	0.375635	0.78337	down	no	8.11249	8.04041	9.79907	8.68745
Chr00	10025386	10025595	210	MD00G1053700	MD00G1053700	268	MD00G1053700	GO:0005524(ATP binding);GO:0005634(nucleus);GO:0006952(defense response);GO:0043531(ADP binding)	04075(Plant hormone signal transduction)	K13415	EC:2.7.10.1;EC:2.7.11.1	PREDICTED: probable disease resistance protein At5g66900 [Malus domestica]	Exon (MD00G1053700/MD00G1053700, exon 1 of 5)	-2.37	0.000831764	0.49	up	0.876591	-0.190024	0.182739	0.60427	down	no	21.0431	22.0883	23.7735	25.4301
Chr00	10093180	10093300	121	MD00G1054100	MD00G1054100	90	MD00G1054100	GO:0003910(DNA ligase (ATP) activity);GO:0005737(cytoplasm);GO:0006273(lagging strand elongation);GO:0051103(DNA ligation involved in DNA repair)	03030(DNA replication);03410(Base excision repair);03420(Nucleotide excision repair);03430(Mismatch repair)	K10747	EC:6.5.1.1;EC:6.5.1.6	hypothetical protein PRUPE_ppa000275mg [Prunus persica]	Exon (MD00G1054100/MD00G1054100, exon 1 of 20)	-0.868	0.0616595	0.318	up	0.929981	-0.104727	0.614928	0.905168	down	no	7.4328	7.7876	8.00667	8.35969
Chr00	10096664	10098176	1513	MD00G1054100	MD00G1054100	3574	MD00G1054100	GO:0003910(DNA ligase (ATP) activity);GO:0005737(cytoplasm);GO:0006273(lagging strand elongation);GO:0051103(DNA ligation involved in DNA repair)	03030(DNA replication);03410(Base excision repair);03420(Nucleotide excision repair);03430(Mismatch repair)	K10747	EC:6.5.1.1;EC:6.5.1.6	hypothetical protein PRUPE_ppa000275mg [Prunus persica]	Exon (MD00G1054100/MD00G1054100, exon 4 of 20)	-1.54	0.00831764	0.629	up	0.929981	-0.104727	0.614928	0.905168	down	no	7.4328	7.7876	8.00667	8.35969
Chr00	10111240	10111509	270	MD00G1054100	MD00G1054100	18150	MD00G1054100	GO:0003910(DNA ligase (ATP) activity);GO:0005737(cytoplasm);GO:0006273(lagging strand elongation);GO:0051103(DNA ligation involved in DNA repair)	03030(DNA replication);03410(Base excision repair);03420(Nucleotide excision repair);03430(Mismatch repair)	K10747	EC:6.5.1.1;EC:6.5.1.6	hypothetical protein PRUPE_ppa000275mg [Prunus persica]	3' UTR	-3.89	1.47911e-05	1.06	up	0.929981	-0.104727	0.614928	0.905168	down	no	7.4328	7.7876	8.00667	8.35969
Chr00	10136477	10136595	119	MD00G1054500	MD00G1054500	8772	MD00G1054500	GO:0000287(magnesium ion binding);GO:0004737(pyruvate decarboxylase activity);GO:0005829(cytosol);GO:0009507(chloroplast);GO:0016831(carboxy-lyase activity);GO:0030976(thiamine pyrophosphate binding)	04146(Peroxisome)	K12261	EC:4.1.-.-	PREDICTED: 2-hydroxyacyl-CoA lyase [Malus domestica]	3' UTR	-0.633	0.13213	0.496	up	1.0483	0.0680507	0.411341	0.806016	up	no	4.64457	4.08895	3.98168	4.34945
Chr00	10325741	10326188	448	MD00G1055200	MD00G1055200	6591	MD00G1055200	GO:0000045(autophagosome assembly);GO:0000422(mitophagy);GO:0004197(cysteine-type endopeptidase activity);GO:0005829(cytosol);GO:0006501(C-terminal protein lipidation);GO:0006612(protein targeting to membrane);GO:0016485(protein processing);GO:0044804(nucleophagy);GO:0051697(protein delipidation)	04140(Regulation of autophagy)	K08342	EC:3.4.22.-	PREDICTED: cysteine protease ATG4-like [Pyrus x bretschneideri]	3' UTR	-3.35	6.0256e-05	0.432	up	0.945289	-0.081173	0.776464	0.954993	down	no	16.8617	16.2505	17.3417	17.687
Chr00	10463469	10465161	1693	MD00G1055800	MD00G1055800	1790	MD00G1055800	GO:0003677(DNA binding);GO:0005634(nucleus);GO:0006355(regulation of transcription, DNA-templated);GO:0008270(zinc ion binding);GO:0016746(transferase activity, transferring acyl groups)	NA	NA	NA	PREDICTED: uncharacterized protein LOC103962835 isoform X2 [Pyrus x bretschneideri]	Exon (MD00G1055800/MD00G1055800, exon 4 of 20)	-2.24	0.00120226	0.378	up	1.02552	0.0363594	0.375286	0.78337	up	no	11.3738	12.036	11.0251	11.8021
Chr00	10465867	10466139	273	MD00G1055800	MD00G1055800	4188	MD00G1055800	GO:0003677(DNA binding);GO:0005634(nucleus);GO:0006355(regulation of transcription, DNA-templated);GO:0008270(zinc ion binding);GO:0016746(transferase activity, transferring acyl groups)	NA	NA	NA	PREDICTED: uncharacterized protein LOC103962835 isoform X2 [Pyrus x bretschneideri]	Exon (MD00G1055800/MD00G1055800, exon 9 of 20)	-0.385	0.320627	-0.157	down	1.02552	0.0363594	0.375286	0.78337	up	no	11.3738	12.036	11.0251	11.8021
Chr00	10469227	10469435	209	MD00G1055800	MD00G1055800	7548	MD00G1055800	GO:0003677(DNA binding);GO:0005634(nucleus);GO:0006355(regulation of transcription, DNA-templated);GO:0008270(zinc ion binding);GO:0016746(transferase activity, transferring acyl groups)	NA	NA	NA	PREDICTED: uncharacterized protein LOC103962835 isoform X2 [Pyrus x bretschneideri]	3' UTR	-0.472	0.230675	0.204	up	1.02552	0.0363594	0.375286	0.78337	up	no	11.3738	12.036	11.0251	11.8021
Chr00	10530887	10531335	449	MD00G1056300	MD00G1056300	90	MD00G1056300	GO:0003677(DNA binding);GO:0003700(transcription factor activity, sequence-specific DNA binding);GO:0005515(protein binding);GO:0005634(nucleus);GO:0006351(transcription, DNA-templated);GO:0006355(regulation of transcription, DNA-templated);GO:0008285(negative regulation of cell proliferation);GO:0009734(auxin-activated signaling pathway);GO:0009737(response to abscisic acid);GO:0009911(positive …	04075(Plant hormone signal transduction)	K14486	NA	PREDICTED: auxin response factor 2-like [Malus domestica]	5' UTR	-1.57	0.00776247	0.811	up	0.656716	-0.606658	0.00225812	0.0487339	down	no	1.62328	1.68681	2.30564	2.73473
Chr00	10617547	10617757	211	MD00G1057800	MD00G1057800	0	MD00G1057800	GO:0003677(DNA binding);GO:0003682(chromatin binding);GO:0005634(nucleus);GO:0008150(biological_process)	NA	NA	NA	PREDICTED: uncharacterized protein LOC103427780 [Malus domestica]	5' UTR	-2.13	0.00162181	0.926	up	0.951254	-0.072097	0.881983	0.980279	down	no	6.08051	6.47183	6.52734	6.66823
Chr00	10624497	10624916	420	MD00G1057800	MD00G1057800	6950	MD00G1057800	GO:0003677(DNA binding);GO:0003682(chromatin binding);GO:0005634(nucleus);GO:0008150(biological_process)	NA	NA	NA	PREDICTED: uncharacterized protein LOC103427780 [Malus domestica]	3' UTR	-1.98	0.00245471	0.459	up	0.951254	-0.072097	0.881983	0.980279	down	no	6.08051	6.47183	6.52734	6.66823
Chr00	10631402	10631461	60	MD00G1058000	MD00G1058000	445	MD00G1058000	GO:0003674(molecular_function);GO:0008150(biological_process)	NA	NA	NA	PREDICTED: uncharacterized protein LOC103434419 [Malus domestica]	Exon (MD00G1058000/MD00G1058000, exon 1 of 5)	-0.572	0.163305	-1.26	down	1.1941	0.255919	0.457083	0.83462	up	no	0.466402	0.541284	0.244545	0.599345
Chr00	11198011	11198207	197	MD00G1060300	MD00G1060300	28	MD00G1060300	GO:0005742(mitochondrial outer membrane translocase complex);GO:0015266(protein channel activity);GO:0030150(protein import into mitochondrial matrix);GO:0031307(integral component of mitochondrial outer membrane);GO:0045040(protein import into mitochondrial outer membrane)	NA	NA	NA	PREDICTED: mitochondrial import receptor subunit TOM9-2-like [Malus domestica]	Exon (MD00G1060300/MD00G1060300, exon 1 of 1)	-0.777	0.0831764	-0.381	down	0.909574	-0.136738	0.709443	0.932977	down	no	9.98896	9.01932	9.63776	11.2602
Chr00	11243389	11243658	270	MD00G1060900	MD00G1060900	4695	MD00G1060900	GO:0003677(DNA binding);GO:0003700(transcription factor activity, sequence-specific DNA binding);GO:0005634(nucleus);GO:0006351(transcription, DNA-templated);GO:0006355(regulation of transcription, DNA-templated)	03040(Spliceosome)	K12741	NA	PREDICTED: protein PHOSPHATE STARVATION RESPONSE 1-like isoform X1 [Pyrus x bretschneideri]	3' UTR	-0.612	0.141906	0.136	up	0.969747	-0.0443203	0.92403	0.986415	down	no	15.1279	14.082	15.4264	14.6947
Chr00	11254188	11254639	452	MD00G1061100	MD00G1061100	1843	MD00G1061100	GO:0005515(protein binding);GO:0005886(plasma membrane);GO:0009832(plant-type cell wall biogenesis);GO:0009834(plant-type secondary cell wall biogenesis);GO:0009863(salicylic acid mediated signaling pathway);GO:0009867(jasmonic acid mediated signaling pathway);GO:0009873(ethylene-activated signaling pathway);GO:0016021(integral component of membrane);GO:0016757(transferase activity, transferring …	00500(Starch and sucrose metabolism);00520(Amino sugar and nucleotide sugar metabolism)	K00770	EC:2.4.2.24	PREDICTED: cellulose synthase A catalytic subunit 4 [UDP-forming]-like [Malus domestica]	Exon (MD00G1061100/MD00G1061100, exon 6 of 12)	-1.1	0.0301995	0.621	up	1.80088	0.848706	1.05016e-09	3.289e-07	up	no	7.51455	6.80201	3.36594	4.5838
Chr00	11255339	11255488	150	MD00G1061100	MD00G1061100	2994	MD00G1061100	GO:0005515(protein binding);GO:0005886(plasma membrane);GO:0009832(plant-type cell wall biogenesis);GO:0009834(plant-type secondary cell wall biogenesis);GO:0009863(salicylic acid mediated signaling pathway);GO:0009867(jasmonic acid mediated signaling pathway);GO:0009873(ethylene-activated signaling pathway);GO:0016021(integral component of membrane);GO:0016757(transferase activity, transferring …	00500(Starch and sucrose metabolism);00520(Amino sugar and nucleotide sugar metabolism)	K00770	EC:2.4.2.24	PREDICTED: cellulose synthase A catalytic subunit 4 [UDP-forming]-like [Malus domestica]	Exon (MD00G1061100/MD00G1061100, exon 10 of 12)	-0.788	0.0794328	0.413	up	1.80088	0.848706	1.05016e-09	3.289e-07	up	no	7.51455	6.80201	3.36594	4.5838
Chr00	11468365	11468424	60	MD00G1062200	MD00G1062200	2630	MD00G1062200	GO:0001558(regulation of cell growth);GO:0005634(nucleus);GO:0009734(auxin-activated signaling pathway);GO:0044843(cell cycle G1/S phase transition);GO:0051302(regulation of cell division)	NA	NA	NA	PREDICTED: ERBB-3 BINDING PROTEIN 1 isoform X1 [Malus domestica]	Exon (MD00G1062200/MD00G1062200, exon 6 of 10)	-0.601	0.147231	-0.176	down	0.95556	-0.0655816	0.916054	0.985129	down	no	26.6407	24.4063	28.5527	24.8683
Chr00	11468983	11469439	457	MD00G1062200	MD00G1062200	3248	MD00G1062200	GO:0001558(regulation of cell growth);GO:0005634(nucleus);GO:0009734(auxin-activated signaling pathway);GO:0044843(cell cycle G1/S phase transition);GO:0051302(regulation of cell division)	NA	NA	NA	PREDICTED: ERBB-3 BINDING PROTEIN 1 isoform X1 [Malus domestica]	3' UTR	-1.62	0.00660693	0.259	up	0.95556	-0.0655816	0.916054	0.985129	down	no	26.6407	24.4063	28.5527	24.8683
Chr00	11972540	11974142	1603	MD00G1063900	MD00G1063900	2370	MD00G1063900	GO:0003755(peptidyl-prolyl cis-trans isomerase activity);GO:0005528(FK506 binding);GO:0005789(endoplasmic reticulum membrane);GO:0061077(chaperone-mediated protein folding)	03030(DNA replication);03420(Nucleotide excision repair);03430(Mismatch repair);03440(Homologous recombination)	K07466	NA	PREDICTED: peptidyl-prolyl cis-trans isomerase FKBP53-like isoform X2 [Malus domestica]	Exon (MD00G1063900/MD00G1063900, exon 6 of 14)	-4.37	4.2658e-06	0.526	up	0.968506	-0.0461678	0.952811	0.993679	down	no	4.60163	5.42533	5.04863	5.3044
Chr00	12398987	12399164	178	MD00G1064800	MD00G1064800	6686	MD00G1064800	GO:0005618(cell wall);GO:0006633(fatty acid biosynthetic process);GO:0009507(chloroplast);GO:0009534(chloroplast thylakoid);GO:0009817(defense response to fungus, incompatible interaction);GO:0019171(3-hydroxyacyl-[acyl-carrier-protein] dehydratase activity);GO:0047450(crotonoyl-[acyl-carrier-protein] hydratase activity)	01212(Fatty acid metabolism);00061(Fatty acid biosynthesis);00780(Biotin metabolism)	K02372	EC:4.2.1.59	hypothetical protein PRUPE_ppa012082mg [Prunus persica]	3' UTR	-1.37	0.0134896	0.572	up	1.09772	0.134508	0.134386	0.527657	up	no	11.8372	13.0547	11.6352	11.0409
Chr00	13393592	13393859	268	MD00G1068300	MD00G1068300	1918	MD00G1068300	GO:0000775(chromosome, centromeric region);GO:0003677(DNA binding);GO:0005634(nucleus);GO:0005694(chromosome);GO:0008270(zinc ion binding);GO:0018024(histone-lysine N-methyltransferase activity);GO:0034968(histone lysine methylation);GO:0040029(regulation of gene expression, epigenetic);GO:0042054(histone methyltransferase activity);GO:0042393(histone binding)	00310(Lysine degradation)	K11420	EC:2.1.1.43	PREDICTED: histone-lysine N-methyltransferase, H3 lysine-9 specific SUVH1-like [Malus domestica]	Exon (MD00G1068300/MD00G1068300, exon 2 of 3)	-2.01	0.00218776	-0.302	down	1.10318	0.141672	0.0465688	0.318806	up	no	18.4759	18.5429	16.4851	17.0713
Chr00	13458857	13459215	359	MD00G1068700	MD00G1068700	119	MD00G1068700	GO:0004004(ATP-dependent RNA helicase activity);GO:0005739(mitochondrion);GO:0010501(RNA secondary structure unwinding)	03040(Spliceosome)	K12823	EC:3.6.4.13	PREDICTED: DEAD-box ATP-dependent RNA helicase 5-like [Pyrus x bretschneideri]	Exon (MD00G1068700/MD00G1068700, exon 1 of 14)	-3.72	2.34423e-05	0.671	up	0.750395	-0.414278	0.010743	0.138339	down	no	5.01656	4.24329	6.40866	5.93131
Chr00	13824929	13825240	312	MD00G1071300	MD00G1071300	8723	MD00G1071300	GO:0000462(maturation of SSU-rRNA from tricistronic rRNA transcript (SSU-rRNA, 5.8S rRNA, LSU-rRNA));GO:0000479(endonucleolytic cleavage of tricistronic rRNA transcript (SSU-rRNA, 5.8S rRNA, LSU-rRNA));GO:0003924(GTPase activity);GO:0005525(GTP binding);GO:0030686(90S preribosome);GO:0034511(U3 snoRNA binding)	03008(Ribosome biogenesis in eukaryotes)	K14569	NA	PREDICTED: ribosome biogenesis protein BMS1 homolog [Malus domestica]	Exon (MD00G1071300/MD00G1071300, exon 14 of 17)	-0.622	0.136773	0.328	up	1.05664	0.0794852	0.166192	0.580173	up	no	7.37774	7.48947	7.21102	6.85923
Chr00	13825784	13826692	909	MD00G1071300	MD00G1071300	9578	MD00G1071300	GO:0000462(maturation of SSU-rRNA from tricistronic rRNA transcript (SSU-rRNA, 5.8S rRNA, LSU-rRNA));GO:0000479(endonucleolytic cleavage of tricistronic rRNA transcript (SSU-rRNA, 5.8S rRNA, LSU-rRNA));GO:0003924(GTPase activity);GO:0005525(GTP binding);GO:0030686(90S preribosome);GO:0034511(U3 snoRNA binding)	03008(Ribosome biogenesis in eukaryotes)	K14569	NA	PREDICTED: ribosome biogenesis protein BMS1 homolog [Malus domestica]	3' UTR	-4.87	1.1749e-06	0.603	up	1.05664	0.0794852	0.166192	0.580173	up	no	7.37774	7.48947	7.21102	6.85923
Chr00	14108865	14109042	178	MD00G1071900	MD00G1071900	324	MD00G1071900	GO:0003674(molecular_function);GO:0005886(plasma membrane);GO:0008150(biological_process);GO:0016021(integral component of membrane)	NA	NA	NA	PREDICTED: transmembrane protein 64-like isoform X2 [Malus domestica]	Exon (MD00G1071900/MD00G1071900, exon 1 of 4)	-2.2	0.00131826	1.16	up	0.883257	-0.179095	0.420197	0.812083	down	no	4.95173	4.38323	5.26813	5.30066
Chr00	14223162	14223489	328	MD00G1072300	MD00G1072300	8896	MD00G1072300	GO:0000244(spliceosomal tri-snRNP complex assembly);GO:0000386(second spliceosomal transesterification activity);GO:0005682(U5 snRNP);GO:0017070(U6 snRNA binding);GO:0030619(U1 snRNA binding);GO:0030620(U2 snRNA binding);GO:0030623(U5 snRNA binding);GO:0071013(catalytic step 2 spliceosome);GO:0097157(pre-mRNA intronic binding)	03040(Spliceosome)	K12856	NA	PREDICTED: pre-mRNA-processing-splicing factor 8A [Pyrus x bretschneideri]	Exon (MD00G1072300/MD00G1072300, exon 11 of 15)	-0.932	0.0501187	0.255	up	1.07411	0.103144	0.113413	0.492275	up	no	12.9838	12.7232	11.506	12.4273
Chr00	14224559	14224858	300	MD00G1072300	MD00G1072300	10293	MD00G1072300	GO:0000244(spliceosomal tri-snRNP complex assembly);GO:0000386(second spliceosomal transesterification activity);GO:0005682(U5 snRNP);GO:0017070(U6 snRNA binding);GO:0030619(U1 snRNA binding);GO:0030620(U2 snRNA binding);GO:0030623(U5 snRNA binding);GO:0071013(catalytic step 2 spliceosome);GO:0097157(pre-mRNA intronic binding)	03040(Spliceosome)	K12856	NA	PREDICTED: pre-mRNA-processing-splicing factor 8A [Pyrus x bretschneideri]	3' UTR	-2.26	0.00114815	0.452	up	1.07411	0.103144	0.113413	0.492275	up	no	12.9838	12.7232	11.506	12.4273
Chr00	15329610	15329669	60	MD00G1075800	MD00G1075800	2626	MD00G1075800	GO:0003735(structural constituent of ribosome);GO:0006412(translation)	04146(Peroxisome)	K13354	NA	PREDICTED: calcium-binding mitochondrial carrier protein SCaMC-1 isoform X1 [Malus domestica]	3' UTR	-0.769	0.0851138	0.638	up	0.994728	-0.00762626	0.700291	0.929926	down	no	7.55131	6.72724	7.45319	6.90104
Chr00	15351212	15352565	1354	MD00G1076300	MD00G1076300	1676	MD00G1076300	GO:0005509(calcium ion binding);GO:0005739(mitochondrion);GO:0005773(vacuole);GO:0005774(vacuolar membrane);GO:0005783(endoplasmic reticulum);GO:0005789(endoplasmic reticulum membrane);GO:0005794(Golgi apparatus);GO:0005886(plasma membrane);GO:0006457(protein folding);GO:0009505(plant-type cell wall);GO:0009506(plasmodesma);GO:0009507(chloroplast);GO:0016020(membrane);GO:0016021(integral componen…	04141(Protein processing in endoplasmic reticulum);04145(Phagosome)	K08054	NA	PREDICTED: calnexin homolog [Malus domestica]	3' UTR	-11.3	1.58489e-13	0.301	up	1.00622	0.00894673	0.554969	0.880267	up	no	35.243	31.0482	35.4864	30.3949
Chr00	15403006	15403066	61	MD00G1076800	MD00G1076800	1562	MD00G1076800	GO:0000823(inositol-1,4,5-trisphosphate 6-kinase activity);GO:0000824(inositol tetrakisphosphate 3-kinase activity);GO:0005524(ATP binding);GO:0005634(nucleus);GO:0005886(plasma membrane);GO:0006355(regulation of transcription, DNA-templated);GO:0008440(inositol-1,4,5-trisphosphate 3-kinase activity);GO:0009555(pollen development);GO:0009793(embryo development ending in seed dormancy);GO:0010183(…	00562(Inositol phosphate metabolism);04070(Phosphatidylinositol signaling system)	K00915	EC:2.7.1.140;EC:2.7.1.151	PREDICTED: inositol polyphosphate multikinase beta-like [Malus domestica]	Exon (MD00G1076800/MD00G1076800, exon 3 of 3)	-0.875	0.060256	-0.266	down	0.815618	-0.294035	0.0206445	0.207138	down	no	21.4376	19.6086	25.3399	24.9854
Chr00	15422839	15423077	239	MD00G1077000	MD00G1077000	2527	MD00G1077000	GO:0003924(GTPase activity);GO:0005525(GTP binding);GO:0005773(vacuole);GO:0005774(vacuolar membrane);GO:0005802(trans-Golgi network);GO:0005886(plasma membrane);GO:0006886(intracellular protein transport);GO:0006913(nucleocytoplasmic transport);GO:0007264(small GTPase mediated signal transduction);GO:0042538(hyperosmotic salinity response)	04144(Endocytosis)	K07904	NA	PREDICTED: ras-related protein RABA1b [Malus domestica]	3' UTR	-1.65	0.00616595	0.625	up	0.90482	-0.144297	0.569062	0.886376	down	no	6.93019	6.63491	7.99012	7.00191
Chr00	15866216	15866692	477	MD00G1078600	MD00G1078600	2224	MD00G1078600	GO:0005634(nucleus);GO:0005739(mitochondrion);GO:0009553(embryo sac development);GO:0009567(double fertilization forming a zygote and endosperm);GO:0080173(male-female gamete recognition during double fertilization)	NA	NA	NA	PREDICTED: ankyrin-1-like [Pyrus x bretschneideri]	3' UTR	-3.64	2.88403e-05	0.337	up	0.869943	-0.201008	0.126732	0.514994	down	no	56.929	56.2165	66.4924	63.5685
Chr00	16096908	16097174	267	MD00G1080700	MD00G1080700	2742	MD00G1080700	GO:0004019(adenylosuccinate synthase activity);GO:0005737(cytoplasm);GO:0044208('de novo' AMP biosynthetic process);GO:0046040(IMP metabolic process)	00230(Purine metabolism);00250(Alanine, aspartate and glutamate metabolism)	K01939	EC:6.3.4.4	PREDICTED: adenylosuccinate synthetase 2, chloroplastic-like [Malus domestica]	3' UTR	-1.8	0.00398107	0.3	up	0.997416	-0.00373262	0.629949	0.909036	down	no	23.1332	26.1796	24.5633	24.8772
Chr00	17093110	17093318	209	MD00G1085100	MD00G1085100	5557	MD00G1085100	GO:0003883(CTP synthase activity);GO:0005524(ATP binding);GO:0005737(cytoplasm);GO:0044210('de novo' CTP biosynthetic process)	00240(Pyrimidine metabolism)	K01937	EC:6.3.4.2	PREDICTED: CTP synthase-like [Pyrus x bretschneideri]	3' UTR	-1.53	0.00870964	-0.681	down	0.627044	-0.673362	5.27038e-06	0.000484801	down	no	3.70107	3.1209	5.59977	5.27981
Chr00	17360589	17360648	60	MD00G1085900	MD00G1085900	6273	MD00G1085900	GO:0004842(ubiquitin-protein transferase activity);GO:0005515(protein binding);GO:0006511(ubiquitin-dependent protein catabolic process);GO:0008270(zinc ion binding);GO:0009733(response to auxin);GO:0010311(lateral root formation);GO:0010366(negative regulation of ethylene biosynthetic process);GO:0016567(protein ubiquitination);GO:0016874(ligase activity);GO:0051865(protein autoubiquitination)	NA	NA	NA	PREDICTED: probable E3 ubiquitin-protein ligase XBOS32 [Pyrus x bretschneideri]	3' UTR	-1.23	0.0204174	0.83	up	0.970904	-0.0425991	0.931871	0.989372	down	no	9.42374	8.25958	8.85844	9.35481
Chr00	17511357	17511446	90	MD00G1086100	MD00G1086100	3522	MD00G1086100	GO:0003777(microtubule motor activity);GO:0005871(kinesin complex);GO:0007018(microtubule-based movement);GO:0016887(ATPase activity)	04144(Endocytosis)	K10396	NA	PREDICTED: kinesin-like protein KIN-7E [Pyrus x bretschneideri]	Exon (MD00G1086100/MD00G1086100, exon 11 of 15)	-0.34	0.383707	-0.212	down	1.0309	0.0438992	0.549215	0.877916	up	no	3.55045	3.11681	2.84252	3.62492
Chr00	17785141	17785468	328	MD00G1087300	MD00G1087300	59	MD00G1087300	GO:0000166(nucleotide binding);GO:0003723(RNA binding);GO:0005634(nucleus);GO:0006351(transcription, DNA-templated);GO:0006355(regulation of transcription, DNA-templated);GO:0006396(RNA processing);GO:0030529(intracellular ribonucleoprotein complex)	NA	NA	NA	PREDICTED: la-related protein 6B-like [Pyrus x bretschneideri]	5' UTR	-3.32	6.60693e-05	0.418	up	0.950355	-0.0734611	0.853661	0.974318	down	no	13.1766	11.1516	13.2171	12.3819
Chr00	17789638	17789874	237	MD00G1087400	MD00G1087400	267	MD00G1087400	GO:0005216(ion channel activity);GO:0006812(cation transport);GO:0031359(integral component of chloroplast outer membrane);GO:0042802(identical protein binding)	NA	NA	NA	PREDICTED: outer envelope pore protein 37, chloroplastic [Pyrus x bretschneideri]	5' UTR	-2.11	0.00169824	0.222	up	1.09439	0.130123	0.0615403	0.367417	up	no	34.5277	35.8213	31.8966	32.3851
Chr00	17791168	17792800	1633	MD00G1087400	MD00G1087400	1797	MD00G1087400	GO:0005216(ion channel activity);GO:0006812(cation transport);GO:0031359(integral component of chloroplast outer membrane);GO:0042802(identical protein binding)	NA	NA	NA	PREDICTED: outer envelope pore protein 37, chloroplastic [Pyrus x bretschneideri]	3' UTR	-1.56	0.00794328	-0.172	down	1.09439	0.130123	0.0615403	0.367417	up	no	34.5277	35.8213	31.8966	32.3851
Chr00	17796425	17796719	295	MD00G1087500	MD00G1087500	3063	MD00G1087500	GO:0009507(chloroplast);GO:0009570(chloroplast stroma)	04140(Regulation of autophagy)	K08333	EC:2.7.11.1	PREDICTED: uncharacterized protein LOC103956044 isoform X1 [Pyrus x bretschneideri]	3' UTR	-0.553	0.17378	-0.101	down	1.0867	0.119958	0.0731024	0.399514	up	no	34.4512	31.2089	30.5871	29.8343
Chr00	18279881	18282190	2310	MD00G1089100	MD00G1089100	177	MD00G1089100	GO:0003674(molecular_function);GO:0005634(nucleus);GO:0009507(chloroplast)	NA	NA	NA	PREDICTED: uncharacterized protein LOC103429347 [Malus domestica]	3' UTR	-15	1.99526e-17	-0.166	down	0.977468	-0.0328792	0.818267	0.967059	down	no	205.701	207.925	215.799	207.363
Chr00	18312540	18313109	570	MD00G1089200	MD00G1089200	479	MD00G1089200	GO:0004176(ATP-dependent peptidase activity);GO:0005524(ATP binding);GO:0005759(mitochondrial matrix);GO:0006508(proteolysis);GO:0030163(protein catabolic process)	NA	NA	NA	PREDICTED: CLP protease regulatory subunit CLPX3, mitochondrial-like [Malus domestica]	Exon (MD00G1089200/MD00G1089200, exon 1 of 15)	-2.01	0.00223872	0.242	up	1.04445	0.0627385	0.27515	0.704522	up	no	12.1111	13.5438	11.8779	12.6853
Chr00	18977816	18977993	178	MD00G1091200	MD00G1091200	5754	MD00G1091200	GO:0006624(vacuolar protein processing)	NA	NA	NA	PREDICTED: transmembrane protein 208 homolog [Pyrus x bretschneideri]	3' UTR	-1.53	0.00851138	0.45	up	0.906778	-0.141179	0.543985	0.875943	down	no	9.24956	7.74389	9.50737	9.2331
Chr00	19577119	19577298	180	MD00G1093000	MD00G1093000	1136	MD00G1093000	GO:0003677(DNA binding);GO:0004518(nuclease activity);GO:0004519(endonuclease activity);GO:0005634(nucleus);GO:0006281(DNA repair);GO:0035312(5'-3' exodeoxyribonuclease activity);GO:0046872(metal ion binding)	03430(Mismatch repair)	K10746	EC:3.1.-.-	PREDICTED: exonuclease 1-like [Malus domestica]	3' UTR	-0.612	0.141579	0.424	up	0.98852	-0.0166574	0.820407	0.967059	down	no	8.2905	7.19388	8.83888	6.82532
Chr00	19609867	19610133	267	MD00G1093300	MD00G1093300	2547	MD00G1093300	GO:0003674(molecular_function);GO:0008150(biological_process);GO:0009507(chloroplast)	NA	NA	NA	PREDICTED: pentatricopeptide repeat-containing protein At4g18975, chloroplastic-like [Malus domestica]	3' UTR	-1.61	0.00691831	0.309	up	1.00565	0.00813131	0.564912	0.883994	up	no	20.5878	22.424	20.5156	22.2545
Chr00	19915427	19915725	299	MD00G1095300	MD00G1095300	0	MD00G1095300	GO:0003824(catalytic activity);GO:0006281(DNA repair)	03430(Mismatch repair)	K07456	NA	PREDICTED: endonuclease MutS2 [Malus domestica]	5' UTR	-2	0.00229087	0.455	up	1.06939	0.0967907	0.118541	0.502349	up	no	12.91	13.3692	12.316	12.2581
Chr00	19918226	19919187	962	MD00G1095300	MD00G1095300	2799	MD00G1095300	GO:0003824(catalytic activity);GO:0006281(DNA repair)	03430(Mismatch repair)	K07456	NA	PREDICTED: endonuclease MutS2 [Malus domestica]	3' UTR	-1.11	0.0288403	0.172	up	1.06939	0.0967907	0.118541	0.502349	up	no	12.91	13.3692	12.316	12.2581
Chr00	19930951	19931100	150	MD00G1095600	MD00G1095600	2568	MD00G1095600	GO:0003674(molecular_function);GO:0005634(nucleus);GO:0006952(defense response);GO:0009507(chloroplast);GO:0010267(production of ta-siRNAs involved in RNA interference)	NA	NA	NA	PREDICTED: putative nuclear RNA export factor SDE5 [Malus domestica]	Exon (MD00G1095600/MD00G1095600, exon 6 of 12)	-1.37	0.0134896	1.19	up	1.87861	0.909666	0.000271084	0.0103059	up	no	1.70049	2.55716	1.03476	1.23163
Chr00	20301886	20301975	90	MD00G1096600	MD00G1096600	2937	MD00G1096600	GO:0003677(DNA binding);GO:0003700(transcription factor activity, sequence-specific DNA binding);GO:0005634(nucleus);GO:0006351(transcription, DNA-templated);GO:0006355(regulation of transcription, DNA-templated);GO:0007275(multicellular organism development);GO:0016021(integral component of membrane)	03018(RNA degradation)	K12581	NA	PREDICTED: NAC domain-containing protein 14-like [Malus domestica]	Exon (MD00G1096600/MD00G1096600, exon 6 of 8)	-1.14	0.0263027	-0.394	down	0.96357	-0.0535387	0.996818	1	down	no	13.978	12.7095	13.5358	14.1608
Chr00	20519205	20520082	878	MD00G1098500	MD00G1098500	6248	MD00G1098500	GO:0003860(3-hydroxyisobutyryl-CoA hydrolase activity);GO:0005777(peroxisome);GO:0006574(valine catabolic process);GO:0006635(fatty acid beta-oxidation);GO:0009409(response to cold);GO:0009733(response to auxin);GO:0016836(hydro-lyase activity)	01200(Carbon metabolism);00640(Propanoate metabolism);00280(Valine, leucine and isoleucine degradation);00410(beta-Alanine metabolism)	K05605	EC:3.1.2.4	PREDICTED: 3-hydroxyisobutyryl-CoA hydrolase 1-like isoform X2 [Malus domestica]	3' UTR	-2	0.00234423	-0.395	down	1.16349	0.218464	0.0649372	0.375459	up	no	8.34663	8.54956	8.21086	6.31107
Chr00	21635366	21636951	1586	MD00G1102700	MD00G1102700	305	MD00G1102700	GO:0005737(cytoplasm);GO:0030001(metal ion transport);GO:0046914(transition metal ion binding);GO:0046916(cellular transition metal ion homeostasis)	NA	NA	NA	PREDICTED: heavy metal-associated isoprenylated plant protein 3 [Malus domestica]	3' UTR	-39.6	1.58489e-42	0.421	up	0.957617	-0.062479	0.923638	0.986415	down	no	70.6968	54.9991	64.5438	66.7153
Chr00	21980909	21981089	181	MD00G1104800	MD00G1104800	2602	MD00G1104800	GO:0004127(cytidylate kinase activity);GO:0005524(ATP binding);GO:0005634(nucleus);GO:0005737(cytoplasm);GO:0006207('de novo' pyrimidine nucleobase biosynthetic process);GO:0006221(pyrimidine nucleotide biosynthetic process);GO:0009041(uridylate kinase activity);GO:0019201(nucleotide kinase activity)	00240(Pyrimidine metabolism)	K13800	EC:2.7.4.-;EC:2.7.4.14	PREDICTED: UMP-CMP kinase [Malus domestica]	3' UTR	-0.945	0.047863	0.427	up	0.969818	-0.0442146	0.95025	0.99297	down	no	9.60743	8.40792	9.27102	9.30499
Chr00	22346537	22346746	210	MD00G1106400	MD00G1106400	0	MD00G1106400	GO:0000339(RNA cap binding);GO:0003730(mRNA 3'-UTR binding);GO:0005654(nucleoplasm);GO:0005737(cytoplasm);GO:0006413(translational initiation);GO:0008190(eukaryotic initiation factor 4E binding);GO:0008283(cell proliferation);GO:0008494(translation activator activity);GO:0016020(membrane);GO:0016239(positive regulation of macroautophagy);GO:0031929(TOR signaling);GO:0031931(TORC1 complex);GO:0045…	NA	NA	NA	PREDICTED: la-related protein 1A [Malus domestica]	5' UTR	-2.38	0.000812831	0.845	up	1.01433	0.0205284	0.464716	0.837197	up	no	9.43897	8.53508	8.82248	8.89763
Chr00	22372703	22372941	239	MD00G1106500	MD00G1106500	1019	MD00G1106500	GO:0005634(nucleus);GO:0005886(plasma membrane);GO:0009506(plasmodesma)	NA	NA	NA	hypothetical protein PRUPE_ppa001740mg [Prunus persica]	Exon (MD00G1106500/MD00G1106500, exon 3 of 7)	-2.3	0.00102329	0.235	up	0.949864	-0.0742069	0.83983	0.970777	down	no	26.0368	26.9645	27.3696	28.4291
Chr00	22378055	22378353	299	MD00G1106500	MD00G1106500	6371	MD00G1106500	GO:0005634(nucleus);GO:0005886(plasma membrane);GO:0009506(plasmodesma)	NA	NA	NA	hypothetical protein PRUPE_ppa001740mg [Prunus persica]	3' UTR	-3.8	1.90546e-05	0.373	up	0.949864	-0.0742069	0.83983	0.970777	down	no	26.0368	26.9645	27.3696	28.4291
Chr00	22535947	22536447	501	MD00G1107800	MD00G1107800	928	MD00G1107800	GO:0003677(DNA binding);GO:0005515(protein binding);GO:0009507(chloroplast);GO:0009534(chloroplast thylakoid);GO:0009535(chloroplast thylakoid membrane);GO:0009658(chloroplast organization);GO:0009706(chloroplast inner membrane);GO:0009941(chloroplast envelope);GO:0015979(photosynthesis);GO:0015995(chlorophyll biosynthetic process);GO:0046872(metal ion binding);GO:0048529(magnesium-protoporphyrin…	00860(Porphyrin and chlorophyll metabolism)	K04035	EC:1.14.13.81	PREDICTED: magnesium-protoporphyrin IX monomethyl ester [oxidative] cyclase, chloroplastic-like isoform X1 [Pyrus x bretschneideri]	Exon (MD00G1107800/MD00G1107800, exon 2 of 2)	-86	1.99526e-89	0.248	up	1.11598	0.15831	0.0309251	0.260345	up	no	734.804	774.925	668.336	684.494
Chr00	22632780	22634805	2026	MD00G1108000	MD00G1108000	285	MD00G1108000	GO:0003677(DNA binding);GO:0003746(translation elongation factor activity);GO:0005634(nucleus);GO:0005829(cytosol);GO:0006139(nucleobase-containing compound metabolic process);GO:0006333(chromatin assembly or disassembly);GO:0006352(DNA-templated transcription, initiation);GO:0006357(regulation of transcription from RNA polymerase II promoter);GO:0006414(translational elongation);GO:0009506(plasm…	NA	NA	NA	PREDICTED: transcription elongation factor SPT6 [Malus domestica]	Exon (MD00G1108000/MD00G1108000, exon 2 of 17)	-42	5.01187e-45	0.599	up	1.00823	0.0118278	0.488226	0.848588	up	no	28.604	29.6479	29.6475	28.1287
Chr00	22640485	22641903	1419	MD00G1108000	MD00G1108000	7990	MD00G1108000	GO:0003677(DNA binding);GO:0003746(translation elongation factor activity);GO:0005634(nucleus);GO:0005829(cytosol);GO:0006139(nucleobase-containing compound metabolic process);GO:0006333(chromatin assembly or disassembly);GO:0006352(DNA-templated transcription, initiation);GO:0006357(regulation of transcription from RNA polymerase II promoter);GO:0006414(translational elongation);GO:0009506(plasm…	NA	NA	NA	PREDICTED: transcription elongation factor SPT6 [Malus domestica]	3' UTR	-6.41	2.39883e-08	0.391	up	1.00823	0.0118278	0.488226	0.848588	up	no	28.604	29.6479	29.6475	28.1287
Chr00	22915849	22916541	693	MD00G1109300	MD00G1109300	29	MD00G1109300	GO:0003674(molecular_function);GO:0005575(cellular_component);GO:0008150(biological_process)	NA	NA	NA	PREDICTED: uncharacterized protein LOC103938571 [Pyrus x bretschneideri]	5' UTR	-13.1	1.99526e-15	0.25	up	0.949815	-0.0742811	0.863045	0.976836	down	no	283.919	322.877	299.501	339.357
Chr00	23132998	23133286	289	MD00G1110700	MD00G1110700	299	MD00G1110700	GO:0004693(cyclin-dependent protein serine/threonine kinase activity);GO:0005515(protein binding);GO:0005524(ATP binding);GO:0005634(nucleus);GO:0006468(protein phosphorylation);GO:0007049(cell cycle);GO:0008353(RNA polymerase II carboxy-terminal domain kinase activity);GO:0016301(kinase activity);GO:0051301(cell division)	03022(Basal transcription factors);03420(Nucleotide excision repair)	K02202	EC:2.7.11.22;EC:2.7.11.23	PREDICTED: cyclin-dependent kinase E-1-like [Pyrus x bretschneideri]	Exon (MD00G1110700/MD00G1110700, exon 1 of 16)	-0.529	0.188799	0.244	up	0.982584	-0.0253471	0.808828	0.964316	down	no	8.10911	9.68127	9.2851	8.8206
Chr00	23151179	23151448	270	MD00G1110700	MD00G1110700	18480	MD00G1110700	GO:0004693(cyclin-dependent protein serine/threonine kinase activity);GO:0005515(protein binding);GO:0005524(ATP binding);GO:0005634(nucleus);GO:0006468(protein phosphorylation);GO:0007049(cell cycle);GO:0008353(RNA polymerase II carboxy-terminal domain kinase activity);GO:0016301(kinase activity);GO:0051301(cell division)	03022(Basal transcription factors);03420(Nucleotide excision repair)	K02202	EC:2.7.11.22;EC:2.7.11.23	PREDICTED: cyclin-dependent kinase E-1-like [Pyrus x bretschneideri]	3' UTR	-4.64	2.13796e-06	0.747	up	0.982584	-0.0253471	0.808828	0.964316	down	no	8.10911	9.68127	9.2851	8.8206
Chr00	23561494	23561790	297	MD00G1111700	MD00G1111700	208	MD00G1111700	GO:0004674(protein serine/threonine kinase activity);GO:0005524(ATP binding);GO:0005886(plasma membrane);GO:0006468(protein phosphorylation);GO:0016021(integral component of membrane);GO:0016301(kinase activity);GO:0046777(protein autophosphorylation)	04626(Plant-pathogen interaction)	K13430	EC:2.7.11.1	PREDICTED: probable serine/threonine-protein kinase At1g01540 [Malus domestica]	Exon (MD00G1111700/MD00G1111700, exon 1 of 7)	-0.745	0.0912011	0.611	up	0.96044	-0.0582324	0.999992	1	down	no	3.13169	2.82922	3.50948	2.69696
Chr00	23589749	23590045	297	MD00G1111900	MD00G1111900	4705	MD00G1111900	GO:0000911(cytokinesis by cell plate formation);GO:0004672(protein kinase activity);GO:0004707(MAP kinase activity);GO:0005515(protein binding);GO:0005524(ATP binding);GO:0005634(nucleus);GO:0005737(cytoplasm);GO:0005829(cytosol);GO:0005874(microtubule);GO:0006468(protein phosphorylation);GO:0006972(hyperosmotic response);GO:0007112(male meiosis cytokinesis);GO:0007165(signal transduction);GO:000…	04075(Plant hormone signal transduction)	K14512	EC:2.7.11.24	PREDICTED: mitogen-activated protein kinase homolog MMK2 [Pyrus x bretschneideri]	3' UTR	-1.94	0.00269153	0.505	up	0.913125	-0.131116	0.45842	0.835131	down	no	15.6346	14.5283	17.5037	15.5288
Chr00	24123490	24123639	150	MD00G1113700	MD00G1113700	2931	MD00G1113700	GO:0004842(ubiquitin-protein transferase activity);GO:0019005(SCF ubiquitin ligase complex);GO:0031146(SCF-dependent proteasomal ubiquitin-dependent protein catabolic process)	NA	NA	NA	PREDICTED: F-box/kelch-repeat protein At5g42360-like [Pyrus x bretschneideri]	3' UTR	-0.709	0.102329	0.449	up	0.917433	-0.124325	0.551655	0.87888	down	no	5.71387	5.5093	6.08986	6.14337
Chr00	24546493	24546852	360	MD00G1115600	MD00G1115600	1616	MD00G1115600	GO:0003677(DNA binding);GO:0003700(transcription factor activity, sequence-specific DNA binding);GO:0005634(nucleus);GO:0006351(transcription, DNA-templated);GO:0009793(embryo development ending in seed dormancy);GO:0010262(somatic embryogenesis);GO:0010344(seed oilbody biogenesis);GO:0010431(seed maturation);GO:0010601(positive regulation of auxin biosynthetic process);GO:0045893(positive regula…	NA	NA	NA	PREDICTED: B3 domain-containing transcription factor LEC2-like [Malus domestica]	5' UTR	-0.919	0.0524807	0.241	up	0.962573	-0.0550321	0.998966	1	down	no	5.67934	5.83658	6.04305	5.92063
Chr00	24548824	24549123	300	MD00G1115600	MD00G1115600	3947	MD00G1115600	GO:0003677(DNA binding);GO:0003700(transcription factor activity, sequence-specific DNA binding);GO:0005634(nucleus);GO:0006351(transcription, DNA-templated);GO:0009793(embryo development ending in seed dormancy);GO:0010262(somatic embryogenesis);GO:0010344(seed oilbody biogenesis);GO:0010431(seed maturation);GO:0010601(positive regulation of auxin biosynthetic process);GO:0045893(positive regula…	NA	NA	NA	PREDICTED: B3 domain-containing transcription factor LEC2-like [Malus domestica]	Exon (MD00G1115600/MD00G1115600, exon 7 of 7)	-3.37	5.7544e-05	0.543	up	0.962573	-0.0550321	0.998966	1	down	no	5.67934	5.83658	6.04305	5.92063
Chr00	24550761	24553024	2264	MD00G1115700	MD00G1115700	297	MD00G1115700	GO:0003735(structural constituent of ribosome);GO:0005763(mitochondrial small ribosomal subunit);GO:0006412(translation);GO:0022627(cytosolic small ribosomal subunit)	03010(Ribosome)	K02988	NA	PREDICTED: 30S ribosomal protein S5, chloroplastic-like [Pyrus x bretschneideri]	3' UTR	-4.71	1.77828e-06	0.194	up	0.961209	-0.0570775	0.973291	0.999038	down	no	53.8247	47.6756	54.5008	51.0956
Chr00	24673488	24673637	150	MD00G1116700	MD00G1116700	209	MD00G1116700	GO:0004806(triglyceride lipase activity);GO:0005516(calmodulin binding);GO:0005886(plasma membrane);GO:0006629(lipid metabolic process);GO:0016042(lipid catabolic process);GO:0016787(hydrolase activity)	NA	NA	NA	PREDICTED: uncharacterized protein LOC103405885 [Malus domestica]	Exon (MD00G1116700/MD00G1116700, exon 1 of 5)	-0.875	0.060256	-1.18	down	0.880836	-0.183055	0.588107	0.89402	down	no	1.43707	1.47942	1.50327	1.80778
Chr00	24677051	24677320	270	MD00G1116700	MD00G1116700	3772	MD00G1116700	GO:0004806(triglyceride lipase activity);GO:0005516(calmodulin binding);GO:0005886(plasma membrane);GO:0006629(lipid metabolic process);GO:0016042(lipid catabolic process);GO:0016787(hydrolase activity)	NA	NA	NA	PREDICTED: uncharacterized protein LOC103405885 [Malus domestica]	Exon (MD00G1116700/MD00G1116700, exon 5 of 5)	-2.16	0.00151356	1.01	up	0.880836	-0.183055	0.588107	0.89402	down	no	1.43707	1.47942	1.50327	1.80778
Chr00	25893799	25893859	61	MD00G1120600	MD00G1120600	1107	MD00G1120600	GO:0005515(protein binding);GO:0005524(ATP binding);GO:0005576(extracellular region);GO:0006952(defense response);GO:0043531(ADP binding)	01230(Biosynthesis of amino acids);00400(Phenylalanine, tyrosine and tryptophan biosynthesis)	K01657	EC:4.1.3.27	PREDICTED: putative disease resistance RPP13-like protein 1 [Malus domestica]	Exon (MD00G1120600/MD00G1120600, exon 1 of 4)	-0.261	0.537032	0.515	up	1.07425	0.103334	0.388169	0.792422	up	no	1.26268	1.22401	1.18484	1.12996
Chr00	26432311	26432370	60	MD00G1123300	MD00G1123300	496	MD00G1123300	GO:0005737(cytoplasm);GO:0005829(cytosol);GO:0005886(plasma membrane);GO:0016787(hydrolase activity);GO:0046872(metal ion binding)	NA	NA	NA	PREDICTED: haloacid dehalogenase-like hydrolase domain-containing protein Sgpp [Malus domestica]	3' UTR	-0.41	0.291743	-0.0855	down	1.2073	0.271787	0.000631608	0.0193664	up	no	69.63	66.4659	56.203	56.5244
Chr00	26696778	26698313	1536	MD00G1125100	MD00G1125100	269	MD00G1125100	GO:0003677(DNA binding);GO:0003700(transcription factor activity, sequence-specific DNA binding);GO:0005515(protein binding);GO:0005634(nucleus);GO:0006351(transcription, DNA-templated);GO:0006355(regulation of transcription, DNA-templated);GO:0009908(flower development);GO:0046872(metal ion binding);GO:0048510(regulation of timing of transition from vegetative to reproductive phase)	04712(Circadian rhythm - plant)	K16222	NA	PREDICTED: cyclic dof factor 2-like isoform X2 [Malus domestica]	Exon (MD00G1125100/MD00G1125100, exon 1 of 2)	-1.02	0.0389045	-0.131	down	0.945809	-0.0803796	0.788227	0.958133	down	no	25.1644	25.0217	26.2002	26.8614
Chr00	26699121	26699181	61	MD00G1125100	MD00G1125100	2612	MD00G1125100	GO:0003677(DNA binding);GO:0003700(transcription factor activity, sequence-specific DNA binding);GO:0005515(protein binding);GO:0005634(nucleus);GO:0006351(transcription, DNA-templated);GO:0006355(regulation of transcription, DNA-templated);GO:0009908(flower development);GO:0046872(metal ion binding);GO:0048510(regulation of timing of transition from vegetative to reproductive phase)	04712(Circadian rhythm - plant)	K16222	NA	PREDICTED: cyclic dof factor 2-like isoform X2 [Malus domestica]	Exon (MD00G1125100/MD00G1125100, exon 2 of 2)	-0.519	0.196336	0.185	up	0.945809	-0.0803796	0.788227	0.958133	down	no	25.1644	25.0217	26.2002	26.8614
Chr00	26733407	26734034	628	MD00G1125600	MD00G1125600	217	MD00G1125600	GO:0003676(nucleic acid binding);GO:0003723(RNA binding);GO:0005634(nucleus);GO:0008150(biological_process)	NA	NA	NA	PREDICTED: KH domain-containing protein At4g18375-like [Malus domestica]	5' UTR	-4.83	1.31826e-06	0.332	up	0.960935	-0.057489	0.982532	1	down	no	12.2099	12.6691	13.291	12.5993
Chr00	26940989	26941227	239	MD00G1127000	MD00G1127000	239	MD00G1127000	GO:0005509(calcium ion binding);GO:0005783(endoplasmic reticulum);GO:0005794(Golgi apparatus);GO:0005886(plasma membrane);GO:0016021(integral component of membrane)	04145(Phagosome)	K01365	EC:3.4.22.15	PREDICTED: calumenin [Malus domestica]	5' UTR	-1.55	0.00812831	0.62	up	0.963158	-0.054156	0.996415	1	down	no	4.79562	4.93252	5.30791	4.79234
Chr00	28218837	28218986	150	MD00G1130900	MD00G1130900	30	MD00G1130900	GO:0004373(glycogen (starch) synthase activity);GO:0009011(starch synthase activity);GO:0009501(amyloplast);GO:0009507(chloroplast);GO:0010021(amylopectin biosynthetic process);GO:0016757(transferase activity, transferring glycosyl groups);GO:0019252(starch biosynthetic process);GO:0033201(alpha-1,4-glucan synthase activity)	00500(Starch and sucrose metabolism)	K00703	EC:2.4.1.21	PREDICTED: LOW QUALITY PROTEIN: granule-bound starch synthase 2, chloroplastic/amyloplastic [Malus domestica]	5' UTR	-2.38	0.000812831	0.478	up	1.0273	0.0388624	0.330492	0.751371	up	no	27.7558	25.9816	26.7273	25.5818
Chr00	28223059	28223327	269	MD00G1130900	MD00G1130900	4252	MD00G1130900	GO:0004373(glycogen (starch) synthase activity);GO:0009011(starch synthase activity);GO:0009501(amyloplast);GO:0009507(chloroplast);GO:0010021(amylopectin biosynthetic process);GO:0016757(transferase activity, transferring glycosyl groups);GO:0019252(starch biosynthetic process);GO:0033201(alpha-1,4-glucan synthase activity)	00500(Starch and sucrose metabolism)	K00703	EC:2.4.1.21	PREDICTED: LOW QUALITY PROTEIN: granule-bound starch synthase 2, chloroplastic/amyloplastic [Malus domestica]	3' UTR	-3.45	4.67735e-05	0.575	up	1.0273	0.0388624	0.330492	0.751371	up	no	27.7558	25.9816	26.7273	25.5818
Chr00	28266663	28266929	267	MD00G1131600	MD00G1131600	89	MD00G1131600	GO:0004871(signal transducer activity);GO:0005515(protein binding);GO:0005634(nucleus);GO:0005834(heterotrimeric G-protein complex);GO:0007067(mitotic nuclear division);GO:0007165(signal transduction);GO:0010091(trichome branching);GO:0010997(anaphase-promoting complex binding);GO:0016049(cell growth);GO:0016567(protein ubiquitination);GO:0042023(DNA endoreduplication);GO:0051301(cell division);G…	04120(Ubiquitin mediated proteolysis)	K03364	NA	PREDICTED: protein FIZZY-RELATED 2 [Pyrus x bretschneideri]	5' UTR	-0.923	0.0524807	-0.27	down	1.05489	0.0770912	0.293293	0.721724	up	no	8.00686	7.03163	7.08817	7.16782
Chr00	29807564	29808352	789	MD00G1137300	MD00G1137300	539	MD00G1137300	GO:0003674(molecular_function);GO:0005634(nucleus);GO:0008150(biological_process)	NA	NA	NA	PREDICTED: uncharacterized protein LOC103421226 [Malus domestica]	Exon (MD00G1137300/MD00G1137300, exon 1 of 2)	-3.88	1.51356e-05	0.355	up	1.01999	0.0285597	0.471772	0.839644	up	no	12.6597	13.9217	12.6002	13.4601
Chr00	29815187	29816579	1393	MD00G1137500	MD00G1137500	3250	MD00G1137500	GO:0005515(protein binding);GO:0005886(plasma membrane);GO:0009507(chloroplast);GO:0009534(chloroplast thylakoid);GO:0009535(chloroplast thylakoid membrane);GO:0010027(thylakoid membrane organization);GO:0015450(P-P-bond-hydrolysis-driven protein transmembrane transporter activity);GO:0016021(integral component of membrane);GO:0045038(protein import into chloroplast thylakoid membrane);GO:0051205…	03060(Protein export)	K03217	NA	PREDICTED: LOW QUALITY PROTEIN: inner membrane protein PPF-1, chloroplastic-like [Malus domestica]	3' UTR	-10.2	1.99526e-12	0.306	up	1.07539	0.104862	0.109972	0.484125	up	no	46.4835	47.853	42.4723	45.2506
Chr00	29817890	29818158	269	MD00G1137500	MD00G1137500	5953	MD00G1137500	GO:0005515(protein binding);GO:0005886(plasma membrane);GO:0009507(chloroplast);GO:0009534(chloroplast thylakoid);GO:0009535(chloroplast thylakoid membrane);GO:0010027(thylakoid membrane organization);GO:0015450(P-P-bond-hydrolysis-driven protein transmembrane transporter activity);GO:0016021(integral component of membrane);GO:0045038(protein import into chloroplast thylakoid membrane);GO:0051205…	03060(Protein export)	K03217	NA	PREDICTED: LOW QUALITY PROTEIN: inner membrane protein PPF-1, chloroplastic-like [Malus domestica]	3' UTR	-0.655	0.122462	0.318	up	1.07539	0.104862	0.109972	0.484125	up	no	46.4835	47.853	42.4723	45.2506
Chr00	29893035	29893484	450	MD00G1138200	MD00G1138200	0	MD00G1138200	GO:0004842(ubiquitin-protein transferase activity);GO:0008270(zinc ion binding);GO:0008299(isoprenoid biosynthetic process);GO:0009414(response to water deprivation);GO:0010025(wax biosynthetic process);GO:0010143(cutin biosynthetic process);GO:0010345(suberin biosynthetic process);GO:0016021(integral component of membrane);GO:0016567(protein ubiquitination);GO:0016874(ligase activity);GO:1900490…	04141(Protein processing in endoplasmic reticulum)	K10661	EC:2.3.2.27	PREDICTED: probable E3 ubiquitin ligase SUD1 [Malus domestica]	5' UTR	-10.2	1.99526e-12	0.703	up	0.929799	-0.105009	0.597665	0.898714	down	no	18.5416	16.9548	18.846	19.3304
Chr00	29894644	29894853	210	MD00G1138200	MD00G1138200	1609	MD00G1138200	GO:0004842(ubiquitin-protein transferase activity);GO:0008270(zinc ion binding);GO:0008299(isoprenoid biosynthetic process);GO:0009414(response to water deprivation);GO:0010025(wax biosynthetic process);GO:0010143(cutin biosynthetic process);GO:0010345(suberin biosynthetic process);GO:0016021(integral component of membrane);GO:0016567(protein ubiquitination);GO:0016874(ligase activity);GO:1900490…	04141(Protein processing in endoplasmic reticulum)	K10661	EC:2.3.2.27	PREDICTED: probable E3 ubiquitin ligase SUD1 [Malus domestica]	Exon (MD00G1138200/MD00G1138200, exon 2 of 10)	-1.63	0.00645654	0.296	up	0.929799	-0.105009	0.597665	0.898714	down	no	18.5416	16.9548	18.846	19.3304
Chr00	29898125	29898424	300	MD00G1138200	MD00G1138200	5090	MD00G1138200	GO:0004842(ubiquitin-protein transferase activity);GO:0008270(zinc ion binding);GO:0008299(isoprenoid biosynthetic process);GO:0009414(response to water deprivation);GO:0010025(wax biosynthetic process);GO:0010143(cutin biosynthetic process);GO:0010345(suberin biosynthetic process);GO:0016021(integral component of membrane);GO:0016567(protein ubiquitination);GO:0016874(ligase activity);GO:1900490…	04141(Protein processing in endoplasmic reticulum)	K10661	EC:2.3.2.27	PREDICTED: probable E3 ubiquitin ligase SUD1 [Malus domestica]	3' UTR	-4.2	6.60693e-06	0.539	up	0.929799	-0.105009	0.597665	0.898714	down	no	18.5416	16.9548	18.846	19.3304
Chr00	30124555	30125181	627	MD00G1139600	MD00G1139600	1214	MD00G1139600	GO:0003674(molecular_function);GO:0005575(cellular_component);GO:0008150(biological_process)	NA	NA	NA	PREDICTED: uncharacterized protein LOC103941641 [Pyrus x bretschneideri]	3' UTR	-6.87	7.76247e-09	0.817	up	1.00557	0.00801478	0.723614	0.939021	up	no	3.62448	4.15961	3.88394	3.85702
Chr00	30736218	30736842	625	MD00G1140600	MD00G1140600	2928	MD00G1140600	GO:0005634(nucleus);GO:0005737(cytoplasm);GO:0006338(chromatin remodeling);GO:0006355(regulation of transcription, DNA-templated);GO:0031011(Ino80 complex)	NA	NA	NA	PREDICTED: uncharacterized protein LOC103449200 isoform X2 [Malus domestica]	Exon (MD00G1140600/MD00G1140600, exon 3 of 7)	-2.94	0.00018197	0.489	up	0.982686	-0.0251982	0.793109	0.958876	down	no	10.0497	10.081	9.70177	10.7836
Chr00	30737134	30737194	61	MD00G1140600	MD00G1140600	3844	MD00G1140600	GO:0005634(nucleus);GO:0005737(cytoplasm);GO:0006338(chromatin remodeling);GO:0006355(regulation of transcription, DNA-templated);GO:0031011(Ino80 complex)	NA	NA	NA	PREDICTED: uncharacterized protein LOC103449200 isoform X2 [Malus domestica]	3' UTR	-1.1	0.0301995	0.691	up	0.982686	-0.0251982	0.793109	0.958876	down	no	10.0497	10.081	9.70177	10.7836
Chr00	30737956	30738725	770	MD00G1140700	MD00G1140700	90	MD00G1140700	GO:0004252(serine-type endopeptidase activity);GO:0006508(proteolysis);GO:0009507(chloroplast);GO:0009532(plastid stroma);GO:0009534(chloroplast thylakoid);GO:0009570(chloroplast stroma);GO:0009579(thylakoid);GO:0009840(chloroplastic endopeptidase Clp complex);GO:0009941(chloroplast envelope)	NA	NA	NA	PREDICTED: ATP-dependent Clp protease proteolytic subunit 5, chloroplastic-like [Malus domestica]	5' UTR	-5.15	5.88844e-07	0.354	up	1.07601	0.105689	0.11424	0.493662	up	no	50.8945	53.2312	46.9518	49.8186
Chr00	30740893	30741132	240	MD00G1140700	MD00G1140700	3027	MD00G1140700	GO:0004252(serine-type endopeptidase activity);GO:0006508(proteolysis);GO:0009507(chloroplast);GO:0009532(plastid stroma);GO:0009534(chloroplast thylakoid);GO:0009570(chloroplast stroma);GO:0009579(thylakoid);GO:0009840(chloroplastic endopeptidase Clp complex);GO:0009941(chloroplast envelope)	NA	NA	NA	PREDICTED: ATP-dependent Clp protease proteolytic subunit 5, chloroplastic-like [Malus domestica]	3' UTR	-12.1	2.51189e-14	0.55	up	1.07601	0.105689	0.11424	0.493662	up	no	50.8945	53.2312	46.9518	49.8186
Chr00	31661739	31662153	415	MD00G1144500	MD00G1144500	30	MD00G1144500	GO:0008375(acetylglucosaminyltransferase activity);GO:0016020(membrane);GO:0016757(transferase activity, transferring glycosyl groups)	NA	NA	NA	PREDICTED: uncharacterized protein LOC103445651 [Malus domestica]	Exon (MD00G1144500/MD00G1144500, exon 1 of 1)	-1.17	0.0245471	0.466	up	0.822117	-0.282584	0.327845	0.748691	down	no	2.14261	2.35416	2.74591	2.72382
Chr00	32488491	32488788	298	MD00G1148100	MD00G1148100	14961	MD00G1148100	GO:0004553(hydrolase activity, hydrolyzing O-glycosyl compounds);GO:0005634(nucleus);GO:0005975(carbohydrate metabolic process);GO:0009507(chloroplast);GO:0030246(carbohydrate binding)	00052(Galactose metabolism);00500(Starch and sucrose metabolism)	K01187	EC:3.2.1.20	PREDICTED: uncharacterized protein LOC103935166 [Pyrus x bretschneideri]	3' UTR	-5.65	1.62181e-07	0.533	up	1.0378	0.0535282	0.283873	0.712669	up	no	37.4992	34.6795	33.5388	36.0109
Chr00	32539621	32539680	60	MD00G1148300	MD00G1148300	4691	MD00G1148300	GO:0000166(nucleotide binding);GO:0003676(nucleic acid binding);GO:0003723(RNA binding);GO:0005634(nucleus);GO:0008150(biological_process)	03040(Spliceosome)	K12741	NA	PREDICTED: RNA-binding protein 24-A-like isoform X1 [Pyrus x bretschneideri]	3' UTR	-0.433	0.267301	-0.585	down	0.97861	-0.0311934	0.906586	0.984505	down	no	2.73582	2.45206	2.83446	2.46681
Chr00	32539858	32539947	90	MD00G1148300	MD00G1148300	4928	MD00G1148300	GO:0000166(nucleotide binding);GO:0003676(nucleic acid binding);GO:0003723(RNA binding);GO:0005634(nucleus);GO:0008150(biological_process)	03040(Spliceosome)	K12741	NA	PREDICTED: RNA-binding protein 24-A-like isoform X1 [Pyrus x bretschneideri]	3' UTR	-0.726	0.0977237	1.6	up	0.97861	-0.0311934	0.906586	0.984505	down	no	2.73582	2.45206	2.83446	2.46681
Chr00	32825870	32825990	121	MD00G1149200	MD00G1149200	4956	MD00G1149200	GO:0000784(nuclear chromosome, telomeric region);GO:0003682(chromatin binding);GO:0005524(ATP binding);GO:0005721(pericentric heterochromatin);GO:0006336(DNA replication-independent nucleosome assembly);GO:0006338(chromatin remodeling);GO:0007283(spermatogenesis);GO:0010571(positive regulation of nuclear cell cycle DNA replication);GO:0015616(DNA translocase activity);GO:0016605(PML body);GO:0030…	03440(Homologous recombination)	K10875	EC:3.6.4.-	PREDICTED: protein CHROMATIN REMODELING 20-like [Malus domestica]	Exon (MD00G1149200/MD00G1149200, exon 12 of 24)	-0.875	0.060256	0.874	up	1.1868	0.247079	0.017721	0.188746	up	no	3.36475	2.98549	2.85817	2.49255
Chr00	32830772	32830892	121	MD00G1149200	MD00G1149200	9858	MD00G1149200	GO:0000784(nuclear chromosome, telomeric region);GO:0003682(chromatin binding);GO:0005524(ATP binding);GO:0005721(pericentric heterochromatin);GO:0006336(DNA replication-independent nucleosome assembly);GO:0006338(chromatin remodeling);GO:0007283(spermatogenesis);GO:0010571(positive regulation of nuclear cell cycle DNA replication);GO:0015616(DNA translocase activity);GO:0016605(PML body);GO:0030…	03440(Homologous recombination)	K10875	EC:3.6.4.-	PREDICTED: protein CHROMATIN REMODELING 20-like [Malus domestica]	3' UTR	-1.57	0.00776247	1.19	up	1.1868	0.247079	0.017721	0.188746	up	no	3.36475	2.98549	2.85817	2.49255
Chr00	32913031	32913210	180	MD00G1149500	MD00G1149500	13565	MD00G1149500	GO:0003674(molecular_function);GO:0005515(protein binding);GO:0005576(extracellular region);GO:0008150(biological_process);GO:0016021(integral component of membrane);GO:0050832(defense response to fungus)	NA	NA	NA	PREDICTED: BAG-associated GRAM protein 1 isoform X1 [Malus domestica]	3' UTR	-0.48	0.224388	0.211	up	0.889566	-0.168827	0.312669	0.737534	down	no	7.97785	7.50714	8.49847	8.90889
Chr00	33108260	33109882	1623	MD00G1150000	MD00G1150000	12609	MD00G1150000	GO:0005634(nucleus);GO:0008150(biological_process)	03040(Spliceosome)	K12865	NA	PREDICTED: uncharacterized protein LOC103966214 [Pyrus x bretschneideri]	Exon (MD00G1150000/MD00G1150000, exon 10 of 13)	-0.507	0.204174	0.194	up	1.02915	0.041451	0.465444	0.837197	up	no	7.45735	6.8175	6.45245	7.41809
Chr00	33374903	33375263	361	MD00G1152100	MD00G1152100	0	MD00G1152100	GO:0000813(ESCRT I complex);GO:0005515(protein binding);GO:0005634(nucleus);GO:0005769(early endosome);GO:0005770(late endosome);GO:0006464(cellular protein modification process);GO:0010091(trichome branching);GO:0015031(protein transport);GO:0043130(ubiquitin binding);GO:0043234(protein complex);GO:0051301(cell division)	04144(Endocytosis)	K12183	NA	PREDICTED: protein ELC-like [Malus domestica]	Exon (MD00G1152100/MD00G1152100, exon 1 of 1)	-2.38	0.000812831	0.561	up	0.875042	-0.192575	0.381572	0.788587	down	no	6.95467	7.27332	9.05619	7.20359
Chr00	33375682	33375952	271	MD00G1152100	MD00G1152100	779	MD00G1152100	GO:0000813(ESCRT I complex);GO:0005515(protein binding);GO:0005634(nucleus);GO:0005769(early endosome);GO:0005770(late endosome);GO:0006464(cellular protein modification process);GO:0010091(trichome branching);GO:0015031(protein transport);GO:0043130(ubiquitin binding);GO:0043234(protein complex);GO:0051301(cell division)	04144(Endocytosis)	K12183	NA	PREDICTED: protein ELC-like [Malus domestica]	Exon (MD00G1152100/MD00G1152100, exon 1 of 1)	-0.796	0.0776247	0.298	up	0.875042	-0.192575	0.381572	0.788587	down	no	6.95467	7.27332	9.05619	7.20359
Chr00	34407270	34407389	120	MD00G1156000	MD00G1156000	2852	MD00G1156000	GO:0003674(molecular_function);GO:0005634(nucleus);GO:0008150(biological_process)	NA	NA	NA	PREDICTED: uncharacterized protein LOC103950996 isoform X1 [Pyrus x bretschneideri]	Exon (MD00G1156000/MD00G1156000, exon 4 of 4)	-0.662	0.119124	0.286	up	0.925333	-0.111956	0.580484	0.890766	down	no	8.36211	8.36708	9.00104	9.07807
Chr00	34407927	34408046	120	MD00G1156000	MD00G1156000	3509	MD00G1156000	GO:0003674(molecular_function);GO:0005634(nucleus);GO:0008150(biological_process)	NA	NA	NA	PREDICTED: uncharacterized protein LOC103950996 isoform X1 [Pyrus x bretschneideri]	3' UTR	-0.992	0.0416869	0.654	up	0.925333	-0.111956	0.580484	0.890766	down	no	8.36211	8.36708	9.00104	9.07807
Chr00	34427339	34427548	210	MD00G1156300	MD00G1156300	119	MD00G1156300	GO:0005516(calmodulin binding);GO:0005634(nucleus);GO:0005886(plasma membrane);GO:0008150(biological_process);GO:0009507(chloroplast)	NA	NA	NA	PREDICTED: BAG family molecular chaperone regulator 8, chloroplastic-like [Pyrus x bretschneideri]	5' UTR	-0.666	0.117761	0.689	up	0.822988	-0.281057	0.312541	0.737534	down	no	1.81424	1.53539	2.29716	1.77293
Chr00	34801640	34802027	388	MD00G1157300	MD00G1157300	2197	MD00G1157300	GO:0003674(molecular_function);GO:0005737(cytoplasm);GO:0005829(cytosol);GO:0008150(biological_process)	NA	NA	NA	PREDICTED: putative glutathione-specific gamma-glutamylcyclotransferase 2 isoform X2 [Malus domestica]	3' UTR	-2.99	0.000158489	0.592	up	0.986414	-0.0197354	0.769042	0.952675	down	no	13.3856	13.7737	14.3303	13.2031
Chr00	35394385	35394654	270	MD00G1160000	MD00G1160000	1827	MD00G1160000	GO:0000209(protein polyubiquitination);GO:0000978(RNA polymerase II core promoter proximal region sequence-specific DNA binding);GO:0001077(transcriptional activator activity, RNA polymerase II core promoter proximal region sequence-specific binding);GO:0003676(nucleic acid binding);GO:0005524(ATP binding);GO:0005634(nucleus);GO:0005654(nucleoplasm);GO:0006301(postreplication repair);GO:0006357(r…	03440(Homologous recombination)	K10875	EC:3.6.4.-	PREDICTED: putative SWI/SNF-related matrix-associated actin-dependent regulator of chromatin subfamily A member 3-like 1 [Malus domestica]	3' UTR	-0.77	0.0851138	0.465	up	1.01822	0.0260455	0.734056	0.942294	up	no	2.65255	2.56851	2.61495	2.51269
Chr00	35664475	35664595	121	MD00G1160300	MD00G1160300	1601	MD00G1160300	GO:0006869(lipid transport);GO:0042626(ATPase activity, coupled to transmembrane movement of substances);GO:0043231(intracellular membrane-bounded organelle)	02010(ABC transporters)	K05643	NA	PREDICTED: ABC transporter A family member 10-like [Malus domestica]	Exon (MD00G1160300/MD00G1160300, exon 5 of 16)	-0.395	0.308319	-0.134	down	0.919377	-0.121272	0.542007	0.875236	down	no	8.87175	10.0682	10.0326	10.5682
Chr00	35667669	35667997	329	MD00G1160300	MD00G1160300	4795	MD00G1160300	GO:0006869(lipid transport);GO:0042626(ATPase activity, coupled to transmembrane movement of substances);GO:0043231(intracellular membrane-bounded organelle)	02010(ABC transporters)	K05643	NA	PREDICTED: ABC transporter A family member 10-like [Malus domestica]	3' UTR	-0.892	0.057544	0.291	up	0.919377	-0.121272	0.542007	0.875236	down	no	8.87175	10.0682	10.0326	10.5682
Chr00	35680820	35680969	150	MD00G1160700	MD00G1160700	30	MD00G1160700	GO:0000166(nucleotide binding);GO:0004871(signal transducer activity);GO:0005078(MAP-kinase scaffold activity);GO:0005730(nucleolus);GO:0005829(cytosol);GO:0005834(heterotrimeric G-protein complex);GO:0007165(signal transduction);GO:0009845(seed germination);GO:0009967(positive regulation of signal transduction);GO:0048364(root development);GO:0048367(shoot system development);GO:0071215(cellular…	00640(Propanoate metabolism);00410(beta-Alanine metabolism);04146(Peroxisome)	K01578	EC:4.1.1.9	PREDICTED: LOW QUALITY PROTEIN: guanine nucleotide-binding protein subunit beta-like protein [Malus domestica]	Exon (MD00G1160700/MD00G1160700, exon 1 of 2)	-0.711	0.101859	0.201	up	0.888533	-0.170502	0.24962	0.678217	down	no	22.4673	20.9123	25.643	23.1786
Chr00	36983553	36983788	236	MD00G1163900	MD00G1163900	147	MD00G1163900	GO:0000724(double-strand break repair via homologous recombination);GO:0003676(nucleic acid binding);GO:0004528(phosphodiesterase I activity);GO:0005634(nucleus);GO:0008270(zinc ion binding);GO:0016818(hydrolase activity, acting on acid anhydrides, in phosphorus-containing anhydrides);GO:0036297(interstrand cross-link repair)	NA	NA	NA	PREDICTED: fanconi-associated nuclease 1 homolog [Malus domestica]	Exon (MD00G1163900/MD00G1163900, exon 1 of 3)	-0.37	0.339625	0.415	up	0.934212	-0.0981784	0.860072	0.976104	down	no	2.6002	2.69891	2.83626	2.83602
Chr00	37699193	37699313	121	MD00G1165600	MD00G1165600	1828	MD00G1165600	GO:0005634(nucleus);GO:0005829(cytosol);GO:0008270(zinc ion binding)	NA	NA	NA	PREDICTED: E3 ubiquitin-protein ligase RNF8-B-like [Malus domestica]	3' UTR	-0.601	0.146893	0.236	up	0.736157	-0.441915	0.000246181	0.00952432	down	no	14.2286	13.1455	18.0563	19.1289
Chr00	38868362	38868599	238	MD00G1168800	MD00G1168800	2756	MD00G1168800	GO:0005575(cellular_component);GO:0008152(metabolic process);GO:0009737(response to abscisic acid);GO:0016597(amino acid binding)	NA	NA	NA	PREDICTED: ACT domain-containing protein ACR8-like [Pyrus x bretschneideri]	3' UTR	-0.294	0.467735	0.122	up	0.911714	-0.133346	0.784129	0.957114	down	no	1.00608	1.03889	1.27318	0.969816
Chr00	38980708	38980944	237	MD00G1169600	MD00G1169600	118	MD00G1169600	GO:0009723(response to ethylene)	NA	NA	NA	PREDICTED: transcription factor MYB1R1-like [Malus domestica]	Exon (MD00G1169600/MD00G1169600, exon 1 of 3)	-2.63	0.000416869	0.54	up	0.876115	-0.190808	0.35191	0.766219	down	no	7.00562	8.45961	8.60612	9.04594
Chr00	39131656	39132993	1338	MD00G1169900	MD00G1169900	59	MD00G1169900	GO:0005634(nucleus);GO:0005737(cytoplasm);GO:0009651(response to salt stress)	NA	NA	NA	PREDICTED: uncharacterized protein LOC103445338 isoform X1 [Malus domestica]	5' UTR	-0.376	0.331894	1.04	up	0.630433	-0.665584	0.061601	0.367417	down	no	0.518316	0.649642	0.929708	0.922919
Chr00	39257995	39258144	150	MD00G1170700	MD00G1170700	89	MD00G1170700	GO:0004674(protein serine/threonine kinase activity);GO:0005515(protein binding);GO:0005524(ATP binding);GO:0005634(nucleus);GO:0005886(plasma membrane);GO:0006468(protein phosphorylation);GO:0009506(plasmodesma);GO:0010183(pollen tube guidance);GO:0016020(membrane);GO:0016021(integral component of membrane);GO:0016301(kinase activity);GO:0090406(pollen tube)	04075(Plant hormone signal transduction)	K13415	EC:2.7.10.1;EC:2.7.11.1	PREDICTED: MDIS1-interacting receptor like kinase 2-like [Malus domestica]	Exon (MD00G1170700/MD00G1170700, exon 1 of 2)	-0.838	0.0676083	-1.72	down	0.941839	-0.0864482	0.93563	0.989928	down	no	0.412757	0.439606	0.408619	0.49638
Chr00	39361715	39362283	569	MD00G1171200	MD00G1171200	598	MD00G1171200	GO:0005634(nucleus);GO:0005783(endoplasmic reticulum);GO:0015031(protein transport);GO:0048208(COPII vesicle coating)	NA	NA	NA	PREDICTED: LOW QUALITY PROTEIN: protein transport protein SEC16B homolog [Malus domestica]	Exon (MD00G1171200/MD00G1171200, exon 1 of 13)	-1.7	0.00537032	0.282	up	0.944513	-0.0823573	0.768585	0.952602	down	no	10.488	9.89123	10.7843	10.7921
Chr00	39525603	39525843	241	MD00G1171900	MD00G1171900	299	MD00G1171900	GO:0000139(Golgi membrane);GO:0005794(Golgi apparatus);GO:0009555(pollen development);GO:0009860(pollen tube growth);GO:0016021(integral component of membrane);GO:0016051(carbohydrate biosynthetic process);GO:0016757(transferase activity, transferring glycosyl groups);GO:0016758(transferase activity, transferring hexosyl groups);GO:0047262(polygalacturonate 4-alpha-galacturonosyltransferase activ…	00500(Starch and sucrose metabolism);00520(Amino sugar and nucleotide sugar metabolism)	K13648	EC:2.4.1.43	PREDICTED: probable galacturonosyltransferase 14 isoform X2 [Malus domestica]	5' UTR	-0.852	0.0645654	0.402	up	1.14226	0.191889	0.0137578	0.16216	up	no	11.1683	10.6364	9.52269	9.56644
Chr00	39546043	39546253	211	MD00G1172100	MD00G1172100	60	MD00G1172100	GO:0005524(ATP binding);GO:0005737(cytoplasm);GO:0009408(response to heat);GO:0009507(chloroplast);GO:0009532(plastid stroma);GO:0009570(chloroplast stroma);GO:0009658(chloroplast organization);GO:0016485(protein processing);GO:0016887(ATPase activity)	NA	NA	NA	PREDICTED: chaperone protein ClpB3, chloroplastic [Malus domestica]	5' UTR	-4.03	1.02329e-05	0.491	up	1.205	0.269032	0.00294063	0.0584306	up	no	34.1812	31.6883	25.3788	29.2847
Chr00	40008410	40008529	120	MD00G1173300	MD00G1173300	3538	MD00G1173300	GO:0009507(chloroplast);GO:0016491(oxidoreductase activity);GO:0055114(oxidation-reduction process)	00860(Porphyrin and chlorophyll metabolism)	K00218	EC:1.3.1.33	PREDICTED: short-chain dehydrogenase TIC 32, chloroplastic-like isoform X1 [Pyrus x bretschneideri]	3' UTR	-1.17	0.0245471	0.275	up	1.19628	0.258558	0.00152126	0.036852	up	no	54.0234	48.7049	42.5269	43.346
Chr00	40670078	40670166	89	MD00G1175400	MD00G1175400	1347	MD00G1175400	GO:0000103(sulfate assimilation);GO:0005737(cytoplasm);GO:0006457(protein folding);GO:0015035(protein disulfide oxidoreductase activity);GO:0016671(oxidoreductase activity, acting on a sulfur group of donors, disulfide as acceptor);GO:0034599(cellular response to oxidative stress);GO:0045454(cell redox homeostasis);GO:0055114(oxidation-reduction process)	NA	NA	NA	PREDICTED: uncharacterized protein LOC103961335 isoform X1 [Pyrus x bretschneideri]	Exon (MD00G1175400/MD00G1175400, exon 6 of 6)	-0.78	0.0812831	-0.53	down	0.924601	-0.113097	0.765582	0.951647	down	no	4.57332	4.54702	4.53122	5.33286
Chr00	40810266	40810443	178	MD00G1176300	MD00G1176300	3633	MD00G1176300	GO:0005509(calcium ion binding);GO:0005634(nucleus);GO:0005737(cytoplasm);GO:0005829(cytosol);GO:0005886(plasma membrane);GO:0009570(chloroplast stroma);GO:0019904(protein domain specific binding);GO:0045309(protein phosphorylated amino acid binding);GO:0048528(post-embryonic root development)	NA	NA	NA	PREDICTED: 14-3-3-like protein D [Malus domestica]	3' UTR	-1.19	0.0229087	0.289	up	0.925762	-0.111287	0.609084	0.90346	down	no	17.0229	14.1412	16.9922	16.6709
Chr00	41607056	41607354	299	MD00G1178300	MD00G1178300	1105	MD00G1178300	GO:0010189(vitamin E biosynthetic process);GO:0015995(chlorophyll biosynthetic process);GO:0033385(geranylgeranyl diphosphate metabolic process);GO:0033521(phytyl diphosphate biosynthetic process);GO:0045550(geranylgeranyl reductase activity)	00860(Porphyrin and chlorophyll metabolism);00900(Terpenoid backbone biosynthesis)	K10960	EC:1.3.1.83	PREDICTED: geranylgeranyl diphosphate reductase, chloroplastic-like [Malus domestica]	3' UTR	-0.643	0.12735	0.678	up	0.716812	-0.480334	0.169421	0.586079	down	no	0.818179	0.597649	1.07667	0.898506
Chr00	42090091	42090441	351	MD00G1179200	MD00G1179200	670	MD00G1179200	GO:0003674(molecular_function);GO:0005575(cellular_component);GO:0008150(biological_process)	NA	NA	NA	PREDICTED: probable glutamyl endopeptidase, chloroplastic [Malus domestica]	Exon (MD00G1179200/MD00G1179200, exon 3 of 10)	-1.16	0.0251189	0.246	up	1.00753	0.0108241	0.53533	0.871716	up	no	16.0487	18.1142	16.8361	17.0715
Chr00	42507566	42507833	268	MD00G1180300	MD00G1180300	0	MD00G1180300	GO:0005515(protein binding);GO:0005576(extracellular region);GO:0005783(endoplasmic reticulum);GO:0005886(plasma membrane);GO:0006487(protein N-linked glycosylation);GO:0008250(oligosaccharyltransferase complex);GO:0009507(chloroplast);GO:0010483(pollen tube reception);GO:0015157(oligosaccharide transmembrane transporter activity);GO:0016021(integral component of membrane)	00510(N-Glycan biosynthesis);04141(Protein processing in endoplasmic reticulum)	K12669	NA	PREDICTED: probable dolichyl-diphosphooligosaccharide--protein glycosyltransferase subunit 3B [Malus domestica]	Exon (MD00G1180300/MD00G1180300, exon 1 of 1)	-4.1	8.70964e-06	0.671	up	0.915485	-0.127392	0.67701	0.923214	down	no	10.6734	10.8678	13.8501	9.6797
Chr00	42660939	42663597	2659	MD00G1181300	MD00G1181300	2810	MD00G1181300	GO:0005634(nucleus);GO:0005737(cytoplasm);GO:0005829(cytosol);GO:0005886(plasma membrane);GO:0008150(biological_process)	NA	NA	NA	PREDICTED: auxilin-related protein 1-like [Malus domestica]	Exon (MD00G1181300/MD00G1181300, exon 2 of 8)	-16.8	3.16228e-19	0.438	up	1.06165	0.0863131	0.171944	0.59033	up	no	15.5308	13.4524	13.8091	13.4909
Chr00	43289736	43289953	218	MD00G1183000	MD00G1183000	6013	MD00G1183000	GO:0004674(protein serine/threonine kinase activity);GO:0005886(plasma membrane)	04075(Plant hormone signal transduction);04626(Plant-pathogen interaction)	K13416	EC:2.7.10.1;EC:2.7.11.1	PREDICTED: probable LRR receptor-like serine/threonine-protein kinase At1g56130 [Pyrus x bretschneideri]	Exon (MD00G1183000/MD00G1183000, exon 23 of 24)	-1.99	0.00234423	1.04	up	1.43425	0.520299	0.00117133	0.03048	up	no	16.0916	16.0701	14.1609	8.26304
Chr00	43428324	43428560	237	MD00G1184200	MD00G1184200	148	MD00G1184200	GO:0005773(vacuole);GO:0034722(gamma-glutamyl-peptidase activity);GO:0046900(tetrahydrofolylpolyglutamate metabolic process)	00790(Folate biosynthesis)	K01307	EC:3.4.19.9	PREDICTED: gamma-glutamyl hydrolase 2 [Malus domestica]	5' UTR	-1.09	0.0316228	0.578	up	0.863301	-0.212065	0.416284	0.809188	down	no	2.83183	2.75073	3.26744	3.19908
Chr00	43461399	43461687	289	MD00G1184300	MD00G1184300	7526	MD00G1184300	GO:0005515(protein binding);GO:0005543(phospholipid binding);GO:0005634(nucleus);GO:0005774(vacuolar membrane);GO:0005794(Golgi apparatus);GO:0005886(plasma membrane);GO:0015031(protein transport);GO:0030136(clathrin-coated vesicle);GO:0030276(clathrin binding)	04144(Endocytosis)	K12471	NA	PREDICTED: clathrin interactor EPSIN 2 isoform X2 [Malus domestica]	Exon (MD00G1184300/MD00G1184300, exon 12 of 14)	-0.734	0.0954993	0.144	up	0.994968	-0.00727776	0.628644	0.909036	down	no	21.1891	19.7867	21.2026	19.9804
Chr00	43462589	43462979	391	MD00G1184300	MD00G1184300	8716	MD00G1184300	GO:0005515(protein binding);GO:0005543(phospholipid binding);GO:0005634(nucleus);GO:0005774(vacuolar membrane);GO:0005794(Golgi apparatus);GO:0005886(plasma membrane);GO:0015031(protein transport);GO:0030136(clathrin-coated vesicle);GO:0030276(clathrin binding)	04144(Endocytosis)	K12471	NA	PREDICTED: clathrin interactor EPSIN 2 isoform X2 [Malus domestica]	Exon (MD00G1184300/MD00G1184300, exon 14 of 14)	-1.34	0.0147911	0.314	up	0.994968	-0.00727776	0.628644	0.909036	down	no	21.1891	19.7867	21.2026	19.9804
Chr00	44112887	44112976	90	MD00G1185400	MD00G1185400	2878	MD00G1185400	GO:0003674(molecular_function);GO:0005634(nucleus)	NA	NA	NA	PREDICTED: uncharacterized protein LOC103435647 [Malus domestica]	Exon (MD00G1185400/MD00G1185400, exon 2 of 5)	-0.718	0.1	0.739	up	0.731198	-0.451665	0.00683896	0.103106	down	no	2.95156	2.54713	3.97203	3.54807
Chr00	44113448	44114051	604	MD00G1185400	MD00G1185400	3439	MD00G1185400	GO:0003674(molecular_function);GO:0005634(nucleus)	NA	NA	NA	PREDICTED: uncharacterized protein LOC103435647 [Malus domestica]	Exon (MD00G1185400/MD00G1185400, exon 3 of 5)	-0.604	0.145546	0.287	up	0.731198	-0.451665	0.00683896	0.103106	down	no	2.95156	2.54713	3.97203	3.54807
Chr00	44114409	44114618	210	MD00G1185400	MD00G1185400	4400	MD00G1185400	GO:0003674(molecular_function);GO:0005634(nucleus)	NA	NA	NA	PREDICTED: uncharacterized protein LOC103435647 [Malus domestica]	Exon (MD00G1185400/MD00G1185400, exon 5 of 5)	-0.979	0.0436516	-0.681	down	0.731198	-0.451665	0.00683896	0.103106	down	no	2.95156	2.54713	3.97203	3.54807
Chr00	44376977	44378234	1258	MD00G1187300	MD00G1187300	59	MD00G1187300	NA	NA	NA	NA	PREDICTED: uncharacterized protein LOC103955196 isoform X1 [Pyrus x bretschneideri]	3' UTR	-3.63	2.88403e-05	0.58	up	0.877974	-0.18775	0.337542	0.756824	down	no	6.20859	6.08215	7.32558	6.6734
Chr00	45202479	45202538	60	MD00G1189400	MD00G1189400	1129	MD00G1189400	NA	NA	NA	NA	PREDICTED: mitochondrial outer membrane import complex protein METAXIN-like [Pyrus x bretschneideri]	3' UTR	-0.416	0.285102	0.752	up	0.782213	-0.354367	0.247714	0.676913	down	no	3.51319	2.92002	4.33336	3.89102
Chr00	46484200	46484938	739	MD00G1191600	MD00G1191600	30	MD00G1191600	GO:0004806(triglyceride lipase activity);GO:0005737(cytoplasm);GO:0006629(lipid metabolic process);GO:0008970(phosphatidylcholine 1-acylhydrolase activity);GO:0009507(chloroplast);GO:0009650(UV protection);GO:0016042(lipid catabolic process);GO:0071493(cellular response to UV-B)	00564(Glycerophospholipid metabolism);00592(alpha-Linolenic acid metabolism)	K16818	EC:3.1.1.32	PREDICTED: phospholipase A1-IIdelta-like [Malus domestica]	Exon (MD00G1191600/MD00G1191600, exon 1 of 1)	-2.81	0.00025704	0.16	up	1.08174	0.113355	0.0818668	0.4233	up	no	43.1043	43.8033	40.0985	40.242
Chr00	46493396	46493801	406	MD00G1191800	MD00G1191800	30	MD00G1191800	GO:0004791(thioredoxin-disulfide reductase activity);GO:0005515(protein binding);GO:0008047(enzyme activator activity);GO:0009507(chloroplast);GO:0009570(chloroplast stroma);GO:0010380(regulation of chlorophyll biosynthetic process);GO:0010581(regulation of starch biosynthetic process);GO:0016671(oxidoreductase activity, acting on a sulfur group of donors, disulfide as acceptor);GO:0019430(remova…	00240(Pyrimidine metabolism);00450(Selenocompound metabolism)	K00384	EC:1.8.1.9	PREDICTED: NADPH-dependent thioredoxin reductase 3 [Malus domestica]	5' UTR	-5.42	2.95121e-07	0.57	up	1.23623	0.305949	0.00015108	0.00647119	up	no	60.8794	56.6655	47.5432	47.5401
Chr00	46493861	46494161	301	MD00G1191800	MD00G1191800	495	MD00G1191800	GO:0004791(thioredoxin-disulfide reductase activity);GO:0005515(protein binding);GO:0008047(enzyme activator activity);GO:0009507(chloroplast);GO:0009570(chloroplast stroma);GO:0010380(regulation of chlorophyll biosynthetic process);GO:0010581(regulation of starch biosynthetic process);GO:0016671(oxidoreductase activity, acting on a sulfur group of donors, disulfide as acceptor);GO:0019430(remova…	00240(Pyrimidine metabolism);00450(Selenocompound metabolism)	K00384	EC:1.8.1.9	PREDICTED: NADPH-dependent thioredoxin reductase 3 [Malus domestica]	Exon (MD00G1191800/MD00G1191800, exon 2 of 10)	-2.12	0.00165959	0.302	up	1.23623	0.305949	0.00015108	0.00647119	up	no	60.8794	56.6655	47.5432	47.5401
Chr00	46693643	46694302	660	MD00G1192900	MD00G1192900	1359	MD00G1192900	GO:0005515(protein binding)	04626(Plant-pathogen interaction)	K13420	EC:2.7.11.1	PREDICTED: LRR receptor-like serine/threonine-protein kinase EFR [Malus domestica]	Exon (MD00G1192900/MD00G1192900, exon 3 of 4)	-3.97	1.23027e-05	0.3	up	1.18951	0.25037	0.0232447	0.222231	up	no	16.4591	21.1746	17.3237	14.3142
Chr00	46694961	46695231	271	MD00G1192900	MD00G1192900	2677	MD00G1192900	GO:0005515(protein binding)	04626(Plant-pathogen interaction)	K13420	EC:2.7.11.1	PREDICTED: LRR receptor-like serine/threonine-protein kinase EFR [Malus domestica]	Exon (MD00G1192900/MD00G1192900, exon 3 of 4)	-3.46	4.57088e-05	0.544	up	1.18951	0.25037	0.0232447	0.222231	up	no	16.4591	21.1746	17.3237	14.3142
Chr00	46695381	46696016	636	MD00G1192900	MD00G1192900	3097	MD00G1192900	GO:0005515(protein binding)	04626(Plant-pathogen interaction)	K13420	EC:2.7.11.1	PREDICTED: LRR receptor-like serine/threonine-protein kinase EFR [Malus domestica]	Exon (MD00G1192900/MD00G1192900, exon 3 of 4)	-4.51	3.01995e-06	0.488	up	1.18951	0.25037	0.0232447	0.222231	up	no	16.4591	21.1746	17.3237	14.3142
Chr00	46703208	46703530	323	MD00G1193100	MD00G1193100	175	MD00G1193100	GO:0003674(molecular_function);GO:0005737(cytoplasm);GO:0008150(biological_process)	04626(Plant-pathogen interaction)	K13420	EC:2.7.11.1	PREDICTED: protein NETWORKED 4A-like isoform X1 [Malus domestica]	Exon (MD00G1193100/MD00G1193100, exon 1 of 1)	-1.24	0.0199526	0.553	up	1.30131	0.37996	0.101851	0.468771	up	no	5.38074	5.47649	3.59598	4.74736
Chr00	47367542	47367688	147	MD00G1200300	MD00G1200300	0	MD00G1200300	GO:0000786(nucleosome);GO:0003677(DNA binding);GO:0005515(protein binding);GO:0005634(nucleus);GO:0046982(protein heterodimerization activity)	00053(Ascorbate and aldarate metabolism);00480(Glutathione metabolism)	K00434	EC:1.11.1.11	PREDICTED: histone H3.2-like [Zea mays]	Exon (MD00G1200300/MD00G1200300, exon 1 of 1)	-0.515	0.198609	1.26	up	0.464489	-1.10628	1	1	down	no	0.592118	1.16335	2.61311	1.16624
Chr00	49615196	49615878	683	MD00G1204700	MD00G1204700	10651	MD00G1204700	GO:0004222(metalloendopeptidase activity);GO:0008270(zinc ion binding);GO:0016485(protein processing)	NA	NA	NA	PREDICTED: stromal processing peptidase, chloroplastic [Malus domestica]	3' UTR	-4.24	6.0256e-06	0.388	up	1.19083	0.251963	0.00509385	0.0852475	up	no	50.3801	54.1365	41.0634	46.7047
Chr00	51057340	51057595	256	MD00G1214100	MD00G1214100	359	MD00G1214100	GO:0005576(extracellular region);GO:0005789(endoplasmic reticulum membrane);GO:0006886(intracellular protein transport);GO:0008320(protein transmembrane transporter activity);GO:0015031(protein transport);GO:0016020(membrane);GO:0016021(integral component of membrane);GO:0016192(vesicle-mediated transport);GO:0032580(Golgi cisterna membrane);GO:0033116(endoplasmic reticulum-Golgi intermediate com…	NA	NA	NA	PREDICTED: transmembrane emp24 domain-containing protein p24delta9-like [Pyrus x bretschneideri]	Exon (MD00G1214100/MD00G1214100, exon 1 of 4)	-0.885	0.0588844	-0.276	down	0.883807	-0.178196	0.30525	0.732677	down	no	18.1485	15.782	20.5328	17.8585
Chr00	286076	287506	1431	MD00G1001400	MD00G1001400	5739	MD00G1001400	GO:0004674(protein serine/threonine kinase activity);GO:0005524(ATP binding);GO:0005634(nucleus);GO:0005737(cytoplasm);GO:0006468(protein phosphorylation);GO:0016301(kinase activity);GO:0016310(phosphorylation)	03022(Basal transcription factors);03420(Nucleotide excision repair)	K02202	EC:2.7.11.22;EC:2.7.11.23	PREDICTED: cyclin-dependent kinase F-4 [Pyrus x bretschneideri]	3' UTR	-6.52	1.8197e-08	0.289	up	0.99328	-0.00972754	0.663002	0.919424	down	no	46.0536	47.2176	44.9373	48.965
Chr00	294836	295106	271	MD00G1001500	MD00G1001500	4494	MD00G1001500	GO:0005768(endosome);GO:0005774(vacuolar membrane);GO:0005802(trans-Golgi network);GO:0008757(S-adenosylmethionine-dependent methyltransferase activity);GO:0032259(methylation)	NA	NA	NA	PREDICTED: probable methyltransferase PMT21 [Malus domestica]	3' UTR	-1.45	0.0107152	0.544	up	0.905169	-0.143741	0.479592	0.84315	down	no	4.38576	4.34073	4.63178	5.00896
Chr00	625719	626343	625	MD00G1003800	MD00G1003800	3612	MD00G1003800	GO:0004614(phosphoglucomutase activity);GO:0005829(cytosol);GO:0005978(glycogen biosynthetic process);GO:0006006(glucose metabolic process);GO:0009570(chloroplast stroma);GO:0009590(detection of gravity);GO:0010319(stromule);GO:0019252(starch biosynthetic process);GO:0019388(galactose catabolic process)	00010(Glycolysis / Gluconeogenesis);00030(Pentose phosphate pathway);00052(Galactose metabolism);00500(Starch and sucrose metabolism);00520(Amino sugar and nucleotide sugar metabolism);00230(Purine metabolism)	K01835	EC:5.4.2.2	PREDICTED: phosphoglucomutase, chloroplastic-like [Malus domestica]	Exon (MD00G1003800/MD00G1003800, exon 16 of 22)	-0.79	0.0794328	0.21	up	1.21125	0.276499	0.000791617	0.0227356	up	no	22.1257	21.4626	17.4906	18.4956
Chr00	741757	742083	327	MD00G1005100	MD00G1005100	0	MD00G1005100	GO:0003824(catalytic activity)	NA	NA	NA	PREDICTED: uncharacterized protein LOC103439696 [Malus domestica]	Exon (MD00G1005100/MD00G1005100, exon 1 of 2)	-3.25	7.94328e-05	0.812	up	0.94105	-0.0876562	0.863716	0.976836	down	no	5.6123	4.28861	5.20277	5.31836
Chr00	818654	819904	1251	MD00G1005800	MD00G1005800	29	MD00G1005800	GO:0005634(nucleus);GO:0005819(spindle);GO:0005874(microtubule);GO:0032147(activation of protein kinase activity);GO:0060236(regulation of mitotic spindle organization)	NA	NA	NA	PREDICTED: uncharacterized protein LOC103440100 [Malus domestica]	5' UTR	-8.26	2.51189e-10	0.451	up	0.813714	-0.297406	0.0721283	0.396894	down	no	19.7211	15.7214	22.0957	21.4607
Chr00	981254	981673	420	MD00G1006900	MD00G1006900	6317	MD00G1006900	GO:0004674(protein serine/threonine kinase activity);GO:0005886(plasma membrane)	00520(Amino sugar and nucleotide sugar metabolism)	K01183	EC:3.2.1.14	PREDICTED: LOW QUALITY PROTEIN: uncharacterized protein LOC103435116 [Malus domestica]	3' UTR	-1.44	0.0112202	0.173	up	0.913421	-0.130649	0.436897	0.82294	down	no	44.3969	46.2443	51.1248	48.1079
Chr00	1065298	1065892	595	MD00G1008100	MD00G1008100	1426	MD00G1008100	GO:0005634(nucleus);GO:0005737(cytoplasm)	04140(Regulation of autophagy)	K08332	NA	PREDICTED: U-box domain-containing protein 17-like [Malus domestica]	Exon (MD00G1008100/MD00G1008100, exon 1 of 1)	-1.43	0.0114815	0.25	up	0.861371	-0.215293	0.150442	0.55497	down	no	7.46782	7.24387	8.6957	8.38369
Chr00	1077111	1077321	211	MD00G1008200	MD00G1008200	1316	MD00G1008200	GO:0003689(DNA clamp loader activity);GO:0005663(DNA replication factor C complex);GO:0006261(DNA-dependent DNA replication)	03030(DNA replication);03420(Nucleotide excision repair);03430(Mismatch repair)	K10755	NA	PREDICTED: protein STICHEL-like 3 [Malus domestica]	Exon (MD00G1008200/MD00G1008200, exon 1 of 7)	-0.366	0.345144	0.291	up	1.0512	0.0720311	0.513223	0.860664	up	no	1.17034	0.977717	1.01338	1.03005
Chr00	1116525	1116763	239	MD00G1008700	MD00G1008700	4250	MD00G1008700	GO:0003825(alpha,alpha-trehalose-phosphate synthase (UDP-forming) activity);GO:0004805(trehalose-phosphatase activity);GO:0005634(nucleus);GO:0005829(cytosol);GO:0005992(trehalose biosynthetic process);GO:0016757(transferase activity, transferring glycosyl groups)	00500(Starch and sucrose metabolism)	K16055	EC:2.4.1.15;EC:3.1.3.12	PREDICTED: probable alpha,alpha-trehalose-phosphate synthase [UDP-forming] 7 [Malus domestica]	3' UTR	-1.27	0.018197	0.277	up	0.962008	-0.0558785	0.996262	1	down	no	17.6828	18.9109	19.4296	18.6092
Chr00	1197513	1197632	120	MD00G1009700	MD00G1009700	9411	MD00G1009700	GO:0005634(nucleus);GO:0006351(transcription, DNA-templated);GO:0006355(regulation of transcription, DNA-templated);GO:0008327(methyl-CpG binding)	NA	NA	NA	PREDICTED: uncharacterized protein LOC103417549 isoform X3 [Malus domestica]	Exon (MD00G1009700/MD00G1009700, exon 3 of 4)	-1.57	0.00758578	-1.01	down	1.10544	0.144618	0.182118	0.603504	up	no	4.06227	4.0008	3.58194	3.71207
Chr00	1206716	1206924	209	MD00G1009700	MD00G1009700	119	MD00G1009700	GO:0005634(nucleus);GO:0006351(transcription, DNA-templated);GO:0006355(regulation of transcription, DNA-templated);GO:0008327(methyl-CpG binding)	NA	NA	NA	PREDICTED: uncharacterized protein LOC103417549 isoform X3 [Malus domestica]	Exon (MD00G1009700/MD00G1009700, exon 1 of 4)	-1.39	0.0128825	0.816	up	1.10544	0.144618	0.182118	0.603504	up	no	4.06227	4.0008	3.58194	3.71207
Chr00	1224317	1224612	296	MD00G1009900	MD00G1009900	0	MD00G1009900	GO:0006979(response to oxidative stress);GO:0009507(chloroplast);GO:0016787(hydrolase activity)	NA	NA	NA	PREDICTED: protein ROOT PRIMORDIUM DEFECTIVE 1-like [Malus domestica]	Exon (MD00G1009900/MD00G1009900, exon 1 of 1)	-0.949	0.047863	0.416	up	0.91188	-0.133084	0.666686	0.919914	down	no	4.6255	5.50971	5.28122	5.8334
Chr00	1234601	1235017	417	MD00G1010000	MD00G1010000	6017	MD00G1010000	GO:0005768(endosome);GO:0005774(vacuolar membrane);GO:0005802(trans-Golgi network);GO:0008757(S-adenosylmethionine-dependent methyltransferase activity);GO:0032259(methylation)	NA	NA	NA	PREDICTED: probable pectin methyltransferase QUA2 [Malus domestica]	3' UTR	-0.865	0.0616595	0.158	up	1.01801	0.0257464	0.424658	0.814047	up	no	11.9001	11.0184	11.0023	11.5109
Chr00	1367393	1367572	180	MD00G1011100	MD00G1011100	0	MD00G1011100	GO:0004519(endonuclease activity);GO:0005739(mitochondrion);GO:0006397(mRNA processing);GO:0008270(zinc ion binding);GO:0009507(chloroplast);GO:0016556(mRNA modification)	00500(Starch and sucrose metabolism)	K01176	EC:3.2.1.1	PREDICTED: LOW QUALITY PROTEIN: pentatricopeptide repeat-containing protein At2g18940, chloroplastic-like [Malus domestica]	Exon (MD00G1011100/MD00G1011100, exon 1 of 1)	-0.297	0.462381	1.68	up	1.89219	0.920055	1	1	up	no	0.039068	0	0	0.020647
Chr00	2418586	2418823	238	MD00G1016800	MD00G1016800	9834	MD00G1016800	GO:0008422(beta-glucosidase activity);GO:1901657(glycosyl compound metabolic process)	00500(Starch and sucrose metabolism);00460(Cyanoamino acid metabolism);00940(Phenylpropanoid biosynthesis)	K01188	EC:3.2.1.21	PREDICTED: beta-glucosidase 42-like [Pyrus x bretschneideri]	3' UTR	-5.48	2.51189e-07	0.514	up	0.970707	-0.0428918	0.931334	0.989122	down	no	33.2044	27.6887	30.9987	31.7319
Chr00	2421534	2421803	270	MD00G1016800	MD00G1016800	6854	MD00G1016800	GO:0008422(beta-glucosidase activity);GO:1901657(glycosyl compound metabolic process)	00500(Starch and sucrose metabolism);00460(Cyanoamino acid metabolism);00940(Phenylpropanoid biosynthesis)	K01188	EC:3.2.1.21	PREDICTED: beta-glucosidase 42-like [Pyrus x bretschneideri]	Exon (MD00G1016800/MD00G1016800, exon 9 of 13)	-2.01	0.00223872	0.342	up	0.970707	-0.0428918	0.931334	0.989122	down	no	33.2044	27.6887	30.9987	31.7319
Chr00	2495083	2495321	239	MD00G1017000	MD00G1017000	1131	MD00G1017000	NA	NA	NA	NA	PREDICTED: pentatricopeptide repeat-containing protein At3g02650, mitochondrial-like [Malus domestica]	Exon (MD00G1017000/MD00G1017000, exon 1 of 3)	-2.93	0.000186209	0.482	up	1.10742	0.1472	0.0701479	0.391153	up	no	9.11007	8.58621	8.41747	7.56231
Chr00	2497279	2497518	240	MD00G1017100	MD00G1017100	4564	MD00G1017100	GO:0000398(mRNA splicing, via spliceosome);GO:0003723(RNA binding);GO:0005684(U2-type spliceosomal complex);GO:0005686(U2 snRNP)	03040(Spliceosome)	K12840	NA	PREDICTED: splicing factor U2AF-associated protein 2 isoform X1 [Malus domestica]	3' UTR	-1.25	0.0194984	0.328	up	1.05761	0.0808052	0.160629	0.570363	up	no	23.3593	22.0499	21.4529	21.4828
Chr00	2501011	2502082	1072	MD00G1017100	MD00G1017100	0	MD00G1017100	GO:0000398(mRNA splicing, via spliceosome);GO:0003723(RNA binding);GO:0005684(U2-type spliceosomal complex);GO:0005686(U2 snRNP)	03040(Spliceosome)	K12840	NA	PREDICTED: splicing factor U2AF-associated protein 2 isoform X1 [Malus domestica]	5' UTR	-0.497	0.211836	0.0778	up	1.05761	0.0808052	0.160629	0.570363	up	no	23.3593	22.0499	21.4529	21.4828
Chr00	2516698	2518494	1797	MD00G1017400	MD00G1017400	1369	MD00G1017400	GO:0005634(nucleus);GO:0006334(nucleosome assembly);GO:0033186(CAF-1 complex)	NA	NA	NA	PREDICTED: chromatin assembly factor 1 subunit FAS1 isoform X1 [Pyrus x bretschneideri]	Exon (MD00G1017400/MD00G1017400, exon 2 of 12)	-5.06	7.4131e-07	0.677	up	1.08705	0.120416	0.162831	0.574769	up	no	4.45714	4.51582	4.02692	4.2275
Chr00	3294003	3294120	118	MD00G1018900	MD00G1018900	2466	MD00G1018900	GO:0003729(mRNA binding);GO:0003735(structural constituent of ribosome);GO:0006412(translation);GO:0022625(cytosolic large ribosomal subunit)	03010(Ribosome)	K02872	NA	PREDICTED: 60S ribosomal protein L13a-4 [Malus domestica]	3' UTR	-2.3	0.00102329	0.337	up	0.861403	-0.21524	0.144636	0.547446	down	no	52.2739	44.3448	60.3237	51.8408
Chr00	3730366	3730514	149	MD00G1020600	MD00G1020600	1115	MD00G1020600	GO:0003677(DNA binding);GO:0003700(transcription factor activity, sequence-specific DNA binding);GO:0005634(nucleus);GO:0006351(transcription, DNA-templated);GO:0006355(regulation of transcription, DNA-templated)	NA	NA	NA	PREDICTED: B3 domain-containing protein LOC_Os12g40080-like isoform X1 [Malus domestica]	Exon (MD00G1020600/MD00G1020600, exon 4 of 8)	-0.758	0.0870964	0.443	up	1.04506	0.063586	0.438768	0.82475	up	no	3.62321	3.60781	3.65043	3.2688
Chr00	3860414	3860828	415	MD00G1022900	MD00G1022900	6034	MD00G1022900	GO:0000398(mRNA splicing, via spliceosome);GO:0004004(ATP-dependent RNA helicase activity);GO:0005681(spliceosomal complex);GO:0006406(mRNA export from nucleus);GO:0006974(cellular response to DNA damage stimulus);GO:0010468(regulation of gene expression);GO:0010501(RNA secondary structure unwinding)	03040(Spliceosome);03013(RNA transport);03015(mRNA surveillance pathway)	K12812	EC:3.6.4.13	PREDICTED: DEAD-box ATP-dependent RNA helicase 56-like [Pyrus x bretschneideri]	3' UTR	-2.57	0.000489779	0.723	up	0.965261	-0.0510089	0.98381	1	down	no	21.2753	20.2053	21.096	21.8775
Chr00	3914941	3917065	2125	MD00G1023400	MD00G1023400	30	MD00G1023400	NA	00970(Aminoacyl-tRNA biosynthesis)	K01875	EC:6.1.1.11	predicted protein [Malus domestica]	Exon (MD00G1023400/MD00G1023400, exon 1 of 4)	-1.75	0.00467735	0.714	up	0.884788	-0.176597	0.6894	0.92607	down	no	2.36093	2.94694	3.44666	2.55236
Chr00	4322761	4323212	452	MD00G1025200	MD00G1025200	9974	MD00G1025200	GO:0000023(maltose metabolic process);GO:0000025(maltose catabolic process);GO:0004134(4-alpha-glucanotransferase activity);GO:0005829(cytosol);GO:0005976(polysaccharide metabolic process);GO:0005983(starch catabolic process);GO:0009507(chloroplast);GO:0010297(heteropolysaccharide binding);GO:2001070(starch binding)	00500(Starch and sucrose metabolism)	K00705	EC:2.4.1.25	PREDICTED: 4-alpha-glucanotransferase DPE2 [Pyrus x bretschneideri]	3' UTR	-0.464	0.237684	0.0537	up	1.2936	0.371394	3.14718e-05	0.00195274	up	no	40.4347	43.1793	31.176	33.4606
Chr00	4439347	4441055	1709	MD00G1025500	MD00G1025500	2790	MD00G1025500	GO:0003677(DNA binding);GO:0003746(translation elongation factor activity);GO:0005634(nucleus);GO:0005829(cytosol);GO:0006139(nucleobase-containing compound metabolic process);GO:0006333(chromatin assembly or disassembly);GO:0006352(DNA-templated transcription, initiation);GO:0006357(regulation of transcription from RNA polymerase II promoter);GO:0006414(translational elongation);GO:0009506(plasm…	NA	NA	NA	PREDICTED: transcription elongation factor SPT6 [Pyrus x bretschneideri]	3' UTR	-6.53	1.77828e-08	0.334	up	1.02157	0.0307924	0.390735	0.794516	up	no	27.3583	27.002	25.8168	27.3955
Chr00	4733486	4733755	270	MD00G1028800	MD00G1028800	3526	MD00G1028800	GO:0003689(DNA clamp loader activity);GO:0005663(DNA replication factor C complex);GO:0006261(DNA-dependent DNA replication)	03030(DNA replication);03420(Nucleotide excision repair);03430(Mismatch repair)	K10756	NA	PREDICTED: replication factor C subunit 3 [Malus domestica]	3' UTR	-0.926	0.0512861	0.404	up	0.96544	-0.0507411	0.978753	1	down	no	10.7787	9.87418	10.8674	10.5249
Chr00	4733874	4734482	609	MD00G1028800	MD00G1028800	2799	MD00G1028800	GO:0003689(DNA clamp loader activity);GO:0005663(DNA replication factor C complex);GO:0006261(DNA-dependent DNA replication)	03030(DNA replication);03420(Nucleotide excision repair);03430(Mismatch repair)	K10756	NA	PREDICTED: replication factor C subunit 3 [Malus domestica]	3' UTR	-1.04	0.0363078	0.288	up	0.96544	-0.0507411	0.978753	1	down	no	10.7787	9.87418	10.8674	10.5249
Chr00	4760939	4761117	179	MD00G1029100	MD00G1029100	6043	MD00G1029100	GO:0004028(3-chloroallyl aldehyde dehydrogenase activity);GO:0004029(aldehyde dehydrogenase (NAD) activity)	00010(Glycolysis / Gluconeogenesis);00040(Pentose and glucuronate interconversions);00053(Ascorbate and aldarate metabolism);00620(Pyruvate metabolism);00071(Fatty acid degradation);00561(Glycerolipid metabolism);00280(Valine, leucine and isoleucine degradation);00310(Lysine degradation);00330(Arginine and proline metabolism);00340(Histidine metabolism);00380(Tryptophan metabolism);00410(beta-Ala…	K00128	EC:1.2.1.3	PREDICTED: aldehyde dehydrogenase family 3 member H1-like isoform X2 [Malus domestica]	3' UTR	-1.15	0.0263027	0.285	up	1.05214	0.0733227	0.224811	0.653332	up	no	34.099	30.7982	29.4598	32.2215
Chr00	5201552	5201937	386	MD00G1031200	MD00G1031200	3885	MD00G1031200	GO:0000287(magnesium ion binding);GO:0003824(catalytic activity);GO:0005524(ATP binding);GO:0005622(intracellular);GO:0005634(nucleus);GO:0005737(cytoplasm);GO:0009611(response to wounding);GO:0016310(phosphorylation);GO:0032957(inositol trisphosphate metabolic process);GO:0047325(inositol tetrakisphosphate 1-kinase activity);GO:0052725(inositol-1,3,4-trisphosphate 6-kinase activity);GO:0052726(i…	00562(Inositol phosphate metabolism);04070(Phosphatidylinositol signaling system)	K00913	EC:2.7.1.159;EC:2.7.1.134	PREDICTED: inositol-tetrakisphosphate 1-kinase 3 isoform X1 [Pyrus x bretschneideri]	3' UTR	-3.88	1.54882e-05	0.536	up	0.863727	-0.211354	0.128574	0.518032	down	no	11.8227	12.0485	13.9905	13.6469
Chr00	5420621	5421159	539	MD00G1031600	MD00G1031600	4952	MD00G1031600	GO:0003677(DNA binding);GO:0003700(transcription factor activity, sequence-specific DNA binding);GO:0005634(nucleus);GO:0005737(cytoplasm);GO:0005886(plasma membrane);GO:0006351(transcription, DNA-templated);GO:0006355(regulation of transcription, DNA-templated);GO:0042742(defense response to bacterium);GO:0045893(positive regulation of transcription, DNA-templated);GO:0046872(metal ion binding)	NA	NA	NA	PREDICTED: squamosa promoter-binding-like protein 14 [Malus domestica]	3' UTR	-1.55	0.00812831	0.251	up	1.06073	0.0850596	0.166877	0.581176	up	no	12.984	13.6408	12.2617	12.8388
Chr00	5423941	5424031	91	MD00G1031600	MD00G1031600	2080	MD00G1031600	GO:0003677(DNA binding);GO:0003700(transcription factor activity, sequence-specific DNA binding);GO:0005634(nucleus);GO:0005737(cytoplasm);GO:0005886(plasma membrane);GO:0006351(transcription, DNA-templated);GO:0006355(regulation of transcription, DNA-templated);GO:0042742(defense response to bacterium);GO:0045893(positive regulation of transcription, DNA-templated);GO:0046872(metal ion binding)	NA	NA	NA	PREDICTED: squamosa promoter-binding-like protein 14 [Malus domestica]	Exon (MD00G1031600/MD00G1031600, exon 4 of 11)	-0.477	0.226986	0.21	up	1.06073	0.0850596	0.166877	0.581176	up	no	12.984	13.6408	12.2617	12.8388
Chr00	5424497	5425181	685	MD00G1031600	MD00G1031600	930	MD00G1031600	GO:0003677(DNA binding);GO:0003700(transcription factor activity, sequence-specific DNA binding);GO:0005634(nucleus);GO:0005737(cytoplasm);GO:0005886(plasma membrane);GO:0006351(transcription, DNA-templated);GO:0006355(regulation of transcription, DNA-templated);GO:0042742(defense response to bacterium);GO:0045893(positive regulation of transcription, DNA-templated);GO:0046872(metal ion binding)	NA	NA	NA	PREDICTED: squamosa promoter-binding-like protein 14 [Malus domestica]	Exon (MD00G1031600/MD00G1031600, exon 2 of 11)	-3.11	0.000114815	0.417	up	1.06073	0.0850596	0.166877	0.581176	up	no	12.984	13.6408	12.2617	12.8388
Chr00	5522810	5523110	301	MD00G1031700	MD00G1031700	7295	MD00G1031700	GO:0003677(DNA binding);GO:0003700(transcription factor activity, sequence-specific DNA binding);GO:0005515(protein binding);GO:0005634(nucleus);GO:0005730(nucleolus);GO:0005829(cytosol);GO:0006355(regulation of transcription, DNA-templated);GO:0006397(mRNA processing);GO:0008380(RNA splicing);GO:0009507(chloroplast);GO:0010267(production of ta-siRNAs involved in RNA interference);GO:0010445(nucl…	NA	NA	NA	PREDICTED: LOW QUALITY PROTEIN: serrate RNA effector molecule [Pyrus x bretschneideri]	3' UTR	-5.05	7.4131e-07	0.76	up	1.08928	0.12338	0.0745501	0.403758	up	no	26.2012	25.6641	23.0418	24.5724
Chr00	5524020	5525011	992	MD00G1031700	MD00G1031700	5394	MD00G1031700	GO:0003677(DNA binding);GO:0003700(transcription factor activity, sequence-specific DNA binding);GO:0005515(protein binding);GO:0005634(nucleus);GO:0005730(nucleolus);GO:0005829(cytosol);GO:0006355(regulation of transcription, DNA-templated);GO:0006397(mRNA processing);GO:0008380(RNA splicing);GO:0009507(chloroplast);GO:0010267(production of ta-siRNAs involved in RNA interference);GO:0010445(nucl…	NA	NA	NA	PREDICTED: LOW QUALITY PROTEIN: serrate RNA effector molecule [Pyrus x bretschneideri]	Exon (MD00G1031700/MD00G1031700, exon 9 of 12)	-0.537	0.184077	-0.137	down	1.08928	0.12338	0.0745501	0.403758	up	no	26.2012	25.6641	23.0418	24.5724
Chr00	5525871	5526048	178	MD00G1031700	MD00G1031700	4357	MD00G1031700	GO:0003677(DNA binding);GO:0003700(transcription factor activity, sequence-specific DNA binding);GO:0005515(protein binding);GO:0005634(nucleus);GO:0005730(nucleolus);GO:0005829(cytosol);GO:0006355(regulation of transcription, DNA-templated);GO:0006397(mRNA processing);GO:0008380(RNA splicing);GO:0009507(chloroplast);GO:0010267(production of ta-siRNAs involved in RNA interference);GO:0010445(nucl…	NA	NA	NA	PREDICTED: LOW QUALITY PROTEIN: serrate RNA effector molecule [Pyrus x bretschneideri]	Exon (MD00G1031700/MD00G1031700, exon 7 of 12)	-0.461	0.240436	0.126	up	1.08928	0.12338	0.0745501	0.403758	up	no	26.2012	25.6641	23.0418	24.5724
Chr00	5529926	5530196	271	MD00G1031700	MD00G1031700	209	MD00G1031700	GO:0003677(DNA binding);GO:0003700(transcription factor activity, sequence-specific DNA binding);GO:0005515(protein binding);GO:0005634(nucleus);GO:0005730(nucleolus);GO:0005829(cytosol);GO:0006355(regulation of transcription, DNA-templated);GO:0006397(mRNA processing);GO:0008380(RNA splicing);GO:0009507(chloroplast);GO:0010267(production of ta-siRNAs involved in RNA interference);GO:0010445(nucl…	NA	NA	NA	PREDICTED: LOW QUALITY PROTEIN: serrate RNA effector molecule [Pyrus x bretschneideri]	Exon (MD00G1031700/MD00G1031700, exon 1 of 12)	-1.64	0.00630957	0.27	up	1.08928	0.12338	0.0745501	0.403758	up	no	26.2012	25.6641	23.0418	24.5724
Chr00	5571268	5571447	180	MD00G1031900	MD00G1031900	3107	MD00G1031900	GO:0003674(molecular_function);GO:0005737(cytoplasm);GO:0016036(cellular response to phosphate starvation);GO:0019005(SCF ubiquitin ligase complex)	04120(Ubiquitin mediated proteolysis)	K10260	NA	PREDICTED: F-box/WD-40 repeat-containing protein At5g21040-like [Malus domestica]	3' UTR	-0.362	0.350752	0.363	up	0.99723	-0.00400244	0.67214	0.921649	down	no	5.2898	5.38967	5.25078	5.45836
Chr00	5791059	5791207	149	MD00G1033500	MD00G1033500	1861	MD00G1033500	GO:0008097(5S rRNA binding)	NA	NA	NA	PREDICTED: uncharacterized protein LOC103928613 isoform X2 [Pyrus x bretschneideri]	Exon (MD00G1033500/MD00G1033500, exon 3 of 4)	-1.1	0.0295121	0.717	up	0.824267	-0.278816	0.30763	0.734325	down	no	1.7364	2.16162	2.44914	2.27994
Chr00	6026308	6026981	674	MD00G1034500	MD00G1034500	839	MD00G1034500	GO:0005739(mitochondrion);GO:0005773(vacuole);GO:0008150(biological_process);GO:0008289(lipid binding);GO:0016021(integral component of membrane)	NA	NA	NA	PREDICTED: uncharacterized protein LOC103454832 [Malus domestica]	Exon (MD00G1034500/MD00G1034500, exon 1 of 6)	-0.899	0.0562341	0.0892	up	1.00469	0.0067433	0.522198	0.865139	up	no	63.115	62.2313	65.2591	59.5027
Chr00	6672666	6673411	746	MD00G1038200	MD00G1038200	1271	MD00G1038200	GO:0000166(nucleotide binding);GO:0005737(cytoplasm);GO:0005834(heterotrimeric G-protein complex);GO:0008150(biological_process)	00565(Ether lipid metabolism)	K16794	NA	PREDICTED: uncharacterized protein LOC103954112 [Pyrus x bretschneideri]	Exon (MD00G1038200/MD00G1038200, exon 2 of 2)	-3.03	0.000141254	0.678	up	1.34129	0.423618	0.0513074	0.33419	up	no	3.57189	2.20056	2.06471	2.23895
Chr00	6735200	6735289	90	MD00G1038800	MD00G1038800	1331	MD00G1038800	GO:0000151(ubiquitin ligase complex);GO:0000209(protein polyubiquitination);GO:0005737(cytoplasm);GO:0031624(ubiquitin conjugating enzyme binding);GO:0032436(positive regulation of proteasomal ubiquitin-dependent protein catabolic process);GO:0042787(protein ubiquitination involved in ubiquitin-dependent protein catabolic process);GO:0061630(ubiquitin protein ligase activity)	NA	NA	NA	PREDICTED: probable E3 ubiquitin-protein ligase ARI8 [Malus domestica]	Exon (MD00G1038800/MD00G1038800, exon 1 of 1)	-0.605	0.144877	-0.631	down	0.829588	-0.269534	0.23002	0.658544	down	no	3.81011	4.41469	5.45457	4.45974
Chr00	6737808	6738017	210	MD00G1038900	MD00G1038900	8584	MD00G1038900	GO:0000145(exocyst);GO:0005546(phosphatidylinositol-4,5-bisphosphate binding);GO:0005886(plasma membrane);GO:0006887(exocytosis);GO:0006893(Golgi to plasma membrane transport);GO:0017049(GTP-Rho binding);GO:0051601(exocyst localization)	NA	NA	NA	PREDICTED: exocyst complex component SEC3A [Malus domestica]	3' UTR	-4.63	2.18776e-06	0.756	up	1.022	0.0313944	0.42474	0.814047	up	no	13.7889	12.8217	12.2512	13.7866
Chr00	6742369	6744253	1885	MD00G1038900	MD00G1038900	2348	MD00G1038900	GO:0000145(exocyst);GO:0005546(phosphatidylinositol-4,5-bisphosphate binding);GO:0005886(plasma membrane);GO:0006887(exocytosis);GO:0006893(Golgi to plasma membrane transport);GO:0017049(GTP-Rho binding);GO:0051601(exocyst localization)	NA	NA	NA	PREDICTED: exocyst complex component SEC3A [Malus domestica]	Exon (MD00G1038900/MD00G1038900, exon 6 of 25)	-2.38	0.000812831	0.37	up	1.022	0.0313944	0.42474	0.814047	up	no	13.7889	12.8217	12.2512	13.7866
Chr00	6746362	6746422	61	MD00G1038900	MD00G1038900	179	MD00G1038900	GO:0000145(exocyst);GO:0005546(phosphatidylinositol-4,5-bisphosphate binding);GO:0005886(plasma membrane);GO:0006887(exocytosis);GO:0006893(Golgi to plasma membrane transport);GO:0017049(GTP-Rho binding);GO:0051601(exocyst localization)	NA	NA	NA	PREDICTED: exocyst complex component SEC3A [Malus domestica]	Exon (MD00G1038900/MD00G1038900, exon 1 of 25)	-0.465	0.236592	0.355	up	1.022	0.0313944	0.42474	0.814047	up	no	13.7889	12.8217	12.2512	13.7866
Chr00	6770958	6771076	119	MD00G1039500	MD00G1039500	2205	MD00G1039500	GO:0003674(molecular_function);GO:0005634(nucleus);GO:0008150(biological_process)	NA	NA	NA	PREDICTED: F-box/FBD/LRR-repeat protein At1g13570-like [Malus domestica]	3' UTR	-0.926	0.0512861	0.579	up	0.911843	-0.133142	0.558451	0.881639	down	no	6.46999	6.49613	7.22584	6.99384
Chr00	6824713	6825096	384	MD00G1040000	MD00G1040000	1837	MD00G1040000	GO:0004332(fructose-bisphosphate aldolase activity);GO:0006096(glycolytic process);GO:0006098(pentose-phosphate shunt);GO:0009507(chloroplast);GO:0009570(chloroplast stroma);GO:0009579(thylakoid);GO:0009737(response to abscisic acid);GO:0009941(chloroplast envelope);GO:0010287(plastoglobule);GO:0016020(membrane);GO:0046686(response to cadmium ion);GO:0048046(apoplast)	01200(Carbon metabolism);01230(Biosynthesis of amino acids);00010(Glycolysis / Gluconeogenesis);00030(Pentose phosphate pathway);00051(Fructose and mannose metabolism);00710(Carbon fixation in photosynthetic organisms)	K01623	EC:4.1.2.13	PREDICTED: fructose-bisphosphate aldolase 1, chloroplastic [Malus domestica]	3' UTR	-34.7	1.25893e-37	0.138	up	1.12482	0.16969	0.0204132	0.205849	up	no	1880.06	1934.54	1690.3	1701
Chr00	6826206	6826727	522	MD00G1040000	MD00G1040000	206	MD00G1040000	GO:0004332(fructose-bisphosphate aldolase activity);GO:0006096(glycolytic process);GO:0006098(pentose-phosphate shunt);GO:0009507(chloroplast);GO:0009570(chloroplast stroma);GO:0009579(thylakoid);GO:0009737(response to abscisic acid);GO:0009941(chloroplast envelope);GO:0010287(plastoglobule);GO:0016020(membrane);GO:0046686(response to cadmium ion);GO:0048046(apoplast)	01200(Carbon metabolism);01230(Biosynthesis of amino acids);00010(Glycolysis / Gluconeogenesis);00030(Pentose phosphate pathway);00051(Fructose and mannose metabolism);00710(Carbon fixation in photosynthetic organisms)	K01623	EC:4.1.2.13	PREDICTED: fructose-bisphosphate aldolase 1, chloroplastic [Malus domestica]	Exon (MD00G1040000/MD00G1040000, exon 1 of 6)	-12.9	3.16228e-15	-0.113	down	1.12482	0.16969	0.0204132	0.205849	up	no	1880.06	1934.54	1690.3	1701
Chr00	7346682	7352926	6245	MD00G1041400	MD00G1041400	89	MD00G1041400	GO:0006364(rRNA processing);GO:0030687(preribosome, large subunit precursor)	NA	NA	NA	PREDICTED: uncharacterized protein LOC103426877 [Malus domestica]	3' UTR	-7.03	5.12861e-09	0.409	up	1.06967	0.097165	0.220712	0.650394	up	no	18.5631	16.0517	16.438	15.9223
Chr00	7809224	7809523	300	MD00G1043300	MD00G1043300	120	MD00G1043300	GO:0003700(transcription factor activity, sequence-specific DNA binding);GO:0005634(nucleus);GO:0006355(regulation of transcription, DNA-templated);GO:0030154(cell differentiation);GO:0043565(sequence-specific DNA binding)	04075(Plant hormone signal transduction)	K14494	NA	PREDICTED: scarecrow-like protein 27 [Malus domestica]	5' UTR	-3.81	1.8197e-05	0.651	up	1.08847	0.122299	0.105177	0.474444	up	no	9.44466	7.97482	8.03327	7.9704
Chr00	7938376	7938615	240	MD00G1043700	MD00G1043700	7155	MD00G1043700	GO:0005198(structural molecule activity);GO:0005515(protein binding);GO:0005622(intracellular);GO:0005623(cell);GO:0005634(nucleus);GO:0005783(endoplasmic reticulum);GO:0005789(endoplasmic reticulum membrane);GO:0005829(cytosol);GO:0005886(plasma membrane);GO:0006605(protein targeting);GO:0016021(integral component of membrane)	NA	NA	NA	PREDICTED: vesicle-associated protein 1-1-like [Pyrus x bretschneideri]	3' UTR	-3.46	4.57088e-05	0.864	up	1.04678	0.0659522	0.351867	0.766219	up	no	9.01252	8.93634	8.7796	8.36721
Chr00	8162245	8163303	1059	MD00G1044500	MD00G1044500	176	MD00G1044500	NA	NA	NA	NA	PREDICTED: cyclin-dependent kinase inhibitor 6-like [Malus domestica]	3' UTR	-14.8	3.98107e-17	0.393	up	1.07441	0.103541	0.113624	0.492689	up	no	41.763	41.1499	41.1901	35.9807
Chr00	8300342	8300949	608	MD00G1045300	MD00G1045300	2476	MD00G1045300	GO:0005509(calcium ion binding);GO:0005544(calcium-dependent phospholipid binding);GO:0005886(plasma membrane)	04144(Endocytosis)	K12486	NA	PREDICTED: LOW QUALITY PROTEIN: protein SRC2 homolog [Malus domestica]	3' UTR	-1.28	0.018197	0.168	up	1.0133	0.0190579	0.513232	0.860664	up	no	34.7491	28.2978	31.8674	30.3521
Chr00	8764391	8765068	678	MD00G1047100	MD00G1047100	2309	MD00G1047100	GO:0003723(RNA binding);GO:0004829(threonine-tRNA ligase activity);GO:0005739(mitochondrion);GO:0006435(threonyl-tRNA aminoacylation);GO:0009570(chloroplast stroma)	00970(Aminoacyl-tRNA biosynthesis)	K01868	EC:6.1.1.3	PREDICTED: threonine--tRNA ligase, chloroplastic/mitochondrial 2 [Pyrus x bretschneideri]	3' UTR	-1.66	0.0060256	0.471	up	0.760096	-0.395747	0.0360396	0.281642	down	no	4.03814	3.78847	5.51056	4.78632
Chr00	9127226	9127402	177	MD00G1048800	MD00G1048800	59	MD00G1048800	GO:0003885(D-arabinono-1,4-lactone oxidase activity);GO:0005739(mitochondrion);GO:0009536(plastid);GO:0016021(integral component of membrane);GO:0016633(galactonolactone dehydrogenase activity);GO:0019853(L-ascorbic acid biosynthetic process);GO:0031966(mitochondrial membrane);GO:0050660(flavin adenine dinucleotide binding);GO:0055114(oxidation-reduction process);GO:0080049(L-gulono-1,4-lactone d…	00053(Ascorbate and aldarate metabolism)	K00225	EC:1.3.2.3	PREDICTED: LOW QUALITY PROTEIN: L-galactono-1,4-lactone dehydrogenase, mitochondrial-like [Malus domestica]	Exon (MD00G1048800/MD00G1048800, exon 1 of 4)	-0.374	0.334965	0.26	up	0.769024	-0.3789	0.274345	0.7038	down	no	1.15095	1.1226	1.66218	1.29422
Chr00	9158316	9158494	179	MD00G1048900	MD00G1048900	3352	MD00G1048900	GO:0003674(molecular_function);GO:0005737(cytoplasm);GO:0008150(biological_process)	NA	NA	NA	PREDICTED: LOW QUALITY PROTEIN: ganglioside-induced differentiation-associated-protein 2 [Pyrus x bretschneideri]	3' UTR	-1.37	0.0138038	0.689	up	0.86041	-0.216904	0.356506	0.770096	down	no	3.67062	3.561	4.40333	4.00152
Chr00	9479158	9479488	331	MD00G1050100	MD00G1050100	6712	MD00G1050100	GO:0043161(proteasome-mediated ubiquitin-dependent protein catabolic process);GO:0061630(ubiquitin protein ligase activity)	03013(RNA transport)	K14297	NA	PREDICTED: E3 ubiquitin-protein ligase MBR2-like [Malus domestica]	3' UTR	-3.68	2.5704e-05	0.426	up	1.04223	0.0596752	0.248477	0.677895	up	no	15.0482	15.3778	14.2753	14.9179
Chr00	9683810	9683990	181	MD00G1051400	MD00G1051400	3539	MD00G1051400	GO:0005515(protein binding);GO:0005634(nucleus);GO:0009908(flower development);GO:0030154(cell differentiation)	NA	NA	NA	PREDICTED: FRIGIDA-like protein 1 [Malus domestica]	3' UTR	-0.545	0.179061	0.274	up	0.928116	-0.107622	0.62059	0.90628	down	no	10.5605	11.0525	12.1985	11.0885
Chr00	9688740	9689709	970	MD00G1051500	MD00G1051500	2099	MD00G1051500	GO:0004784(superoxide dismutase activity);GO:0005507(copper ion binding);GO:0005737(cytoplasm);GO:0008270(zinc ion binding);GO:0019430(removal of superoxide radicals)	04146(Peroxisome)	K04565	EC:1.15.1.1	PREDICTED: superoxide dismutase [Cu-Zn] [Malus domestica]	3' UTR	-3.52	3.89045e-05	0.366	up	0.873556	-0.195028	0.18913	0.611631	down	no	17.5348	16.1177	17.9382	20.5854
Chr00	9937658	9938016	359	MD00G1053300	MD00G1053300	20758	MD00G1053300	GO:0006287(base-excision repair, gap-filling);GO:0006297(nucleotide-excision repair, DNA gap filling);GO:0008296(3'-5'-exodeoxyribonuclease activity);GO:0043625(delta DNA polymerase complex);GO:0045004(DNA replication proofreading)	00230(Purine metabolism);00240(Pyrimidine metabolism);03030(DNA replication);03410(Base excision repair);03420(Nucleotide excision repair);03430(Mismatch repair);03440(Homologous recombination)	K02327	EC:2.7.7.7	PREDICTED: DNA polymerase delta catalytic subunit-like [Malus domestica]	3' UTR	-1.56	0.00794328	0.44	up	0.997767	-0.00322465	0.677438	0.923214	down	no	6.88174	7.98336	6.92812	7.97025
Chr00	10251311	10251489	179	MD00G1055100	MD00G1055100	1214	MD00G1055100	GO:0009813(flavonoid biosynthetic process);GO:0043231(intracellular membrane-bounded organelle);GO:0052696(flavonoid glucuronidation);GO:0080043(quercetin 3-O-glucosyltransferase activity);GO:0080044(quercetin 7-O-glucosyltransferase activity)	00908(Zeatin biosynthesis)	K13496	EC:2.4.1.-	PREDICTED: UDP-glycosyltransferase 73D1-like [Malus domestica]	Exon (MD00G1055100/MD00G1055100, exon 1 of 1)	-0.28	0.500035	1.12	up	0.791456	-0.337419	1	1	down	no	0.200692	0.055325	0.121166	0.20231
Chr00	10335880	10336058	179	MD00G1055300	MD00G1055300	13984	MD00G1055300	GO:0004108(citrate (Si)-synthase activity);GO:0005524(ATP binding);GO:0005618(cell wall);GO:0005739(mitochondrion);GO:0005759(mitochondrial matrix);GO:0005794(Golgi apparatus);GO:0006099(tricarboxylic acid cycle);GO:0008270(zinc ion binding);GO:0009507(chloroplast);GO:0046686(response to cadmium ion)	01200(Carbon metabolism);01210(2-Oxocarboxylic acid metabolism);01230(Biosynthesis of amino acids);00020(Citrate cycle (TCA cycle));00630(Glyoxylate and dicarboxylate metabolism)	K01647	EC:2.3.3.1	citrate synthase [Malus baccata var. xiaojinensis]	3' UTR	-2.79	0.000269153	1.21	up	0.978329	-0.0316088	0.861177	0.976353	down	no	8.92023	7.56891	8.61467	8.23973
Chr00	10390591	10390650	60	MD00G1055400	MD00G1055400	686	MD00G1055400	GO:0003674(molecular_function);GO:0005783(endoplasmic reticulum);GO:0009061(anaerobic respiration)	01200(Carbon metabolism);00670(One carbon pool by folate)	K01938	EC:6.3.4.3	PREDICTED: uncharacterized protein LOC103438348 [Malus domestica]	5' UTR	-0.341	0.381066	0.192	up	1.12203	0.166112	0.403341	0.800421	up	no	3.12851	4.09083	3.00169	3.43249
Chr00	10576844	10577151	308	MD00G1056800	MD00G1056800	1616	MD00G1056800	GO:0005737(cytoplasm);GO:0005874(microtubule);GO:0007010(cytoskeleton organization);GO:0008017(microtubule binding);GO:0009832(plant-type cell wall biogenesis);GO:0010051(xylem and phloem pattern formation);GO:0071555(cell wall organization)	NA	NA	NA	PREDICTED: microtubule-associated protein 70-5 [Malus domestica]	Exon (MD00G1056800/MD00G1056800, exon 6 of 11)	-0.685	0.111173	1.02	up	0.844815	-0.243293	0.578252	0.890116	down	no	0.475315	0.662884	0.703391	0.643885
Chr00	10625931	10625991	61	MD00G1057900	MD00G1057900	4474	MD00G1057900	GO:0003682(chromatin binding);GO:0003700(transcription factor activity, sequence-specific DNA binding);GO:0003713(transcription coactivator activity);GO:0004402(histone acetyltransferase activity);GO:0005634(nucleus);GO:0006338(chromatin remodeling);GO:0006357(regulation of transcription from RNA polymerase II promoter);GO:0035066(positive regulation of histone acetylation)	00350(Tyrosine metabolism);00360(Phenylalanine metabolism);00130(Ubiquinone and other terpenoid-quinone biosynthesis)	K00457	EC:1.13.11.27	PREDICTED: transcriptional adapter ADA2b [Malus domestica]	Exon (MD00G1057900/MD00G1057900, exon 12 of 13)	-0.453	0.247172	0.222	up	0.970875	-0.042642	0.910241	0.984505	down	no	12.7611	12.9225	13.249	13.2051
Chr00	10825510	10825930	421	MD00G1059100	MD00G1059100	589	MD00G1059100	GO:0005739(mitochondrion);GO:0008150(biological_process)	NA	NA	NA	PREDICTED: uncharacterized protein LOC103444501 [Malus domestica]	5' UTR	-8.3	2.23872e-10	0.505	up	0.847588	-0.238564	0.101721	0.468622	down	no	28.2984	30.0584	31.7367	37.1137
Chr00	11177087	11177414	328	MD00G1060100	MD00G1060100	8513	MD00G1060100	GO:0000243(commitment complex);GO:0000395(mRNA 5'-splice site recognition);GO:0005685(U1 snRNP);GO:0030627(pre-mRNA 5'-splice site binding);GO:0071004(U2-type prespliceosome)	NA	NA	NA	PREDICTED: pre-mRNA-processing factor 39-like isoform X1 [Malus domestica]	3' UTR	-4.45	3.46737e-06	0.614	up	0.918688	-0.122353	0.499042	0.854025	down	no	31.5157	31.6538	36.5334	32.2271
Chr00	11427313	11428575	1263	MD00G1061700	MD00G1061700	329	MD00G1061700	GO:0003876(AMP deaminase activity);GO:0005515(protein binding);GO:0005524(ATP binding);GO:0005634(nucleus);GO:0005783(endoplasmic reticulum);GO:0005829(cytosol);GO:0009168(purine ribonucleoside monophosphate biosynthetic process);GO:0009737(response to abscisic acid);GO:0009793(embryo development ending in seed dormancy);GO:0031307(integral component of mitochondrial outer membrane);GO:0032264(IM…	00230(Purine metabolism)	K01490	EC:3.5.4.6	PREDICTED: AMP deaminase [Malus domestica]	Exon (MD00G1061700/MD00G1061700, exon 1 of 20)	-2.52	0.000549541	0.36	up	0.952736	-0.0698514	0.903738	0.984505	down	no	23.195	27.7301	26.7496	26.7018
Chr00	11562657	11562856	200	MD00G1062700	MD00G1062700	899	MD00G1062700	GO:0005198(structural molecule activity);GO:0030125(clathrin vesicle coat);GO:0032050(clathrin heavy chain binding);GO:0072583(clathrin-mediated endocytosis)	04144(Endocytosis)	K04645	NA	PREDICTED: clathrin light chain 2-like [Pyrus x bretschneideri]	Exon (MD00G1062700/MD00G1062700, exon 3 of 3)	-0.376	0.33266	-0.279	down	1.46489	0.550789	1	1	up	no	0.577928	0.534466	0.332224	0.427148
Chr00	11683764	11684644	881	MD00G1063400	MD00G1063400	2378	MD00G1063400	GO:0005634(nucleus)	NA	NA	NA	PREDICTED: auxilin-related protein 2 isoform X1 [Malus domestica]	Exon (MD00G1063400/MD00G1063400, exon 5 of 9)	-1.28	0.018197	0.36	up	0.978826	-0.0308753	0.824144	0.968014	down	no	9.93107	10.1847	10.0448	10.5061
Chr00	11685043	11685162	120	MD00G1063400	MD00G1063400	1860	MD00G1063400	GO:0005634(nucleus)	NA	NA	NA	PREDICTED: auxilin-related protein 2 isoform X1 [Malus domestica]	Exon (MD00G1063400/MD00G1063400, exon 3 of 9)	-0.448	0.251768	-0.146	down	0.978826	-0.0308753	0.824144	0.968014	down	no	9.93107	10.1847	10.0448	10.5061
Chr00	12078352	12078645	294	MD00G1064200	MD00G1064200	118	MD00G1064200	NA	NA	NA	NA	PREDICTED: uncharacterized protein LOC103426130 [Malus domestica]	Exon (MD00G1064200/MD00G1064200, exon 1 of 2)	-2.02	0.00213796	0.662	up	0.814979	-0.295165	0.327657	0.748691	down	no	3.30507	3.49113	4.1106	4.22852
Chr00	12105941	12106294	354	MD00G1064400	MD00G1064400	4585	MD00G1064400	GO:0005739(mitochondrion);GO:0005741(mitochondrial outer membrane);GO:0005886(plasma membrane);GO:0006811(ion transport);GO:0006820(anion transport);GO:0008308(voltage-gated anion channel activity);GO:0009617(response to bacterium);GO:0015288(porin activity);GO:0016020(membrane);GO:0040008(regulation of growth);GO:0046930(pore complex);GO:0055085(transmembrane transport)	NA	NA	NA	PREDICTED: mitochondrial outer membrane protein porin 4-like [Malus domestica]	3' UTR	-4.61	2.34423e-06	0.393	up	0.868514	-0.203379	0.144002	0.546429	down	no	25.7842	22.1924	26.9348	28.305
Chr00	12283211	12283479	269	MD00G1064700	MD00G1064700	0	MD00G1064700	GO:0003674(molecular_function);GO:0008150(biological_process);GO:0009507(chloroplast)	NA	NA	NA	PREDICTED: uncharacterized protein LOC103954099 isoform X1 [Pyrus x bretschneideri]	5' UTR	-8.78	6.30957e-11	0.534	up	1.08399	0.116346	0.0941698	0.453159	up	no	29.3913	32.5899	29.079	28.0999
Chr00	12853517	12853607	91	MD00G1066600	MD00G1066600	149	MD00G1066600	GO:0004044(amidophosphoribosyltransferase activity);GO:0005618(cell wall);GO:0005829(cytosol);GO:0006189('de novo' IMP biosynthetic process);GO:0006541(glutamine metabolic process);GO:0009113(purine nucleobase biosynthetic process);GO:0009116(nucleoside metabolic process);GO:0009507(chloroplast);GO:0009532(plastid stroma);GO:0009536(plastid);GO:0009570(chloroplast stroma);GO:0046872(metal ion bin…	00230(Purine metabolism);00250(Alanine, aspartate and glutamate metabolism)	K00764	EC:2.4.2.14	PREDICTED: amidophosphoribosyltransferase, chloroplastic-like [Pyrus x bretschneideri]	Exon (MD00G1066600/MD00G1066600, exon 1 of 1)	-0.69	0.108893	0.464	up	0.882048	-0.181071	0.426758	0.814801	down	no	4.59543	3.52431	4.875	4.33056
Chr00	12972359	12972749	391	MD00G1067300	MD00G1067300	810	MD00G1067300	GO:0001664(G-protein coupled receptor binding);GO:0003924(GTPase activity);GO:0004871(signal transducer activity);GO:0005525(GTP binding);GO:0005634(nucleus);GO:0005834(heterotrimeric G-protein complex);GO:0005886(plasma membrane);GO:0007186(G-protein coupled receptor signaling pathway);GO:0007188(adenylate cyclase-modulating G-protein coupled receptor signaling pathway);GO:0009737(response to ab…	NA	NA	NA	PREDICTED: extra-large guanine nucleotide-binding protein 1-like [Pyrus x bretschneideri]	Exon (MD00G1067300/MD00G1067300, exon 1 of 8)	-2.78	0.000275423	0.332	up	0.95168	-0.0714513	0.857311	0.975356	down	no	15.241	14.916	15.4293	16.2588
Chr00	12973049	12973199	151	MD00G1067300	MD00G1067300	360	MD00G1067300	GO:0001664(G-protein coupled receptor binding);GO:0003924(GTPase activity);GO:0004871(signal transducer activity);GO:0005525(GTP binding);GO:0005634(nucleus);GO:0005834(heterotrimeric G-protein complex);GO:0005886(plasma membrane);GO:0007186(G-protein coupled receptor signaling pathway);GO:0007188(adenylate cyclase-modulating G-protein coupled receptor signaling pathway);GO:0009737(response to ab…	NA	NA	NA	PREDICTED: extra-large guanine nucleotide-binding protein 1-like [Pyrus x bretschneideri]	Exon (MD00G1067300/MD00G1067300, exon 1 of 8)	-2.05	0.00199526	0.621	up	0.95168	-0.0714513	0.857311	0.975356	down	no	15.241	14.916	15.4293	16.2588
Chr00	13445699	13446279	581	MD00G1068500	MD00G1068500	2699	MD00G1068500	GO:0004849(uridine kinase activity);GO:0005829(cytosol);GO:0006206(pyrimidine nucleobase metabolic process);GO:0009507(chloroplast);GO:0043097(pyrimidine nucleoside salvage)	01200(Carbon metabolism);00710(Carbon fixation in photosynthetic organisms)	K00855	EC:2.7.1.19	PREDICTED: phosphoribulokinase, chloroplastic-like [Pyrus x bretschneideri]	3' UTR	-13.7	3.98107e-16	-0.14	down	1.20909	0.273922	0.000556311	0.0175065	up	no	722.403	714.983	592.765	596.051
Chr00	13448260	13448679	420	MD00G1068500	MD00G1068500	299	MD00G1068500	GO:0004849(uridine kinase activity);GO:0005829(cytosol);GO:0006206(pyrimidine nucleobase metabolic process);GO:0009507(chloroplast);GO:0043097(pyrimidine nucleoside salvage)	01200(Carbon metabolism);00710(Carbon fixation in photosynthetic organisms)	K00855	EC:2.7.1.19	PREDICTED: phosphoribulokinase, chloroplastic-like [Pyrus x bretschneideri]	5' UTR	-10.2	1.99526e-12	0.0989	up	1.20909	0.273922	0.000556311	0.0175065	up	no	722.403	714.983	592.765	596.051
Chr00	13450205	13450294	90	MD00G1068600	MD00G1068600	7855	MD00G1068600	GO:0005739(mitochondrion);GO:0005794(Golgi apparatus);GO:0005886(plasma membrane);GO:0015031(protein transport);GO:0016021(integral component of membrane);GO:0022857(transmembrane transporter activity);GO:0030658(transport vesicle membrane)	NA	NA	NA	PREDICTED: secretory carrier-associated membrane protein 4 [Pyrus x bretschneideri]	3' UTR	-0.93	0.0512861	0.412	up	0.897345	-0.156266	0.32134	0.744532	down	no	20.6651	19.1975	23.2721	21.1507
Chr00	13649897	13649987	91	MD00G1070000	MD00G1070000	390	MD00G1070000	GO:0004842(ubiquitin-protein transferase activity);GO:0019005(SCF ubiquitin ligase complex);GO:0031146(SCF-dependent proteasomal ubiquitin-dependent protein catabolic process)	00970(Aminoacyl-tRNA biosynthesis)	K01889	EC:6.1.1.20	PREDICTED: F-box/kelch-repeat protein At3g06240-like [Malus domestica]	Exon (MD00G1070000/MD00G1070000, exon 1 of 1)	-0.668	0.11722	-0.114	down	0.921915	-0.117294	0.529845	0.868716	down	no	79.2776	85.383	89.2125	89.3947
Chr00	13700095	13700303	209	MD00G1070400	MD00G1070400	2009	MD00G1070400	GO:0005215(transporter activity);GO:0005524(ATP binding);GO:0005886(plasma membrane);GO:0006810(transport);GO:0016887(ATPase activity)	02010(ABC transporters)	K05658	EC:3.6.3.44	PREDICTED: ABC transporter F family member 4-like [Pyrus x bretschneideri]	Exon (MD00G1070400/MD00G1070400, exon 2 of 3)	-1.74	0.0047863	0.264	up	1.05317	0.0747354	0.189756	0.611984	up	no	22.7849	24.0264	22.4196	22.0284
Chr00	13701167	13702223	1057	MD00G1070400	MD00G1070400	89	MD00G1070400	GO:0005215(transporter activity);GO:0005524(ATP binding);GO:0005886(plasma membrane);GO:0006810(transport);GO:0016887(ATPase activity)	02010(ABC transporters)	K05658	EC:3.6.3.44	PREDICTED: ABC transporter F family member 4-like [Pyrus x bretschneideri]	5' UTR	-2.75	0.000295121	0.376	up	1.05317	0.0747354	0.189756	0.611984	up	no	22.7849	24.0264	22.4196	22.0284
Chr00	14149026	14149295	270	MD00G1072200	MD00G1072200	2210	MD00G1072200	GO:0004069(L-aspartate:2-oxoglutarate aminotransferase activity);GO:0006520(cellular amino acid metabolic process);GO:0008483(transaminase activity);GO:0008793(aromatic-amino-acid:2-oxoglutarate aminotransferase activity);GO:0009058(biosynthetic process);GO:0009693(ethylene biosynthetic process);GO:0016847(1-aminocyclopropane-1-carboxylate synthase activity);GO:0030170(pyridoxal phosphate binding)	00270(Cysteine and methionine metabolism)	K01762	EC:4.4.1.14	PREDICTED: probable aminotransferase ACS10 [Pyrus x bretschneideri]	Exon (MD00G1072200/MD00G1072200, exon 5 of 5)	-1.62	0.00660693	0.647	up	0.904941	-0.144104	0.576871	0.889576	down	no	4.78107	4.80942	4.88572	5.71219
Chr00	14902996	14903618	623	MD00G1074000	MD00G1074000	0	MD00G1074000	GO:0003885(D-arabinono-1,4-lactone oxidase activity);GO:0005739(mitochondrion);GO:0009536(plastid);GO:0016021(integral component of membrane);GO:0016633(galactonolactone dehydrogenase activity);GO:0019853(L-ascorbic acid biosynthetic process);GO:0031966(mitochondrial membrane);GO:0050660(flavin adenine dinucleotide binding);GO:0055114(oxidation-reduction process);GO:0080049(L-gulono-1,4-lactone d…	00053(Ascorbate and aldarate metabolism)	K00225	EC:1.3.2.3	L-galactono-1,4-lactone dehydrogenase, mitochondrial-like [Malus domestica]	5' UTR	-6.53	1.8197e-08	0.341	up	1.09012	0.124486	0.0662193	0.3796	up	no	29.6054	28.3026	26.2372	26.8835
Chr00	15135650	15136109	460	MD00G1075100	MD00G1075100	3422	MD00G1075100	GO:0005634(nucleus);GO:0005737(cytoplasm);GO:0005874(microtubule);GO:0007010(cytoskeleton organization);GO:0008017(microtubule binding)	NA	NA	NA	PREDICTED: microtubule-associated protein 70-2-like isoform X1 [Pyrus x bretschneideri]	Exon (MD00G1075100/MD00G1075100, exon 5 of 11)	-1.09	0.030903	-0.543	down	0.964765	-0.0517512	1	1	down	no	3.6616	3.03079	3.34278	3.59404
Chr00	15355680	15356479	800	MD00G1076400	MD00G1076400	5875	MD00G1076400	GO:0000932(cytoplasmic mRNA processing body);GO:0003676(nucleic acid binding);GO:0003712(transcription cofactor activity);GO:0003723(RNA binding);GO:0004518(nuclease activity);GO:0005635(nuclear envelope);GO:0005783(endoplasmic reticulum);GO:0005829(cytosol);GO:0006402(mRNA catabolic process);GO:0009306(protein secretion);GO:0009506(plasmodesma);GO:0009651(response to salt stress);GO:0009686(gibb…	NA	NA	NA	PREDICTED: staphylococcal nuclease domain-containing protein 1 [Malus domestica]	3' UTR	-3.05	0.000134896	0.227	up	1.05449	0.0765405	0.177183	0.598055	up	no	20.5631	19.5941	18.8853	19.1969
Chr00	15395517	15395723	207	MD00G1076700	MD00G1076700	1234	MD00G1076700	GO:0004040(amidase activity);GO:0016884(carbon-nitrogen ligase activity, with glutamine as amido-N-donor)	00970(Aminoacyl-tRNA biosynthesis)	K02433	EC:6.3.5.6;EC:6.3.5.7	PREDICTED: glutamyl-tRNA(Gln) amidotransferase subunit A-like [Malus domestica]	Exon (MD00G1076700/MD00G1076700, exon 4 of 11)	-0.57	0.164059	0.381	up	0.823331	-0.280455	0.0960572	0.457472	down	no	3.53501	3.54792	4.44628	4.1565
Chr00	15542028	15542386	359	MD00G1078100	MD00G1078100	1690	MD00G1078100	GO:0000285(1-phosphatidylinositol-3-phosphate 5-kinase activity);GO:0005524(ATP binding);GO:0005634(nucleus);GO:0016308(1-phosphatidylinositol-4-phosphate 5-kinase activity)	00562(Inositol phosphate metabolism);04070(Phosphatidylinositol signaling system);04145(Phagosome)	K00921	EC:2.7.1.150	PREDICTED: putative 1-phosphatidylinositol-3-phosphate 5-kinase FAB1D [Malus domestica]	5' UTR	-1.22	0.020893	0.284	up	1.00172	0.00248269	0.563311	0.882885	up	no	8.06856	8.47745	8.31627	8.20128
Chr00	15581035	15581542	508	MD00G1078300	MD00G1078300	17586	MD00G1078300	GO:0005515(protein binding)	NA	NA	NA	PREDICTED: protein HIRA-like isoform X1 [Pyrus x bretschneideri]	3' UTR	-0.845	0.0660693	0.17	up	1.05399	0.0758642	0.183447	0.60508	up	no	9.60881	9.8714	9.20476	9.27755
Chr00	15584125	15584363	239	MD00G1078300	MD00G1078300	14765	MD00G1078300	GO:0005515(protein binding)	NA	NA	NA	PREDICTED: protein HIRA-like isoform X1 [Pyrus x bretschneideri]	Exon (MD00G1078300/MD00G1078300, exon 6 of 11)	-1.35	0.0144544	0.391	up	1.05399	0.0758642	0.183447	0.60508	up	no	9.60881	9.8714	9.20476	9.27755
Chr00	15874788	15875087	300	MD00G1078900	MD00G1078900	16580	MD00G1078900	GO:0000724(double-strand break repair via homologous recombination);GO:0003677(DNA binding);GO:0005634(nucleus);GO:0005694(chromosome);GO:0005737(cytoplasm);GO:0009378(four-way junction helicase activity);GO:0043140(ATP-dependent 3'-5' DNA helicase activity)	03440(Homologous recombination)	K10901	EC:3.6.4.12	PREDICTED: mediator of RNA polymerase II transcription subunit 34 isoform X1 [Pyrus x bretschneideri]	3' UTR	-4.32	4.89779e-06	0.613	up	0.952871	-0.0696469	0.891431	0.981931	down	no	11.2823	11.7553	12.6585	11.5186
Chr00	16049606	16050730	1125	MD00G1080400	MD00G1080400	5957	MD00G1080400	GO:0003674(molecular_function);GO:0008150(biological_process);GO:0009507(chloroplast)	00970(Aminoacyl-tRNA biosynthesis)	K01886	EC:6.1.1.18	PREDICTED: uncharacterized protein LOC108172753 [Malus domestica]	5' UTR	-3.38	5.62341e-05	0.392	up	0.876566	-0.190066	0.265158	0.694729	down	no	8.67514	9.55313	11.3657	9.42937
Chr00	16134726	16136004	1279	MD00G1080800	MD00G1080800	420	MD00G1080800	GO:0004506(squalene monooxygenase activity);GO:0005576(extracellular region);GO:0009611(response to wounding);GO:0009753(response to jasmonic acid);GO:0016021(integral component of membrane);GO:0016126(sterol biosynthetic process);GO:0050660(flavin adenine dinucleotide binding);GO:0055114(oxidation-reduction process)	00100(Steroid biosynthesis);00909(Sesquiterpenoid and triterpenoid biosynthesis)	K00511	EC:1.14.14.17	PREDICTED: squalene monooxygenase-like [Malus domestica]	Exon (MD00G1080800/MD00G1080800, exon 1 of 7)	-1.53	0.00870964	-0.129	down	0.841145	-0.249574	0.0435653	0.30876	down	no	63.8875	64.6069	79.3827	73.3786
Chr00	16238193	16239543	1351	MD00G1081600	MD00G1081600	119	MD00G1081600	GO:0005575(cellular_component);GO:0016853(isomerase activity)	NA	NA	NA	PREDICTED: peptidyl-prolyl cis-trans isomerase NIMA-interacting 4-like [Malus domestica]	5' UTR	-11.5	1e-13	0.388	up	0.952839	-0.0696963	0.876231	0.979409	down	no	26.1247	23.9964	25.6602	26.9416
Chr00	16676754	16677114	361	MD00G1083900	MD00G1083900	4327	MD00G1083900	GO:0004366(glycerol-3-phosphate O-acyltransferase activity);GO:0005634(nucleus);GO:0005783(endoplasmic reticulum);GO:0005886(plasma membrane);GO:0006651(diacylglycerol biosynthetic process);GO:0016020(membrane);GO:0016021(integral component of membrane);GO:0016746(transferase activity, transferring acyl groups);GO:0019432(triglyceride biosynthetic process)	00561(Glycerolipid metabolism);00564(Glycerophospholipid metabolism)	K13506	EC:2.3.1.15	PREDICTED: glycerol-3-phosphate acyltransferase 3-like [Malus domestica]	3' UTR	-1.57	0.00758578	0.515	up	0.951336	-0.0719734	0.864472	0.976881	down	no	12.2206	11.6092	12.5343	12.5144
Chr00	16958821	16958970	150	MD00G1084600	MD00G1084600	5970	MD00G1084600	GO:0003924(GTPase activity);GO:0005525(GTP binding);GO:0005737(cytoplasm);GO:0005739(mitochondrion);GO:0005773(vacuole);GO:0005774(vacuolar membrane);GO:0005874(microtubule);GO:0005886(plasma membrane);GO:0007049(cell cycle);GO:0009506(plasmodesma);GO:0009524(phragmoplast);GO:0016192(vesicle-mediated transport);GO:0046686(response to cadmium ion);GO:0050832(defense response to fungus);GO:0051301(…	04144(Endocytosis)	K01528	EC:3.6.5.5	PREDICTED: dynamin-related protein 1E-like [Malus domestica]	3' UTR	-1.95	0.00269153	0.949	up	0.942043	-0.0861345	0.794427	0.95925	down	no	6.60954	7.18919	7.1204	7.52726
Chr00	17149734	17149973	240	MD00G1085500	MD00G1085500	10070	MD00G1085500	GO:0000325(plant-type vacuole);GO:0007035(vacuolar acidification);GO:0015986(ATP synthesis coupled proton transport);GO:0016471(vacuolar proton-transporting V-type ATPase complex);GO:0046961(proton-transporting ATPase activity, rotational mechanism);GO:0051117(ATPase binding);GO:0070072(vacuolar proton-transporting V-type ATPase complex assembly)	00190(Oxidative phosphorylation);04145(Phagosome)	K02154	NA	V-ATPase subunit A3 [Eriobotrya japonica]	3' UTR	-8.64	1e-10	0.566	up	0.907204	-0.140502	0.381577	0.788587	down	no	38.1246	34.8824	38.6066	41.8682
Chr00	17808013	17808313	301	MD00G1087700	MD00G1087700	622	MD00G1087700	GO:0005886(plasma membrane);GO:0016021(integral component of membrane)	NA	NA	NA	PREDICTED: ankyrin repeat-containing protein At5g02620-like [Malus domestica]	5' UTR	-1.88	0.00316228	0.323	up	0.924388	-0.11343	0.640044	0.910763	down	no	8.08411	9.46033	10.1779	8.80161
Chr00	18115375	18115524	150	MD00G1088600	MD00G1088600	6469	MD00G1088600	GO:0003674(molecular_function);GO:0008150(biological_process)	NA	NA	NA	PREDICTED: uncharacterized protein LOC103454585 isoform X1 [Malus domestica]	3' UTR	-1.18	0.0234423	0.414	up	0.912181	-0.132608	0.473249	0.840493	down	no	9.90936	10.4133	11.2208	11.0584
Chr00	18492507	18492804	298	MD00G1089600	MD00G1089600	6625	MD00G1089600	GO:0005886(plasma membrane);GO:0006952(defense response)	NA	NA	NA	PREDICTED: MLO-like protein 11 isoform X2 [Malus domestica]	3' UTR	-1.79	0.0040738	0.322	up	0.816552	-0.292384	0.0285201	0.249023	down	no	23.1903	19.0137	25.249	26.4366
Chr00	18498924	18498983	60	MD00G1089600	MD00G1089600	446	MD00G1089600	GO:0005886(plasma membrane);GO:0006952(defense response)	NA	NA	NA	PREDICTED: MLO-like protein 11 isoform X2 [Malus domestica]	5' UTR	-1.31	0.0165959	0.415	up	0.816552	-0.292384	0.0285201	0.249023	down	no	23.1903	19.0137	25.249	26.4366
Chr00	19491755	19492200	446	MD00G1092000	MD00G1092000	0	MD00G1092000	NA	NA	NA	NA	PREDICTED: AP2-like ethylene-responsive transcription factor AIL1 [Pyrus x bretschneideri]	5' UTR	-3.47	4.36516e-05	1.17	up	0.555574	-0.84795	0.00426183	0.075757	down	no	1.62386	1.58047	3.44385	2.32376
Chr00	19610593	19610683	91	MD00G1093400	MD00G1093400	6168	MD00G1093400	GO:0004252(serine-type endopeptidase activity);GO:0005618(cell wall)	04144(Endocytosis)	K18443	NA	PREDICTED: subtilisin-like protease SBT5.6 [Malus domestica]	3' UTR	-0.665	0.118304	0.48	up	0.971538	-0.0416572	0.945963	0.992122	down	no	8.53216	6.54272	7.41479	8.10173
Chr00	19615427	19616322	896	MD00G1093400	MD00G1093400	529	MD00G1093400	GO:0004252(serine-type endopeptidase activity);GO:0005618(cell wall)	04144(Endocytosis)	K18443	NA	PREDICTED: subtilisin-like protease SBT5.6 [Malus domestica]	Exon (MD00G1093400/MD00G1093400, exon 2 of 9)	-0.516	0.198153	-0.222	down	0.971538	-0.0416572	0.945963	0.992122	down	no	8.53216	6.54272	7.41479	8.10173
Chr00	20801061	20801181	121	MD00G1099400	MD00G1099400	0	MD00G1099400	GO:0005385(zinc ion transmembrane transporter activity);GO:0016020(membrane);GO:0071577(zinc II ion transmembrane transport)	NA	NA	NA	PREDICTED: zinc transporter 11-like [Malus domestica]	5' UTR	-3.15	0.000102329	0.435	up	0.713925	-0.486155	1.48877e-05	0.00109404	down	no	19.8065	20.5503	27.9755	28.5524
Chr00	21331774	21332407	634	MD00G1100600	MD00G1100600	2823	MD00G1100600	GO:0009306(protein secretion);GO:0015450(P-P-bond-hydrolysis-driven protein transmembrane transporter activity)	03060(Protein export)	K03070	NA	PREDICTED: protein translocase subunit SECA2, chloroplastic isoform X1 [Pyrus x bretschneideri]	Exon (MD00G1100600/MD00G1100600, exon 12 of 31)	-1.06	0.0346737	0.417	up	1.16109	0.215476	0.0183173	0.192661	up	no	8.93363	9.57426	7.40772	8.53241
Chr00	21698665	21699137	473	MD00G1102900	MD00G1102900	4009	MD00G1102900	GO:0003674(molecular_function);GO:0005737(cytoplasm)	NA	NA	NA	PREDICTED: ELMO domain-containing protein A-like [Malus domestica]	3' UTR	-0.977	0.0436516	0.456	up	0.794399	-0.332064	0.126639	0.514856	down	no	2.66098	2.76263	3.8875	2.93982
Chr00	21865667	21865816	150	MD00G1103800	MD00G1103800	2593	MD00G1103800	GO:0000774(adenyl-nucleotide exchange factor activity);GO:0005507(copper ion binding);GO:0005759(mitochondrial matrix);GO:0006457(protein folding);GO:0009507(chloroplast);GO:0009570(chloroplast stroma);GO:0042803(protein homodimerization activity);GO:0051087(chaperone binding)	NA	NA	NA	PREDICTED: protein GrpE-like [Malus domestica]	3' UTR	-1.24	0.0199526	0.539	up	1.14514	0.19553	0.0466194	0.318806	up	no	12.2375	11.4541	9.79802	10.8907
Chr00	21872440	21872560	121	MD00G1103900	MD00G1103900	417	MD00G1103900	GO:0000987(core promoter proximal region sequence-specific DNA binding);GO:0003700(transcription factor activity, sequence-specific DNA binding);GO:0005634(nucleus);GO:0006351(transcription, DNA-templated);GO:0006355(regulation of transcription, DNA-templated);GO:0009555(pollen development);GO:0009653(anatomical structure morphogenesis);GO:0009734(auxin-activated signaling pathway);GO:0010208(pol…	04075(Plant hormone signal transduction)	K14486	NA	PREDICTED: auxin response factor 17-like [Malus domestica]	Exon (MD00G1103900/MD00G1103900, exon 1 of 3)	-0.821	0.0707946	0.514	up	0.986792	-0.0191819	0.776576	0.954993	down	no	7.07263	6.78824	7.80103	6.24536
Chr00	21872738	21872977	240	MD00G1103900	MD00G1103900	0	MD00G1103900	GO:0000987(core promoter proximal region sequence-specific DNA binding);GO:0003700(transcription factor activity, sequence-specific DNA binding);GO:0005634(nucleus);GO:0006351(transcription, DNA-templated);GO:0006355(regulation of transcription, DNA-templated);GO:0009555(pollen development);GO:0009653(anatomical structure morphogenesis);GO:0009734(auxin-activated signaling pathway);GO:0010208(pol…	04075(Plant hormone signal transduction)	K14486	NA	PREDICTED: auxin response factor 17-like [Malus domestica]	5' UTR	-0.505	0.205589	0.185	up	0.986792	-0.0191819	0.776576	0.954993	down	no	7.07263	6.78824	7.80103	6.24536
Chr00	21885099	21885577	479	MD00G1104000	MD00G1104000	1840	MD00G1104000	GO:0003743(translation initiation factor activity);GO:0005525(GTP binding);GO:0005634(nucleus);GO:0005737(cytoplasm);GO:0006413(translational initiation);GO:0006446(regulation of translational initiation)	03013(RNA transport)	K03262	NA	PREDICTED: probable eukaryotic translation initiation factor 5-1 [Malus domestica]	Exon (MD00G1104000/MD00G1104000, exon 2 of 2)	-3.66	2.75423e-05	0.195	up	0.956135	-0.0647139	0.906911	0.984505	down	no	50.9364	45.5778	51.0958	49.8462
Chr00	22381676	22382029	354	MD00G1106600	MD00G1106600	0	MD00G1106600	NA	NA	NA	NA	PREDICTED: protein YLS9-like [Malus domestica]	Exon (MD00G1106600/MD00G1106600, exon 1 of 1)	-2.33	0.000933254	0.521	up	0.956207	-0.0646056	0.947529	0.992145	down	no	8.49652	6.08827	7.64555	7.60721
Chr00	22454430	22454610	181	MD00G1107100	MD00G1107100	2559	MD00G1107100	GO:0003676(nucleic acid binding);GO:0003677(DNA binding);GO:0005634(nucleus);GO:0008150(biological_process);GO:0046872(metal ion binding)	NA	NA	NA	PREDICTED: zinc finger CCCH domain-containing protein 32-like [Pyrus x bretschneideri]	3' UTR	-0.856	0.0645654	1.64	up	1.13546	0.183282	0.403405	0.800421	up	no	0.640295	0.694835	0.63293	0.542915
Chr00	22469938	22470563	626	MD00G1107300	MD00G1107300	1346	MD00G1107300	GO:0000210(NAD+ diphosphatase activity);GO:0005829(cytosol);GO:0009507(chloroplast);GO:0016787(hydrolase activity);GO:0046872(metal ion binding)	00760(Nicotinate and nicotinamide metabolism);04146(Peroxisome)	K03426	EC:3.6.1.22	PREDICTED: nudix hydrolase 19, chloroplastic [Malus domestica]	Exon (MD00G1107300/MD00G1107300, exon 4 of 6)	-3.93	1.34896e-05	0.561	up	0.956935	-0.0635068	0.933412	0.98961	down	no	9.8915	8.46199	8.82105	10.3584
Chr00	22709105	22709255	151	MD00G1108200	MD00G1108200	5845	MD00G1108200	GO:0005515(protein binding);GO:0005634(nucleus);GO:0005829(cytosol);GO:0007275(multicellular organism development);GO:0008180(COP9 signalosome);GO:0009585(red, far-red light phototransduction);GO:0009640(photomorphogenesis);GO:0010388(cullin deneddylation);GO:0030163(protein catabolic process)	00195(Photosynthesis)	K02706	NA	PREDICTED: COP9 signalosome complex subunit 2 [Pyrus x bretschneideri]	3' UTR	-0.933	0.0501187	0.571	up	0.970423	-0.0433148	0.923988	0.986415	down	no	20.38	18.0117	19.8307	19.7311
Chr00	22914935	22915771	837	MD00G1109200	MD00G1109200	0	MD00G1109200	GO:0003674(molecular_function);GO:0005575(cellular_component);GO:0008150(biological_process)	NA	NA	NA	PREDICTED: uncharacterized protein LOC103938571 [Pyrus x bretschneideri]	Exon (MD00G1109200/MD00G1109200, exon 1 of 1)	-239	1e-243	0.471	up	0.939969	-0.0893151	0.735578	0.943086	down	no	350.574	367.931	361.597	402.795
Chr00	22954111	22954169	59	MD00G1109700	MD00G1109700	0	MD00G1109700	GO:0009507(chloroplast);GO:0009522(photosystem I);GO:0009534(chloroplast thylakoid);GO:0009535(chloroplast thylakoid membrane);GO:0009579(thylakoid);GO:0015979(photosynthesis);GO:0016020(membrane);GO:0016021(integral component of membrane);GO:0016168(chlorophyll binding)	00195(Photosynthesis)	K02698	NA	PREDICTED: photosystem I reaction center subunit psaK, chloroplastic [Malus domestica]	5' UTR	-0.689	0.109396	0.607	up	1.07024	0.0979394	0.1136	0.492677	up	no	1561.23	1602.09	1471.08	1484.63
Chr00	23088928	23089166	239	MD00G1110500	MD00G1110500	475	MD00G1110500	GO:0043161(proteasome-mediated ubiquitin-dependent protein catabolic process);GO:0061630(ubiquitin protein ligase activity)	NA	NA	NA	PREDICTED: E3 ubiquitin-protein ligase At1g12760-like isoform X4 [Malus domestica]	Exon (MD00G1110500/MD00G1110500, exon 1 of 5)	-0.767	0.0851138	-0.427	down	0.982955	-0.0248029	0.836647	0.969971	down	no	8.11692	6.93518	7.51747	7.79564
Chr00	24124410	24124617	208	MD00G1113800	MD00G1113800	3839	MD00G1113800	GO:0004842(ubiquitin-protein transferase activity);GO:0005515(protein binding);GO:0005634(nucleus);GO:0005737(cytoplasm);GO:0005886(plasma membrane);GO:0010115(regulation of abscisic acid biosynthetic process);GO:0010150(leaf senescence);GO:0010271(regulation of chlorophyll catabolic process);GO:0010380(regulation of chlorophyll biosynthetic process);GO:0016567(protein ubiquitination);GO:0016874(…	04140(Regulation of autophagy)	K08332	NA	PREDICTED: U-box domain-containing protein 44-like [Pyrus x bretschneideri]	Exon (MD00G1113800/MD00G1113800, exon 4 of 4)	-1.07	0.0331131	0.35	up	1.00802	0.011528	0.550162	0.878446	up	no	8.79593	8.10173	8.21053	8.55265
Chr00	24282787	24283287	501	MD00G1114400	MD00G1114400	3598	MD00G1114400	GO:0003677(DNA binding);GO:0005634(nucleus);GO:0006351(transcription, DNA-templated);GO:0006355(regulation of transcription, DNA-templated)	NA	NA	NA	PREDICTED: AT-hook motif nuclear-localized protein 14-like [Pyrus x bretschneideri]	3' UTR	-3.35	6.16595e-05	0.293	up	1.01876	0.0268174	0.409615	0.804612	up	no	23.35	21.479	22.6761	21.3273
Chr00	24286650	24286885	236	MD00G1114400	MD00G1114400	0	MD00G1114400	GO:0003677(DNA binding);GO:0005634(nucleus);GO:0006351(transcription, DNA-templated);GO:0006355(regulation of transcription, DNA-templated)	NA	NA	NA	PREDICTED: AT-hook motif nuclear-localized protein 14-like [Pyrus x bretschneideri]	5' UTR	-5.05	7.58578e-07	0.682	up	1.01876	0.0268174	0.409615	0.804612	up	no	23.35	21.479	22.6761	21.3273
Chr00	24483366	24483545	180	MD00G1115100	MD00G1115100	0	MD00G1115100	GO:0002161(aminoacyl-tRNA editing activity);GO:0004812(aminoacyl-tRNA ligase activity)	NA	NA	NA	PREDICTED: uncharacterized protein LOC103440973 [Malus domestica]	Exon (MD00G1115100/MD00G1115100, exon 1 of 4)	-2.51	0.00057544	1.16	up	0.745276	-0.424154	0.194028	0.618141	down	no	1.71353	2.15669	2.76227	2.43073
Chr00	24532923	24533487	565	MD00G1115300	MD00G1115300	720	MD00G1115300	NA	NA	NA	NA	PREDICTED: late embryogenesis abundant protein, group 3-like [Malus domestica]	Exon (MD00G1115300/MD00G1115300, exon 2 of 2)	-0.612	0.141906	1.11	up	1.03543	0.0502307	1	1	up	no	0.076909	0.212733	0.109512	0.170219
Chr00	24581838	24582256	419	MD00G1116300	MD00G1116300	0	MD00G1116300	GO:0005515(protein binding);GO:0005634(nucleus);GO:0006952(defense response);GO:0043433(negative regulation of sequence-specific DNA binding transcription factor activity);GO:0051245(negative regulation of cellular defense response)	NA	NA	NA	PREDICTED: VQ motif-containing protein 4 [Malus domestica]	Exon (MD00G1116300/MD00G1116300, exon 1 of 2)	-7.2	3.38844e-09	0.596	up	1.0933	0.128695	0.342355	0.760437	up	no	9.33583	13.4893	9.84908	11.0282
Chr00	24828882	24828941	60	MD00G1117200	MD00G1117200	649	MD00G1117200	GO:0005739(mitochondrion);GO:0008150(biological_process);GO:0008270(zinc ion binding)	NA	NA	NA	PREDICTED: pentatricopeptide repeat-containing protein At1g18485-like isoform X2 [Malus domestica]	3' UTR	-0.282	0.494311	-0.778	down	0.776269	-0.365372	1	1	down	no	0.183018	0.216526	0.268368	0.24633
Chr00	25672166	25672735	570	MD00G1120000	MD00G1120000	1928	MD00G1120000	GO:0004674(protein serine/threonine kinase activity);GO:0005634(nucleus);GO:0005737(cytoplasm);GO:0005886(plasma membrane);GO:0035556(intracellular signal transduction)	04626(Plant-pathogen interaction)	K13412	EC:2.7.11.1	PREDICTED: serine/threonine-protein kinase D6PKL1-like [Malus domestica]	3' UTR	-0.446	0.253513	0.0867	up	1.03844	0.054414	0.344227	0.761287	up	no	9.11645	8.77667	8.71913	8.51168
Chr00	25674304	25674454	151	MD00G1120000	MD00G1120000	209	MD00G1120000	GO:0004674(protein serine/threonine kinase activity);GO:0005634(nucleus);GO:0005737(cytoplasm);GO:0005886(plasma membrane);GO:0035556(intracellular signal transduction)	04626(Plant-pathogen interaction)	K13412	EC:2.7.11.1	PREDICTED: serine/threonine-protein kinase D6PKL1-like [Malus domestica]	5' UTR	-1.09	0.030903	-0.416	down	1.03844	0.054414	0.344227	0.761287	up	no	9.11645	8.77667	8.71913	8.51168
Chr00	26378798	26379591	794	MD00G1123000	MD00G1123000	4031	MD00G1123000	GO:0003677(DNA binding);GO:0005634(nucleus);GO:0006351(transcription, DNA-templated);GO:0006355(regulation of transcription, DNA-templated);GO:0008327(methyl-CpG binding)	NA	NA	NA	PREDICTED: methyl-CpG-binding domain-containing protein 11-like [Malus domestica]	3' UTR	-12.3	1.25893e-14	0.449	up	1.02898	0.041214	0.36076	0.772394	up	no	19.6937	17.6427	18.6987	17.5862
Chr00	26727584	26727911	328	MD00G1125500	MD00G1125500	4033	MD00G1125500	GO:0000166(nucleotide binding);GO:0000381(regulation of alternative mRNA splicing, via spliceosome);GO:0000932(cytoplasmic mRNA processing body);GO:0003676(nucleic acid binding);GO:0003723(RNA binding);GO:0005634(nucleus);GO:0005737(cytoplasm);GO:0006397(mRNA processing);GO:0006417(regulation of translation);GO:0008380(RNA splicing);GO:0009845(seed germination);GO:0009846(pollen germination);GO:0…	NA	NA	NA	PREDICTED: polypyrimidine tract-binding protein homolog 1 [Malus domestica]	3' UTR	-1.46	0.0104713	0.426	up	0.984851	-0.0220224	0.802839	0.962371	down	no	7.62114	7.27594	7.3136	7.81263
Chr00	26929249	26929519	271	MD00G1126900	MD00G1126900	8544	MD00G1126900	GO:0000049(tRNA binding);GO:0004672(protein kinase activity);GO:0005515(protein binding);GO:0005524(ATP binding);GO:0005643(nuclear pore);GO:0005737(cytoplasm);GO:0006409(tRNA export from nucleus);GO:0006468(protein phosphorylation)	NA	NA	NA	PREDICTED: probable inactive serine/threonine-protein kinase scy1 [Malus domestica]	3' UTR	-2.53	0.000537032	0.782	up	1.01669	0.0238736	0.465464	0.837197	up	no	7.38073	7.27378	7.61519	6.79881
Chr00	26929638	26930344	707	MD00G1126900	MD00G1126900	7719	MD00G1126900	GO:0000049(tRNA binding);GO:0004672(protein kinase activity);GO:0005515(protein binding);GO:0005524(ATP binding);GO:0005643(nuclear pore);GO:0005737(cytoplasm);GO:0006409(tRNA export from nucleus);GO:0006468(protein phosphorylation)	NA	NA	NA	PREDICTED: probable inactive serine/threonine-protein kinase scy1 [Malus domestica]	Exon (MD00G1126900/MD00G1126900, exon 20 of 21)	-0.55	0.176198	0.15	up	1.01669	0.0238736	0.465464	0.837197	up	no	7.38073	7.27378	7.61519	6.79881
Chr00	27030446	27030713	268	MD00G1127500	MD00G1127500	11011	MD00G1127500	GO:0003682(chromatin binding);GO:0008150(biological_process);GO:0008536(Ran GTPase binding)	04120(Ubiquitin mediated proteolysis)	K10615	EC:2.3.2.26	PREDICTED: ultraviolet-B receptor UVR8 [Malus domestica]	3' UTR	-2.46	0.000645654	0.402	up	1.02555	0.0364	0.368461	0.77828	up	no	17.3958	17.8724	16.8859	17.5036
Chr00	27041340	27041724	385	MD00G1127500	MD00G1127500	0	MD00G1127500	GO:0003682(chromatin binding);GO:0008150(biological_process);GO:0008536(Ran GTPase binding)	04120(Ubiquitin mediated proteolysis)	K10615	EC:2.3.2.26	PREDICTED: ultraviolet-B receptor UVR8 [Malus domestica]	5' UTR	-0.538	0.183654	0.17	up	1.02555	0.0364	0.368461	0.77828	up	no	17.3958	17.8724	16.8859	17.5036
Chr00	27202264	27203084	821	MD00G1128100	MD00G1128100	6100	MD00G1128100	GO:0000398(mRNA splicing, via spliceosome);GO:0000974(Prp19 complex);GO:0005662(DNA replication factor A complex);GO:0071011(precatalytic spliceosome);GO:0071013(catalytic step 2 spliceosome);GO:0080008(Cul4-RING E3 ubiquitin ligase complex)	03040(Spliceosome)	K12862	NA	PREDICTED: protein pleiotropic regulatory locus 1-like [Malus domestica]	3' UTR	-2.42	0.000724436	0.258	up	1.03254	0.0461992	0.366302	0.776613	up	no	14.3713	12.2885	13.2583	12.5613
Chr00	27490498	27492916	2419	MD00G1129200	MD00G1129200	3146	MD00G1129200	GO:0005739(mitochondrion);GO:0008270(zinc ion binding);GO:0016491(oxidoreductase activity);GO:0050897(cobalt ion binding);GO:0055114(oxidation-reduction process)	01200(Carbon metabolism);00010(Glycolysis / Gluconeogenesis);00071(Fatty acid degradation);00350(Tyrosine metabolism)	K00121	EC:1.1.1.284;EC:1.1.1.1	PREDICTED: alcohol dehydrogenase [Malus domestica]	3' UTR	-1.09	0.0316228	0.164	up	1.04052	0.0573086	0.256989	0.685965	up	no	16.3674	16.8368	16.3828	15.5283
Chr00	27550045	27551843	1799	MD00G1129300	MD00G1129300	30	MD00G1129300	GO:0008380(RNA splicing);GO:0035145(exon-exon junction complex)	03040(Spliceosome);03013(RNA transport);03015(mRNA surveillance pathway)	K12877	NA	PREDICTED: protein mago nashi homolog [Malus domestica]	5' UTR	-1.32	0.0154882	0.187	up	0.859314	-0.218743	0.277042	0.705968	down	no	36.4454	28.7407	41.8227	34.0356
Chr00	29898909	29899356	448	MD00G1138300	MD00G1138300	4608	MD00G1138300	GO:0000166(nucleotide binding);GO:0003723(RNA binding);GO:0003743(translation initiation factor activity);GO:0005515(protein binding);GO:0005634(nucleus);GO:0005737(cytoplasm);GO:0005829(cytosol);GO:0006417(regulation of translation);GO:0016032(viral process);GO:0046686(response to cadmium ion)	03013(RNA transport);03015(mRNA surveillance pathway);03018(RNA degradation)	K13126	NA	PREDICTED: polyadenylate-binding protein 8-like [Malus domestica]	3' UTR	-6.05	6.0256e-08	0.401	up	0.933721	-0.098937	0.635579	0.909778	down	no	59.5018	55.5245	60.6219	62.5694
Chr00	29901053	29901380	328	MD00G1138300	MD00G1138300	2584	MD00G1138300	GO:0000166(nucleotide binding);GO:0003723(RNA binding);GO:0003743(translation initiation factor activity);GO:0005515(protein binding);GO:0005634(nucleus);GO:0005737(cytoplasm);GO:0005829(cytosol);GO:0006417(regulation of translation);GO:0016032(viral process);GO:0046686(response to cadmium ion)	03013(RNA transport);03015(mRNA surveillance pathway);03018(RNA degradation)	K13126	NA	PREDICTED: polyadenylate-binding protein 8-like [Malus domestica]	Exon (MD00G1138300/MD00G1138300, exon 3 of 9)	-10.2	1.99526e-12	0.299	up	0.933721	-0.098937	0.635579	0.909778	down	no	59.5018	55.5245	60.6219	62.5694
Chr00	30697056	30697325	270	MD00G1140200	MD00G1140200	7739	MD00G1140200	GO:0004333(fumarate hydratase activity);GO:0005739(mitochondrion);GO:0005829(cytosol);GO:0006099(tricarboxylic acid cycle);GO:0006106(fumarate metabolic process);GO:0006108(malate metabolic process);GO:0051262(protein tetramerization)	01200(Carbon metabolism);00020(Citrate cycle (TCA cycle));00620(Pyruvate metabolism)	K01679	EC:4.2.1.2	PREDICTED: fumarate hydratase 1, mitochondrial [Malus domestica]	3' UTR	-1.13	0.0275423	0.345	up	0.928899	-0.106406	0.664151	0.919429	down	no	9.61248	7.45563	9.25785	9.1167
Chr00	30699146	30700692	1547	MD00G1140200	MD00G1140200	4372	MD00G1140200	GO:0004333(fumarate hydratase activity);GO:0005739(mitochondrion);GO:0005829(cytosol);GO:0006099(tricarboxylic acid cycle);GO:0006106(fumarate metabolic process);GO:0006108(malate metabolic process);GO:0051262(protein tetramerization)	01200(Carbon metabolism);00020(Citrate cycle (TCA cycle));00620(Pyruvate metabolism)	K01679	EC:4.2.1.2	PREDICTED: fumarate hydratase 1, mitochondrial [Malus domestica]	Exon (MD00G1140200/MD00G1140200, exon 4 of 19)	-2.34	0.000912011	0.311	up	0.928899	-0.106406	0.664151	0.919429	down	no	9.61248	7.45563	9.25785	9.1167
Chr00	31192694	31193004	311	MD00G1143300	MD00G1143300	2395	MD00G1143300	GO:0000166(nucleotide binding);GO:0005515(protein binding);GO:0005634(nucleus);GO:0006351(transcription, DNA-templated);GO:0006355(regulation of transcription, DNA-templated)	03022(Basal transcription factors)	K03130	NA	PREDICTED: transcription initiation factor TFIID subunit 5 [Malus domestica]	Exon (MD00G1143300/MD00G1143300, exon 8 of 16)	-1.94	0.00275423	0.492	up	0.921791	-0.117488	0.594658	0.897548	down	no	8.94697	8.54515	9.16217	9.81406
Chr00	31206010	31206339	330	MD00G1143400	MD00G1143400	209	MD00G1143400	GO:0004674(protein serine/threonine kinase activity);GO:0005524(ATP binding);GO:0005886(plasma membrane);GO:0006468(protein phosphorylation);GO:0007165(signal transduction);GO:0016301(kinase activity);GO:0050832(defense response to fungus)	04075(Plant hormone signal transduction)	K14498	EC:2.7.11.1	CBL-interacting serine/threonine-protein kinase 5-like [Malus domestica]	5' UTR	-2.08	0.00186209	0.381	up	0.873323	-0.195413	0.264435	0.69401	down	no	10.7325	11.8319	11.7658	14.0716
Chr00	31247751	31248190	440	MD00G1143700	MD00G1143700	4138	MD00G1143700	GO:0003779(actin binding);GO:0004721(phosphoprotein phosphatase activity);GO:0005737(cytoplasm);GO:0005819(spindle);GO:0008017(microtubule binding);GO:0009524(phragmoplast);GO:0009556(microsporogenesis);GO:0009574(preprophase band);GO:0051015(actin filament binding);GO:0051017(actin filament bundle assembly)	NA	NA	NA	PREDICTED: LOW QUALITY PROTEIN: formin-like protein 6 [Malus domestica]	Exon (MD00G1143700/MD00G1143700, exon 4 of 19)	-0.501	0.20893	1.42	up	0.948759	-0.0758863	0.943831	0.99119	down	no	0.44577	0.242753	0.369307	0.356402
Chr00	31681639	31682611	973	MD00G1144700	MD00G1144700	0	MD00G1144700	GO:0005545(1-phosphatidylinositol binding);GO:0005634(nucleus);GO:0005794(Golgi apparatus);GO:0005829(cytosol);GO:0005886(plasma membrane);GO:0005905(clathrin-coated pit);GO:0006897(endocytosis);GO:0030136(clathrin-coated vesicle);GO:0030276(clathrin binding);GO:0048268(clathrin coat assembly)	NA	NA	NA	PREDICTED: putative clathrin assembly protein At2g25430 [Malus domestica]	Exon (MD00G1144700/MD00G1144700, exon 1 of 1)	-13.5	7.94328e-16	0.4	up	1.02977	0.0423167	0.35024	0.764825	up	no	26.7048	23.1177	25.0567	23.3256
Chr00	31942353	31943264	912	MD00G1145600	MD00G1145600	436	MD00G1145600	GO:0000027(ribosomal large subunit assembly);GO:0003735(structural constituent of ribosome);GO:0006412(translation);GO:0022625(cytosolic large ribosomal subunit);GO:1902626(assembly of large subunit precursor of preribosome)	03010(Ribosome)	K02896	NA	hypothetical protein POPTR_0012s13380g [Populus trichocarpa]	3' UTR	-1.09	0.0316228	0.348	up	0.833496	-0.262753	0.275543	0.704522	down	no	6.52699	5.79706	8.33395	6.45202
Chr00	32123592	32123989	398	MD00G1146800	MD00G1146800	3414	MD00G1146800	GO:0004672(protein kinase activity);GO:0005524(ATP binding);GO:0005886(plasma membrane);GO:0006468(protein phosphorylation);GO:0009507(chloroplast);GO:0010287(plastoglobule);GO:0050821(protein stabilization);GO:1902171(regulation of tocopherol cyclase activity)	04626(Plant-pathogen interaction)	K13457	NA	PREDICTED: uncharacterized aarF domain-containing protein kinase At1g79600, chloroplastic [Pyrus x bretschneideri]	3' UTR	-2.66	0.000380189	0.396	up	1.11882	0.161979	0.0346227	0.276771	up	no	36.8745	41.1719	35.4728	34.285
Chr00	32127107	32127403	297	MD00G1146800	MD00G1146800	0	MD00G1146800	GO:0004672(protein kinase activity);GO:0005524(ATP binding);GO:0005886(plasma membrane);GO:0006468(protein phosphorylation);GO:0009507(chloroplast);GO:0010287(plastoglobule);GO:0050821(protein stabilization);GO:1902171(regulation of tocopherol cyclase activity)	04626(Plant-pathogen interaction)	K13457	NA	PREDICTED: uncharacterized aarF domain-containing protein kinase At1g79600, chloroplastic [Pyrus x bretschneideri]	5' UTR	-1.74	0.0047863	0.21	up	1.11882	0.161979	0.0346227	0.276771	up	no	36.8745	41.1719	35.4728	34.285
Chr00	32402647	32403901	1255	MD00G1148000	MD00G1148000	2693	MD00G1148000	GO:0003674(molecular_function);GO:0005634(nucleus);GO:0008150(biological_process)	NA	NA	NA	hypothetical protein PRUPE_ppa023425mg, partial [Prunus persica]	3' UTR	-1.7	0.00524807	0.432	up	0.955392	-0.0658354	0.95393	0.993862	down	no	7.36785	8.95138	8.95031	8.13087
Chr00	32693076	32694100	1025	MD00G1148600	MD00G1148600	238	MD00G1148600	GO:0000166(nucleotide binding);GO:0000380(alternative mRNA splicing, via spliceosome);GO:0003676(nucleic acid binding);GO:0003690(double-stranded DNA binding);GO:0003697(single-stranded DNA binding);GO:0003723(RNA binding);GO:0003729(mRNA binding);GO:0005515(protein binding);GO:0005634(nucleus);GO:0005737(cytoplasm);GO:0005739(mitochondrion);GO:0005777(peroxisome);GO:0005829(cytosol);GO:0006406(m…	03040(Spliceosome)	K12885	NA	PREDICTED: glycine-rich RNA-binding protein-like [Malus domestica]	5' UTR	-72.5	6.30957e-76	0.563	up	0.866626	-0.206519	0.222006	0.65083	down	no	44.5322	39.3371	54.8902	41.8866
Chr00	33091075	33091282	208	MD00G1149900	MD00G1149900	4201	MD00G1149900	GO:0005634(nucleus);GO:0005737(cytoplasm);GO:0006351(transcription, DNA-templated);GO:0006355(regulation of transcription, DNA-templated);GO:0016746(transferase activity, transferring acyl groups);GO:0033588(Elongator holoenzyme complex)	NA	NA	NA	PREDICTED: elongator complex protein 5 [Malus domestica]	3' UTR	-2.18	0.00138038	0.699	up	0.815277	-0.294638	0.0657413	0.378067	down	no	5.64602	5.67806	6.80127	7.08859
Chr00	33354128	33354495	368	MD00G1151900	MD00G1151900	0	MD00G1151900	NA	NA	NA	NA	PREDICTED: SUPPRESSOR OF ABI3-5-like isoform X1 [Malus domestica]	5' UTR	-1.04	0.0363078	0.26	up	0.85305	-0.229299	0.386897	0.790975	down	no	9.74789	8.4853	10.8135	10.5606
Chr00	33355825	33356185	361	MD00G1152000	MD00G1152000	7824	MD00G1152000	GO:0000166(nucleotide binding);GO:0000381(regulation of alternative mRNA splicing, via spliceosome);GO:0003676(nucleic acid binding);GO:0008270(zinc ion binding);GO:0008380(RNA splicing);GO:0042981(regulation of apoptotic process);GO:0046872(metal ion binding)	03040(Spliceosome)	K12741	NA	PREDICTED: SUPPRESSOR OF ABI3-5-like isoform X2 [Malus domestica]	Exon (MD00G1152000/MD00G1152000, exon 14 of 16)	-3.27	7.58578e-05	0.323	up	0.94876	-0.0758857	0.819727	0.967059	down	no	20.2386	19.2178	21.0944	20.4929
Chr00	33357057	33358752	1696	MD00G1152000	MD00G1152000	5257	MD00G1152000	GO:0000166(nucleotide binding);GO:0000381(regulation of alternative mRNA splicing, via spliceosome);GO:0003676(nucleic acid binding);GO:0008270(zinc ion binding);GO:0008380(RNA splicing);GO:0042981(regulation of apoptotic process);GO:0046872(metal ion binding)	03040(Spliceosome)	K12741	NA	PREDICTED: SUPPRESSOR OF ABI3-5-like isoform X2 [Malus domestica]	Exon (MD00G1152000/MD00G1152000, exon 12 of 16)	-0.502	0.20797	0.177	up	0.94876	-0.0758857	0.819727	0.967059	down	no	20.2386	19.2178	21.0944	20.4929
Chr00	33360350	33361498	1149	MD00G1152000	MD00G1152000	2511	MD00G1152000	GO:0000166(nucleotide binding);GO:0000381(regulation of alternative mRNA splicing, via spliceosome);GO:0003676(nucleic acid binding);GO:0008270(zinc ion binding);GO:0008380(RNA splicing);GO:0042981(regulation of apoptotic process);GO:0046872(metal ion binding)	03040(Spliceosome)	K12741	NA	PREDICTED: SUPPRESSOR OF ABI3-5-like isoform X2 [Malus domestica]	Exon (MD00G1152000/MD00G1152000, exon 6 of 16)	-0.481	0.223872	-0.177	down	0.94876	-0.0758857	0.819727	0.967059	down	no	20.2386	19.2178	21.0944	20.4929
Chr00	33361703	33362033	331	MD00G1152000	MD00G1152000	1976	MD00G1152000	GO:0000166(nucleotide binding);GO:0000381(regulation of alternative mRNA splicing, via spliceosome);GO:0003676(nucleic acid binding);GO:0008270(zinc ion binding);GO:0008380(RNA splicing);GO:0042981(regulation of apoptotic process);GO:0046872(metal ion binding)	03040(Spliceosome)	K12741	NA	PREDICTED: SUPPRESSOR OF ABI3-5-like isoform X2 [Malus domestica]	Exon (MD00G1152000/MD00G1152000, exon 4 of 16)	-2.07	0.00190546	0.347	up	0.94876	-0.0758857	0.819727	0.967059	down	no	20.2386	19.2178	21.0944	20.4929
Chr00	33362834	33363949	1116	MD00G1152000	MD00G1152000	60	MD00G1152000	GO:0000166(nucleotide binding);GO:0000381(regulation of alternative mRNA splicing, via spliceosome);GO:0003676(nucleic acid binding);GO:0008270(zinc ion binding);GO:0008380(RNA splicing);GO:0042981(regulation of apoptotic process);GO:0046872(metal ion binding)	03040(Spliceosome)	K12741	NA	PREDICTED: SUPPRESSOR OF ABI3-5-like isoform X2 [Malus domestica]	5' UTR	-1.67	0.0057544	0.405	up	0.94876	-0.0758857	0.819727	0.967059	down	no	20.2386	19.2178	21.0944	20.4929
Chr00	33425515	33425783	269	MD00G1152600	MD00G1152600	2502	MD00G1152600	GO:0005515(protein binding);GO:0009507(chloroplast);GO:0009535(chloroplast thylakoid membrane);GO:0009579(thylakoid);GO:0009735(response to cytokinin);GO:0061635(regulation of protein complex stability)	NA	NA	NA	PREDICTED: uncharacterized protein LOC103959981 [Pyrus x bretschneideri]	Exon (MD00G1152600/MD00G1152600, exon 3 of 3)	-5.29	3.98107e-07	-0.38	down	1.10946	0.149852	0.0338167	0.274499	up	no	68.7138	68.081	61.5899	61.7091
Chr00	34420914	34421154	241	MD00G1156200	MD00G1156200	3009	MD00G1156200	GO:0005737(cytoplasm);GO:0005980(glycogen catabolic process);GO:0008184(glycogen phosphorylase activity);GO:0030170(pyridoxal phosphate binding)	NA	NA	NA	PREDICTED: alpha-1,4 glucan phosphorylase L isozyme, chloroplastic/amyloplastic-like [Pyrus x bretschneideri]	Exon (MD00G1156200/MD00G1156200, exon 8 of 15)	-1.61	0.00691831	0.403	up	1.19132	0.252564	0.0219729	0.214908	up	no	11.5155	8.49442	9.11097	7.68544
Chr00	34802468	34802557	90	MD00G1157400	MD00G1157400	5977	MD00G1157400	GO:0003674(molecular_function);GO:0005634(nucleus);GO:0008150(biological_process)	NA	NA	NA	PREDICTED: glutamic acid-rich protein-like [Malus domestica]	3' UTR	-1.35	0.0144544	0.574	up	0.992905	-0.0102722	0.672423	0.921813	down	no	34.6166	33.6152	32.7796	35.9397
Chr00	34805547	34807209	1663	MD00G1157400	MD00G1157400	1325	MD00G1157400	GO:0003674(molecular_function);GO:0005634(nucleus);GO:0008150(biological_process)	NA	NA	NA	PREDICTED: glutamic acid-rich protein-like [Malus domestica]	Exon (MD00G1157400/MD00G1157400, exon 2 of 9)	-3.93	1.34896e-05	0.316	up	0.992905	-0.0102722	0.672423	0.921813	down	no	34.6166	33.6152	32.7796	35.9397
Chr00	35181318	35181852	535	MD00G1159300	MD00G1159300	5096	MD00G1159300	GO:0004190(aspartic-type endopeptidase activity);GO:0006508(proteolysis);GO:0030163(protein catabolic process)	NA	NA	NA	PREDICTED: aspartic proteinase A1-like [Pyrus x bretschneideri]	3' UTR	-1.57	0.00758578	0.148	up	0.932584	-0.100694	0.640493	0.911084	down	no	78.2544	67.7567	81.1609	75.4052
Chr00	35674136	35674537	402	MD00G1160500	MD00G1160500	120	MD00G1160500	GO:0000398(mRNA splicing, via spliceosome);GO:0000974(Prp19 complex);GO:0071011(precatalytic spliceosome);GO:0071012(catalytic step 1 spliceosome);GO:0071013(catalytic step 2 spliceosome)	03040(Spliceosome)	K12861	NA	PREDICTED: pre-mRNA-splicing factor SPF27 homolog [Malus domestica]	5' UTR	-0.939	0.0489779	0.254	up	0.991248	-0.0126818	0.727153	0.940114	down	no	11.9731	13.3118	12.9389	12.5692
Chr00	37586175	37586324	150	MD00G1165000	MD00G1165000	207	MD00G1165000	GO:0003674(molecular_function);GO:0005575(cellular_component);GO:0008150(biological_process)	NA	NA	NA	PREDICTED: uncharacterized protein LOC103935840 [Pyrus x bretschneideri]	5' UTR	-0.521	0.194984	0.346	up	0.965387	-0.05082	0.994193	1	down	no	3.45676	3.3833	3.50668	3.57861
Chr00	37601333	37601421	89	MD00G1165100	MD00G1165100	1757	MD00G1165100	GO:0051213(dioxygenase activity)	00941(Flavonoid biosynthesis)	K05278	EC:1.14.11.23	PREDICTED: protein DOWNY MILDEW RESISTANCE 6-like isoform X1 [Pyrus x bretschneideri]	3' UTR	-0.623	0.136773	0.258	up	0.863681	-0.211429	0.106091	0.476611	down	no	30.3534	27.6488	33.1717	33.9853
Chr00	37621210	37621389	180	MD00G1165300	MD00G1165300	448	MD00G1165300	GO:0005737(cytoplasm);GO:0006725(cellular aromatic compound metabolic process);GO:0008198(ferrous iron binding);GO:0008270(zinc ion binding);GO:0016491(oxidoreductase activity);GO:0016701(oxidoreductase activity, acting on single donors with incorporation of molecular oxygen);GO:0051213(dioxygenase activity);GO:0055114(oxidation-reduction process)	00965(Betalain biosynthesis)	K15777	EC:1.13.11.-	PREDICTED: extradiol ring-cleavage dioxygenase-like [Malus domestica]	Exon (MD00G1165300/MD00G1165300, exon 1 of 1)	-0.652	0.12331	0.376	up	0.840641	-0.250439	0.243783	0.672833	down	no	7.86328	8.05935	10.255	8.68612
Chr00	38247387	38247643	257	MD00G1167000	MD00G1167000	857	MD00G1167000	GO:0016020(membrane);GO:0016709(oxidoreductase activity, acting on paired donors, with incorporation or reduction of molecular oxygen, NAD(P)H as one donor, and incorporation of one atom of oxygen);GO:0044550(secondary metabolite biosynthetic process)	00591(Linoleic acid metabolism);00380(Tryptophan metabolism);00232(Caffeine metabolism)	K07409	EC:1.14.14.1	PREDICTED: cytochrome P450 71A1-like [Malus domestica]	Exon (MD00G1167000/MD00G1167000, exon 1 of 2)	-0.495	0.212814	0.157	up	0.871303	-0.198754	0.231649	0.66015	down	no	27.5369	21.7941	30.819	25.7985
Chr00	39307316	39307613	298	MD00G1170800	MD00G1170800	2547	MD00G1170800	GO:0000428(DNA-directed RNA polymerase complex);GO:0001054(RNA polymerase I activity);GO:0001055(RNA polymerase II activity);GO:0001056(RNA polymerase III activity);GO:0003899(DNA-directed RNA polymerase activity);GO:0005665(DNA-directed RNA polymerase II, core complex);GO:0005666(DNA-directed RNA polymerase III complex);GO:0005736(DNA-directed RNA polymerase I complex)	00230(Purine metabolism);00240(Pyrimidine metabolism);03020(RNA polymerase)	K03013	NA	PREDICTED: DNA-directed RNA polymerase V subunit 5A [Malus domestica]	5' UTR	-0.676	0.114288	-0.311	down	0.991412	-0.0124438	0.779695	0.955791	down	no	3.79465	3.94441	3.92081	3.8853
Chr00	40673788	40674266	479	MD00G1175500	MD00G1175500	30	MD00G1175500	NA	NA	NA	NA	PREDICTED: uncharacterized protein LOC103408666 [Malus domestica]	5' UTR	-4.18	6.91831e-06	0.455	up	1.05225	0.0734781	0.287953	0.716762	up	no	16.5522	14.6967	15.9013	13.7959
Chr00	41221935	41222384	450	MD00G1177300	MD00G1177300	9991	MD00G1177300	GO:0005544(calcium-dependent phospholipid binding);GO:0005634(nucleus);GO:0005886(plasma membrane);GO:0060548(negative regulation of cell death)	NA	NA	NA	PREDICTED: uncharacterized protein LOC103433167 [Malus domestica]	3' UTR	-2.27	0.00109648	0.503	up	0.971461	-0.0417719	0.921697	0.986255	down	no	10.7237	9.47629	10.2744	10.5191
Chr00	42084362	42084692	331	MD00G1179000	MD00G1179000	2463	MD00G1179000	GO:0005515(protein binding);GO:0005634(nucleus);GO:0005737(cytoplasm);GO:0005771(multivesicular body);GO:0009814(defense response, incompatible interaction);GO:0010008(endosome membrane);GO:0015031(protein transport);GO:0016192(vesicle-mediated transport);GO:0042803(protein homodimerization activity);GO:1900426(positive regulation of defense response to bacterium)	04144(Endocytosis)	K12199	NA	PREDICTED: protein HOMOLOG OF MAMMALIAN LYST-INTERACTING PROTEIN 5 [Malus domestica]	Exon (MD00G1179000/MD00G1179000, exon 6 of 6)	-7.65	1.12202e-09	0.465	up	0.898399	-0.154572	0.34111	0.759921	down	no	17.1842	18.3941	18.9532	20.6486
Chr00	42093213	42093446	234	MD00G1179300	MD00G1179300	1479	MD00G1179300	GO:0004129(cytochrome-c oxidase activity);GO:0005739(mitochondrion);GO:0005746(mitochondrial respiratory chain);GO:0016021(integral component of membrane)	NA	NA	NA	PREDICTED: probable cytochrome c oxidase subunit 5C-3 [Malus domestica]	3' UTR	-0.923	0.0524807	-0.101	down	0.909865	-0.136275	0.421315	0.812759	down	no	38.3333	35.7389	42.3839	39.0261
Chr00	42103470	42103709	240	MD00G1179500	MD00G1179500	3448	MD00G1179500	GO:0003700(transcription factor activity, sequence-specific DNA binding);GO:0003727(single-stranded RNA binding);GO:0005515(protein binding);GO:0005634(nucleus);GO:0005677(chromatin silencing complex);GO:0006349(regulation of gene expression by genetic imprinting);GO:0006351(transcription, DNA-templated);GO:0006355(regulation of transcription, DNA-templated);GO:0009506(plasmodesma);GO:0009960(end…	00310(Lysine degradation)	K11422	EC:2.1.1.43	PREDICTED: histone-lysine N-methyltransferase EZA1 isoform X1 [Malus domestica]	3' UTR	-1.36	0.0141254	0.307	up	0.943719	-0.0835709	0.78632	0.957664	down	no	21.793	23.9317	23.2688	25.1827
Chr00	42104857	42105179	323	MD00G1179500	MD00G1179500	1978	MD00G1179500	GO:0003700(transcription factor activity, sequence-specific DNA binding);GO:0003727(single-stranded RNA binding);GO:0005515(protein binding);GO:0005634(nucleus);GO:0005677(chromatin silencing complex);GO:0006349(regulation of gene expression by genetic imprinting);GO:0006351(transcription, DNA-templated);GO:0006355(regulation of transcription, DNA-templated);GO:0009506(plasmodesma);GO:0009960(end…	00310(Lysine degradation)	K11422	EC:2.1.1.43	PREDICTED: histone-lysine N-methyltransferase EZA1 isoform X1 [Malus domestica]	Exon (MD00G1179500/MD00G1179500, exon 8 of 14)	-1.24	0.0199526	0.199	up	0.943719	-0.0835709	0.78632	0.957664	down	no	21.793	23.9317	23.2688	25.1827
Chr00	42823041	42823425	385	MD00G1181800	MD00G1181800	10459	MD00G1181800	GO:0003735(structural constituent of ribosome);GO:0006412(translation)	04146(Peroxisome)	K13354	NA	PREDICTED: peroxisomal nicotinamide adenine dinucleotide carrier-like [Pyrus x bretschneideri]	3' UTR	-1.39	0.0128825	0.219	up	1.10568	0.14493	0.0494031	0.328621	up	no	45.7449	43.7456	38.8092	42.1281
Chr00	43892493	43893067	575	MD00G1184900	MD00G1184900	240	MD00G1184900	GO:0000398(mRNA splicing, via spliceosome);GO:0000974(Prp19 complex);GO:0005662(DNA replication factor A complex);GO:0071011(precatalytic spliceosome);GO:0071013(catalytic step 2 spliceosome);GO:0080008(Cul4-RING E3 ubiquitin ligase complex)	03040(Spliceosome)	K12862	NA	PREDICTED: protein pleiotropic regulatory locus 1-like [Malus domestica]	Exon (MD00G1184900/MD00G1184900, exon 1 of 13)	-1.27	0.018197	0.545	up	0.972728	-0.0398917	0.918957	0.985729	down	no	7.09744	6.39249	7.36875	6.4994
Chr00	44069534	44069624	91	MD00G1185200	MD00G1185200	448	MD00G1185200	GO:0003674(molecular_function);GO:0005634(nucleus);GO:0005774(vacuolar membrane);GO:0005783(endoplasmic reticulum);GO:0005794(Golgi apparatus);GO:0005829(cytosol);GO:0005886(plasma membrane);GO:0009506(plasmodesma);GO:0016020(membrane)	NA	NA	NA	PREDICTED: uncharacterized protein LOC103927255 [Pyrus x bretschneideri]	Exon (MD00G1185200/MD00G1185200, exon 1 of 10)	-0.695	0.107152	1.28	up	0.754746	-0.405937	0.160328	0.570264	down	no	1.02682	0.796225	1.27011	1.14533
Chr00	44768066	44768453	388	MD00G1188700	MD00G1188700	1759	MD00G1188700	GO:0005516(calmodulin binding);GO:0005634(nucleus)	NA	NA	NA	PREDICTED: uncharacterized protein LOC103957650 isoform X2 [Pyrus x bretschneideri]	Exon (MD00G1188700/MD00G1188700, exon 1 of 2)	-3.54	3.71535e-05	0.386	up	1.05771	0.0809485	0.268853	0.698415	up	no	8.90468	10.4386	8.57346	9.7144
Chr00	44876147	44880384	4238	MD00G1189000	MD00G1189000	500	MD00G1189000	GO:0005737(cytoplasm);GO:0030001(metal ion transport);GO:0046914(transition metal ion binding);GO:0046916(cellular transition metal ion homeostasis)	NA	NA	NA	PREDICTED: heavy metal-associated isoprenylated plant protein 3-like [Pyrus x bretschneideri]	3' UTR	-124	1e-128	0.434	up	1.09008	0.124431	0.0910715	0.446248	up	no	194.384	209.773	176.658	194.102
Chr00	47097568	47098534	967	MD00G1199600	MD00G1199600	176	MD00G1199600	GO:0022625(cytosolic large ribosomal subunit)	03010(Ribosome)	K02904	NA	PREDICTED: 50S ribosomal protein L29, chloroplastic-like [Pyrus x bretschneideri]	3' UTR	-3.62	3.01995e-05	-0.169	down	1.02666	0.0379641	0.33898	0.757887	up	no	94.2682	87.2444	89.9807	86.8177
Chr00	47799789	47800498	710	MD00G1201600	MD00G1201600	4395	MD00G1201600	GO:0004672(protein kinase activity);GO:0005515(protein binding);GO:0005524(ATP binding);GO:0005634(nucleus);GO:0005737(cytoplasm);GO:0006915(apoptotic process);GO:0006952(defense response);GO:0007623(circadian rhythm);GO:0009414(response to water deprivation);GO:0009416(response to light stimulus);GO:0009583(detection of light stimulus);GO:0009637(response to blue light);GO:0009638(phototropism);…	04712(Circadian rhythm - plant)	K12118	NA	PREDICTED: cryptochrome-1 isoform X1 [Malus domestica]	3' UTR	-1.05	0.0354813	-0.0972	down	1.05196	0.0730847	0.220249	0.650096	up	no	103.911	111.614	98.3546	106.524
Chr00	47804505	47804684	180	MD00G1201600	MD00G1201600	209	MD00G1201600	GO:0004672(protein kinase activity);GO:0005515(protein binding);GO:0005524(ATP binding);GO:0005634(nucleus);GO:0005737(cytoplasm);GO:0006915(apoptotic process);GO:0006952(defense response);GO:0007623(circadian rhythm);GO:0009414(response to water deprivation);GO:0009416(response to light stimulus);GO:0009583(detection of light stimulus);GO:0009637(response to blue light);GO:0009638(phototropism);…	04712(Circadian rhythm - plant)	K12118	NA	PREDICTED: cryptochrome-1 isoform X1 [Malus domestica]	5' UTR	-4.13	7.94328e-06	0.328	up	1.05196	0.0730847	0.220249	0.650096	up	no	103.911	111.614	98.3546	106.524
Chr00	49576762	49576821	60	MD00G1204600	MD00G1204600	1832	MD00G1204600	GO:0016020(membrane);GO:0016709(oxidoreductase activity, acting on paired donors, with incorporation or reduction of molecular oxygen, NAD(P)H as one donor, and incorporation of one atom of oxygen);GO:0044550(secondary metabolite biosynthetic process)	00903(Limonene and pinene degradation);00945(Stilbenoid, diarylheptanoid and gingerol biosynthesis)	K00517	NA	PREDICTED: cytochrome P450 78A9-like [Malus domestica]	Exon (MD00G1204600/MD00G1204600, exon 2 of 2)	-0.362	0.350752	0.778	up	0.765733	-0.385086	0.320998	0.744427	down	no	0.894087	0.528445	1.07203	0.785712
Chr00	50799716	50799862	147	MD00G1208500	MD00G1208500	351	MD00G1208500	NA	NA	NA	NA	PREDICTED: protein ENDOSPERM DEFECTIVE 1-like [Pyrus x bretschneideri]	3' UTR	-0.565	0.166725	0.81	up	0.77074	-0.375684	0.310277	0.73564	down	no	2.00527	1.42312	2.25011	2.19807
Chr00	51072893	51073043	151	MD00G1214200	MD00G1214200	5640	MD00G1214200	GO:0005886(plasma membrane);GO:0016021(integral component of membrane);GO:0042626(ATPase activity, coupled to transmembrane movement of substances)	02010(ABC transporters)	K05681	NA	PREDICTED: ABC transporter G family member 24-like [Malus domestica]	3' UTR	-0.353	0.363915	1.36	up	1.31459	0.394608	0.099888	0.465237	up	no	0.708465	0.695122	0.634658	0.433045
Chr00	51397296	51397733	438	MD00G1214800	MD00G1214800	2354	MD00G1214800	GO:0004356(glutamate-ammonia ligase activity);GO:0005737(cytoplasm);GO:0005829(cytosol);GO:0006542(glutamine biosynthetic process);GO:0008017(microtubule binding);GO:0009399(nitrogen fixation);GO:0009617(response to bacterium);GO:0009737(response to abscisic acid);GO:0010311(lateral root formation);GO:0016787(hydrolase activity);GO:0043015(gamma-tubulin binding);GO:0043621(protein self-associatio…	NA	NA	NA	PREDICTED: protein fluG [Malus domestica]	3' UTR	-1.74	0.0047863	0.482	up	1.07257	0.101069	0.320941	0.744427	up	no	7.00215	6.67973	5.89353	6.86266
Chr01	381397	382145	749	MD01G1001200	MD01G1001200	884	MD01G1001200	GO:0003674(molecular_function);GO:0005576(extracellular region);GO:0008150(biological_process)	NA	NA	NA	PREDICTED: microfibrillar-associated protein 1-like [Pyrus x bretschneideri]	Exon (MD01G1001200/MD01G1001200, exon 2 of 3)	-13.6	6.30957e-16	0.434	up	1.06055	0.0848086	0.183165	0.604465	up	no	20.6216	18.6043	17.7095	19.277
Chr01	388077	388286	210	MD01G1001200	MD01G1001200	7564	MD01G1001200	GO:0003674(molecular_function);GO:0005576(extracellular region);GO:0008150(biological_process)	NA	NA	NA	PREDICTED: microfibrillar-associated protein 1-like [Pyrus x bretschneideri]	3' UTR	-3.18	9.54993e-05	0.763	up	1.06055	0.0848086	0.183165	0.604465	up	no	20.6216	18.6043	17.7095	19.277
Chr01	849291	849588	298	MD01G1001900	MD01G1001900	1574	MD01G1001900	GO:0005634(nucleus);GO:0005776(autophagosome);GO:0006914(autophagy);GO:0015031(protein transport);GO:0031410(cytoplasmic vesicle);GO:1990316(ATG1/ULK1 kinase complex)	04140(Regulation of autophagy)	K08331	NA	PREDICTED: autophagy-related protein 13b [Malus domestica]	Exon (MD01G1001900/MD01G1001900, exon 2 of 4)	-1.18	0.0234423	0.311	up	1.02168	0.0309378	0.462666	0.836724	up	no	7.40028	8.01126	7.93737	7.1472
Chr01	1206470	1206703	234	MD01G1003600	MD01G1003600	2038	MD01G1003600	GO:0005886(plasma membrane);GO:0006810(transport);GO:0009507(chloroplast);GO:0009535(chloroplast thylakoid membrane);GO:0010258(NADH dehydrogenase complex (plastoquinone) assembly);GO:0010598(NAD(P)H dehydrogenase complex (plastoquinone));GO:0016655(oxidoreductase activity, acting on NAD(P)H, quinone or similar compound as acceptor);GO:0048038(quinone binding);GO:0055114(oxidation-reduction proce…	NA	NA	NA	PREDICTED: NAD(P)H-quinone oxidoreductase subunit O, chloroplastic isoform X1 [Malus domestica]	3' UTR	-3.05	0.000134896	-0.365	down	1.23991	0.310235	0.000170137	0.00705989	up	no	37.2403	36.7488	29.5268	30.1462
Chr01	1207032	1207152	121	MD01G1003700	MD01G1003700	180	MD01G1003700	GO:0000784(nuclear chromosome, telomeric region);GO:0003684(damaged DNA binding);GO:0006303(double-strand break repair via nonhomologous end joining);GO:0031848(protection from non-homologous end joining at telomere);GO:0035312(5'-3' exodeoxyribonuclease activity);GO:0036297(interstrand cross-link repair)	03030(DNA replication);03410(Base excision repair);03420(Nucleotide excision repair);03430(Mismatch repair)	K10747	EC:6.5.1.1;EC:6.5.1.6	PREDICTED: LOW QUALITY PROTEIN: uncharacterized protein LOC103441428 [Malus domestica]	5' UTR	-0.94	0.0489779	-0.756	down	0.801691	-0.318883	0.358638	0.771274	down	no	1.46125	2.02583	1.80375	2.54589
Chr01	1359998	1360749	752	MD01G1004300	MD01G1004300	291	MD01G1004300	GO:0005516(calmodulin binding);GO:0009507(chloroplast);GO:0009522(photosystem I);GO:0009534(chloroplast thylakoid);GO:0009535(chloroplast thylakoid membrane);GO:0009543(chloroplast thylakoid lumen);GO:0009579(thylakoid);GO:0009773(photosynthetic electron transport in photosystem I);GO:0015979(photosynthesis);GO:0030093(chloroplast photosystem I)	00195(Photosynthesis)	K02701	NA	PREDICTED: photosystem I reaction center subunit N, chloroplastic-like [Malus domestica]	3' UTR	-76.8	3.98107e-80	-0.281	down	0.984674	-0.0222817	0.761546	0.950235	down	no	885.734	1019.95	949.258	986.083
Chr01	2127292	2127351	60	MD01G1005800	MD01G1005800	398	MD01G1005800	GO:0006355(regulation of transcription, DNA-templated);GO:0016592(mediator complex)	NA	NA	NA	PREDICTED: uncharacterized protein LOC103937175 [Pyrus x bretschneideri]	Exon (MD01G1005800/MD01G1005800, exon 2 of 3)	-0.427	0.272898	1	up	0.949087	-0.0753883	1	1	down	no	1.41438	1.18784	1.83451	0.907299
Chr01	2156953	2157444	492	MD01G1006000	MD01G1006000	2826	MD01G1006000	GO:0030490(maturation of SSU-rRNA);GO:0032040(small-subunit processome);GO:0034457(Mpp10 complex)	03008(Ribosome biogenesis in eukaryotes)	K14559	NA	PREDICTED: U3 small nucleolar ribonucleoprotein protein MPP10 isoform X2 [Malus domestica]	3' UTR	-7.78	8.12831e-10	5.98	up	0.90072	-0.150849	0.7293	0.940616	down	no	1.15964	1.09565	1.17095	1.33292
Chr01	5938840	5938959	120	MD01G1010100	MD01G1010100	4429	MD01G1010100	GO:0004748(ribonucleoside-diphosphate reductase activity, thioredoxin disulfide as acceptor);GO:0005971(ribonucleoside-diphosphate reductase complex);GO:0009263(deoxyribonucleotide biosynthetic process)	00230(Purine metabolism);00240(Pyrimidine metabolism);00480(Glutathione metabolism)	K10807	EC:1.17.4.1	PREDICTED: ribonucleoside-diphosphate reductase large subunit [Malus domestica]	3' UTR	-0.471	0.231739	-0.413	down	0.857068	-0.222519	0.23198	0.660197	down	no	3.33919	3.33246	3.80212	3.98216
Chr01	6047521	6047669	149	MD01G1010900	MD01G1010900	59	MD01G1010900	GO:0004842(ubiquitin-protein transferase activity);GO:0005737(cytoplasm);GO:0010200(response to chitin);GO:0016567(protein ubiquitination);GO:0016874(ligase activity)	00970(Aminoacyl-tRNA biosynthesis)	K01876	EC:6.1.1.12	PREDICTED: U-box domain-containing protein 28-like [Malus domestica]	Exon (MD01G1010900/MD01G1010900, exon 1 of 1)	-1.44	0.0112202	1.7	up	1.01911	0.0273144	0.776356	0.954993	up	no	1.03077	1.09413	1.14614	0.938906
Chr01	6210760	6211058	299	MD01G1011700	MD01G1011700	2603	MD01G1011700	GO:0006221(pyrimidine nucleotide biosynthetic process);GO:0009041(uridylate kinase activity);GO:0009507(chloroplast);GO:0033862(UMP kinase activity)	00240(Pyrimidine metabolism)	K09903	EC:2.7.4.22	PREDICTED: uridylate kinase-like [Malus domestica]	3' UTR	-2.47	0.000645654	0.405	up	1.18276	0.242162	0.00243938	0.0515463	up	no	22.6411	21.3612	18.7092	18.4938
Chr01	6503421	6503969	549	MD01G1013400	MD01G1013400	1647	MD01G1013400	GO:0003677(DNA binding);GO:0005634(nucleus);GO:0046872(metal ion binding)	NA	NA	NA	PREDICTED: zinc finger CCCH domain-containing protein 38-like [Malus domestica]	Exon (MD01G1013400/MD01G1013400, exon 2 of 5)	-2.18	0.00141254	0.475	up	1.01712	0.0244936	0.476497	0.842057	up	no	6.67438	6.51844	6.37415	6.59657
Chr01	6504508	6504658	151	MD01G1013400	MD01G1013400	2734	MD01G1013400	GO:0003677(DNA binding);GO:0005634(nucleus);GO:0046872(metal ion binding)	NA	NA	NA	PREDICTED: zinc finger CCCH domain-containing protein 38-like [Malus domestica]	Exon (MD01G1013400/MD01G1013400, exon 3 of 5)	-0.563	0.168267	0.24	up	1.01712	0.0244936	0.476497	0.842057	up	no	6.67438	6.51844	6.37415	6.59657
Chr01	6505497	6505917	421	MD01G1013400	MD01G1013400	3723	MD01G1013400	GO:0003677(DNA binding);GO:0005634(nucleus);GO:0046872(metal ion binding)	NA	NA	NA	PREDICTED: zinc finger CCCH domain-containing protein 38-like [Malus domestica]	Exon (MD01G1013400/MD01G1013400, exon 3 of 5)	-1.3	0.0165959	0.312	up	1.01712	0.0244936	0.476497	0.842057	up	no	6.67438	6.51844	6.37415	6.59657
Chr01	7781828	7782962	1135	MD01G1017900	MD01G1017900	390	MD01G1017900	GO:0005215(transporter activity);GO:0005886(plasma membrane);GO:0006810(transport);GO:0009507(chloroplast);GO:0009941(chloroplast envelope);GO:0016021(integral component of membrane);GO:0034599(cellular response to oxidative stress);GO:0046467(membrane lipid biosynthetic process)	04626(Plant-pathogen interaction)	K13457	NA	PREDICTED: uncharacterized protein sll1770 [Malus domestica]	Exon (MD01G1017900/MD01G1017900, exon 1 of 21)	-5.98	7.07946e-08	0.225	up	1.17066	0.227322	0.00492655	0.083564	up	no	80.7181	84.5185	68.438	72.7103
Chr01	7797151	7797571	421	MD01G1017900	MD01G1017900	15713	MD01G1017900	GO:0005215(transporter activity);GO:0005886(plasma membrane);GO:0006810(transport);GO:0009507(chloroplast);GO:0009941(chloroplast envelope);GO:0016021(integral component of membrane);GO:0034599(cellular response to oxidative stress);GO:0046467(membrane lipid biosynthetic process)	04626(Plant-pathogen interaction)	K13457	NA	PREDICTED: uncharacterized protein sll1770 [Malus domestica]	3' UTR	-2.64	0.00040738	0.212	up	1.17066	0.227322	0.00492655	0.083564	up	no	80.7181	84.5185	68.438	72.7103
Chr01	8010651	8011290	640	MD01G1018800	MD01G1018800	896	MD01G1018800	GO:0003674(molecular_function);GO:0008150(biological_process);GO:0009507(chloroplast);GO:0016021(integral component of membrane)	NA	NA	NA	PREDICTED: uncharacterized protein LOC103406997 isoform X1 [Malus domestica]	3' UTR	-1.43	0.0114815	0.464	up	0.980405	-0.0285498	0.892122	0.982066	down	no	5.10045	5.1592	5.00383	5.46088
Chr01	8309754	8310259	506	MD01G1020300	MD01G1020300	0	MD01G1020300	GO:0000166(nucleotide binding);GO:0003723(RNA binding);GO:0005515(protein binding);GO:0005634(nucleus);GO:0005737(cytoplasm);GO:0005829(cytosol);GO:0006952(defense response);GO:0008219(cell death);GO:0009693(ethylene biosynthetic process);GO:0009738(abscisic acid-activated signaling pathway);GO:0010150(leaf senescence);GO:0017091(AU-rich element binding);GO:0048255(mRNA stabilization)	03040(Spliceosome)	K12741	NA	PREDICTED: UBP1-associated protein 2A-like [Malus domestica]	5' UTR	-22.4	5.01187e-25	0.513	up	0.927931	-0.107911	0.56853	0.886229	down	no	40.993	39.7165	43.6822	43.2957
Chr01	8310557	8310854	298	MD01G1020300	MD01G1020300	803	MD01G1020300	GO:0000166(nucleotide binding);GO:0003723(RNA binding);GO:0005515(protein binding);GO:0005634(nucleus);GO:0005737(cytoplasm);GO:0005829(cytosol);GO:0006952(defense response);GO:0008219(cell death);GO:0009693(ethylene biosynthetic process);GO:0009738(abscisic acid-activated signaling pathway);GO:0010150(leaf senescence);GO:0017091(AU-rich element binding);GO:0048255(mRNA stabilization)	03040(Spliceosome)	K12741	NA	PREDICTED: UBP1-associated protein 2A-like [Malus domestica]	Exon (MD01G1020300/MD01G1020300, exon 1 of 2)	-0.995	0.0416869	0.113	up	0.927931	-0.107911	0.56853	0.886229	down	no	40.993	39.7165	43.6822	43.2957
Chr01	8310943	8312346	1404	MD01G1020300	MD01G1020300	1189	MD01G1020300	GO:0000166(nucleotide binding);GO:0003723(RNA binding);GO:0005515(protein binding);GO:0005634(nucleus);GO:0005737(cytoplasm);GO:0005829(cytosol);GO:0006952(defense response);GO:0008219(cell death);GO:0009693(ethylene biosynthetic process);GO:0009738(abscisic acid-activated signaling pathway);GO:0010150(leaf senescence);GO:0017091(AU-rich element binding);GO:0048255(mRNA stabilization)	03040(Spliceosome)	K12741	NA	PREDICTED: UBP1-associated protein 2A-like [Malus domestica]	3' UTR	-3.74	2.18776e-05	0.274	up	0.927931	-0.107911	0.56853	0.886229	down	no	40.993	39.7165	43.6822	43.2957
Chr01	8340542	8344176	3635	MD01G1020500	MD01G1020500	2121	MD01G1020500	GO:0005215(transporter activity);GO:0005524(ATP binding);GO:0005886(plasma membrane);GO:0006810(transport);GO:0009624(response to nematode);GO:0016887(ATPase activity)	00920(Sulfur metabolism);02010(ABC transporters)	K02045	EC:3.6.3.25	PREDICTED: LOW QUALITY PROTEIN: ABC transporter F family member 5-like [Malus domestica]	3' UTR	-1.08	0.0316228	0.604	up	1.14646	0.19719	0.27209	0.702054	up	no	3.08892	3.56702	2.91359	2.89204
Chr01	8381987	8383282	1296	MD01G1021000	MD01G1021000	3797	MD01G1021000	GO:0005507(copper ion binding);GO:0005730(nucleolus);GO:0005739(mitochondrion);GO:0005753(mitochondrial proton-transporting ATP synthase complex);GO:0008270(zinc ion binding);GO:0009507(chloroplast);GO:0009555(pollen development);GO:0015992(proton transport);GO:0016020(membrane);GO:0045263(proton-transporting ATP synthase complex, coupling factor F(o));GO:0050897(cobalt ion binding)	NA	NA	NA	PREDICTED: probable ATP synthase 24 kDa subunit, mitochondrial [Malus domestica]	3' UTR	-6.87	7.58578e-09	0.237	up	0.996628	-0.00487355	0.609601	0.903567	down	no	111.31	102.242	109.048	105.227
Chr01	8956694	8956872	179	MD01G1022400	MD01G1022400	30	MD01G1022400	GO:0009507(chloroplast);GO:0016491(oxidoreductase activity);GO:0055114(oxidation-reduction process)	00564(Glycerophospholipid metabolism);00565(Ether lipid metabolism)	K06123	EC:1.1.1.101	PREDICTED: NADPH-dependent 1-acyldihydroxyacetone phosphate reductase [Vitis vinifera]	5' UTR	-1.66	0.0060256	1.02	up	1.04469	0.0630805	0.571329	0.887438	up	no	4.46714	3.93448	4.16689	3.8753
Chr01	9097432	9098056	625	MD01G1023900	MD01G1023900	860	MD01G1023900	GO:0005515(protein binding);GO:0005739(mitochondrion);GO:0005743(mitochondrial inner membrane);GO:0008150(biological_process);GO:0016021(integral component of membrane);GO:0097035(regulation of membrane lipid distribution);GO:1901612(cardiolipin binding)	NA	NA	NA	PREDICTED: UBX domain-containing protein 4 [Malus domestica]	Exon (MD01G1023900/MD01G1023900, exon 2 of 11)	-0.849	0.0645654	0.143	up	1.05536	0.0777347	0.172392	0.59095	up	no	16.7434	15.925	15.2928	15.662
Chr01	9098311	9100451	2141	MD01G1023900	MD01G1023900	1739	MD01G1023900	GO:0005515(protein binding);GO:0005739(mitochondrion);GO:0005743(mitochondrial inner membrane);GO:0008150(biological_process);GO:0016021(integral component of membrane);GO:0097035(regulation of membrane lipid distribution);GO:1901612(cardiolipin binding)	NA	NA	NA	PREDICTED: UBX domain-containing protein 4 [Malus domestica]	Exon (MD01G1023900/MD01G1023900, exon 4 of 11)	-2.29	0.00104713	0.26	up	1.05536	0.0777347	0.172392	0.59095	up	no	16.7434	15.925	15.2928	15.662
Chr01	9102087	9102536	450	MD01G1023900	MD01G1023900	5515	MD01G1023900	GO:0005515(protein binding);GO:0005739(mitochondrion);GO:0005743(mitochondrial inner membrane);GO:0008150(biological_process);GO:0016021(integral component of membrane);GO:0097035(regulation of membrane lipid distribution);GO:1901612(cardiolipin binding)	NA	NA	NA	PREDICTED: UBX domain-containing protein 4 [Malus domestica]	3' UTR	-2.53	0.000549541	0.43	up	1.05536	0.0777347	0.172392	0.59095	up	no	16.7434	15.925	15.2928	15.662
Chr01	9803468	9803646	179	MD01G1025800	MD01G1025800	5436	MD01G1025800	GO:0005829(cytosol);GO:0006094(gluconeogenesis);GO:0006096(glycolytic process);GO:0043456(regulation of pentose-phosphate shunt);GO:0046538(2,3-bisphosphoglycerate-dependent phosphoglycerate mutase activity)	01200(Carbon metabolism);01230(Biosynthesis of amino acids);00010(Glycolysis / Gluconeogenesis);00260(Glycine, serine and threonine metabolism)	K01834	EC:5.4.2.11	PREDICTED: uncharacterized protein LOC103937271 [Pyrus x bretschneideri]	3' UTR	-0.536	0.184502	0.494	up	1.04349	0.0614131	0.588526	0.894286	up	no	2.62397	2.07403	2.22841	2.2738
Chr01	9875262	9875440	179	MD01G1026300	MD01G1026300	1638	MD01G1026300	GO:0003674(molecular_function);GO:0005634(nucleus);GO:0008150(biological_process)	NA	NA	NA	PREDICTED: uncharacterized protein LOC103433702 [Malus domestica]	3' UTR	-0.509	0.203236	0.858	up	1.08831	0.122096	0.564767	0.883925	up	no	1.23059	1.12166	1.33843	0.822946
Chr01	10457916	10458705	790	MD01G1028100	MD01G1028100	441	MD01G1028100	GO:0003674(molecular_function);GO:0005768(endosome);GO:0005794(Golgi apparatus);GO:0005802(trans-Golgi network);GO:0008150(biological_process);GO:0016021(integral component of membrane)	NA	NA	NA	PREDICTED: uncharacterized protein LOC103408150 [Malus domestica]	3' UTR	-6.42	2.34423e-08	0.362	up	1.31276	0.392606	0.000186216	0.00749076	up	no	18.2369	16.9566	13.103	13.7057
Chr01	10614604	10615445	842	MD01G1029000	MD01G1029000	89	MD01G1029000	GO:0003674(molecular_function);GO:0005634(nucleus);GO:0005737(cytoplasm);GO:0008150(biological_process)	NA	NA	NA	PREDICTED: uncharacterized protein LOC103432653 [Malus domestica]	Exon (MD01G1029000/MD01G1029000, exon 1 of 4)	-1.65	0.00616595	0.261	up	0.979786	-0.0294617	0.828731	0.968587	down	no	25.6557	21.3039	25.1232	22.8052
Chr01	10616453	10616809	357	MD01G1029000	MD01G1029000	1938	MD01G1029000	GO:0003674(molecular_function);GO:0005634(nucleus);GO:0005737(cytoplasm);GO:0008150(biological_process)	NA	NA	NA	PREDICTED: uncharacterized protein LOC103432653 [Malus domestica]	3' UTR	-1.75	0.00457088	0.322	up	0.979786	-0.0294617	0.828731	0.968587	down	no	25.6557	21.3039	25.1232	22.8052
Chr01	10747549	10747850	302	MD01G1029800	MD01G1029800	149	MD01G1029800	GO:0000139(Golgi membrane);GO:0005338(nucleotide-sugar transmembrane transporter activity);GO:0005351(sugar:proton symporter activity);GO:0005463(UDP-N-acetylgalactosamine transmembrane transporter activity);GO:0005783(endoplasmic reticulum);GO:0008643(carbohydrate transport);GO:0009507(chloroplast);GO:0010584(pollen exine formation);GO:0015780(nucleotide-sugar transport);GO:0015789(UDP-N-acetylg…	NA	NA	NA	PREDICTED: CMP-sialic acid transporter 5-like [Malus domestica]	Exon (MD01G1029800/MD01G1029800, exon 1 of 6)	-0.652	0.12331	-0.171	down	0.98017	-0.0288962	0.828348	0.968587	down	no	13.0022	12.5387	12.8356	13.2219
Chr01	10786744	10787262	519	MD01G1030100	MD01G1030100	0	MD01G1030100	GO:0003723(RNA binding);GO:0003735(structural constituent of ribosome);GO:0005762(mitochondrial large ribosomal subunit);GO:0032543(mitochondrial translation)	03010(Ribosome)	K02892	NA	PREDICTED: uncharacterized protein LOC103432780 [Malus domestica]	Exon (MD01G1030100/MD01G1030100, exon 1 of 1)	-2.93	0.00018197	0.282	up	0.895697	-0.158918	0.412924	0.807049	down	no	29.6093	31.9031	36.9633	31.7121
Chr01	11379885	11379943	59	MD01G1032700	MD01G1032700	146	MD01G1032700	NA	NA	NA	NA	PREDICTED: classical arabinogalactan protein 4-like [Malus domestica]	Exon (MD01G1032700/MD01G1032700, exon 1 of 1)	-0.3	0.456037	0.309	up	0.425317	-1.23339	1	1	down	no	0.702875	0.964846	1.57635	2.34478
Chr01	12256381	12256440	60	MD01G1036500	MD01G1036500	4874	MD01G1036500	GO:0003935(GTP cyclohydrolase II activity);GO:0005525(GTP binding);GO:0008686(3,4-dihydroxy-2-butanone-4-phosphate synthase activity);GO:0009231(riboflavin biosynthetic process);GO:0009507(chloroplast);GO:0009570(chloroplast stroma);GO:0016020(membrane);GO:0046872(metal ion binding)	00740(Riboflavin metabolism)	K14652	EC:4.1.99.12;EC:3.5.4.25	bifunctional riboflavin biosynthesis protein RIBA 1, chloroplastic-like [Malus domestica]	Exon (MD01G1036500/MD01G1036500, exon 6 of 7)	-0.761	0.0870964	-0.21	down	0.998309	-0.00244114	0.588585	0.894286	down	no	28.23	27.8005	28.9258	27.1996
Chr01	12319667	12320026	360	MD01G1036600	MD01G1036600	510	MD01G1036600	GO:0004004(ATP-dependent RNA helicase activity);GO:0005634(nucleus);GO:0005737(cytoplasm);GO:0006396(RNA processing);GO:0044822(poly(A) RNA binding)	03040(Spliceosome)	K12818	EC:3.6.4.13	PREDICTED: ATP-dependent RNA helicase DEAH11, chloroplastic-like isoform X1 [Malus domestica]	Exon (MD01G1036600/MD01G1036600, exon 1 of 3)	-2.3	0.001	0.607	up	0.997009	-0.00432191	0.618756	0.905856	down	no	6.65066	7.04938	6.71265	7.02849
Chr01	12325152	12325392	241	MD01G1036600	MD01G1036600	5995	MD01G1036600	GO:0004004(ATP-dependent RNA helicase activity);GO:0005634(nucleus);GO:0005737(cytoplasm);GO:0006396(RNA processing);GO:0044822(poly(A) RNA binding)	03040(Spliceosome)	K12818	EC:3.6.4.13	PREDICTED: ATP-dependent RNA helicase DEAH11, chloroplastic-like isoform X1 [Malus domestica]	3' UTR	-2.83	0.000245471	0.812	up	0.997009	-0.00432191	0.618756	0.905856	down	no	6.65066	7.04938	6.71265	7.02849
Chr01	12378840	12378988	149	MD01G1036900	MD01G1036900	769	MD01G1036900	GO:0043161(proteasome-mediated ubiquitin-dependent protein catabolic process);GO:0061630(ubiquitin protein ligase activity)	00563(Glycosylphosphatidylinositol(GPI)-anchor biosynthesis)	K05283	EC:2.3.-.-	PREDICTED: RING-H2 finger protein ATL54-like [Malus domestica]	Exon (MD01G1036900/MD01G1036900, exon 1 of 1)	-1.04	0.0363078	-0.698	down	0.999423	-0.000832611	0.755166	0.948663	down	no	4.39474	4.3236	4.3831	4.34027
Chr01	13086218	13086664	447	MD01G1037900	MD01G1037900	3049	MD01G1037900	GO:0003674(molecular_function);GO:0008150(biological_process);GO:0009507(chloroplast);GO:0016021(integral component of membrane)	NA	NA	NA	PREDICTED: uncharacterized protein LOC103933066 [Pyrus x bretschneideri]	3' UTR	-6.07	5.62341e-08	0.593	up	0.636279	-0.652269	1.09233e-08	2.43533e-06	down	no	10.0799	10.6647	17.2601	15.3429
Chr01	13141502	13141621	120	MD01G1038200	MD01G1038200	60	MD01G1038200	GO:0004197(cysteine-type endopeptidase activity);GO:0006511(ubiquitin-dependent protein catabolic process);GO:0016579(protein deubiquitination);GO:0036459(thiol-dependent ubiquitinyl hydrolase activity);GO:0046872(metal ion binding)	NA	NA	NA	PREDICTED: ubiquitin carboxyl-terminal hydrolase 17-like [Malus domestica]	5' UTR	-0.724	0.0977237	1.02	up	0.977763	-0.0324429	0.872139	0.978265	down	no	3.40851	3.38553	3.66757	3.28099
Chr01	13498422	13498722	301	MD01G1039200	MD01G1039200	3386	MD01G1039200	GO:0005794(Golgi apparatus);GO:0008150(biological_process);GO:0016757(transferase activity, transferring glycosyl groups)	00561(Glycerolipid metabolism);00564(Glycerophospholipid metabolism)	K13506	EC:2.3.1.15	PREDICTED: LOW QUALITY PROTEIN: uncharacterized protein At1g04910 [Malus domestica]	3' UTR	-1.5	0.00933254	0.332	up	0.871285	-0.198783	0.293924	0.722391	down	no	21.4267	15.4087	23.2458	19.0312
Chr01	13522006	13522125	120	MD01G1039500	MD01G1039500	983	MD01G1039500	GO:0003674(molecular_function);GO:0005739(mitochondrion);GO:0008150(biological_process);GO:0009507(chloroplast)	NA	NA	NA	PREDICTED: uncharacterized protein LOC103422922 [Malus domestica]	Exon (MD01G1039500/MD01G1039500, exon 1 of 2)	-0.416	0.285759	0.0668	up	0.995039	-0.0071746	0.634245	0.909499	down	no	36.0491	33.0058	35.9823	33.4168
Chr01	13523568	13523836	269	MD01G1039500	MD01G1039500	2545	MD01G1039500	GO:0003674(molecular_function);GO:0005739(mitochondrion);GO:0008150(biological_process);GO:0009507(chloroplast)	NA	NA	NA	PREDICTED: uncharacterized protein LOC103422922 [Malus domestica]	3' UTR	-0.943	0.0489779	0.136	up	0.995039	-0.0071746	0.634245	0.909499	down	no	36.0491	33.0058	35.9823	33.4168
Chr01	13783768	13784061	294	MD01G1040900	MD01G1040900	4003	MD01G1040900	GO:0003674(molecular_function);GO:0005634(nucleus);GO:0008150(biological_process)	NA	NA	NA	PREDICTED: uncharacterized protein LOC103455317 [Malus domestica]	3' UTR	-1.74	0.0047863	0.757	up	1.08621	0.119306	0.180294	0.601261	up	no	6.59589	7.45029	6.36646	6.56489
Chr01	13816228	13816435	208	MD01G1041100	MD01G1041100	118	MD01G1041100	GO:0004029(aldehyde dehydrogenase (NAD) activity);GO:0004491(methylmalonate-semialdehyde dehydrogenase (acylating) activity);GO:0018478(malonate-semialdehyde dehydrogenase (acetylating) activity)	NA	NA	NA	hypothetical protein PRUPE_ppa008148mg [Prunus persica]	Exon (MD01G1041100/MD01G1041100, exon 1 of 4)	-6.03	6.30957e-08	0.673	up	0.934613	-0.0975596	0.750193	0.946256	down	no	10.7959	12.6205	12.8677	12.187
Chr01	14355731	14355998	268	MD01G1044200	MD01G1044200	149	MD01G1044200	GO:0004222(metalloendopeptidase activity);GO:0006518(peptide metabolic process);GO:0009507(chloroplast)	NA	NA	NA	PREDICTED: probable cytosolic oligopeptidase A isoform X1 [Malus domestica]	Exon (MD01G1044200/MD01G1044200, exon 1 of 17)	-15.5	6.30957e-18	0.494	up	1.04211	0.0595068	0.28284	0.711441	up	no	64.2644	68.093	60.0572	66.9519
Chr01	14362983	14363251	269	MD01G1044200	MD01G1044200	7401	MD01G1044200	GO:0004222(metalloendopeptidase activity);GO:0006518(peptide metabolic process);GO:0009507(chloroplast)	NA	NA	NA	PREDICTED: probable cytosolic oligopeptidase A isoform X1 [Malus domestica]	3' UTR	-2.15	0.00154882	0.236	up	1.04211	0.0595068	0.28284	0.711441	up	no	64.2644	68.093	60.0572	66.9519
Chr01	14396953	14398127	1175	MD01G1044400	MD01G1044400	145	MD01G1044400	GO:0000902(cell morphogenesis);GO:0005515(protein binding);GO:0005737(cytoplasm);GO:0005856(cytoskeleton);GO:0005886(plasma membrane);GO:0007163(establishment or maintenance of cell polarity);GO:0010090(trichome morphogenesis);GO:0030041(actin filament polymerization);GO:0031209(SCAR complex);GO:0042802(identical protein binding);GO:0045010(actin nucleation);GO:0071944(cell periphery)	NA	NA	NA	hypothetical protein PRUPE_ppa014091mg [Prunus persica]	5' UTR	-2.04	0.00204174	0.38	up	0.880657	-0.183348	0.46726	0.837809	down	no	9.88861	7.55424	10.4621	9.34453
Chr01	14427284	14427521	238	MD01G1044700	MD01G1044700	2314	MD01G1044700	GO:0003674(molecular_function);GO:0008150(biological_process);GO:0009507(chloroplast);GO:0009535(chloroplast thylakoid membrane);GO:0009941(chloroplast envelope)	NA	NA	NA	PREDICTED: uncharacterized protein At4g37920, chloroplastic-like [Malus domestica]	3' UTR	-0.651	0.12388	0.201	up	1.01664	0.0238149	0.470339	0.838991	up	no	15.398	15.186	14.9446	15.1387
Chr01	14446044	14446882	839	MD01G1044900	MD01G1044900	4446	MD01G1044900	GO:0003674(molecular_function);GO:0005634(nucleus);GO:0005737(cytoplasm);GO:0005886(plasma membrane);GO:0006970(response to osmotic stress);GO:0009738(abscisic acid-activated signaling pathway)	NA	NA	NA	PREDICTED: glycine-rich domain-containing protein 1 isoform X1 [Malus domestica]	3' UTR	-20.8	1.99526e-23	0.359	up	1.00555	0.0079915	0.534778	0.871549	up	no	58.3336	58.8764	56.1048	60.4578
Chr01	14637469	14638423	955	MD01G1045800	MD01G1045800	4022	MD01G1045800	GO:0003700(transcription factor activity, sequence-specific DNA binding);GO:0005634(nucleus);GO:0006351(transcription, DNA-templated);GO:0006355(regulation of transcription, DNA-templated);GO:0009733(response to auxin);GO:0009734(auxin-activated signaling pathway)	04075(Plant hormone signal transduction)	K14484	NA	ARF domain class transcription factor [Malus domestica]	3' UTR	-7.53	1.51356e-09	0.432	up	0.929048	-0.106175	0.611056	0.904356	down	no	56.899	49.5139	60.4327	54.107
Chr01	14673301	14674385	1085	MD01G1045900	MD01G1045900	240	MD01G1045900	GO:0004842(ubiquitin-protein transferase activity);GO:0005634(nucleus);GO:0005886(plasma membrane);GO:0008270(zinc ion binding);GO:0009506(plasmodesma);GO:0010197(polar nucleus fusion)	NA	NA	NA	PREDICTED: uncharacterized protein LOC103417568 [Malus domestica]	5' UTR	-8.5	1.38038e-10	0.524	up	0.916257	-0.126176	0.562404	0.882781	down	no	6.41989	5.38759	7.01802	5.86863
Chr01	14674835	14674894	60	MD01G1045900	MD01G1045900	1774	MD01G1045900	GO:0004842(ubiquitin-protein transferase activity);GO:0005634(nucleus);GO:0005886(plasma membrane);GO:0008270(zinc ion binding);GO:0009506(plasmodesma);GO:0010197(polar nucleus fusion)	NA	NA	NA	PREDICTED: uncharacterized protein LOC103417568 [Malus domestica]	Exon (MD01G1045900/MD01G1045900, exon 2 of 2)	-1.1	0.0301995	0.727	up	0.916257	-0.126176	0.562404	0.882781	down	no	6.41989	5.38759	7.01802	5.86863
Chr01	14675464	14675764	301	MD01G1045900	MD01G1045900	2403	MD01G1045900	GO:0004842(ubiquitin-protein transferase activity);GO:0005634(nucleus);GO:0005886(plasma membrane);GO:0008270(zinc ion binding);GO:0009506(plasmodesma);GO:0010197(polar nucleus fusion)	NA	NA	NA	PREDICTED: uncharacterized protein LOC103417568 [Malus domestica]	Exon (MD01G1045900/MD01G1045900, exon 2 of 2)	-3.72	2.29087e-05	0.953	up	0.916257	-0.126176	0.562404	0.882781	down	no	6.41989	5.38759	7.01802	5.86863
Chr01	14714348	14715683	1336	MD01G1046200	MD01G1046200	616	MD01G1046200	GO:0004612(phosphoenolpyruvate carboxykinase (ATP) activity);GO:0005829(cytosol);GO:0006094(gluconeogenesis)	01200(Carbon metabolism);00010(Glycolysis / Gluconeogenesis);00020(Citrate cycle (TCA cycle));00620(Pyruvate metabolism);00710(Carbon fixation in photosynthetic organisms)	K01610	EC:4.1.1.49	phosphoenolpyruvate carboxykinase [Malus domestica]	Exon (MD01G1046200/MD01G1046200, exon 3 of 14)	-2.36	0.000870964	0.309	up	0.639015	-0.646077	8.69649e-07	0.000107412	down	no	10.6929	8.62847	14.1356	16.1005
Chr01	14739973	14740033	61	MD01G1046400	MD01G1046400	2939	MD01G1046400	GO:0003674(molecular_function);GO:0008150(biological_process)	NA	NA	NA	PREDICTED: protein SPT2 homolog isoform X3 [Malus domestica]	Exon (MD01G1046400/MD01G1046400, exon 7 of 10)	-0.816	0.0724436	0.219	up	0.97776	-0.0324482	0.814913	0.96641	down	no	38.0657	37.9642	40.0896	37.6697
Chr01	14740674	14741701	1028	MD01G1046400	MD01G1046400	3640	MD01G1046400	GO:0003674(molecular_function);GO:0008150(biological_process)	NA	NA	NA	PREDICTED: protein SPT2 homolog isoform X3 [Malus domestica]	3' UTR	-10.6	7.94328e-13	0.36	up	0.97776	-0.0324482	0.814913	0.96641	down	no	38.0657	37.9642	40.0896	37.6697
Chr01	14770391	14770881	491	MD01G1046500	MD01G1046500	23268	MD01G1046500	GO:0009011(starch synthase activity);GO:0009507(chloroplast);GO:0016740(transferase activity)	00500(Starch and sucrose metabolism)	K00703	EC:2.4.1.21	hypothetical protein PRUPE_ppa002460mg [Prunus persica]	3' UTR	-2.97	0.000165959	0.844	up	0.837955	-0.255055	0.282818	0.711441	down	no	2.82542	3.70069	3.48605	4.30209
Chr01	14844171	14844498	328	MD01G1047000	MD01G1047000	60	MD01G1047000	GO:0000166(nucleotide binding);GO:0005634(nucleus);GO:0005834(heterotrimeric G-protein complex);GO:0007186(G-protein coupled receptor signaling pathway);GO:0008168(methyltransferase activity);GO:0010228(vegetative to reproductive phase transition of meristem);GO:0032259(methylation);GO:0042393(histone binding);GO:0048188(Set1C/COMPASS complex)	NA	NA	NA	PREDICTED: COMPASS-like H3K4 histone methylase component WDR5A isoform X1 [Malus domestica]	5' UTR	-1.48	0.01	0.464	up	1.06029	0.0844619	0.442308	0.827456	up	no	4.18213	3.98434	4.44959	3.2525
Chr01	15167330	15167478	149	MD01G1048600	MD01G1048600	2047	MD01G1048600	GO:0008194(UDP-glycosyltransferase activity);GO:0009247(glycolipid biosynthetic process);GO:0009507(chloroplast);GO:0009707(chloroplast outer membrane);GO:0016036(cellular response to phosphate starvation);GO:0016757(transferase activity, transferring glycosyl groups);GO:0019375(galactolipid biosynthetic process);GO:0035250(UDP-galactosyltransferase activity);GO:0046481(digalactosyldiacylglycerol…	00561(Glycerolipid metabolism)	K09480	EC:2.4.1.241	PREDICTED: digalactosyldiacylglycerol synthase 2, chloroplastic [Malus domestica]	Exon (MD01G1048600/MD01G1048600, exon 4 of 5)	-0.761	0.0870964	-0.144	down	0.996584	-0.00493662	0.634415	0.909561	down	no	33.5317	34.2301	32.529	35.4651
Chr01	15168404	15168641	238	MD01G1048600	MD01G1048600	3121	MD01G1048600	GO:0008194(UDP-glycosyltransferase activity);GO:0009247(glycolipid biosynthetic process);GO:0009507(chloroplast);GO:0009707(chloroplast outer membrane);GO:0016036(cellular response to phosphate starvation);GO:0016757(transferase activity, transferring glycosyl groups);GO:0019375(galactolipid biosynthetic process);GO:0035250(UDP-galactosyltransferase activity);GO:0046481(digalactosyldiacylglycerol…	00561(Glycerolipid metabolism)	K09480	EC:2.4.1.241	PREDICTED: digalactosyldiacylglycerol synthase 2, chloroplastic [Malus domestica]	3' UTR	-3.21	8.70964e-05	0.403	up	0.996584	-0.00493662	0.634415	0.909561	down	no	33.5317	34.2301	32.529	35.4651
Chr01	15715739	15715947	209	MD01G1052300	MD01G1052300	2008	MD01G1052300	GO:0003674(molecular_function);GO:0005747(mitochondrial respiratory chain complex I);GO:0009853(photorespiration);GO:0016021(integral component of membrane);GO:0031966(mitochondrial membrane);GO:0045271(respiratory chain complex I)	NA	NA	NA	PREDICTED: uncharacterized protein LOC103400976 [Malus domestica]	3' UTR	-1.54	0.00851138	0.448	up	0.913952	-0.12981	0.624021	0.907275	down	no	9.44019	8.66865	10.5843	9.22947
Chr01	15832039	15832306	268	MD01G1053400	MD01G1053400	3223	MD01G1053400	GO:0004615(phosphomannomutase activity);GO:0005515(protein binding);GO:0005737(cytoplasm);GO:0005829(cytosol);GO:0009298(GDP-mannose biosynthetic process);GO:0009651(response to salt stress);GO:0019307(mannose biosynthetic process);GO:0019853(L-ascorbic acid biosynthetic process)	00051(Fructose and mannose metabolism);00520(Amino sugar and nucleotide sugar metabolism)	K17497	EC:5.4.2.8	PREDICTED: phosphomannomutase [Malus domestica]	3' UTR	-2.12	0.00169824	-0.195	down	0.883545	-0.178624	0.251781	0.680278	down	no	156.982	145.795	157.306	185.379
Chr01	16040838	16041167	330	MD01G1055400	MD01G1055400	3297	MD01G1055400	GO:0005509(calcium ion binding);GO:0005544(calcium-dependent phospholipid binding);GO:0005886(plasma membrane)	NA	NA	NA	PREDICTED: protein QUIRKY-like [Malus domestica]	Exon (MD01G1055400/MD01G1055400, exon 2 of 2)	-2.03	0.00213796	0.327	up	1.008	0.0114938	0.564223	0.883494	up	no	14.7165	16.5011	14.5297	16.4403
Chr01	16042305	16042514	210	MD01G1055400	MD01G1055400	4764	MD01G1055400	GO:0005509(calcium ion binding);GO:0005544(calcium-dependent phospholipid binding);GO:0005886(plasma membrane)	NA	NA	NA	PREDICTED: protein QUIRKY-like [Malus domestica]	3' UTR	-0.896	0.0562341	0.328	up	1.008	0.0114938	0.564223	0.883494	up	no	14.7165	16.5011	14.5297	16.4403
Chr01	16225913	16226239	327	MD01G1057600	MD01G1057600	59	MD01G1057600	GO:0003674(molecular_function);GO:0008150(biological_process);GO:0009507(chloroplast);GO:0009533(chloroplast stromal thylakoid);GO:0016021(integral component of membrane);GO:0031969(chloroplast membrane);GO:0042548(regulation of photosynthesis, light reaction)	NA	NA	NA	PREDICTED: UPF0187 protein At3g61320, chloroplastic-like [Pyrus x bretschneideri]	5' UTR	-6.11	5.12861e-08	0.407	up	0.957335	-0.0629044	0.927921	0.987879	down	no	24.1899	22.2284	24.9217	23.5653
Chr01	16228623	16228889	267	MD01G1057600	MD01G1057600	2769	MD01G1057600	GO:0003674(molecular_function);GO:0008150(biological_process);GO:0009507(chloroplast);GO:0009533(chloroplast stromal thylakoid);GO:0016021(integral component of membrane);GO:0031969(chloroplast membrane);GO:0042548(regulation of photosynthesis, light reaction)	NA	NA	NA	PREDICTED: UPF0187 protein At3g61320, chloroplastic-like [Pyrus x bretschneideri]	3' UTR	-1.89	0.0030903	0.302	up	0.957335	-0.0629044	0.927921	0.987879	down	no	24.1899	22.2284	24.9217	23.5653
Chr01	16303357	16303416	60	MD01G1059200	MD01G1059200	2727	MD01G1059200	GO:0004806(triglyceride lipase activity);GO:0005516(calmodulin binding);GO:0005886(plasma membrane);GO:0006629(lipid metabolic process);GO:0016042(lipid catabolic process);GO:0016787(hydrolase activity)	NA	NA	NA	PREDICTED: uncharacterized protein LOC103932523 [Pyrus x bretschneideri]	Exon (MD01G1059200/MD01G1059200, exon 7 of 7)	-0.724	0.0977237	0.252	up	0.994949	-0.00730614	0.642733	0.911877	down	no	15.9667	15.0695	15.1375	16.0562
Chr01	16303476	16303832	357	MD01G1059200	MD01G1059200	2846	MD01G1059200	GO:0004806(triglyceride lipase activity);GO:0005516(calmodulin binding);GO:0005886(plasma membrane);GO:0006629(lipid metabolic process);GO:0016042(lipid catabolic process);GO:0016787(hydrolase activity)	NA	NA	NA	PREDICTED: uncharacterized protein LOC103932523 [Pyrus x bretschneideri]	3' UTR	-0.895	0.0562341	0.2	up	0.994949	-0.00730614	0.642733	0.911877	down	no	15.9667	15.0695	15.1375	16.0562
Chr01	16389846	16390204	359	MD01G1060200	MD01G1060200	2841	MD01G1060200	GO:0001708(cell fate specification);GO:0003677(DNA binding);GO:0003700(transcription factor activity, sequence-specific DNA binding);GO:0005515(protein binding);GO:0005634(nucleus);GO:0006351(transcription, DNA-templated);GO:0006355(regulation of transcription, DNA-templated);GO:0007275(multicellular organism development);GO:0009957(epidermal cell fate specification);GO:0010091(trichome branching…	04075(Plant hormone signal transduction)	K13422	NA	PREDICTED: transcription factor EGL1-like [Pyrus x bretschneideri]	Exon (MD01G1060200/MD01G1060200, exon 6 of 8)	-0.903	0.0549541	0.185	up	0.986599	-0.0194636	0.738256	0.94391	down	no	17.181	14.9281	16.7773	15.7679
Chr01	16473479	16474914	1436	MD01G1061100	MD01G1061100	5299	MD01G1061100	GO:0004004(ATP-dependent RNA helicase activity);GO:0006413(translational initiation);GO:0007059(chromosome segregation);GO:0010468(regulation of gene expression);GO:0010501(RNA secondary structure unwinding);GO:0036464(cytoplasmic ribonucleoprotein granule)	03040(Spliceosome)	K12823	EC:3.6.4.13	PREDICTED: DEAD-box ATP-dependent RNA helicase 28-like [Pyrus x bretschneideri]	Exon (MD01G1061100/MD01G1061100, exon 15 of 20)	-2.53	0.000549541	0.561	up	1.16288	0.217703	0.0402175	0.297231	up	no	4.2507	3.88973	3.65993	3.3403
Chr01	16504992	16505411	420	MD01G1061400	MD01G1061400	480	MD01G1061400	GO:0004674(protein serine/threonine kinase activity);GO:0004842(ubiquitin-protein transferase activity);GO:0005524(ATP binding);GO:0005886(plasma membrane);GO:0006468(protein phosphorylation);GO:0016301(kinase activity);GO:0016567(protein ubiquitination);GO:0016874(ligase activity)	04626(Plant-pathogen interaction)	K13430	EC:2.7.11.1	PREDICTED: U-box domain-containing protein 33-like isoform X1 [Pyrus x bretschneideri]	5' UTR	-3.85	1.65959e-05	0.47	up	1.11318	0.154683	0.0336163	0.273717	up	no	13.7043	13.3739	12.7437	11.5815
Chr01	16507870	16508713	844	MD01G1061400	MD01G1061400	3358	MD01G1061400	GO:0004674(protein serine/threonine kinase activity);GO:0004842(ubiquitin-protein transferase activity);GO:0005524(ATP binding);GO:0005886(plasma membrane);GO:0006468(protein phosphorylation);GO:0016301(kinase activity);GO:0016567(protein ubiquitination);GO:0016874(ligase activity)	04626(Plant-pathogen interaction)	K13430	EC:2.7.11.1	PREDICTED: U-box domain-containing protein 33-like isoform X1 [Pyrus x bretschneideri]	Exon (MD01G1061400/MD01G1061400, exon 6 of 9)	-6.14	4.7863e-08	0.414	up	1.11318	0.154683	0.0336163	0.273717	up	no	13.7043	13.3739	12.7437	11.5815
Chr01	16599086	16599265	180	MD01G1061800	MD01G1061800	1435	MD01G1061800	GO:0005618(cell wall);GO:0006952(defense response);GO:0007165(signal transduction);GO:0050832(defense response to fungus)	04626(Plant-pathogen interaction)	K13466	NA	PREDICTED: receptor-like protein 12 [Malus domestica]	Exon (MD01G1061800/MD01G1061800, exon 1 of 3)	-1.23	0.0204174	0.422	up	0.874035	-0.194237	0.202292	0.629093	down	no	10.3334	11.7512	12.608	12.6595
Chr01	16869817	16870147	331	MD01G1064800	MD01G1064800	5371	MD01G1064800	GO:0005315(inorganic phosphate transmembrane transporter activity);GO:0009536(plastid);GO:0016021(integral component of membrane);GO:0098656(anion transmembrane transport)	NA	NA	NA	PREDICTED: ascorbate transporter, chloroplastic-like [Malus domestica]	3' UTR	-4.6	2.34423e-06	0.248	up	1.15112	0.203035	0.0119662	0.148073	up	no	84.2318	89.834	72.9115	78.3032
Chr01	16894470	16894747	278	MD01G1065200	MD01G1065200	1680	MD01G1065200	GO:0000149(SNARE binding);GO:0000323(lytic vacuole);GO:0005768(endosome);GO:0035493(SNARE complex assembly);GO:0060627(regulation of vesicle-mediated transport)	NA	NA	NA	PREDICTED: uncharacterized protein LOC103957377 [Pyrus x bretschneideri]	3' UTR	-0.668	0.11722	-0.117	down	1.08268	0.114602	0.0832204	0.428313	up	no	69.6906	65.5068	61.7458	63.1275
Chr01	16973236	16973415	180	MD01G1065800	MD01G1065800	8316	MD01G1065800	GO:0003677(DNA binding);GO:0003682(chromatin binding);GO:0004386(helicase activity);GO:0005515(protein binding);GO:0005524(ATP binding);GO:0005634(nucleus);GO:0005829(cytosol);GO:0006351(transcription, DNA-templated);GO:0006355(regulation of transcription, DNA-templated);GO:0008094(DNA-dependent ATPase activity);GO:0010199(organ boundary specification between lateral organs and the meristem);GO:0…	03420(Nucleotide excision repair)	K10841	NA	PREDICTED: ATP-dependent helicase BRM isoform X1 [Malus domestica]	Exon (MD01G1065800/MD01G1065800, exon 11 of 15)	-2.09	0.00177828	0.321	up	1.09938	0.136695	0.0517006	0.335128	up	no	24.0581	24.1532	21.2836	22.5694
Chr01	16974098	16974278	181	MD01G1065800	MD01G1065800	9178	MD01G1065800	GO:0003677(DNA binding);GO:0003682(chromatin binding);GO:0004386(helicase activity);GO:0005515(protein binding);GO:0005524(ATP binding);GO:0005634(nucleus);GO:0005829(cytosol);GO:0006351(transcription, DNA-templated);GO:0006355(regulation of transcription, DNA-templated);GO:0008094(DNA-dependent ATPase activity);GO:0010199(organ boundary specification between lateral organs and the meristem);GO:0…	03420(Nucleotide excision repair)	K10841	NA	PREDICTED: ATP-dependent helicase BRM isoform X1 [Malus domestica]	Exon (MD01G1065800/MD01G1065800, exon 12 of 15)	-2.03	0.00213796	0.328	up	1.09938	0.136695	0.0517006	0.335128	up	no	24.0581	24.1532	21.2836	22.5694
Chr01	16975524	16975703	180	MD01G1065800	MD01G1065800	10604	MD01G1065800	GO:0003677(DNA binding);GO:0003682(chromatin binding);GO:0004386(helicase activity);GO:0005515(protein binding);GO:0005524(ATP binding);GO:0005634(nucleus);GO:0005829(cytosol);GO:0006351(transcription, DNA-templated);GO:0006355(regulation of transcription, DNA-templated);GO:0008094(DNA-dependent ATPase activity);GO:0010199(organ boundary specification between lateral organs and the meristem);GO:0…	03420(Nucleotide excision repair)	K10841	NA	PREDICTED: ATP-dependent helicase BRM isoform X1 [Malus domestica]	Exon (MD01G1065800/MD01G1065800, exon 14 of 15)	-0.599	0.147911	0.117	up	1.09938	0.136695	0.0517006	0.335128	up	no	24.0581	24.1532	21.2836	22.5694
Chr01	16975793	16976388	596	MD01G1065800	MD01G1065800	10873	MD01G1065800	GO:0003677(DNA binding);GO:0003682(chromatin binding);GO:0004386(helicase activity);GO:0005515(protein binding);GO:0005524(ATP binding);GO:0005634(nucleus);GO:0005829(cytosol);GO:0006351(transcription, DNA-templated);GO:0006355(regulation of transcription, DNA-templated);GO:0008094(DNA-dependent ATPase activity);GO:0010199(organ boundary specification between lateral organs and the meristem);GO:0…	03420(Nucleotide excision repair)	K10841	NA	PREDICTED: ATP-dependent helicase BRM isoform X1 [Malus domestica]	3' UTR	-5.83	1.04713e-07	0.556	up	1.09938	0.136695	0.0517006	0.335128	up	no	24.0581	24.1532	21.2836	22.5694
Chr01	17409471	17410146	676	MD01G1069900	MD01G1069900	2579	MD01G1069900	GO:0003674(molecular_function);GO:0005634(nucleus);GO:0008150(biological_process)	NA	NA	NA	PREDICTED: uncharacterized protein LOC103417617 [Malus domestica]	Exon (MD01G1069900/MD01G1069900, exon 4 of 10)	-2.77	0.000288403	0.284	up	0.942293	-0.0857528	0.737413	0.943527	down	no	20.958	20.5162	21.6827	22.3313
Chr01	17413020	17414053	1034	MD01G1069900	MD01G1069900	6128	MD01G1069900	GO:0003674(molecular_function);GO:0005634(nucleus);GO:0008150(biological_process)	NA	NA	NA	PREDICTED: uncharacterized protein LOC103417617 [Malus domestica]	3' UTR	-1.96	0.0025704	0.19	up	0.942293	-0.0857528	0.737413	0.943527	down	no	20.958	20.5162	21.6827	22.3313
Chr01	17456212	17456655	444	MD01G1070300	MD01G1070300	1578	MD01G1070300	GO:0005737(cytoplasm);GO:0030001(metal ion transport);GO:0046914(transition metal ion binding);GO:0046916(cellular transition metal ion homeostasis)	NA	NA	NA	PREDICTED: FK506-binding protein 4-like [Malus domestica]	3' UTR	-40.2	3.98107e-43	0.655	up	0.794449	-0.331973	0.033957	0.275196	down	no	26.977	20.3927	32.9058	26.7201
Chr01	17595953	17596131	179	MD01G1071200	MD01G1071200	9266	MD01G1071200	GO:0000145(exocyst);GO:0003674(molecular_function);GO:0005737(cytoplasm);GO:0005829(cytosol);GO:0005886(plasma membrane);GO:0006887(exocytosis);GO:0009506(plasmodesma);GO:0016020(membrane);GO:0048278(vesicle docking);GO:0060321(acceptance of pollen)	NA	NA	NA	PREDICTED: exocyst complex component SEC10-like [Pyrus x bretschneideri]	3' UTR	-1.27	0.018197	0.551	up	0.949822	-0.0742702	0.835113	0.969471	down	no	12.0466	11.7529	12.735	12.3219
Chr01	17665604	17665813	210	MD01G1071500	MD01G1071500	3841	MD01G1071500	GO:0016787(hydrolase activity)	NA	NA	NA	PREDICTED: uncharacterized protein LOC103933180 [Pyrus x bretschneideri]	3' UTR	-1.23	0.020893	-0.623	down	0.962374	-0.0553297	0.995637	1	down	no	7.98863	7.97237	8.33078	8.25424
Chr01	17770091	17770556	466	MD01G1072300	MD01G1072300	0	MD01G1072300	GO:0043161(proteasome-mediated ubiquitin-dependent protein catabolic process);GO:0061630(ubiquitin protein ligase activity)	NA	NA	NA	PREDICTED: RING-H2 finger protein ATL67-like [Malus domestica]	Exon (MD01G1072300/MD01G1072300, exon 1 of 2)	-6.24	3.63078e-08	0.652	up	0.954415	-0.0673109	0.94242	0.990881	down	no	9.77373	9.89082	10.6828	9.92098
Chr01	17859567	17859863	297	MD01G1073300	MD01G1073300	266	MD01G1073300	GO:0005794(Golgi apparatus);GO:0035252(UDP-xylosyltransferase activity);GO:0042546(cell wall biogenesis)	NA	NA	NA	PREDICTED: UDP-D-xylose:L-fucose alpha-1,3-D-xylosyltransferase MGP4-like [Malus domestica]	5' UTR	-0.865	0.0616595	0.253	up	1.00621	0.00893116	0.650185	0.915444	up	no	5.53385	5.54208	5.72541	5.28217
Chr01	17890150	17890629	480	MD01G1073400	MD01G1073400	8734	MD01G1073400	GO:0005739(mitochondrion);GO:0005768(endosome);GO:0005794(Golgi apparatus);GO:0005802(trans-Golgi network);GO:0009058(biosynthetic process);GO:0016021(integral component of membrane);GO:0016757(transferase activity, transferring glycosyl groups)	NA	NA	NA	PREDICTED: uncharacterized protein LOC103407019 [Malus domestica]	3' UTR	-1.78	0.0042658	0.254	up	1.16601	0.221576	0.00418611	0.0749038	up	no	9.75109	9.62674	8.27569	8.34329
Chr01	17915368	17916113	746	MD01G1073600	MD01G1073600	1748	MD01G1073600	GO:0005515(protein binding);GO:0005516(calmodulin binding);GO:0005634(nucleus);GO:0006914(autophagy);GO:0006915(apoptotic process);GO:0009408(response to heat);GO:0009409(response to cold);GO:0009506(plasmodesma);GO:0009644(response to high light intensity);GO:0009817(defense response to fungus, incompatible interaction);GO:0010228(vegetative to reproductive phase transition of meristem);GO:00105…	00350(Tyrosine metabolism)	K01555	EC:3.7.1.2	PREDICTED: BAG family molecular chaperone regulator 6 isoform X1 [Malus domestica]	Exon (MD01G1073600/MD01G1073600, exon 2 of 3)	-5.95	7.58578e-08	0.158	up	0.759605	-0.396679	0.000761333	0.0221317	down	no	71.0427	62.6541	92.762	83.2463
Chr01	17916675	17916973	299	MD01G1073600	MD01G1073600	3055	MD01G1073600	GO:0005515(protein binding);GO:0005516(calmodulin binding);GO:0005634(nucleus);GO:0006914(autophagy);GO:0006915(apoptotic process);GO:0009408(response to heat);GO:0009409(response to cold);GO:0009506(plasmodesma);GO:0009644(response to high light intensity);GO:0009817(defense response to fungus, incompatible interaction);GO:0010228(vegetative to reproductive phase transition of meristem);GO:00105…	00350(Tyrosine metabolism)	K01555	EC:3.7.1.2	PREDICTED: BAG family molecular chaperone regulator 6 isoform X1 [Malus domestica]	Exon (MD01G1073600/MD01G1073600, exon 3 of 3)	-2.56	0.000501187	0.267	up	0.759605	-0.396679	0.000761333	0.0221317	down	no	71.0427	62.6541	92.762	83.2463
Chr01	17917033	17917748	716	MD01G1073600	MD01G1073600	3413	MD01G1073600	GO:0005515(protein binding);GO:0005516(calmodulin binding);GO:0005634(nucleus);GO:0006914(autophagy);GO:0006915(apoptotic process);GO:0009408(response to heat);GO:0009409(response to cold);GO:0009506(plasmodesma);GO:0009644(response to high light intensity);GO:0009817(defense response to fungus, incompatible interaction);GO:0010228(vegetative to reproductive phase transition of meristem);GO:00105…	00350(Tyrosine metabolism)	K01555	EC:3.7.1.2	PREDICTED: BAG family molecular chaperone regulator 6 isoform X1 [Malus domestica]	Exon (MD01G1073600/MD01G1073600, exon 3 of 3)	-4.08	9.12011e-06	0.16	up	0.759605	-0.396679	0.000761333	0.0221317	down	no	71.0427	62.6541	92.762	83.2463
Chr01	17918075	17918492	418	MD01G1073600	MD01G1073600	4455	MD01G1073600	GO:0005515(protein binding);GO:0005516(calmodulin binding);GO:0005634(nucleus);GO:0006914(autophagy);GO:0006915(apoptotic process);GO:0009408(response to heat);GO:0009409(response to cold);GO:0009506(plasmodesma);GO:0009644(response to high light intensity);GO:0009817(defense response to fungus, incompatible interaction);GO:0010228(vegetative to reproductive phase transition of meristem);GO:00105…	00350(Tyrosine metabolism)	K01555	EC:3.7.1.2	PREDICTED: BAG family molecular chaperone regulator 6 isoform X1 [Malus domestica]	3' UTR	-6.54	1.7378e-08	0.259	up	0.759605	-0.396679	0.000761333	0.0221317	down	no	71.0427	62.6541	92.762	83.2463
Chr01	17955266	17955535	270	MD01G1074000	MD01G1074000	2345	MD01G1074000	GO:0000902(cell morphogenesis)	NA	NA	NA	PREDICTED: uncharacterized protein At5g41620 [Malus domestica]	Exon (MD01G1074000/MD01G1074000, exon 3 of 3)	-1.37	0.0134896	-0.536	down	1.43448	0.520532	0.000130547	0.0057432	up	no	4.88665	4.29088	3.16403	3.23376
Chr01	18123994	18124227	234	MD01G1075300	MD01G1075300	2786	MD01G1075300	GO:0004842(ubiquitin-protein transferase activity);GO:0005524(ATP binding);GO:0005737(cytoplasm);GO:0006511(ubiquitin-dependent protein catabolic process);GO:0016567(protein ubiquitination);GO:0031625(ubiquitin protein ligase binding)	04141(Protein processing in endoplasmic reticulum);04120(Ubiquitin mediated proteolysis)	K06689	EC:2.3.2.23	Ubiquitin-conjugating enzyme E2 28, partial [Anthurium amnicola]	3' UTR	-2.1	0.00177828	0.269	up	0.899982	-0.152032	0.326804	0.748395	down	no	71.9062	69.2838	82.8435	74.0375
Chr01	18354062	18354122	61	MD01G1076900	MD01G1076900	2246	MD01G1076900	GO:0003674(molecular_function);GO:0005634(nucleus);GO:0005886(plasma membrane);GO:0008150(biological_process)	NA	NA	NA	PREDICTED: uncharacterized protein At5g05190 [Malus domestica]	Exon (MD01G1076900/MD01G1076900, exon 2 of 5)	-0.376	0.331894	0.444	up	0.800312	-0.321366	0.116312	0.497899	down	no	1.76972	1.47773	2.09096	1.96678
Chr01	18362517	18362576	60	MD01G1077000	MD01G1077000	2810	MD01G1077000	GO:0005794(Golgi apparatus);GO:0016413(O-acetyltransferase activity);GO:0071554(cell wall organization or biogenesis)	NA	NA	NA	PREDICTED: protein trichome birefringence-like 25 isoform X1 [Malus domestica]	3' UTR	-0.381	0.325837	-0.415	down	1.12674	0.172157	0.0954056	0.455606	up	no	6.61199	7.47969	6.17752	6.32905
Chr01	18377722	18378107	386	MD01G1077200	MD01G1077200	0	MD01G1077200	GO:0009813(flavonoid biosynthetic process);GO:0043231(intracellular membrane-bounded organelle);GO:0052696(flavonoid glucuronidation);GO:0080043(quercetin 3-O-glucosyltransferase activity);GO:0080044(quercetin 7-O-glucosyltransferase activity)	03013(RNA transport)	K14299	NA	PREDICTED: hydroquinone glucosyltransferase [Malus domestica]	Exon (MD01G1077200/MD01G1077200, exon 1 of 1)	-1.26	0.0190546	0.176	up	1.11139	0.152362	0.062154	0.368194	up	no	20.7627	21.037	17.5779	20.0325
Chr01	18440385	18442341	1957	MD01G1077800	MD01G1077800	1955	MD01G1077800	GO:0003824(catalytic activity);GO:0005634(nucleus);GO:0045551(cinnamyl-alcohol dehydrogenase activity);GO:0050662(coenzyme binding)	00941(Flavonoid biosynthesis)	K08695	EC:1.3.1.77	PREDICTED: anthocyanidin reductase-like [Malus domestica]	Exon (MD01G1077800/MD01G1077800, exon 4 of 5)	-0.692	0.108393	-0.622	down	1.11747	0.160238	0.38876	0.79289	up	no	4.23721	5.18588	3.4173	5.0152
Chr01	18653582	18653642	61	MD01G1079200	MD01G1079200	6255	MD01G1079200	GO:0005634(nucleus);GO:0016779(nucleotidyltransferase activity)	NA	NA	NA	PREDICTED: uncharacterized protein LOC103406206 isoform X1 [Malus domestica]	Exon (MD01G1079200/MD01G1079200, exon 8 of 8)	-0.626	0.135207	0.524	up	1.04538	0.0640248	0.242869	0.671884	up	no	5.62213	5.66185	5.60189	5.19227
Chr01	18683006	18683243	238	MD01G1079500	MD01G1079500	4523	MD01G1079500	GO:0003674(molecular_function);GO:0005634(nucleus);GO:0008150(biological_process)	NA	NA	NA	PREDICTED: uncharacterized protein LOC103414221 isoform X2 [Malus domestica]	3' UTR	-1.6	0.00707946	0.428	up	1.16185	0.216421	0.0050373	0.0847323	up	no	22.1015	22.7282	19.6986	18.8863
Chr01	18690722	18691181	460	MD01G1079600	MD01G1079600	3440	MD01G1079600	GO:0005249(voltage-gated potassium channel activity);GO:0005887(integral component of plasma membrane);GO:0042391(regulation of membrane potential)	04626(Plant-pathogen interaction)	K05391	NA	PREDICTED: cyclic nucleotide-gated ion channel 1 [Malus domestica]	3' UTR	-1.61	0.00676083	-0.296	down	0.906761	-0.141205	0.408515	0.803977	down	no	13.7312	14.9922	16.6073	15.0697
Chr01	18728436	18730768	2333	MD01G1080000	MD01G1080000	329	MD01G1080000	GO:0005634(nucleus)	03040(Spliceosome)	K12827	NA	PREDICTED: protein SDE2 homolog [Malus domestica]	3' UTR	-5.62	1.77828e-07	0.331	up	0.996569	-0.00495898	0.649948	0.915212	down	no	14.9521	13.4226	14.9785	13.4938
Chr01	18756288	18756523	236	MD01G1080400	MD01G1080400	59	MD01G1080400	NA	NA	NA	NA		5' UTR	-1.03	0.0380189	0.452	up	0.765148	-0.38619	0.12453	0.510988	down	no	3.45556	2.81129	4.38588	3.8045
Chr01	18771760	18772224	465	MD01G1080500	MD01G1080500	1572	MD01G1080500	GO:0005634(nucleus);GO:0005737(cytoplasm);GO:0005829(cytosol)	01200(Carbon metabolism);01210(2-Oxocarboxylic acid metabolism);01230(Biosynthesis of amino acids);00020(Citrate cycle (TCA cycle));00630(Glyoxylate and dicarboxylate metabolism)	K01647	EC:2.3.3.1	PREDICTED: protein TSS [Malus domestica]	Exon (MD01G1080500/MD01G1080500, exon 5 of 25)	-1.64	0.00630957	0.27	up	1.22999	0.298647	0.00102441	0.0274163	up	no	58.2963	65.5036	48.7008	51.9503
Chr01	18779898	18780197	300	MD01G1080500	MD01G1080500	9710	MD01G1080500	GO:0005634(nucleus);GO:0005737(cytoplasm);GO:0005829(cytosol)	01200(Carbon metabolism);01210(2-Oxocarboxylic acid metabolism);01230(Biosynthesis of amino acids);00020(Citrate cycle (TCA cycle));00630(Glyoxylate and dicarboxylate metabolism)	K01647	EC:2.3.3.1	PREDICTED: protein TSS [Malus domestica]	Exon (MD01G1080500/MD01G1080500, exon 24 of 25)	-3.75	2.13796e-05	0.189	up	1.22999	0.298647	0.00102441	0.0274163	up	no	58.2963	65.5036	48.7008	51.9503
Chr01	18804892	18805042	151	MD01G1080900	MD01G1080900	180	MD01G1080900	GO:0004601(peroxidase activity);GO:0005886(plasma membrane);GO:0008150(biological_process);GO:0016021(integral component of membrane)	NA	NA	NA	PREDICTED: LOW QUALITY PROTEIN: uncharacterized protein LOC103439326 [Malus domestica]	Exon (MD01G1080900/MD01G1080900, exon 1 of 3)	-0.56	0.170216	0.184	up	1.05605	0.0786739	0.372583	0.781675	up	no	5.58605	5.80071	5.6521	5.13033
Chr01	18806922	18807102	181	MD01G1080900	MD01G1080900	2210	MD01G1080900	GO:0004601(peroxidase activity);GO:0005886(plasma membrane);GO:0008150(biological_process);GO:0016021(integral component of membrane)	NA	NA	NA	PREDICTED: LOW QUALITY PROTEIN: uncharacterized protein LOC103439326 [Malus domestica]	3' UTR	-2	0.00229087	1.21	up	1.05605	0.0786739	0.372583	0.781675	up	no	5.58605	5.80071	5.6521	5.13033
Chr01	18821743	18821893	151	MD01G1081200	MD01G1081200	984	MD01G1081200	GO:0004430(1-phosphatidylinositol 4-kinase activity);GO:0004674(protein serine/threonine kinase activity);GO:0005524(ATP binding);GO:0005829(cytosol);GO:0009507(chloroplast);GO:0009651(response to salt stress);GO:0016020(membrane);GO:0016301(kinase activity);GO:0016310(phosphorylation);GO:0016773(phosphotransferase activity, alcohol group as acceptor);GO:0046777(protein autophosphorylation);GO:00…	03008(Ribosome biogenesis in eukaryotes)	K14544	NA	PREDICTED: phosphatidylinositol 4-kinase gamma 4-like [Malus domestica]	Exon (MD01G1081200/MD01G1081200, exon 2 of 3)	-0.452	0.247742	0.185	up	0.906691	-0.141317	0.469093	0.83849	down	no	5.71237	5.35585	5.89609	6.31118
Chr01	18894229	18894932	704	MD01G1082500	MD01G1082500	329	MD01G1082500	GO:0003676(nucleic acid binding);GO:0003677(DNA binding);GO:0005634(nucleus);GO:0008150(biological_process);GO:0008270(zinc ion binding)	NA	NA	NA	PREDICTED: uncharacterized protein LOC103415445 [Malus domestica]	Exon (MD01G1082500/MD01G1082500, exon 1 of 4)	-6.07	5.62341e-08	1.6	up	0.864344	-0.210322	0.28128	0.710028	down	no	4.58688	5.1843	5.58739	5.71734
Chr01	18896313	18896492	180	MD01G1082500	MD01G1082500	2413	MD01G1082500	GO:0003676(nucleic acid binding);GO:0003677(DNA binding);GO:0005634(nucleus);GO:0008150(biological_process);GO:0008270(zinc ion binding)	NA	NA	NA	PREDICTED: uncharacterized protein LOC103415445 [Malus domestica]	Exon (MD01G1082500/MD01G1082500, exon 4 of 4)	-0.503	0.207491	0.216	up	0.864344	-0.210322	0.28128	0.710028	down	no	4.58688	5.1843	5.58739	5.71734
Chr01	18969809	18970045	237	MD01G1083300	MD01G1083300	775	MD01G1083300	GO:0004470(malic enzyme activity);GO:0004471(malate dehydrogenase (decarboxylating) (NAD+) activity);GO:0004473(malate dehydrogenase (decarboxylating) (NADP+) activity);GO:0005829(cytosol);GO:0006108(malate metabolic process);GO:0008948(oxaloacetate decarboxylase activity);GO:0009507(chloroplast);GO:0016652(oxidoreductase activity, acting on NAD(P)H, NAD(P) as acceptor);GO:0046872(metal ion bindi…	01200(Carbon metabolism);00620(Pyruvate metabolism);00710(Carbon fixation in photosynthetic organisms)	K00029	EC:1.1.1.40	PREDICTED: NADP-dependent malic enzyme-like [Malus domestica]	Exon (MD01G1083300/MD01G1083300, exon 2 of 2)	-2.59	0.000467735	-0.482	down	0.937868	-0.092543	0.811837	0.96541	down	no	8.6908	7.85389	9.32745	8.3133
Chr01	18991175	18991474	300	MD01G1083400	MD01G1083400	4253	MD01G1083400	GO:0003677(DNA binding);GO:0003700(transcription factor activity, sequence-specific DNA binding);GO:0005515(protein binding);GO:0005634(nucleus);GO:0006351(transcription, DNA-templated);GO:0006355(regulation of transcription, DNA-templated);GO:0009734(auxin-activated signaling pathway)	04075(Plant hormone signal transduction)	K14486	NA	PREDICTED: auxin response factor 18-like isoform X1 [Malus domestica]	3' UTR	-2.01	0.00223872	0.642	up	1.03595	0.0509583	0.367557	0.777509	up	no	16.2301	16.5928	14.4128	17.2709
Chr01	18999012	19000379	1368	MD01G1083500	MD01G1083500	234	MD01G1083500	GO:0003700(transcription factor activity, sequence-specific DNA binding);GO:0005634(nucleus);GO:0006355(regulation of transcription, DNA-templated);GO:0009793(embryo development ending in seed dormancy)	NA	NA	NA	PREDICTED: uncharacterized protein At4g00950-like [Malus domestica]	Exon (MD01G1083500/MD01G1083500, exon 1 of 2)	-1.14	0.0269153	-0.36	down	1.24175	0.312377	0.0727401	0.398942	up	no	4.44819	3.98771	3.15277	3.64078
Chr01	19235752	19235927	176	MD01G1085800	MD01G1085800	59	MD01G1085800	GO:0005768(endosome)	04144(Endocytosis)	K07904	NA	PREDICTED: ras-related protein RABA3 [Pyrus x bretschneideri]	5' UTR	-0.682	0.112202	0.414	up	1.14494	0.195271	0.143483	0.545392	up	no	12.7628	8.79729	9.87901	8.95177
Chr01	19538205	19538323	119	MD01G1086700	MD01G1086700	3496	MD01G1086700	GO:0005096(GTPase activator activity);GO:0005737(cytoplasm);GO:0005886(plasma membrane);GO:0007165(signal transduction);GO:0007275(multicellular organism development);GO:0009531(secondary cell wall);GO:0009664(plant-type cell wall organization)	NA	NA	NA	PREDICTED: rho GTPase-activating protein 3-like [Pyrus x bretschneideri]	Exon (MD01G1086700/MD01G1086700, exon 5 of 5)	-1.19	0.0234423	0.636	up	0.94993	-0.0741069	0.875856	0.979409	down	no	5.82564	5.72279	5.76094	6.39619
Chr01	19538441	19538797	357	MD01G1086700	MD01G1086700	3732	MD01G1086700	GO:0005096(GTPase activator activity);GO:0005737(cytoplasm);GO:0005886(plasma membrane);GO:0007165(signal transduction);GO:0007275(multicellular organism development);GO:0009531(secondary cell wall);GO:0009664(plant-type cell wall organization)	NA	NA	NA	PREDICTED: rho GTPase-activating protein 3-like [Pyrus x bretschneideri]	3' UTR	-1.36	0.0141254	0.462	up	0.94993	-0.0741069	0.875856	0.979409	down	no	5.82564	5.72279	5.76094	6.39619
Chr01	19581789	19582415	627	MD01G1086800	MD01G1086800	745	MD01G1086800	GO:0003677(DNA binding);GO:0003700(transcription factor activity, sequence-specific DNA binding);GO:0005515(protein binding);GO:0005634(nucleus);GO:0006351(transcription, DNA-templated);GO:0009269(response to desiccation);GO:0009611(response to wounding);GO:0009737(response to abscisic acid);GO:0009738(abscisic acid-activated signaling pathway);GO:0009753(response to jasmonic acid);GO:0009867(jas…	04075(Plant hormone signal transduction)	K13422	NA	PREDICTED: transcription factor MYC2 [Malus domestica]	Exon (MD01G1086800/MD01G1086800, exon 1 of 1)	-6.91	6.91831e-09	0.851	up	1.17289	0.230064	0.0656994	0.378067	up	no	10.5207	7.75631	7.61169	7.97125
Chr01	19657705	19658461	757	MD01G1087300	MD01G1087300	0	MD01G1087300	GO:0004674(protein serine/threonine kinase activity);GO:0005634(nucleus);GO:0005737(cytoplasm);GO:0006468(protein phosphorylation);GO:0035556(intracellular signal transduction)	04075(Plant hormone signal transduction)	K14498	EC:2.7.11.1	PREDICTED: CBL-interacting serine/threonine-protein kinase 9-like [Malus domestica]	5' UTR	-0.606	0.144544	0.331	up	0.79542	-0.330211	0.0696909	0.389594	down	no	3.0177	2.98795	3.64381	3.90647
Chr01	19673322	19674300	979	MD01G1087400	MD01G1087400	534	MD01G1087400	GO:0000038(very long-chain fatty acid metabolic process);GO:0005783(endoplasmic reticulum);GO:0005789(endoplasmic reticulum membrane);GO:0006633(fatty acid biosynthetic process);GO:0009409(response to cold);GO:0009416(response to light stimulus);GO:0009922(fatty acid elongase activity);GO:0010025(wax biosynthetic process);GO:0016020(membrane);GO:0016021(integral component of membrane);GO:0016746(…	00062(Fatty acid elongation)	K15397	EC:2.3.1.199	PREDICTED: 3-ketoacyl-CoA synthase 1-like [Malus domestica]	Exon (MD01G1087400/MD01G1087400, exon 1 of 1)	-6.94	6.45654e-09	0.397	up	0.792417	-0.335669	0.00673269	0.102088	down	no	14.2079	14.5748	19.0472	17.2755
Chr01	20183759	20184342	584	MD01G1088900	MD01G1088900	239	MD01G1088900	GO:0000156(phosphorelay response regulator activity);GO:0000160(phosphorelay signal transduction system);GO:0003677(DNA binding);GO:0005515(protein binding);GO:0005634(nucleus);GO:0006351(transcription, DNA-templated);GO:0006355(regulation of transcription, DNA-templated);GO:0007623(circadian rhythm);GO:0009266(response to temperature stimulus);GO:0010017(red or far-red light signaling pathway);G…	04712(Circadian rhythm - plant)	K12130	NA	PREDICTED: LOW QUALITY PROTEIN: two-component response regulator-like PRR95 [Malus domestica]	5' UTR	-4.51	2.95121e-06	0.272	up	0.986352	-0.0198258	0.724229	0.939021	down	no	70.6337	69.882	69.765	72.6951
Chr01	20184839	20185590	752	MD01G1088900	MD01G1088900	1319	MD01G1088900	GO:0000156(phosphorelay response regulator activity);GO:0000160(phosphorelay signal transduction system);GO:0003677(DNA binding);GO:0005515(protein binding);GO:0005634(nucleus);GO:0006351(transcription, DNA-templated);GO:0006355(regulation of transcription, DNA-templated);GO:0007623(circadian rhythm);GO:0009266(response to temperature stimulus);GO:0010017(red or far-red light signaling pathway);G…	04712(Circadian rhythm - plant)	K12130	NA	PREDICTED: LOW QUALITY PROTEIN: two-component response regulator-like PRR95 [Malus domestica]	Exon (MD01G1088900/MD01G1088900, exon 4 of 8)	-0.997	0.0416869	-0.0786	down	0.986352	-0.0198258	0.724229	0.939021	down	no	70.6337	69.882	69.765	72.6951
Chr01	20186629	20186928	300	MD01G1088900	MD01G1088900	3109	MD01G1088900	GO:0000156(phosphorelay response regulator activity);GO:0000160(phosphorelay signal transduction system);GO:0003677(DNA binding);GO:0005515(protein binding);GO:0005634(nucleus);GO:0006351(transcription, DNA-templated);GO:0006355(regulation of transcription, DNA-templated);GO:0007623(circadian rhythm);GO:0009266(response to temperature stimulus);GO:0010017(red or far-red light signaling pathway);G…	04712(Circadian rhythm - plant)	K12130	NA	PREDICTED: LOW QUALITY PROTEIN: two-component response regulator-like PRR95 [Malus domestica]	Exon (MD01G1088900/MD01G1088900, exon 7 of 8)	-1.57	0.00758578	0.142	up	0.986352	-0.0198258	0.724229	0.939021	down	no	70.6337	69.882	69.765	72.6951
Chr01	20187327	20187656	330	MD01G1088900	MD01G1088900	3807	MD01G1088900	GO:0000156(phosphorelay response regulator activity);GO:0000160(phosphorelay signal transduction system);GO:0003677(DNA binding);GO:0005515(protein binding);GO:0005634(nucleus);GO:0006351(transcription, DNA-templated);GO:0006355(regulation of transcription, DNA-templated);GO:0007623(circadian rhythm);GO:0009266(response to temperature stimulus);GO:0010017(red or far-red light signaling pathway);G…	04712(Circadian rhythm - plant)	K12130	NA	PREDICTED: LOW QUALITY PROTEIN: two-component response regulator-like PRR95 [Malus domestica]	3' UTR	-20.5	3.98107e-23	0.611	up	0.986352	-0.0198258	0.724229	0.939021	down	no	70.6337	69.882	69.765	72.6951
Chr01	20584745	20584865	121	MD01G1090900	MD01G1090900	4971	MD01G1090900	GO:0003677(DNA binding);GO:0003700(transcription factor activity, sequence-specific DNA binding);GO:0005634(nucleus);GO:0006351(transcription, DNA-templated);GO:0006355(regulation of transcription, DNA-templated);GO:0007623(circadian rhythm);GO:0009409(response to cold);GO:0009651(response to salt stress);GO:0009723(response to ethylene);GO:0009733(response to auxin);GO:0009737(response to abscis…	04712(Circadian rhythm - plant)	K12133	NA	PREDICTED: protein LHY-like [Malus domestica]	Exon (MD01G1090900/MD01G1090900, exon 6 of 8)	-6.23	3.80189e-08	-0.18	down	0.974377	-0.0374485	0.858438	0.975542	down	no	515.191	528.18	537.806	533.003
Chr01	20584985	20585164	180	MD01G1090900	MD01G1090900	5211	MD01G1090900	GO:0003677(DNA binding);GO:0003700(transcription factor activity, sequence-specific DNA binding);GO:0005634(nucleus);GO:0006351(transcription, DNA-templated);GO:0006355(regulation of transcription, DNA-templated);GO:0007623(circadian rhythm);GO:0009409(response to cold);GO:0009651(response to salt stress);GO:0009723(response to ethylene);GO:0009733(response to auxin);GO:0009737(response to abscis…	04712(Circadian rhythm - plant)	K12133	NA	PREDICTED: protein LHY-like [Malus domestica]	Exon (MD01G1090900/MD01G1090900, exon 6 of 8)	-14.2	1.58489e-16	-0.188	down	0.974377	-0.0374485	0.858438	0.975542	down	no	515.191	528.18	537.806	533.003
Chr01	20585643	20586065	423	MD01G1090900	MD01G1090900	5869	MD01G1090900	GO:0003677(DNA binding);GO:0003700(transcription factor activity, sequence-specific DNA binding);GO:0005634(nucleus);GO:0006351(transcription, DNA-templated);GO:0006355(regulation of transcription, DNA-templated);GO:0007623(circadian rhythm);GO:0009409(response to cold);GO:0009651(response to salt stress);GO:0009723(response to ethylene);GO:0009733(response to auxin);GO:0009737(response to abscis…	04712(Circadian rhythm - plant)	K12133	NA	PREDICTED: protein LHY-like [Malus domestica]	Exon (MD01G1090900/MD01G1090900, exon 6 of 8)	-38.2	3.16228e-41	0.221	up	0.974377	-0.0374485	0.858438	0.975542	down	no	515.191	528.18	537.806	533.003
Chr01	20586311	20586880	570	MD01G1090900	MD01G1090900	6537	MD01G1090900	GO:0003677(DNA binding);GO:0003700(transcription factor activity, sequence-specific DNA binding);GO:0005634(nucleus);GO:0006351(transcription, DNA-templated);GO:0006355(regulation of transcription, DNA-templated);GO:0007623(circadian rhythm);GO:0009409(response to cold);GO:0009651(response to salt stress);GO:0009723(response to ethylene);GO:0009733(response to auxin);GO:0009737(response to abscis…	04712(Circadian rhythm - plant)	K12133	NA	PREDICTED: protein LHY-like [Malus domestica]	3' UTR	-96.7	2.51189e-100	0.414	up	0.974377	-0.0374485	0.858438	0.975542	down	no	515.191	528.18	537.806	533.003
Chr01	21078483	21078813	331	MD01G1096100	MD01G1096100	1097	MD01G1096100	GO:0004674(protein serine/threonine kinase activity);GO:0005524(ATP binding);GO:0005886(plasma membrane);GO:0006468(protein phosphorylation);GO:0007169(transmembrane receptor protein tyrosine kinase signaling pathway);GO:0009507(chloroplast);GO:0016021(integral component of membrane);GO:0016301(kinase activity)	04626(Plant-pathogen interaction)	K13428	EC:2.7.11.1	PREDICTED: probable LRR receptor-like serine/threonine-protein kinase At3g47570 [Malus domestica]	Exon (MD01G1096100/MD01G1096100, exon 1 of 2)	-1.57	0.00776247	0.544	up	0.997721	-0.00329174	0.830781	0.968614	down	no	2.15313	1.85472	2.1279	1.88911
Chr01	21138267	21138507	241	MD01G1096700	MD01G1096700	3290	MD01G1096700	GO:0005739(mitochondrion)	00040(Pentose and glucuronate interconversions);00052(Galactose metabolism);00053(Ascorbate and aldarate metabolism);00520(Amino sugar and nucleotide sugar metabolism)	K12447	EC:2.7.7.64	hypothetical protein VITISV_027864 [Vitis vinifera]	Exon (MD01G1096700/MD01G1096700, exon 4 of 6)	-0.492	0.214783	0.915	up	0.551604	-0.858296	1	1	down	no	0.033186	0.032681	0.060498	0.058912
Chr01	21182625	21182893	269	MD01G1097600	MD01G1097600	684	MD01G1097600	GO:0005739(mitochondrion);GO:0008150(biological_process)	NA	NA	NA	PREDICTED: pentatricopeptide repeat-containing protein At4g01570-like isoform X2 [Pyrus x bretschneideri]	Exon (MD01G1097600/MD01G1097600, exon 2 of 4)	-0.817	0.0724436	0.488	up	0.920617	-0.119328	0.707387	0.932763	down	no	2.60426	2.67653	3.01062	2.72552
Chr01	21220858	21221571	714	MD01G1098500	MD01G1098500	238	MD01G1098500	GO:0003674(molecular_function);GO:0005634(nucleus);GO:0005829(cytosol);GO:0008150(biological_process)	NA	NA	NA	PREDICTED: transcription factor 25-like [Malus domestica]	5' UTR	-0.645	0.126765	-0.336	down	1.08208	0.113806	0.192346	0.6153	up	no	5.52237	5.43985	4.94664	5.18406
Chr01	21224072	21224310	239	MD01G1098500	MD01G1098500	3452	MD01G1098500	GO:0003674(molecular_function);GO:0005634(nucleus);GO:0005829(cytosol);GO:0008150(biological_process)	NA	NA	NA	PREDICTED: transcription factor 25-like [Malus domestica]	3' UTR	-2.93	0.00018197	1.32	up	1.08208	0.113806	0.192346	0.6153	up	no	5.52237	5.43985	4.94664	5.18406
Chr01	21282402	21282846	445	MD01G1099600	MD01G1099600	1878	MD01G1099600	GO:0003674(molecular_function);GO:0005634(nucleus);GO:0008150(biological_process)	NA	NA	NA	PREDICTED: uncharacterized protein LOC103958421 [Pyrus x bretschneideri]	3' UTR	-1.38	0.0131826	0.309	up	0.967371	-0.0478581	0.961257	0.9963	down	no	9.50748	9.25759	10.1893	9.20872
Chr01	21481840	21482430	591	MD01G1102500	MD01G1102500	0	MD01G1102500	GO:0000815(ESCRT III complex);GO:0005634(nucleus);GO:0005737(cytoplasm);GO:0007034(vacuolar transport);GO:0015031(protein transport);GO:0016192(vesicle-mediated transport)	04144(Endocytosis)	K12193	NA	PREDICTED: vacuolar protein sorting-associated protein 24 homolog 1-like isoform X2 [Malus domestica]	5' UTR	-2.25	0.0011749	0.415	up	0.854404	-0.22701	0.181677	0.602857	down	no	9.34586	8.87569	10.7457	10.5809
Chr01	21483929	21484218	290	MD01G1102500	MD01G1102500	2089	MD01G1102500	GO:0000815(ESCRT III complex);GO:0005634(nucleus);GO:0005737(cytoplasm);GO:0007034(vacuolar transport);GO:0015031(protein transport);GO:0016192(vesicle-mediated transport)	04144(Endocytosis)	K12193	NA	PREDICTED: vacuolar protein sorting-associated protein 24 homolog 1-like isoform X2 [Malus domestica]	3' UTR	-2.21	0.00128825	0.542	up	0.854404	-0.22701	0.181677	0.602857	down	no	9.34586	8.87569	10.7457	10.5809
Chr01	21485996	21486205	210	MD01G1102600	MD01G1102600	60	MD01G1102600	GO:0004185(serine-type carboxypeptidase activity);GO:0005773(vacuole);GO:0051603(proteolysis involved in cellular protein catabolic process)	00460(Cyanoamino acid metabolism)	K08249	EC:4.1.2.11	PREDICTED: serine carboxypeptidase-like [Malus domestica]	5' UTR	-7.62	1.23027e-09	0.279	up	0.90662	-0.14143	0.358587	0.771274	down	no	116.568	108.531	122.768	125.515
Chr01	21489169	21489528	360	MD01G1102600	MD01G1102600	3233	MD01G1102600	GO:0004185(serine-type carboxypeptidase activity);GO:0005773(vacuole);GO:0051603(proteolysis involved in cellular protein catabolic process)	00460(Cyanoamino acid metabolism)	K08249	EC:4.1.2.11	PREDICTED: serine carboxypeptidase-like [Malus domestica]	3' UTR	-15.7	3.98107e-18	0.448	up	0.90662	-0.14143	0.358587	0.771274	down	no	116.568	108.531	122.768	125.515
Chr01	21493204	21493524	321	MD01G1102700	MD01G1102700	3169	MD01G1102700	GO:0003674(molecular_function);GO:0009507(chloroplast);GO:0009555(pollen development)	NA	NA	NA	PREDICTED: uncharacterized protein LOC103427317 [Malus domestica]	3' UTR	-1.71	0.00524807	0.567	up	1.05069	0.0713319	0.295451	0.724019	up	no	14.3421	14.6429	13.8443	13.7424
Chr01	21501278	21501630	353	MD01G1102900	MD01G1102900	1547	MD01G1102900	GO:0005634(nucleus);GO:0008150(biological_process)	NA	NA	NA	PREDICTED: uncharacterized protein LOC103427648 [Malus domestica]	3' UTR	-0.672	0.115611	0.166	up	0.945362	-0.0810618	0.809973	0.964599	down	no	14.5273	14.4973	14.5017	16.2004
Chr01	21508842	21509051	210	MD01G1103100	MD01G1103100	30	MD01G1103100	GO:0000145(exocyst);GO:0005576(extracellular region);GO:0005618(cell wall);GO:0005634(nucleus);GO:0005829(cytosol);GO:0005856(cytoskeleton);GO:0005886(plasma membrane);GO:0006904(vesicle docking involved in exocytosis);GO:0009506(plasmodesma);GO:0009524(phragmoplast);GO:0009846(pollen germination);GO:0009860(pollen tube growth);GO:0015031(protein transport);GO:0048354(mucilage biosynthetic proces…	NA	NA	NA	PREDICTED: exocyst complex component SEC8 isoform X1 [Malus domestica]	5' UTR	-1.31	0.0162181	0.509	up	0.982581	-0.0253514	0.76582	0.951647	down	no	7.95318	8.00583	8.12415	8.11777
Chr01	21524469	21524888	420	MD01G1103100	MD01G1103100	15657	MD01G1103100	GO:0000145(exocyst);GO:0005576(extracellular region);GO:0005618(cell wall);GO:0005634(nucleus);GO:0005829(cytosol);GO:0005856(cytoskeleton);GO:0005886(plasma membrane);GO:0006904(vesicle docking involved in exocytosis);GO:0009506(plasmodesma);GO:0009524(phragmoplast);GO:0009846(pollen germination);GO:0009860(pollen tube growth);GO:0015031(protein transport);GO:0048354(mucilage biosynthetic proces…	NA	NA	NA	PREDICTED: exocyst complex component SEC8 isoform X1 [Malus domestica]	3' UTR	-2.82	0.000251189	0.577	up	0.982581	-0.0253514	0.76582	0.951647	down	no	7.95318	8.00583	8.12415	8.11777
Chr01	21574392	21574722	331	MD01G1103400	MD01G1103400	5139	MD01G1103400	GO:0005774(vacuolar membrane);GO:0005829(cytosol);GO:0006904(vesicle docking involved in exocytosis);GO:0007033(vacuole organization);GO:0008565(protein transporter activity);GO:0009306(protein secretion);GO:0009705(plant-type vacuole membrane);GO:0031902(late endosome membrane);GO:0043234(protein complex)	NA	NA	NA	PREDICTED: vacuolar protein-sorting-associated protein 33 homolog [Malus domestica]	3' UTR	-1.23	0.020893	0.556	up	0.980348	-0.0286338	0.829437	0.968614	down	no	7.50154	7.1697	7.60336	7.36197
Chr01	21808266	21808594	329	MD01G1104900	MD01G1104900	6554	MD01G1104900	GO:0003723(RNA binding);GO:0003729(mRNA binding);GO:0005737(cytoplasm);GO:0006417(regulation of translation)	NA	NA	NA	PREDICTED: pumilio homolog 4 isoform X1 [Malus domestica]	3' UTR	-1.1	0.0301995	0.368	up	0.929987	-0.104718	0.630811	0.909036	down	no	5.7396	5.69443	5.95548	6.33936
Chr01	21913316	21913644	329	MD01G1105900	MD01G1105900	0	MD01G1105900	GO:0016197(endosomal transport);GO:0030119(AP-type membrane coat adaptor complex)	NA	NA	NA	PREDICTED: LOW QUALITY PROTEIN: uncharacterized protein LOC103430084 [Malus domestica]	5' UTR	-1.19	0.0229087	0.852	up	0.895483	-0.159262	0.573476	0.888273	down	no	1.29409	1.27421	1.38	1.48806
Chr01	22028587	22028736	150	MD01G1107300	MD01G1107300	2257	MD01G1107300	GO:0004842(ubiquitin-protein transferase activity);GO:0005576(extracellular region);GO:0008270(zinc ion binding)	03040(Spliceosome)	K12837	NA	PREDICTED: uncharacterized protein LOC103406265 [Malus domestica]	Exon (MD01G1107300/MD01G1107300, exon 2 of 2)	-1.23	0.0204174	0.484	up	0.69783	-0.519052	3.59605e-05	0.00215569	down	no	11.9999	9.56339	16.0983	14.8021
Chr01	22030407	22030616	210	MD01G1107300	MD01G1107300	4077	MD01G1107300	GO:0004842(ubiquitin-protein transferase activity);GO:0005576(extracellular region);GO:0008270(zinc ion binding)	03040(Spliceosome)	K12837	NA	PREDICTED: uncharacterized protein LOC103406265 [Malus domestica]	3' UTR	-2.36	0.000851138	0.574	up	0.69783	-0.519052	3.59605e-05	0.00215569	down	no	11.9999	9.56339	16.0983	14.8021
Chr01	22085162	22085339	178	MD01G1108000	MD01G1108000	2276	MD01G1108000	GO:0000977(RNA polymerase II regulatory region sequence-specific DNA binding);GO:0001085(RNA polymerase II transcription factor binding);GO:0001228(transcriptional activator activity, RNA polymerase II transcription regulatory region sequence-specific binding);GO:0003682(chromatin binding);GO:0005634(nucleus);GO:0005667(transcription factor complex);GO:0030154(cell differentiation)	NA	NA	NA	PREDICTED: GATA transcription factor 8-like [Malus domestica]	Exon (MD01G1108000/MD01G1108000, exon 3 of 3)	-1.24	0.0204174	-0.511	down	1.27306	0.348306	0.0343627	0.276331	up	no	9.94962	6.04149	6.7919	5.76921
Chr01	22117489	22117669	181	MD01G1108200	MD01G1108200	6038	MD01G1108200	GO:0004615(phosphomannomutase activity);GO:0005829(cytosol)	NA	NA	NA	PREDICTED: phosphoglucomutase isoform X1 [Malus domestica]	3' UTR	-1.49	0.00954993	0.36	up	1.20525	0.269329	0.000891395	0.0248157	up	no	18.2117	17.4754	14.4626	15.1472
Chr01	22133205	22133504	300	MD01G1108400	MD01G1108400	4277	MD01G1108400	GO:0000290(deadenylation-dependent decapping of nuclear-transcribed mRNA);GO:0005737(cytoplasm);GO:0050072(m7G(5')pppN diphosphatase activity)	03018(RNA degradation)	K12613	EC:3.6.1.62	PREDICTED: mRNA-decapping enzyme subunit 2-like [Malus domestica]	3' UTR	-5.27	4.2658e-07	0.969	up	0.933975	-0.0985447	0.689536	0.926146	down	no	13.2175	13.6798	14.956	13.8427
Chr01	22145519	22145927	409	MD01G1108500	MD01G1108500	4011	MD01G1108500	GO:0005773(vacuole);GO:0005887(integral component of plasma membrane);GO:0009506(plasmodesma);GO:0009992(cellular water homeostasis);GO:0015250(water channel activity);GO:0015254(glycerol channel activity);GO:0034220(ion transmembrane transport)	00531(Glycosaminoglycan degradation)	K10532	EC:2.3.1.78	aquaporin, partial [Malus zumi]	3' UTR	-5.58	1.94984e-07	-0.164	down	1.06557	0.0916312	0.134831	0.528291	up	no	190.52	201.859	184.949	183.283
Chr01	22157255	22159878	2624	MD01G1108700	MD01G1108700	60	MD01G1108700	GO:0006629(lipid metabolic process);GO:0016020(membrane);GO:0016298(lipase activity)	00561(Glycerolipid metabolism)	K01054	EC:3.1.1.23	PREDICTED: caffeoylshikimate esterase-like [Malus domestica]	Exon (MD01G1108700/MD01G1108700, exon 1 of 4)	-3.13	0.000109648	0.228	up	0.984125	-0.0230866	0.779475	0.955782	down	no	15.9753	18.1499	17.8865	16.7892
Chr01	22349234	22349534	301	MD01G1110800	MD01G1110800	60	MD01G1110800	GO:0003677(DNA binding);GO:0003700(transcription factor activity, sequence-specific DNA binding);GO:0005634(nucleus);GO:0008380(RNA splicing)	00510(N-Glycan biosynthesis)	K03848	EC:2.4.1.267	PREDICTED: uncharacterized protein LOC103432458 isoform X2 [Malus domestica]	5' UTR	-4.54	2.75423e-06	0.621	up	1.03403	0.0482751	0.280625	0.709116	up	no	15.4309	14.8098	14.6489	14.5967
Chr01	22352459	22352639	181	MD01G1110800	MD01G1110800	3285	MD01G1110800	GO:0003677(DNA binding);GO:0003700(transcription factor activity, sequence-specific DNA binding);GO:0005634(nucleus);GO:0008380(RNA splicing)	00510(N-Glycan biosynthesis)	K03848	EC:2.4.1.267	PREDICTED: uncharacterized protein LOC103432458 isoform X2 [Malus domestica]	Exon (MD01G1110800/MD01G1110800, exon 3 of 4)	-0.974	0.0446684	-0.326	down	1.03403	0.0482751	0.280625	0.709116	up	no	15.4309	14.8098	14.6489	14.5967
Chr01	22354864	22355014	151	MD01G1110800	MD01G1110800	5690	MD01G1110800	GO:0003677(DNA binding);GO:0003700(transcription factor activity, sequence-specific DNA binding);GO:0005634(nucleus);GO:0008380(RNA splicing)	00510(N-Glycan biosynthesis)	K03848	EC:2.4.1.267	PREDICTED: uncharacterized protein LOC103432458 isoform X2 [Malus domestica]	Exon (MD01G1110800/MD01G1110800, exon 4 of 4)	-2.89	0.000204174	0.641	up	1.03403	0.0482751	0.280625	0.709116	up	no	15.4309	14.8098	14.6489	14.5967
Chr01	22355464	22355554	91	MD01G1110800	MD01G1110800	6290	MD01G1110800	GO:0003677(DNA binding);GO:0003700(transcription factor activity, sequence-specific DNA binding);GO:0005634(nucleus);GO:0008380(RNA splicing)	00510(N-Glycan biosynthesis)	K03848	EC:2.4.1.267	PREDICTED: uncharacterized protein LOC103432458 isoform X2 [Malus domestica]	Exon (MD01G1110800/MD01G1110800, exon 4 of 4)	-0.547	0.177828	-0.168	down	1.03403	0.0482751	0.280625	0.709116	up	no	15.4309	14.8098	14.6489	14.5967
Chr01	22356093	22356483	391	MD01G1110800	MD01G1110800	6919	MD01G1110800	GO:0003677(DNA binding);GO:0003700(transcription factor activity, sequence-specific DNA binding);GO:0005634(nucleus);GO:0008380(RNA splicing)	00510(N-Glycan biosynthesis)	K03848	EC:2.4.1.267	PREDICTED: uncharacterized protein LOC103432458 isoform X2 [Malus domestica]	Exon (MD01G1110800/MD01G1110800, exon 4 of 4)	-2.54	0.000524807	0.5	up	1.03403	0.0482751	0.280625	0.709116	up	no	15.4309	14.8098	14.6489	14.5967
Chr01	22879074	22879690	617	MD01G1114200	MD01G1114200	2063	MD01G1114200	GO:0000226(microtubule cytoskeleton organization);GO:0000913(preprophase band assembly);GO:0005515(protein binding);GO:0005634(nucleus);GO:0005737(cytoplasm);GO:0005886(plasma membrane);GO:0030865(cortical cytoskeleton organization);GO:0030981(cortical microtubule cytoskeleton)	NA	NA	NA	PREDICTED: protein TONNEAU 1a-like [Malus domestica]	3' UTR	-3.74	2.18776e-05	0.611	up	0.805367	-0.312281	0.0223958	0.217013	down	no	14.884	12.9503	17.4787	17.0822
Chr01	22882601	22882721	121	MD01G1114300	MD01G1114300	2191	MD01G1114300	GO:0004017(adenylate kinase activity);GO:0005524(ATP binding);GO:0009507(chloroplast);GO:0019201(nucleotide kinase activity);GO:0046939(nucleotide phosphorylation)	00230(Purine metabolism)	K00939	EC:2.7.4.3	PREDICTED: probable adenylate kinase 6, chloroplastic [Malus domestica]	3' UTR	-0.543	0.180302	-0.571	down	1.10072	0.138453	0.348072	0.763472	up	no	2.75145	2.93806	2.71577	2.4531
Chr01	22886396	22887410	1015	MD01G1114400	MD01G1114400	1321	MD01G1114400	GO:0000156(phosphorelay response regulator activity);GO:0000160(phosphorelay signal transduction system);GO:0003677(DNA binding);GO:0005634(nucleus);GO:0005739(mitochondrion);GO:0006351(transcription, DNA-templated);GO:0006355(regulation of transcription, DNA-templated);GO:0007623(circadian rhythm);GO:0009266(response to temperature stimulus);GO:0010017(red or far-red light signaling pathway);GO:…	04712(Circadian rhythm - plant)	K12129	NA	PREDICTED: LOW QUALITY PROTEIN: two-component response regulator-like APRR3 [Malus domestica]	Exon (MD01G1114400/MD01G1114400, exon 4 of 8)	-2.76	0.000288403	0.279	up	1.07332	0.102074	0.128661	0.518032	up	no	19.2828	20.1407	19.6058	17.1247
Chr01	22917530	22918239	710	MD01G1114900	MD01G1114900	538	MD01G1114900	GO:0005739(mitochondrion);GO:0008444(CDP-diacylglycerol-glycerol-3-phosphate 3-phosphatidyltransferase activity);GO:0009941(chloroplast envelope);GO:0046474(glycerophospholipid biosynthetic process)	00564(Glycerophospholipid metabolism)	K00995	EC:2.7.8.5	PREDICTED: CDP-diacylglycerol--glycerol-3-phosphate 3-phosphatidyltransferase 1, chloroplastic-like [Malus domestica]	Exon (MD01G1114900/MD01G1114900, exon 1 of 7)	-3.67	2.63027e-05	0.946	up	1.00815	0.0117169	0.636314	0.909939	up	no	4.98743	5.32112	5.34246	4.8827
Chr01	23035368	23035428	61	MD01G1116700	MD01G1116700	2367	MD01G1116700	GO:0005249(voltage-gated potassium channel activity);GO:0005887(integral component of plasma membrane);GO:0042391(regulation of membrane potential)	04626(Plant-pathogen interaction)	K05391	NA	PREDICTED: uncharacterized protein LOC103936744 [Pyrus x bretschneideri]	Exon (MD01G1116700/MD01G1116700, exon 4 of 9)	-0.637	0.130317	0.404	up	1.08991	0.124205	0.0663569	0.379963	up	no	9.04777	8.89244	8.5735	7.88682
Chr01	23041665	23041933	269	MD01G1116700	MD01G1116700	8664	MD01G1116700	GO:0005249(voltage-gated potassium channel activity);GO:0005887(integral component of plasma membrane);GO:0042391(regulation of membrane potential)	04626(Plant-pathogen interaction)	K05391	NA	PREDICTED: uncharacterized protein LOC103936744 [Pyrus x bretschneideri]	Exon (MD01G1116700/MD01G1116700, exon 9 of 9)	-0.703	0.104472	0.237	up	1.08991	0.124205	0.0663569	0.379963	up	no	9.04777	8.89244	8.5735	7.88682
Chr01	23100407	23100677	271	MD01G1117200	MD01G1117200	4829	MD01G1117200	NA	NA	NA	NA	PREDICTED: uncharacterized protein LOC103433610 isoform X1 [Malus domestica]	Exon (MD01G1117200/MD01G1117200, exon 3 of 3)	-0.846	0.0660693	0.184	up	0.868392	-0.203582	0.123004	0.509042	down	no	9.91852	9.962	11.3145	11.579
Chr01	23108202	23108650	449	MD01G1117300	MD01G1117300	2342	MD01G1117300	GO:0003674(molecular_function);GO:0005515(protein binding);GO:0005634(nucleus);GO:0008150(biological_process)	NA	NA	NA	PREDICTED: SAC3 family protein A isoform X2 [Malus domestica]	Exon (MD01G1117300/MD01G1117300, exon 4 of 14)	-1.6	0.00707946	0.269	up	0.998402	-0.00230678	0.619308	0.906156	down	no	7.15732	7.94754	7.96731	7.16172
Chr01	23306551	23306759	209	MD01G1118800	MD01G1118800	977	MD01G1118800	GO:0005576(extracellular region);GO:0006633(fatty acid biosynthetic process);GO:0009409(response to cold);GO:0009416(response to light stimulus);GO:0016021(integral component of membrane);GO:0016746(transferase activity, transferring acyl groups);GO:0016747(transferase activity, transferring acyl groups other than amino-acyl groups)	00062(Fatty acid elongation)	K15397	EC:2.3.1.199	PREDICTED: 3-ketoacyl-CoA synthase 19-like [Pyrus x bretschneideri]	Exon (MD01G1118800/MD01G1118800, exon 3 of 3)	-0.93	0.0512861	0.662	up	1.37843	0.463027	0.0683431	0.386141	up	no	2.0893	1.58214	1.25576	1.40774
Chr01	23503677	23504007	331	MD01G1121400	MD01G1121400	329	MD01G1121400	GO:0005524(ATP binding);GO:0005634(nucleus);GO:0005886(plasma membrane);GO:0010315(auxin efflux);GO:0010329(auxin efflux transmembrane transporter activity);GO:0010540(basipetal auxin transport);GO:0010541(acropetal auxin transport);GO:0016021(integral component of membrane);GO:0042626(ATPase activity, coupled to transmembrane movement of substances);GO:0055085(transmembrane transport)	02010(ABC transporters)	K05658	EC:3.6.3.44	PREDICTED: ABC transporter B family member 20 [Malus domestica]	5' UTR	-0.906	0.0549541	0.407	up	0.999509	-0.000707971	0.577826	0.890071	down	no	8.04794	8.47447	8.44012	8.0904
Chr01	23536039	23536867	829	MD01G1122100	MD01G1122100	89	MD01G1122100	GO:0000166(nucleotide binding);GO:0003723(RNA binding);GO:0003729(mRNA binding);GO:0005794(Golgi apparatus);GO:0008270(zinc ion binding);GO:0009920(cell plate formation involved in plant-type cell wall biogenesis);GO:0019898(extrinsic component of membrane)	03015(mRNA surveillance pathway)	K14411	NA	PREDICTED: protein gar2-like [Malus domestica]	Exon (MD01G1122100/MD01G1122100, exon 1 of 4)	-1.35	0.0144544	0.546	up	1.07272	0.101271	0.376869	0.784521	up	no	2.67889	2.48792	2.59288	2.22368
Chr01	23592190	23592891	702	MD01G1122800	MD01G1122800	4470	MD01G1122800	GO:0004591(oxoglutarate dehydrogenase (succinyl-transferring) activity);GO:0005739(mitochondrion);GO:0005829(cytosol);GO:0006099(tricarboxylic acid cycle);GO:0045252(oxoglutarate dehydrogenase complex)	01200(Carbon metabolism);00020(Citrate cycle (TCA cycle));00310(Lysine degradation);00380(Tryptophan metabolism)	K00164	EC:1.2.4.2	PREDICTED: 2-oxoglutarate dehydrogenase, mitochondrial [Malus domestica]	3' UTR	-1.1	0.0301995	0.195	up	1.00686	0.00986346	0.505058	0.85712	up	no	16.3546	15.8364	16.2521	15.7196
Chr01	23768792	23769121	330	MD01G1125100	MD01G1125100	0	MD01G1125100	GO:0004825(methionine-tRNA ligase activity);GO:0005829(cytosol);GO:0006431(methionyl-tRNA aminoacylation)	00450(Selenocompound metabolism);00970(Aminoacyl-tRNA biosynthesis)	K01874	EC:6.1.1.10	PREDICTED: methionine--tRNA ligase, chloroplastic/mitochondrial [Malus domestica]	5' UTR	-5.12	6.30957e-07	0.897	up	1.05337	0.0750105	0.297332	0.725727	up	no	8.87134	8.55275	7.74628	8.79503
Chr01	24049813	24049931	119	MD01G1129700	MD01G1129700	651	MD01G1129700	GO:0005524(ATP binding);GO:0005618(cell wall);GO:0005634(nucleus);GO:0005739(mitochondrion);GO:0005774(vacuolar membrane);GO:0005794(Golgi apparatus);GO:0005829(cytosol);GO:0005886(plasma membrane);GO:0006351(transcription, DNA-templated);GO:0006355(regulation of transcription, DNA-templated);GO:0006457(protein folding);GO:0009266(response to temperature stimulus);GO:0009408(response to heat);GO:…	03040(Spliceosome);04141(Protein processing in endoplasmic reticulum);04144(Endocytosis)	K03283	NA	PREDICTED: heat shock cognate 70 kDa protein-like [Malus domestica]	Exon (MD01G1129700/MD01G1129700, exon 1 of 1)	-0.491	0.215774	1.4	up	0.673031	-0.571255	1	1	down	no	0.541525	0.40762	0.863459	0.546795
Chr01	24236391	24236599	209	MD01G1132200	MD01G1132200	1897	MD01G1132200	GO:0005198(structural molecule activity);GO:0030125(clathrin vesicle coat);GO:0032050(clathrin heavy chain binding);GO:0072583(clathrin-mediated endocytosis)	04144(Endocytosis)	K04645	NA	PREDICTED: clathrin light chain 2-like [Malus domestica]	3' UTR	-3.37	5.7544e-05	1.01	up	0.993085	-0.0100107	0.748682	0.946256	down	no	12.8652	11.2356	12.0972	12.1714
Chr01	24245671	24245997	327	MD01G1132500	MD01G1132500	0	MD01G1132500	GO:0004057(arginyltransferase activity);GO:0005737(cytoplasm);GO:0016598(protein arginylation)	NA	NA	NA	PREDICTED: arginyl-tRNA--protein transferase 2-like isoform X2 [Malus domestica]	5' UTR	-3.52	3.89045e-05	1.34	up	1.03303	0.0468807	0.465947	0.837213	up	no	3.80982	4.11545	3.91189	3.75998
Chr01	24276541	24278121	1581	MD01G1132900	MD01G1132900	1623	MD01G1132900	GO:0000785(chromatin);GO:0003677(DNA binding);GO:0003682(chromatin binding);GO:0003700(transcription factor activity, sequence-specific DNA binding);GO:0005634(nucleus);GO:0005829(cytosol);GO:0006333(chromatin assembly or disassembly);GO:0030527(structural constituent of chromatin)	03410(Base excision repair)	K10802	NA	PREDICTED: high mobility group B protein 1-like isoform X1 [Malus domestica]	3' UTR	-38.1	5.01187e-41	0.386	up	0.964853	-0.0516188	0.987306	1	down	no	118.126	113.02	116.111	123.455
Chr01	24334846	24335024	179	MD01G1133500	MD01G1133500	118	MD01G1133500	GO:0003690(double-stranded DNA binding);GO:0005634(nucleus);GO:0006260(DNA replication);GO:0006974(cellular response to DNA damage stimulus)	NA	NA	NA	PREDICTED: DNA/RNA-binding protein KIN17 [Malus domestica]	Exon (MD01G1133500/MD01G1133500, exon 1 of 2)	-0.656	0.121899	0.181	up	0.979683	-0.0296124	0.795875	0.959685	down	no	21.3688	22.018	22.7544	21.5321
Chr01	24335083	24344640	9558	MD01G1133500	MD01G1133500	355	MD01G1133500	GO:0003690(double-stranded DNA binding);GO:0005634(nucleus);GO:0006260(DNA replication);GO:0006974(cellular response to DNA damage stimulus)	NA	NA	NA	PREDICTED: DNA/RNA-binding protein KIN17 [Malus domestica]	3' UTR	-21	1.25893e-23	0.478	up	0.979683	-0.0296124	0.795875	0.959685	down	no	21.3688	22.018	22.7544	21.5321
Chr01	24439091	24439359	269	MD01G1134700	MD01G1134700	2055	MD01G1134700	GO:0004674(protein serine/threonine kinase activity);GO:0005524(ATP binding);GO:0005634(nucleus);GO:0005730(nucleolus);GO:0005737(cytoplasm);GO:0005886(plasma membrane);GO:0009507(chloroplast);GO:0009620(response to fungus);GO:0016301(kinase activity);GO:0046777(protein autophosphorylation);GO:0050832(defense response to fungus);GO:0052033(pathogen-associated molecular pattern dependent induction…	00100(Steroid biosynthesis)	K01853	EC:5.4.99.8	PREDICTED: protein kinase APK1A, chloroplastic-like [Malus domestica]	3' UTR	-1	0.040738	-0.58	down	0.582855	-0.778792	0.0026743	0.0548795	down	no	1.85419	1.71685	3.34785	2.77897
Chr01	24454242	24454301	60	MD01G1135300	MD01G1135300	721	MD01G1135300	GO:0003674(molecular_function);GO:0005634(nucleus);GO:0008150(biological_process)	NA	NA	NA	PREDICTED: uncharacterized protein LOC103434057 [Malus domestica]	Exon (MD01G1135300/MD01G1135300, exon 3 of 9)	-0.61	0.142889	0.7	up	1.10961	0.150053	0.318253	0.742639	up	no	3.31661	2.45912	2.61985	2.58534
Chr01	24465536	24465744	209	MD01G1135500	MD01G1135500	1462	MD01G1135500	GO:0004526(ribonuclease P activity);GO:0005655(nucleolar ribonuclease P complex);GO:0090502(RNA phosphodiester bond hydrolysis, endonucleolytic)	NA	NA	NA	PREDICTED: protein INVOLVED IN DE NOVO 2-like [Malus domestica]	Exon (MD01G1135500/MD01G1135500, exon 2 of 8)	-1.13	0.0269153	0.186	up	0.967699	-0.0473701	0.954109	0.993969	down	no	32.3059	29.9997	31.4911	32.8942
Chr01	24466042	24469154	3113	MD01G1135500	MD01G1135500	1968	MD01G1135500	GO:0004526(ribonuclease P activity);GO:0005655(nucleolar ribonuclease P complex);GO:0090502(RNA phosphodiester bond hydrolysis, endonucleolytic)	NA	NA	NA	PREDICTED: protein INVOLVED IN DE NOVO 2-like [Malus domestica]	3' UTR	-16.2	1e-18	0.304	up	0.967699	-0.0473701	0.954109	0.993969	down	no	32.3059	29.9997	31.4911	32.8942
Chr01	24579041	24579435	395	MD01G1136400	MD01G1136400	2086	MD01G1136400	GO:0003755(peptidyl-prolyl cis-trans isomerase activity);GO:0005528(FK506 binding);GO:0005789(endoplasmic reticulum membrane);GO:0061077(chaperone-mediated protein folding)	03008(Ribosome biogenesis in eukaryotes)	K14554	NA	PREDICTED: peptidyl-prolyl cis-trans isomerase FKBP20-1 [Malus domestica]	3' UTR	-4.33	4.67735e-06	0.637	up	0.916009	-0.126567	0.581294	0.890766	down	no	13.8177	12.2446	14.1391	14.3128
Chr01	24614085	24615427	1343	MD01G1136900	MD01G1136900	478	MD01G1136900	GO:0003723(RNA binding);GO:0003729(mRNA binding);GO:0003730(mRNA 3'-UTR binding);GO:0005737(cytoplasm);GO:0005829(cytosol);GO:0006417(regulation of translation)	NA	NA	NA	PREDICTED: pumilio homolog 2-like [Malus domestica]	Exon (MD01G1136900/MD01G1136900, exon 1 of 9)	-8.5	1.38038e-10	1.09	up	0.933448	-0.0993588	0.645558	0.913427	down	no	8.69378	8.44606	8.90371	9.45815
Chr01	24887289	24887615	327	MD01G1139200	MD01G1139200	89	MD01G1139200	GO:0004721(phosphoprotein phosphatase activity);GO:0004722(protein serine/threonine phosphatase activity);GO:0005515(protein binding);GO:0005634(nucleus);GO:0005737(cytoplasm);GO:0005829(cytosol);GO:0006470(protein dephosphorylation);GO:0009409(response to cold);GO:0009414(response to water deprivation);GO:0009737(response to abscisic acid);GO:0009738(abscisic acid-activated signaling pathway);GO…	NA	NA	NA	PREDICTED: protein phosphatase 2C 37-like [Pyrus x bretschneideri]	5' UTR	-2.95	0.00017378	0.243	up	0.810775	-0.302626	0.0111171	0.141631	down	no	32.0591	29.404	38.8896	36.9182
Chr01	24904907	24905412	506	MD01G1139300	MD01G1139300	3926	MD01G1139300	GO:0000932(cytoplasmic mRNA processing body);GO:0005634(nucleus);GO:0005737(cytoplasm);GO:0016779(nucleotidyltransferase activity);GO:0050265(RNA uridylyltransferase activity);GO:0060964(regulation of gene silencing by miRNA);GO:0071076(RNA 3' uridylation)	03018(RNA degradation)	K03514	EC:2.7.7.19	PREDICTED: protein HESO1 isoform X2 [Pyrus x bretschneideri]	3' UTR	-1.71	0.00524807	0.492	up	0.90694	-0.14092	0.518341	0.863453	down	no	6.98981	6.5714	8.27585	6.67685
Chr01	24915111	24915290	180	MD01G1139500	MD01G1139500	389	MD01G1139500	GO:0005515(protein binding);GO:0005634(nucleus);GO:0005829(cytosol);GO:0006970(response to osmotic stress);GO:0016567(protein ubiquitination);GO:0031396(regulation of protein ubiquitination);GO:0042802(identical protein binding);GO:0071472(cellular response to salt stress)	NA	NA	NA	PREDICTED: BTB/POZ and MATH domain-containing protein 3-like isoform X1 [Pyrus x bretschneideri]	Exon (MD01G1139500/MD01G1139500, exon 1 of 4)	-0.451	0.248886	0.12	up	0.922204	-0.116842	0.546477	0.877082	down	no	13.1363	13.2165	14.0191	14.5568
Chr01	24919082	24919471	390	MD01G1139500	MD01G1139500	4360	MD01G1139500	GO:0005515(protein binding);GO:0005634(nucleus);GO:0005829(cytosol);GO:0006970(response to osmotic stress);GO:0016567(protein ubiquitination);GO:0031396(regulation of protein ubiquitination);GO:0042802(identical protein binding);GO:0071472(cellular response to salt stress)	NA	NA	NA	PREDICTED: BTB/POZ and MATH domain-containing protein 3-like isoform X1 [Pyrus x bretschneideri]	3' UTR	-1.11	0.0295121	0.265	up	0.922204	-0.116842	0.546477	0.877082	down	no	13.1363	13.2165	14.0191	14.5568
Chr01	24929514	24929633	120	MD01G1139700	MD01G1139700	239	MD01G1139700	GO:0005515(protein binding);GO:0005634(nucleus);GO:0005737(cytoplasm);GO:0009631(cold acclimation);GO:0042393(histone binding);GO:0071497(cellular response to freezing);GO:1901141(regulation of lignin biosynthetic process)	04120(Ubiquitin mediated proteolysis)	K10615	EC:2.3.2.26	PREDICTED: ultraviolet-B receptor UVR8-like [Pyrus x bretschneideri]	Exon (MD01G1139700/MD01G1139700, exon 1 of 11)	-0.396	0.306902	0.563	up	1.15216	0.204336	0.272214	0.702168	up	no	1.39671	1.67427	1.34745	1.31797
Chr01	24937747	24937896	150	MD01G1139800	MD01G1139800	1571	MD01G1139800	GO:0004674(protein serine/threonine kinase activity);GO:0005886(plasma membrane);GO:0007166(cell surface receptor signaling pathway)	04075(Plant hormone signal transduction)	K13415	EC:2.7.10.1;EC:2.7.11.1	PREDICTED: wall-associated receptor kinase-like 20 [Pyrus x bretschneideri]	Exon (MD01G1139800/MD01G1139800, exon 3 of 3)	-0.434	0.266073	-0.711	down	0.960262	-0.0584999	1	1	down	no	0.517544	0.544793	0.537885	0.568414
Chr01	24980691	24980954	264	MD01G1140500	MD01G1140500	59	MD01G1140500	GO:0003824(catalytic activity);GO:0005768(endosome);GO:0005794(Golgi apparatus);GO:0005802(trans-Golgi network);GO:0008150(biological_process);GO:0016020(membrane);GO:0016740(transferase activity)	00790(Folate biosynthesis)	K01930	EC:6.3.2.17	PREDICTED: probable glycosyltransferase At5g03795 [Malus domestica]	Exon (MD01G1140500/MD01G1140500, exon 1 of 1)	-1.51	0.00933254	1.51	up	0.889277	-0.169296	1	1	down	no	0.765147	0.234856	0.680759	0.443754
Chr01	24987120	24987386	267	MD01G1140600	MD01G1140600	4243	MD01G1140600	GO:0004326(tetrahydrofolylpolyglutamate synthase activity);GO:0005524(ATP binding);GO:0005829(cytosol);GO:0006730(one-carbon metabolic process);GO:0009507(chloroplast);GO:0009570(chloroplast stroma);GO:0010449(root meristem growth);GO:0046901(tetrahydrofolylpolyglutamate biosynthetic process);GO:0048364(root development);GO:0048767(root hair elongation)	00790(Folate biosynthesis)	K01930	EC:6.3.2.17	PREDICTED: folylpolyglutamate synthase-like isoform X2 [Malus domestica]	3' UTR	-2.22	0.00125893	0.379	up	1.07295	0.101585	0.110303	0.484679	up	no	17.5408	16.9569	16.8758	15.2763
Chr01	25160656	25160864	209	MD01G1142100	MD01G1142100	5739	MD01G1142100	GO:0003674(molecular_function);GO:0005634(nucleus);GO:0008150(biological_process)	NA	NA	NA	PREDICTED: protein GUCD1-like isoform X3 [Malus domestica]	3' UTR	-0.97	0.0446684	0.309	up	0.908022	-0.139201	0.416834	0.809714	down	no	15.1733	15.6642	16.763	17.1981
Chr01	25189408	25190060	653	MD01G1142200	MD01G1142200	977	MD01G1142200	GO:0003674(molecular_function);GO:0005575(cellular_component);GO:0008150(biological_process)	NA	NA	NA	PREDICTED: uncharacterized protein LOC103435629 [Malus domestica]	Exon (MD01G1142200/MD01G1142200, exon 2 of 5)	-0.692	0.108143	0.132	up	1.0483	0.0680453	0.277013	0.705968	up	no	11.3332	12.211	12.0449	10.4146
Chr01	25190119	25190621	503	MD01G1142200	MD01G1142200	1688	MD01G1142200	GO:0003674(molecular_function);GO:0005575(cellular_component);GO:0008150(biological_process)	NA	NA	NA	PREDICTED: uncharacterized protein LOC103435629 [Malus domestica]	3' UTR	-2.05	0.00204174	0.382	up	1.0483	0.0680453	0.277013	0.705968	up	no	11.3332	12.211	12.0449	10.4146
Chr01	25393405	25393494	90	MD01G1143600	MD01G1143600	1495	MD01G1143600	GO:0009813(flavonoid biosynthetic process);GO:0043231(intracellular membrane-bounded organelle);GO:0052696(flavonoid glucuronidation);GO:0080043(quercetin 3-O-glucosyltransferase activity);GO:0080044(quercetin 7-O-glucosyltransferase activity)	00040(Pentose and glucuronate interconversions);00053(Ascorbate and aldarate metabolism);00500(Starch and sucrose metabolism);00860(Porphyrin and chlorophyll metabolism)	K00699	EC:2.4.1.17	PREDICTED: UDP-glycosyltransferase 76F1-like [Malus domestica]	Exon (MD01G1143600/MD01G1143600, exon 2 of 2)	-0.561	0.169434	1.17	up	0.537442	-0.895818	0.0449428	0.313978	down	no	1.09799	0.412875	1.82328	0.98794
Chr01	25479063	25479541	479	MD01G1144400	MD01G1144400	3963	MD01G1144400	GO:0005515(protein binding);GO:0005737(cytoplasm);GO:0009408(response to heat);GO:0009644(response to high light intensity);GO:0010286(heat acclimation);GO:0042542(response to hydrogen peroxide)	04141(Protein processing in endoplasmic reticulum)	K13993	NA	PREDICTED: 16.9 kDa class I heat shock protein 2-like [Pyrus x bretschneideri]	Exon (MD01G1144400/MD01G1144400, exon 2 of 2)	-6.98	5.88844e-09	0.431	up	0.991529	-0.0122734	0.802719	0.962371	down	no	20.2486	14.0083	18.3523	16.1973
Chr01	25531600	25531809	210	MD01G1145200	MD01G1145200	298	MD01G1145200	GO:0003333(amino acid transmembrane transport);GO:0005886(plasma membrane);GO:0015171(amino acid transmembrane transporter activity)	NA	NA	NA	PREDICTED: proline transporter 1-like [Malus domestica]	5' UTR	-1.71	0.00524807	0.617	up	0.9041	-0.145446	0.478365	0.843035	down	no	8.8935	7.1199	8.94234	8.76964
Chr01	25552321	25552498	178	MD01G1145600	MD01G1145600	2685	MD01G1145600	GO:0005783(endoplasmic reticulum);GO:0005794(Golgi apparatus);GO:0005886(plasma membrane);GO:0008514(organic anion transmembrane transporter activity);GO:0008643(carbohydrate transport);GO:0016021(integral component of membrane)	NA	NA	NA	PREDICTED: probable sugar phosphate/phosphate translocator At3g11320 [Malus domestica]	3' UTR	-0.475	0.22856	0.389	up	0.998006	-0.00288033	0.689774	0.926178	down	no	7.63125	7.41615	7.56904	7.50844
Chr01	25583266	25583446	181	MD01G1146000	MD01G1146000	2153	MD01G1146000	GO:0003674(molecular_function);GO:0005634(nucleus)	00230(Purine metabolism)	K13484	EC:3.5.2.17;EC:4.1.1.97	PREDICTED: L10-interacting MYB domain-containing protein-like [Malus domestica]	Exon (MD01G1146000/MD01G1146000, exon 4 of 4)	-0.309	0.437522	0.152	up	0.940531	-0.0884528	0.853045	0.974158	down	no	3.33456	3.25917	3.51108	3.49957
Chr01	25601728	25602839	1112	MD01G1146800	MD01G1146800	868	MD01G1146800	GO:0003677(DNA binding);GO:0003700(transcription factor activity, sequence-specific DNA binding);GO:0005634(nucleus);GO:0006351(transcription, DNA-templated);GO:0006355(regulation of transcription, DNA-templated);GO:0009739(response to gibberellin);GO:0009751(response to salicylic acid);GO:0044212(transcription regulatory region DNA binding)	NA	NA	NA	transcription factor DIVARICATA-like [Malus domestica]	Exon (MD01G1146800/MD01G1146800, exon 1 of 2)	-3.44	4.7863e-05	0.275	up	0.720188	-0.473554	3.29948e-05	0.00201867	down	no	12.108	11.0225	16.3761	15.7412
Chr01	25674514	25674807	294	MD01G1147700	MD01G1147700	702	MD01G1147700	GO:0003674(molecular_function);GO:0005634(nucleus);GO:0008150(biological_process)	04144(Endocytosis)	K05747	NA	PREDICTED: formin-like protein 20 [Malus domestica]	3' UTR	-0.77	0.0851138	0.129	up	0.905478	-0.143249	0.394882	0.796982	down	no	34.5499	33.4521	40.492	34.6087
Chr01	25858854	25859002	149	MD01G1149600	MD01G1149600	2719	MD01G1149600	NA	NA	NA	NA	PREDICTED: uncharacterized protein LOC103455123 [Malus domestica]	3' UTR	-0.646	0.126474	0.882	up	1.01126	0.0161553	0.806956	0.963754	up	no	1.7495	1.36243	1.44865	1.62863
Chr01	25860256	25860464	209	MD01G1149700	MD01G1149700	479	MD01G1149700	GO:0004222(metalloendopeptidase activity);GO:0006508(proteolysis);GO:0008237(metallopeptidase activity);GO:0009507(chloroplast);GO:0009535(chloroplast thylakoid membrane);GO:0016021(integral component of membrane);GO:0031969(chloroplast membrane)	NA	NA	NA	PREDICTED: probable zinc metalloprotease EGY2, chloroplastic [Malus domestica]	Exon (MD01G1149700/MD01G1149700, exon 2 of 12)	-1.44	0.0112202	0.196	up	1.10623	0.14565	0.0586932	0.358426	up	no	48.5854	53.6863	44.4735	47.9772
Chr01	25863000	25863208	209	MD01G1149700	MD01G1149700	3223	MD01G1149700	GO:0004222(metalloendopeptidase activity);GO:0006508(proteolysis);GO:0008237(metallopeptidase activity);GO:0009507(chloroplast);GO:0009535(chloroplast thylakoid membrane);GO:0016021(integral component of membrane);GO:0031969(chloroplast membrane)	NA	NA	NA	PREDICTED: probable zinc metalloprotease EGY2, chloroplastic [Malus domestica]	3' UTR	-0.957	0.0467735	0.231	up	1.10623	0.14565	0.0586932	0.358426	up	no	48.5854	53.6863	44.4735	47.9772
Chr01	25919191	25919549	359	MD01G1150700	MD01G1150700	1653	MD01G1150700	GO:0005198(structural molecule activity);GO:0030125(clathrin vesicle coat);GO:0032050(clathrin heavy chain binding);GO:0072583(clathrin-mediated endocytosis)	04144(Endocytosis)	K04645	NA	PREDICTED: clathrin light chain 2-like [Malus domestica]	3' UTR	-2.87	0.000218776	0.671	up	0.983618	-0.0238303	0.789248	0.958189	down	no	4.83705	5.00723	5.2355	4.77274
Chr01	25921246	25921693	448	MD01G1150700	MD01G1150700	3708	MD01G1150700	GO:0005198(structural molecule activity);GO:0030125(clathrin vesicle coat);GO:0032050(clathrin heavy chain binding);GO:0072583(clathrin-mediated endocytosis)	04144(Endocytosis)	K04645	NA	PREDICTED: clathrin light chain 2-like [Malus domestica]	3' UTR	-0.644	0.12735	0.191	up	0.983618	-0.0238303	0.789248	0.958189	down	no	4.83705	5.00723	5.2355	4.77274
Chr01	26080159	26080337	179	MD01G1152100	MD01G1152100	4621	MD01G1152100	GO:0004497(monooxygenase activity);GO:0007275(multicellular organism development);GO:0010268(brassinosteroid homeostasis);GO:0016125(sterol metabolic process);GO:0016132(brassinosteroid biosynthetic process)	00905(Brassinosteroid biosynthesis)	K09588	EC:1.14.-.-	PREDICTED: cytochrome P450 90A1-like isoform X2 [Malus domestica]	3' UTR	-1.86	0.00338844	0.22	up	0.751533	-0.412091	0.00013864	0.0060187	down	no	54.3724	53.1955	71.779	71.3522
Chr01	26133460	26134218	759	MD01G1153000	MD01G1153000	3096	MD01G1153000	GO:0004435(phosphatidylinositol phospholipase C activity);GO:0004629(phospholipase C activity);GO:0004871(signal transducer activity);GO:0005886(plasma membrane);GO:0007165(signal transduction);GO:0009553(embryo sac development);GO:0009556(microsporogenesis);GO:0010601(positive regulation of auxin biosynthetic process);GO:0016042(lipid catabolic process);GO:0035556(intracellular signal transducti…	00562(Inositol phosphate metabolism)	K19006	EC:3.1.4.11	PREDICTED: phosphoinositide phospholipase C 2-like [Malus domestica]	3' UTR	-13.1	1.99526e-15	0.53	up	0.995583	-0.00638675	0.636867	0.91016	down	no	54.5446	49.2014	51.0725	53.1338
Chr01	26186031	26186265	235	MD01G1153500	MD01G1153500	2466	MD01G1153500	GO:0003677(DNA binding);GO:0005634(nucleus);GO:0006351(transcription, DNA-templated);GO:0006355(regulation of transcription, DNA-templated);GO:0008270(zinc ion binding);GO:0016568(chromatin modification);GO:0035064(methylated histone binding);GO:0044212(transcription regulatory region DNA binding)	NA	NA	NA	PHD finger protein ALFIN-LIKE 2-like [Malus domestica]	3' UTR	-0.73	0.0954993	-0.358	down	1.1372	0.185492	0.205596	0.633796	up	no	4.19343	4.62806	4.02337	3.7338
Chr01	26225119	26225447	329	MD01G1154000	MD01G1154000	1179	MD01G1154000	GO:0003677(DNA binding);GO:0003700(transcription factor activity, sequence-specific DNA binding);GO:0005634(nucleus);GO:0006355(regulation of transcription, DNA-templated);GO:0009409(response to cold);GO:0010200(response to chitin);GO:0046872(metal ion binding);GO:0050832(defense response to fungus)	NA	NA	NA	zinc finger CCCH domain-containing protein 29-like [Malus domestica]	Exon (MD01G1154000/MD01G1154000, exon 2 of 2)	-1.6	0.00707946	0.195	up	0.924904	-0.112625	0.561098	0.882223	down	no	28.5473	29.8205	32.6883	30.4186
Chr01	26226551	26226969	419	MD01G1154000	MD01G1154000	2611	MD01G1154000	GO:0003677(DNA binding);GO:0003700(transcription factor activity, sequence-specific DNA binding);GO:0005634(nucleus);GO:0006355(regulation of transcription, DNA-templated);GO:0009409(response to cold);GO:0010200(response to chitin);GO:0046872(metal ion binding);GO:0050832(defense response to fungus)	NA	NA	NA	zinc finger CCCH domain-containing protein 29-like [Malus domestica]	3' UTR	-0.858	0.0630957	0.121	up	0.924904	-0.112625	0.561098	0.882223	down	no	28.5473	29.8205	32.6883	30.4186
Chr01	26243811	26244048	238	MD01G1154300	MD01G1154300	118	MD01G1154300	GO:0051213(dioxygenase activity)	NA	NA	NA	PREDICTED: gibberellin 2-beta-dioxygenase 2-like [Malus domestica]	5' UTR	-1.06	0.0338844	0.543	up	0.978438	-0.031447	0.952069	0.993614	down	no	2.90799	3.95185	3.32219	3.68881
Chr01	26277848	26278896	1049	MD01G1154600	MD01G1154600	30	MD01G1154600	GO:0004722(protein serine/threonine phosphatase activity);GO:0005634(nucleus);GO:0006470(protein dephosphorylation);GO:0009536(plastid);GO:0009611(response to wounding);GO:0009620(response to fungus);GO:0009738(abscisic acid-activated signaling pathway);GO:0046872(metal ion binding);GO:0050832(defense response to fungus)	NA	NA	NA	PREDICTED: probable protein phosphatase 2C 25 [Malus domestica]	5' UTR	-1.24	0.0199526	0.221	up	1.15939	0.213361	0.0622799	0.368497	up	no	8.40051	7.65703	7.81412	6.03592
Chr01	26304225	26304841	617	MD01G1154700	MD01G1154700	9572	MD01G1154700	GO:0005198(structural molecule activity);GO:0005515(protein binding);GO:0005773(vacuole);GO:0005774(vacuolar membrane);GO:0005794(Golgi apparatus);GO:0005829(cytosol);GO:0005886(plasma membrane);GO:0006886(intracellular protein transport);GO:0006897(endocytosis);GO:0009506(plasmodesma);GO:0030130(clathrin coat of trans-Golgi network vesicle);GO:0030132(clathrin coat of coated pit)	04144(Endocytosis)	K04646	NA	PREDICTED: clathrin heavy chain 1 [Malus domestica]	3' UTR	-2.72	0.000331131	0.293	up	1.04988	0.0702279	0.200049	0.62611	up	no	32.816	30.8909	29.7553	30.9248
Chr01	26305653	26306039	387	MD01G1154800	MD01G1154800	59	MD01G1154800	GO:0004377(GDP-Man:Man3GlcNAc2-PP-Dol alpha-1,2-mannosyltransferase activity);GO:0005576(extracellular region);GO:0005783(endoplasmic reticulum);GO:0005789(endoplasmic reticulum membrane);GO:0006487(protein N-linked glycosylation);GO:0006490(oligosaccharide-lipid intermediate biosynthetic process);GO:0006970(response to osmotic stress);GO:0009737(response to abscisic acid);GO:0009832(plant-type c…	00510(N-Glycan biosynthesis)	K03844	EC:2.4.1.131	PREDICTED: LOW QUALITY PROTEIN: GDP-Man:Man(3)GlcNAc(2)-PP-Dol alpha-1,2-mannosyltransferase-like [Pyrus x bretschneideri]	5' UTR	-1.81	0.00389045	-0.404	down	0.954619	-0.0670035	0.924469	0.98653	down	no	8.21018	7.66389	8.72095	7.90775
Chr01	26310463	26310670	208	MD01G1154900	MD01G1154900	1433	MD01G1154900	GO:0003674(molecular_function);GO:0005739(mitochondrion);GO:0008150(biological_process);GO:0009535(chloroplast thylakoid membrane);GO:0016021(integral component of membrane)	NA	NA	NA	PREDICTED: uncharacterized protein LOC103437429 isoform X2 [Malus domestica]	3' UTR	-1.42	0.0120226	0.12	up	1.10248	0.140753	0.0592484	0.360228	up	no	155.707	171.374	144.926	151.751
Chr01	26439332	26439422	91	MD01G1157100	MD01G1157100	237	MD01G1157100	GO:0005198(structural molecule activity);GO:0005783(endoplasmic reticulum);GO:0005789(endoplasmic reticulum membrane);GO:0008150(biological_process);GO:0016021(integral component of membrane)	NA	NA	NA	PREDICTED: serine/threonine-protein phosphatase 6 regulatory ankyrin repeat subunit B-like [Malus domestica]	Exon (MD01G1157100/MD01G1157100, exon 1 of 2)	-0.59	0.153462	0.857	up	1.60318	0.680935	0.017254	0.185728	up	no	1.91654	1.2674	0.821246	1.16477
Chr01	26539806	26539866	61	MD01G1158700	MD01G1158700	2198	MD01G1158700	GO:0005451(monovalent cation:proton antiporter activity);GO:0006885(regulation of pH);GO:0012505(endomembrane system)	00562(Inositol phosphate metabolism);04070(Phosphatidylinositol signaling system)	K19801	EC:2.7.1.67	PREDICTED: cation/H(+) antiporter 15-like [Prunus mume]	Exon (MD01G1158700/MD01G1158700, exon 3 of 3)	-0.305	0.445656	1.49	up	1.13648	0.184574	1	1	up	no	0.129426	0.283478	0.198229	0.165089
Chr01	26578207	26578914	708	MD01G1159500	MD01G1159500	622	MD01G1159500	GO:0005768(endosome);GO:0006897(endocytosis);GO:0016050(vesicle organization);GO:0019898(extrinsic component of membrane);GO:0035091(phosphatidylinositol binding)	04144(Endocytosis)	K17917	NA	PREDICTED: sorting nexin 2A-like [Malus domestica]	Exon (MD01G1159500/MD01G1159500, exon 1 of 5)	-0.721	0.0977237	0.288	up	1.01142	0.0163774	0.717224	0.936414	up	no	5.36199	3.643	4.30714	4.5962
Chr01	26579371	26581119	1749	MD01G1159500	MD01G1159500	1786	MD01G1159500	GO:0005768(endosome);GO:0006897(endocytosis);GO:0016050(vesicle organization);GO:0019898(extrinsic component of membrane);GO:0035091(phosphatidylinositol binding)	04144(Endocytosis)	K17917	NA	PREDICTED: sorting nexin 2A-like [Malus domestica]	3' UTR	-2.08	0.0018197	0.608	up	1.01142	0.0163774	0.717224	0.936414	up	no	5.36199	3.643	4.30714	4.5962
Chr01	26608468	26608674	207	MD01G1159900	MD01G1159900	10972	MD01G1159900	GO:0009507(chloroplast)	NA	NA	NA	PREDICTED: biotin carboxyl carrier protein of acetyl-CoA carboxylase-like [Malus domestica]	3' UTR	-0.721	0.0977237	0.412	up	1.07772	0.107988	0.109818	0.484016	up	no	21.4593	19.1089	18.835	18.8075
Chr01	26609705	26610764	1060	MD01G1160000	MD01G1160000	89	MD01G1160000	GO:0007275(multicellular organism development);GO:0009507(chloroplast);GO:0009543(chloroplast thylakoid lumen);GO:0009741(response to brassinosteroid);GO:0015995(chlorophyll biosynthetic process);GO:0016021(integral component of membrane);GO:0031969(chloroplast membrane)	04144(Endocytosis)	K17917	NA	PREDICTED: protein RETICULATA-RELATED 5, chloroplastic [Malus domestica]	5' UTR	-17	1.58489e-19	0.311	up	1.15646	0.20971	0.010311	0.134956	up	no	66.8954	68.3517	55.4874	61.4622
Chr01	26625213	26625628	416	MD01G1160200	MD01G1160200	841	MD01G1160200	GO:0005451(monovalent cation:proton antiporter activity);GO:0006885(regulation of pH);GO:0012505(endomembrane system)	NA	NA	NA	PREDICTED: cation/H(+) antiporter 15-like [Malus domestica]	Exon (MD01G1160200/MD01G1160200, exon 2 of 2)	-1.65	0.0060256	0.208	up	1.05755	0.0807278	0.180466	0.601279	up	no	23.9803	23.0993	22.9724	21.5452
Chr01	26633432	26634443	1012	MD01G1160800	MD01G1160800	1495	MD01G1160800	GO:0004518(nuclease activity);GO:0004520(endodeoxyribonuclease activity);GO:0004521(endoribonuclease activity);GO:0005886(plasma membrane);GO:0006308(DNA catabolic process);GO:0006401(RNA catabolic process);GO:0046872(metal ion binding)	NA	NA	NA	PREDICTED: staphylococcal-like nuclease CAN2 [Malus domestica]	3' UTR	-0.998	0.040738	0.214	up	0.826691	-0.274579	0.108798	0.481823	down	no	7.11002	7.43808	9.09272	8.50526
Chr01	26683178	26683237	60	MD01G1161700	MD01G1161700	1807	MD01G1161700	GO:0005634(nucleus)	NA	NA	NA	PREDICTED: transcription factor SCREAM2 isoform X2 [Malus domestica]	Exon (MD01G1161700/MD01G1161700, exon 4 of 4)	-0.994	0.0416869	0.503	up	0.914535	-0.12889	0.676963	0.923214	down	no	9.20317	12.7127	11.9081	12.0558
Chr01	26864344	26864553	210	MD01G1163900	MD01G1163900	1521	MD01G1163900	GO:0005215(transporter activity);GO:0005345(purine nucleobase transmembrane transporter activity);GO:0006863(purine nucleobase transport);GO:0015853(adenine transport);GO:0015854(guanine transport);GO:0016020(membrane);GO:0016021(integral component of membrane);GO:0022857(transmembrane transporter activity)	NA	NA	NA	PREDICTED: adenine/guanine permease AZG1-like [Pyrus x bretschneideri]	Exon (MD01G1163900/MD01G1163900, exon 1 of 1)	-1.18	0.0239883	1.18	up	0.924422	-0.113377	0.706716	0.932763	down	no	4.3481	3.97432	4.21709	4.78575
Chr01	26869850	26869909	60	MD01G1164000	MD01G1164000	1794	MD01G1164000	GO:0009507(chloroplast)	NA	NA	NA	PREDICTED: phosphoglucan phosphatase LSF2, chloroplastic [Malus domestica]	Exon (MD01G1164000/MD01G1164000, exon 3 of 5)	-0.477	0.226986	-0.0968	down	1.2196	0.286411	0.000538789	0.0170623	up	no	43.8072	44.4982	35.477	36.9281
Chr01	26876376	26876514	139	MD01G1164200	MD01G1164200	816	MD01G1164200	GO:0003674(molecular_function);GO:0005829(cytosol);GO:0008150(biological_process)	NA	NA	NA	PREDICTED: macro domain-containing protein VPA0103 [Malus domestica]	Exon (MD01G1164200/MD01G1164200, exon 2 of 7)	-0.889	0.057544	-0.198	down	0.916173	-0.126307	0.460429	0.835516	down	no	40.6925	41.1839	45.2596	44.1083
Chr01	26877320	26877496	177	MD01G1164200	MD01G1164200	1760	MD01G1164200	GO:0003674(molecular_function);GO:0005829(cytosol);GO:0008150(biological_process)	NA	NA	NA	PREDICTED: macro domain-containing protein VPA0103 [Malus domestica]	3' UTR	-0.978	0.0436516	0.202	up	0.916173	-0.126307	0.460429	0.835516	down	no	40.6925	41.1839	45.2596	44.1083
Chr01	27221387	27222038	652	MD01G1167600	MD01G1167600	0	MD01G1167600	GO:0003674(molecular_function);GO:0008150(biological_process);GO:0009536(plastid)	NA	NA	NA	PREDICTED: uncharacterized protein LOC103423635 [Malus domestica]	Exon (MD01G1167600/MD01G1167600, exon 1 of 1)	-15.8	3.16228e-18	0.805	up	1.4101	0.495797	0.00140395	0.0347464	up	no	20.7131	25.4495	19.4139	13.3232
Chr01	27246639	27247859	1221	MD01G1168000	MD01G1168000	1194	MD01G1168000	GO:0000049(tRNA binding);GO:0004812(aminoacyl-tRNA ligase activity);GO:0005737(cytoplasm);GO:0005829(cytosol);GO:0009506(plasmodesma)	00450(Selenocompound metabolism);00970(Aminoacyl-tRNA biosynthesis)	K01874	EC:6.1.1.10	PREDICTED: tRNA-aminoacylation cofactor arc1-like [Pyrus x bretschneideri]	Exon (MD01G1168000/MD01G1168000, exon 5 of 12)	-4.63	2.18776e-06	0.297	up	0.939456	-0.0901033	0.707169	0.932763	down	no	24.8585	24.0591	26.3772	25.6929
Chr01	27248907	27249513	607	MD01G1168000	MD01G1168000	3462	MD01G1168000	GO:0000049(tRNA binding);GO:0004812(aminoacyl-tRNA ligase activity);GO:0005737(cytoplasm);GO:0005829(cytosol);GO:0009506(plasmodesma)	00450(Selenocompound metabolism);00970(Aminoacyl-tRNA biosynthesis)	K01874	EC:6.1.1.10	PREDICTED: tRNA-aminoacylation cofactor arc1-like [Pyrus x bretschneideri]	3' UTR	-1.52	0.00891251	0.383	up	0.939456	-0.0901033	0.707169	0.932763	down	no	24.8585	24.0591	26.3772	25.6929
Chr01	27301693	27302050	358	MD01G1168900	MD01G1168900	2181	MD01G1168900	GO:0003674(molecular_function);GO:0007568(aging);GO:0009507(chloroplast)	03420(Nucleotide excision repair)	K10838	NA	PREDICTED: rhodanese-like domain-containing protein 7 [Malus domestica]	3' UTR	-3.29	7.07946e-05	0.574	up	1.0086	0.0123526	0.581095	0.890766	up	no	9.54153	8.78	9.16194	9.00339
Chr01	27306398	27306637	240	MD01G1169100	MD01G1169100	1078	MD01G1169100	GO:0003677(DNA binding);GO:0003700(transcription factor activity, sequence-specific DNA binding);GO:0003746(translation elongation factor activity);GO:0005634(nucleus);GO:0005829(cytosol);GO:0006351(transcription, DNA-templated);GO:0006354(DNA-templated transcription, elongation);GO:0006355(regulation of transcription, DNA-templated);GO:0006414(translational elongation);GO:0008270(zinc ion bindin…	NA	NA	NA	PREDICTED: transcription elongation factor TFIIS-like [Malus domestica]	Exon (MD01G1169100/MD01G1169100, exon 2 of 2)	-1.41	0.0123027	0.278	up	0.948034	-0.0769894	0.82242	0.967396	down	no	13.8672	13.6426	14.4891	14.5286
Chr01	27379554	27379763	210	MD01G1170500	MD01G1170500	3631	MD01G1170500	GO:0003674(molecular_function);GO:0005575(cellular_component);GO:0015074(DNA integration)	03008(Ribosome biogenesis in eukaryotes);03018(RNA degradation)	K12619	EC:3.1.13.-	Retrovirus-related Pol polyprotein from transposon TNT 1-94, partial [Cajanus cajan]	Exon (MD01G1170500/MD01G1170500, exon 4 of 5)	-0.68	0.11272	0.251	up	1.09294	0.128213	0.204838	0.632497	up	no	3.45914	3.04283	3.19768	2.75138
Chr01	27404596	27404863	268	MD01G1171200	MD01G1171200	2425	MD01G1171200	GO:0004416(hydroxyacylglutathione hydrolase activity);GO:0005737(cytoplasm);GO:0005829(cytosol);GO:0019243(methylglyoxal catabolic process to D-lactate via S-lactoyl-glutathione);GO:0046872(metal ion binding)	00620(Pyruvate metabolism)	K01069	EC:3.1.2.6	PREDICTED: hydroxyacylglutathione hydrolase cytoplasmic [Malus domestica]	3' UTR	-1.36	0.0141254	0.418	up	0.928563	-0.106929	0.607328	0.903022	down	no	19.2256	17.7018	20.2672	19.5011
Chr01	27411954	27412313	360	MD01G1171400	MD01G1171400	3812	MD01G1171400	GO:0008270(zinc ion binding);GO:0016021(integral component of membrane)	NA	NA	NA	PREDICTED: RING finger and transmembrane domain-containing protein 2-like [Malus domestica]	3' UTR	-3.41	5.24807e-05	0.733	up	0.963221	-0.0540612	0.998968	1	down	no	11.0913	10.8574	11.0292	11.7576
Chr01	27464246	27464306	61	MD01G1172600	MD01G1172600	30	MD01G1172600	GO:0003674(molecular_function);GO:0005739(mitochondrion);GO:0008150(biological_process)	NA	NA	NA	PREDICTED: uncharacterized protein LOC103438463 [Malus domestica]	Exon (MD01G1172600/MD01G1172600, exon 1 of 8)	-0.496	0.212324	0.37	up	0.979666	-0.0296385	0.817256	0.966851	down	no	15.4078	14.8336	15.0769	15.7922
Chr01	27466935	27467264	330	MD01G1172600	MD01G1172600	2719	MD01G1172600	GO:0003674(molecular_function);GO:0005739(mitochondrion);GO:0008150(biological_process)	NA	NA	NA	PREDICTED: uncharacterized protein LOC103438463 [Malus domestica]	3' UTR	-2.46	0.000660693	0.437	up	0.979666	-0.0296385	0.817256	0.966851	down	no	15.4078	14.8336	15.0769	15.7922
Chr01	27473011	27473759	749	MD01G1172700	MD01G1172700	2937	MD01G1172700	GO:0003674(molecular_function);GO:0005576(extracellular region);GO:0008150(biological_process)	NA	NA	NA	PREDICTED: serine/arginine repetitive matrix protein 1-like isoform X1 [Pyrus x bretschneideri]	Exon (MD01G1172700/MD01G1172700, exon 7 of 9)	-3.12	0.000112202	0.387	up	0.880884	-0.182976	0.33392	0.753649	down	no	6.26035	4.54893	5.94008	6.33087
Chr01	27532775	27533054	280	MD01G1174000	MD01G1174000	88	MD01G1174000	GO:0000166(nucleotide binding);GO:0003723(RNA binding);GO:0005515(protein binding);GO:0005634(nucleus);GO:0005774(vacuolar membrane);GO:0008143(poly(A) binding);GO:0008150(biological_process);GO:0016607(nuclear speck);GO:0043621(protein self-association)	03015(mRNA surveillance pathway)	K14396	NA	PREDICTED: polyadenylate-binding protein 1-like [Pyrus x bretschneideri]	5' UTR	-2.89	0.00020893	0.429	up	0.919681	-0.120795	0.502072	0.855529	down	no	22.1851	20.4497	23.0418	23.3165
Chr01	27699843	27700108	266	MD01G1176200	MD01G1176200	2133	MD01G1176200	GO:0000079(regulation of cyclin-dependent protein serine/threonine kinase activity);GO:0004693(cyclin-dependent protein serine/threonine kinase activity);GO:0005515(protein binding);GO:0007049(cell cycle);GO:0019901(protein kinase binding);GO:0051301(cell division);GO:0051726(regulation of cell cycle)	01200(Carbon metabolism);01210(2-Oxocarboxylic acid metabolism);01230(Biosynthesis of amino acids);00020(Citrate cycle (TCA cycle));00630(Glyoxylate and dicarboxylate metabolism)	K01647	EC:2.3.3.1	PREDICTED: cyclin-U4-1 [Malus domestica]	Exon (MD01G1176200/MD01G1176200, exon 2 of 2)	-0.943	0.0489779	0.271	up	0.937723	-0.0927668	0.763853	0.950679	down	no	10.979	10.5647	11.9322	11.0423
Chr01	27929801	27930642	842	MD01G1179600	MD01G1179600	838	MD01G1179600	GO:0009507(chloroplast);GO:0016021(integral component of membrane)	03040(Spliceosome)	K12890	NA	PREDICTED: uncharacterized protein LOC103952743 isoform X1 [Pyrus x bretschneideri]	3' UTR	-0.61	0.142561	0.224	up	0.867011	-0.205878	0.211898	0.640557	down	no	5.68138	5.8858	6.68968	6.65177
Chr01	27932564	27932684	121	MD01G1179600	MD01G1179600	3601	MD01G1179600	GO:0009507(chloroplast);GO:0016021(integral component of membrane)	03040(Spliceosome)	K12890	NA	PREDICTED: uncharacterized protein LOC103952743 isoform X1 [Pyrus x bretschneideri]	3' UTR	-0.547	0.177828	0.483	up	0.867011	-0.205878	0.211898	0.640557	down	no	5.68138	5.8858	6.68968	6.65177
Chr01	27979609	27979789	181	MD01G1180300	MD01G1180300	2503	MD01G1180300	GO:0009507(chloroplast);GO:0016021(integral component of membrane)	03040(Spliceosome)	K12890	NA	PREDICTED: uncharacterized protein LOC103952743 isoform X3 [Pyrus x bretschneideri]	3' UTR	-0.544	0.179473	-0.372	down	0.923268	-0.115179	0.680786	0.923521	down	no	7.6204	8.21677	9.22235	7.93102
Chr01	28027550	28028508	959	MD01G1181200	MD01G1181200	270	MD01G1181200	GO:0000166(nucleotide binding);GO:0000398(mRNA splicing, via spliceosome);GO:0005515(protein binding);GO:0005634(nucleus);GO:0008270(zinc ion binding);GO:0008380(RNA splicing);GO:0045131(pre-mRNA branch point binding)	03013(RNA transport);03015(mRNA surveillance pathway);03018(RNA degradation)	K13126	NA	PREDICTED: branchpoint-bridging protein-like [Pyrus x bretschneideri]	Exon (MD01G1181200/MD01G1181200, exon 1 of 2)	-5.62	1.77828e-07	0.35	up	1.03416	0.0484645	0.338948	0.757887	up	no	12.4766	11.5015	12.7134	10.4725
Chr01	28029197	28029677	481	MD01G1181200	MD01G1181200	1917	MD01G1181200	GO:0000166(nucleotide binding);GO:0000398(mRNA splicing, via spliceosome);GO:0005515(protein binding);GO:0005634(nucleus);GO:0008270(zinc ion binding);GO:0008380(RNA splicing);GO:0045131(pre-mRNA branch point binding)	03013(RNA transport);03015(mRNA surveillance pathway);03018(RNA degradation)	K13126	NA	PREDICTED: branchpoint-bridging protein-like [Pyrus x bretschneideri]	Exon (MD01G1181200/MD01G1181200, exon 1 of 2)	-2.19	0.00138038	0.281	up	1.03416	0.0484645	0.338948	0.757887	up	no	12.4766	11.5015	12.7134	10.4725
Chr01	28030851	28030940	90	MD01G1181200	MD01G1181200	3571	MD01G1181200	GO:0000166(nucleotide binding);GO:0000398(mRNA splicing, via spliceosome);GO:0005515(protein binding);GO:0005634(nucleus);GO:0008270(zinc ion binding);GO:0008380(RNA splicing);GO:0045131(pre-mRNA branch point binding)	03013(RNA transport);03015(mRNA surveillance pathway);03018(RNA degradation)	K13126	NA	PREDICTED: branchpoint-bridging protein-like [Pyrus x bretschneideri]	3' UTR	-0.896	0.0562341	0.509	up	1.03416	0.0484645	0.338948	0.757887	up	no	12.4766	11.5015	12.7134	10.4725
Chr01	28097114	28097293	180	MD01G1182200	MD01G1182200	90	MD01G1182200	GO:0005634(nucleus);GO:0008150(biological_process);GO:0016787(hydrolase activity)	00040(Pentose and glucuronate interconversions);00052(Galactose metabolism);00500(Starch and sucrose metabolism);00520(Amino sugar and nucleotide sugar metabolism)	K00963	EC:2.7.7.9	PREDICTED: uncharacterized protein LOC103439244 [Malus domestica]	5' UTR	-0.747	0.0912011	0.42	up	0.866993	-0.205907	0.25232	0.680802	down	no	5.04216	5.76409	6.25608	6.20797
Chr01	28098847	28099768	922	MD01G1182200	MD01G1182200	1823	MD01G1182200	GO:0005634(nucleus);GO:0008150(biological_process);GO:0016787(hydrolase activity)	00040(Pentose and glucuronate interconversions);00052(Galactose metabolism);00500(Starch and sucrose metabolism);00520(Amino sugar and nucleotide sugar metabolism)	K00963	EC:2.7.7.9	PREDICTED: uncharacterized protein LOC103439244 [Malus domestica]	Exon (MD01G1182200/MD01G1182200, exon 9 of 15)	-2.21	0.00131826	0.679	up	0.866993	-0.205907	0.25232	0.680802	down	no	5.04216	5.76409	6.25608	6.20797
Chr01	28124343	28125180	838	MD01G1182700	MD01G1182700	2230	MD01G1182700	GO:0003729(mRNA binding);GO:0005685(U1 snRNP);GO:0006376(mRNA splice site selection);GO:0071004(U2-type prespliceosome)	NA	NA	NA	PREDICTED: luc7-like protein 3 [Malus domestica]	3' UTR	-12.6	7.94328e-15	0.429	up	0.944863	-0.0818224	0.790817	0.958638	down	no	17.8357	18.1175	20.0239	18.0273
Chr01	28377155	28377562	408	MD01G1184500	MD01G1184500	0	MD01G1184500	GO:0009507(chloroplast);GO:0009534(chloroplast thylakoid);GO:0009535(chloroplast thylakoid membrane);GO:0010207(photosystem II assembly);GO:0016021(integral component of membrane);GO:0042651(thylakoid membrane)	NA	NA	NA	PREDICTED: protein LOW PSII ACCUMULATION 2, chloroplastic-like [Malus domestica]	5' UTR	-1.78	0.0042658	0.171	up	0.945449	-0.0809285	0.812867	0.965415	down	no	28.431	30.4906	31.4419	30.8794
Chr01	28451524	28452354	831	MD01G1185400	MD01G1185400	1621	MD01G1185400	GO:0003755(peptidyl-prolyl cis-trans isomerase activity);GO:0005528(FK506 binding);GO:0005789(endoplasmic reticulum membrane);GO:0061077(chaperone-mediated protein folding)	03030(DNA replication);03420(Nucleotide excision repair);03430(Mismatch repair);03440(Homologous recombination)	K07466	NA	PREDICTED: peptidyl-prolyl cis-trans isomerase FKBP53 isoform X2 [Malus domestica]	Exon (MD01G1185400/MD01G1185400, exon 5 of 11)	-4.49	3.16228e-06	1.03	up	0.647668	-0.626673	0.00157956	0.0379497	down	no	2.19259	2.00228	3.25865	3.21823
Chr01	28460828	28461357	530	MD01G1185600	MD01G1185600	872	MD01G1185600	GO:0005730(nucleolus);GO:0006364(rRNA processing);GO:0030687(preribosome, large subunit precursor);GO:0034399(nuclear periphery);GO:0042273(ribosomal large subunit biogenesis)	NA	NA	NA	PREDICTED: probable rRNA-processing protein EBP2 homolog [Malus domestica]	Exon (MD01G1185600/MD01G1185600, exon 2 of 2)	-6.11	5.12861e-08	0.561	up	0.818828	-0.288367	0.155291	0.562499	down	no	9.86678	6.99607	11.0883	9.50558
Chr01	28495662	28495991	330	MD01G1186100	MD01G1186100	12039	MD01G1186100	GO:0003729(mRNA binding);GO:0005634(nucleus);GO:0006378(mRNA polyadenylation);GO:0006379(mRNA cleavage)	03015(mRNA surveillance pathway)	K14401	NA	PREDICTED: cleavage and polyadenylation specificity factor subunit 1-like isoform X2 [Malus domestica]	3' UTR	-1.05	0.0346737	0.444	up	0.990525	-0.0137352	0.707333	0.932763	down	no	5.05652	5.28919	5.01892	5.42576
Chr01	28533569	28533718	150	MD01G1186600	MD01G1186600	1074	MD01G1186600	GO:0000166(nucleotide binding);GO:0005515(protein binding);GO:0005524(ATP binding);GO:0005886(plasma membrane);GO:0006952(defense response);GO:0009626(plant-type hypersensitive response);GO:0012505(endomembrane system);GO:0043531(ADP binding)	04626(Plant-pathogen interaction)	K13457	NA	PREDICTED: disease resistance protein RPM1-like isoform X1 [Pyrus x bretschneideri]	Exon (MD01G1186600/MD01G1186600, exon 1 of 1)	-1.33	0.0151356	0.414	up	1.02705	0.0385096	0.345567	0.761975	up	no	17.2609	16.9498	16.3755	16.9341
Chr01	28534613	28534673	61	MD01G1186600	MD01G1186600	2118	MD01G1186600	GO:0000166(nucleotide binding);GO:0005515(protein binding);GO:0005524(ATP binding);GO:0005886(plasma membrane);GO:0006952(defense response);GO:0009626(plant-type hypersensitive response);GO:0012505(endomembrane system);GO:0043531(ADP binding)	04626(Plant-pathogen interaction)	K13457	NA	PREDICTED: disease resistance protein RPM1-like isoform X1 [Pyrus x bretschneideri]	Exon (MD01G1186600/MD01G1186600, exon 1 of 1)	-0.662	0.119124	0.278	up	1.02705	0.0385096	0.345567	0.761975	up	no	17.2609	16.9498	16.3755	16.9341
Chr01	28618249	28618608	360	MD01G1187800	MD01G1187800	180	MD01G1187800	GO:0004004(ATP-dependent RNA helicase activity);GO:0010501(RNA secondary structure unwinding)	03040(Spliceosome)	K12823	EC:3.6.4.13	PREDICTED: DEAD-box ATP-dependent RNA helicase 7 [Malus domestica]	Exon (MD01G1187800/MD01G1187800, exon 1 of 14)	-18	1.99526e-20	0.489	up	0.777292	-0.363472	0.00125159	0.0320923	down	no	42.1126	39.0125	54.0029	50.366
Chr01	28621655	28622277	623	MD01G1187800	MD01G1187800	3586	MD01G1187800	GO:0004004(ATP-dependent RNA helicase activity);GO:0010501(RNA secondary structure unwinding)	03040(Spliceosome)	K12823	EC:3.6.4.13	PREDICTED: DEAD-box ATP-dependent RNA helicase 7 [Malus domestica]	3' UTR	-9.01	3.98107e-11	0.444	up	0.777292	-0.363472	0.00125159	0.0320923	down	no	42.1126	39.0125	54.0029	50.366
Chr01	28624022	28624140	119	MD01G1187900	MD01G1187900	740	MD01G1187900	GO:0004222(metalloendopeptidase activity);GO:0005739(mitochondrion);GO:0006508(proteolysis);GO:0016020(membrane);GO:0016021(integral component of membrane)	NA	NA	NA	PREDICTED: uncharacterized protein LOC103439668 [Malus domestica]	Exon (MD01G1187900/MD01G1187900, exon 1 of 3)	-0.52	0.195434	0.319	up	0.99637	-0.00524704	0.766169	0.95168	down	no	5.18608	4.17364	4.6563	4.73752
Chr01	28625936	28626292	357	MD01G1187900	MD01G1187900	2654	MD01G1187900	GO:0004222(metalloendopeptidase activity);GO:0005739(mitochondrion);GO:0006508(proteolysis);GO:0016020(membrane);GO:0016021(integral component of membrane)	NA	NA	NA	PREDICTED: uncharacterized protein LOC103439668 [Malus domestica]	3' UTR	-0.815	0.0724436	0.374	up	0.99637	-0.00524704	0.766169	0.95168	down	no	5.18608	4.17364	4.6563	4.73752
Chr01	28800930	28801257	328	MD01G1188900	MD01G1188900	1611	MD01G1188900	GO:0005515(protein binding)	03040(Spliceosome);04141(Protein processing in endoplasmic reticulum);04144(Endocytosis)	K03283	NA	PREDICTED: protein SUPPRESSOR OF npr1-1, CONSTITUTIVE 1-like [Malus domestica]	Exon (MD01G1188900/MD01G1188900, exon 2 of 5)	-1.3	0.0169824	0.557	up	1.08072	0.111996	0.100407	0.466441	up	no	7.0522	6.98501	6.41865	6.57007
Chr01	29191750	29192472	723	MD01G1193000	MD01G1193000	3141	MD01G1193000	GO:0004747(ribokinase activity);GO:0005524(ATP binding);GO:0005737(cytoplasm);GO:0005829(cytosol);GO:0006014(D-ribose metabolic process);GO:0008865(fructokinase activity);GO:0016301(kinase activity);GO:0019252(starch biosynthetic process);GO:0046686(response to cadmium ion)	00051(Fructose and mannose metabolism);00500(Starch and sucrose metabolism);00520(Amino sugar and nucleotide sugar metabolism)	K00847	EC:2.7.1.4	PREDICTED: probable fructokinase-7 [Malus domestica]	3' UTR	-3.29	7.07946e-05	0.277	up	0.946423	-0.0794426	0.799973	0.961646	down	no	29.4021	27.6873	31.4679	28.8533
Chr01	29196333	29196538	206	MD01G1193100	MD01G1193100	3009	MD01G1193100	GO:0003674(molecular_function);GO:0005575(cellular_component);GO:0008150(biological_process)	NA	NA	NA	PREDICTED: uncharacterized protein LOC103439923 [Malus domestica]	3' UTR	-0.493	0.214289	0.368	up	1.06814	0.0950982	0.528847	0.868198	up	no	3.26552	2.69169	2.76649	2.81069
Chr01	29283950	29284038	89	MD01G1193900	MD01G1193900	1325	MD01G1193900	GO:0005506(iron ion binding);GO:0016705(oxidoreductase activity, acting on paired donors, with incorporation or reduction of molecular oxygen);GO:0031418(L-ascorbic acid binding);GO:0055114(oxidation-reduction process)	NA	NA	NA	PREDICTED: uncharacterized protein LOC103440042 isoform X1 [Malus domestica]	3' UTR	-0.797	0.0776247	-0.452	down	0.979454	-0.0299502	0.849995	0.973166	down	no	13.6216	13.0989	13.5674	13.7136
Chr01	29294469	29294529	61	MD01G1194200	MD01G1194200	360	MD01G1194200	GO:0003674(molecular_function);GO:0005739(mitochondrion);GO:0008150(biological_process)	00500(Starch and sucrose metabolism)	K01176	EC:3.2.1.1	PREDICTED: pentatricopeptide repeat-containing protein At4g38010 [Malus domestica]	Exon (MD01G1194200/MD01G1194200, exon 1 of 4)	-0.274	0.515229	0.848	up	0.952188	-0.0706815	0.86312	0.976836	down	no	8.80095	8.62685	8.88632	9.41658
Chr01	29297831	29298221	391	MD01G1194200	MD01G1194200	3722	MD01G1194200	GO:0003674(molecular_function);GO:0005739(mitochondrion);GO:0008150(biological_process)	00500(Starch and sucrose metabolism)	K01176	EC:3.2.1.1	PREDICTED: pentatricopeptide repeat-containing protein At4g38010 [Malus domestica]	3' UTR	-2.45	0.000660693	0.343	up	0.952188	-0.0706815	0.86312	0.976836	down	no	8.80095	8.62685	8.88632	9.41658
Chr01	29401768	29402037	270	MD01G1195700	MD01G1195700	1180	MD01G1195700	GO:0004683(calmodulin-dependent protein kinase activity);GO:0005516(calmodulin binding);GO:0005634(nucleus);GO:0005737(cytoplasm);GO:0005886(plasma membrane);GO:0009738(abscisic acid-activated signaling pathway);GO:0009931(calcium-dependent protein serine/threonine kinase activity);GO:0018105(peptidyl-serine phosphorylation);GO:0035556(intracellular signal transduction);GO:0046777(protein autopho…	04626(Plant-pathogen interaction)	K13412	EC:2.7.11.1	PREDICTED: calcium-dependent protein kinase 26-like [Malus domestica]	Exon (MD01G1195700/MD01G1195700, exon 2 of 5)	-0.94	0.0489779	0.239	up	0.928057	-0.107714	0.604859	0.902031	down	no	10.0222	10.4139	11.2081	10.8122
Chr01	29403284	29403523	240	MD01G1195700	MD01G1195700	2696	MD01G1195700	GO:0004683(calmodulin-dependent protein kinase activity);GO:0005516(calmodulin binding);GO:0005634(nucleus);GO:0005737(cytoplasm);GO:0005886(plasma membrane);GO:0009738(abscisic acid-activated signaling pathway);GO:0009931(calcium-dependent protein serine/threonine kinase activity);GO:0018105(peptidyl-serine phosphorylation);GO:0035556(intracellular signal transduction);GO:0046777(protein autopho…	04626(Plant-pathogen interaction)	K13412	EC:2.7.11.1	PREDICTED: calcium-dependent protein kinase 26-like [Malus domestica]	3' UTR	-0.848	0.0660693	-0.251	down	0.928057	-0.107714	0.604859	0.902031	down	no	10.0222	10.4139	11.2081	10.8122
Chr01	29418782	29419172	391	MD01G1195900	MD01G1195900	2794	MD01G1195900	GO:0003674(molecular_function);GO:0005886(plasma membrane);GO:0008150(biological_process);GO:0016021(integral component of membrane)	NA	NA	NA	PREDICTED: post-GPI attachment to proteins factor 3 [Malus domestica]	3' UTR	-3.61	3.16228e-05	0.593	up	1.04451	0.0628221	0.260625	0.690417	up	no	24.5824	21.179	21.5315	22.28
Chr01	29423036	29423805	770	MD01G1196000	MD01G1196000	3345	MD01G1196000	GO:0004832(valine-tRNA ligase activity);GO:0005829(cytosol);GO:0006438(valyl-tRNA aminoacylation)	00970(Aminoacyl-tRNA biosynthesis)	K01873	EC:6.1.1.9	PREDICTED: LOW QUALITY PROTEIN: valine--tRNA ligase, mitochondrial 1 [Malus domestica]	Exon (MD01G1196000/MD01G1196000, exon 13 of 21)	-0.679	0.11324	-0.389	down	0.957443	-0.0627419	0.953572	0.993724	down	no	3.6369	3.73044	3.87667	3.81815
Chr01	29426601	29426941	341	MD01G1196000	MD01G1196000	6910	MD01G1196000	GO:0004832(valine-tRNA ligase activity);GO:0005829(cytosol);GO:0006438(valyl-tRNA aminoacylation)	00970(Aminoacyl-tRNA biosynthesis)	K01873	EC:6.1.1.9	PREDICTED: LOW QUALITY PROTEIN: valine--tRNA ligase, mitochondrial 1 [Malus domestica]	3' UTR	-1.13	0.0281838	-0.623	down	0.957443	-0.0627419	0.953572	0.993724	down	no	3.6369	3.73044	3.87667	3.81815
Chr01	29444403	29445027	625	MD01G1196400	MD01G1196400	266	MD01G1196400	GO:0003674(molecular_function);GO:0008150(biological_process);GO:0009507(chloroplast)	01200(Carbon metabolism);00630(Glyoxylate and dicarboxylate metabolism);00380(Tryptophan metabolism);04146(Peroxisome)	K03781	EC:1.11.1.6	PREDICTED: traB domain-containing protein isoform X2 [Malus domestica]	Exon (MD01G1196400/MD01G1196400, exon 1 of 7)	-1.04	0.0363078	0.245	up	1.06033	0.0845192	0.160404	0.570264	up	no	26.7916	28.6852	26.3457	25.9744
Chr01	29581971	29582210	240	MD01G1197700	MD01G1197700	3596	MD01G1197700	GO:0003674(molecular_function);GO:0005634(nucleus)	NA	NA	NA	PREDICTED: protein IQ-DOMAIN 14-like isoform X2 [Malus domestica]	Exon (MD01G1197700/MD01G1197700, exon 4 of 4)	-0.871	0.0616595	0.285	up	1.17456	0.232117	0.0344732	0.276331	up	no	6.23627	5.72311	5.19418	4.98786
Chr01	29603842	29603992	151	MD01G1198100	MD01G1198100	5040	MD01G1198100	GO:0003677(DNA binding);GO:0003700(transcription factor activity, sequence-specific DNA binding);GO:0005634(nucleus);GO:0006351(transcription, DNA-templated);GO:0006355(regulation of transcription, DNA-templated);GO:0008289(lipid binding);GO:0043565(sequence-specific DNA binding);GO:0048497(maintenance of floral organ identity)	00130(Ubiquinone and other terpenoid-quinone biosynthesis)	K02548	EC:2.5.1.74;EC:2.5.1.-	PREDICTED: homeobox-leucine zipper protein ANTHOCYANINLESS 2-like isoform X1 [Malus domestica]	Exon (MD01G1198100/MD01G1198100, exon 8 of 9)	-1.34	0.0147911	0.53	up	0.9813	-0.0272334	0.794925	0.959494	down	no	7.07927	6.61875	7.37983	6.57922
Chr01	29604488	29604847	360	MD01G1198100	MD01G1198100	5686	MD01G1198100	GO:0003677(DNA binding);GO:0003700(transcription factor activity, sequence-specific DNA binding);GO:0005634(nucleus);GO:0006351(transcription, DNA-templated);GO:0006355(regulation of transcription, DNA-templated);GO:0008289(lipid binding);GO:0043565(sequence-specific DNA binding);GO:0048497(maintenance of floral organ identity)	00130(Ubiquinone and other terpenoid-quinone biosynthesis)	K02548	EC:2.5.1.74;EC:2.5.1.-	PREDICTED: homeobox-leucine zipper protein ANTHOCYANINLESS 2-like isoform X1 [Malus domestica]	3' UTR	-1.8	0.00398107	0.454	up	0.9813	-0.0272334	0.794925	0.959494	down	no	7.07927	6.61875	7.37983	6.57922
Chr01	29626975	29627243	269	MD01G1198500	MD01G1198500	179	MD01G1198500	GO:0004674(protein serine/threonine kinase activity);GO:0005515(protein binding);GO:0005524(ATP binding);GO:0005886(plasma membrane);GO:0006468(protein phosphorylation);GO:0009507(chloroplast);GO:0009556(microsporogenesis);GO:0010234(anther wall tapetum cell fate specification);GO:0016020(membrane);GO:0016021(integral component of membrane);GO:0016301(kinase activity);GO:0019199(transmembrane rec…	04075(Plant hormone signal transduction)	K13415	EC:2.7.10.1;EC:2.7.11.1	PREDICTED: leucine-rich repeat receptor protein kinase EMS1-like [Malus domestica]	Exon (MD01G1198500/MD01G1198500, exon 1 of 1)	-1.25	0.0190546	2.26	up	1.26669	0.34106	0.309671	0.735112	up	no	0.361441	0.194503	0.273544	0.165352
Chr01	29654334	29654393	60	MD01G1199200	MD01G1199200	2684	MD01G1199200	GO:0005525(GTP binding);GO:0005622(intracellular);GO:0007264(small GTPase mediated signal transduction);GO:0015031(protein transport)	04144(Endocytosis)	K07937	NA	PREDICTED: LOW QUALITY PROTEIN: ADP-ribosylation factor-related protein 1-like [Malus domestica]	3' UTR	-0.448	0.251768	0.438	up	0.861523	-0.215039	0.320163	0.743935	down	no	5.96815	6.10654	7.00218	7.01333
Chr01	29683321	29683823	503	MD01G1199700	MD01G1199700	709	MD01G1199700	GO:0000166(nucleotide binding);GO:0005515(protein binding);GO:0005634(nucleus);GO:0005737(cytoplasm);GO:0005829(cytosol);GO:0005834(heterotrimeric G-protein complex);GO:0009658(chloroplast organization);GO:0009908(flower development);GO:0010224(response to UV-B);GO:0043496(regulation of protein homodimerization activity);GO:0080008(Cul4-RING E3 ubiquitin ligase complex)	04120(Ubiquitin mediated proteolysis);04712(Circadian rhythm - plant)	K10143	EC:2.3.2.27	PREDICTED: WD repeat-containing protein RUP2-like [Malus domestica]	Exon (MD01G1199700/MD01G1199700, exon 1 of 1)	-0.674	0.11508	0.336	up	1.20368	0.267458	0.102253	0.469202	up	no	4.7004	3.68869	3.40512	3.56439
Chr01	29692775	29693809	1035	MD01G1199900	MD01G1199900	237	MD01G1199900	GO:0003729(mRNA binding);GO:0005515(protein binding);GO:0005634(nucleus);GO:0005849(mRNA cleavage factor complex);GO:0006378(mRNA polyadenylation);GO:0016787(hydrolase activity);GO:0046872(metal ion binding)	03015(mRNA surveillance pathway)	K14397	NA	PREDICTED: pre-mRNA cleavage factor Im 25 kDa subunit 2-like [Malus domestica]	Exon (MD01G1199900/MD01G1199900, exon 1 of 7)	-0.597	0.149279	-0.195	down	0.941485	-0.0869896	0.762934	0.95039	down	no	14.9045	14.9553	16.0614	15.6542
Chr01	29737848	29739901	2054	MD01G1200700	MD01G1200700	1810	MD01G1200700	GO:0003674(molecular_function);GO:0008150(biological_process);GO:0009507(chloroplast)	NA	NA	NA	PREDICTED: A-kinase anchor protein 9-like [Malus domestica]	Exon (MD01G1200700/MD01G1200700, exon 5 of 6)	-14.9	2.51189e-17	0.353	up	1.04075	0.0576241	0.284636	0.713223	up	no	16.7054	14.9312	14.6736	15.7242
Chr01	29770269	29770358	90	MD01G1201400	MD01G1201400	59	MD01G1201400	GO:0006664(glycolipid metabolic process);GO:0012505(endomembrane system);GO:0046527(glucosyltransferase activity)	00514(Other types of O-glycan biosynthesis)	K13667	EC:2.4.1.-	PREDICTED: O-glucosyltransferase rumi homolog [Malus domestica]	5' UTR	-1.66	0.0060256	0.519	up	1.07224	0.100624	0.107666	0.479492	up	no	32.5752	32.388	30.2023	30.3843
Chr01	29770714	29773007	2294	MD01G1201400	MD01G1201400	504	MD01G1201400	GO:0006664(glycolipid metabolic process);GO:0012505(endomembrane system);GO:0046527(glucosyltransferase activity)	00514(Other types of O-glycan biosynthesis)	K13667	EC:2.4.1.-	PREDICTED: O-glucosyltransferase rumi homolog [Malus domestica]	Exon (MD01G1201400/MD01G1201400, exon 1 of 6)	-5.24	4.67735e-07	0.4	up	1.07224	0.100624	0.107666	0.479492	up	no	32.5752	32.388	30.2023	30.3843
Chr01	29809981	29810226	246	MD01G1202100	MD01G1202100	3486	MD01G1202100	GO:0001056(RNA polymerase III activity);GO:0005666(DNA-directed RNA polymerase III complex)	00230(Purine metabolism);00240(Pyrimidine metabolism);03020(RNA polymerase)	K03023	NA	PREDICTED: DNA-directed RNA polymerase III subunit RPC3-like isoform X2 [Malus domestica]	3' UTR	-0.385	0.320627	-0.283	down	1.0079	0.0113459	0.687205	0.925372	up	no	5.09685	4.69349	4.68995	5.0237
Chr01	30012555	30017473	4919	MD01G1204500	MD01G1204500	0	MD01G1204500	GO:0016020(membrane);GO:0016709(oxidoreductase activity, acting on paired donors, with incorporation or reduction of molecular oxygen, NAD(P)H as one donor, and incorporation of one atom of oxygen);GO:0044550(secondary metabolite biosynthetic process)	00903(Limonene and pinene degradation);00945(Stilbenoid, diarylheptanoid and gingerol biosynthesis)	K00517	NA	PREDICTED: cytochrome P450 89A2-like [Malus domestica]	Exon (MD01G1204500/MD01G1204500, exon 1 of 4)	-13.7	5.01187e-16	0.22	up	1.06824	0.0952354	0.134118	0.527647	up	no	28.9603	31.7192	28.8624	27.9409
Chr01	30043530	30044802	1273	MD01G1205000	MD01G1205000	1647	MD01G1205000	GO:0004672(protein kinase activity);GO:0004842(ubiquitin-protein transferase activity);GO:0005524(ATP binding);GO:0005634(nucleus);GO:0005886(plasma membrane);GO:0006468(protein phosphorylation);GO:0016301(kinase activity);GO:0016567(protein ubiquitination);GO:0016874(ligase activity)	04626(Plant-pathogen interaction)	K13429	NA	PREDICTED: U-box domain-containing protein 32 [Malus domestica]	Exon (MD01G1205000/MD01G1205000, exon 5 of 10)	-7.44	1.86209e-09	0.492	up	0.985777	-0.020667	0.745865	0.946256	down	no	10.0776	9.91934	9.90973	10.3757
Chr01	30051186	30051645	460	MD01G1205100	MD01G1205100	2977	MD01G1205100	GO:0003676(nucleic acid binding);GO:0005634(nucleus);GO:0005886(plasma membrane);GO:0008150(biological_process);GO:0008270(zinc ion binding);GO:0046872(metal ion binding)	NA	NA	NA	PREDICTED: uncharacterized protein LOC103442874 [Malus domestica]	Exon (MD01G1205100/MD01G1205100, exon 7 of 10)	-0.435	0.264241	-0.274	down	0.873725	-0.194749	0.458678	0.835146	down	no	1.83284	1.57727	1.71292	2.19004
Chr01	30054202	30054522	321	MD01G1205200	MD01G1205200	0	MD01G1205200	GO:0003674(molecular_function);GO:0005783(endoplasmic reticulum);GO:0008150(biological_process);GO:0016021(integral component of membrane)	NA	NA	NA	PREDICTED: uncharacterized protein LOC103442883 [Malus domestica]	Exon (MD01G1205200/MD01G1205200, exon 1 of 1)	-3.39	5.49541e-05	0.178	up	1.02677	0.0381176	0.400981	0.799815	up	no	97.9445	109.408	95.8704	106.075
Chr01	30064285	30064740	456	MD01G1205400	MD01G1205400	2095	MD01G1205400	GO:0005886(plasma membrane);GO:0009507(chloroplast);GO:0009706(chloroplast inner membrane);GO:0009941(chloroplast envelope);GO:0015031(protein transport);GO:0016491(oxidoreductase activity);GO:0055114(oxidation-reduction process)	00860(Porphyrin and chlorophyll metabolism)	K00218	EC:1.3.1.33	PREDICTED: short-chain dehydrogenase TIC 32, chloroplastic-like isoform X2 [Malus domestica]	3' UTR	-1.9	0.00301995	0.144	up	1.06342	0.0887065	0.131579	0.522859	up	no	127.393	120.599	118.134	115.07
Chr01	30157166	30157891	726	MD01G1206000	MD01G1206000	177	MD01G1206000	GO:0000494(box C/D snoRNA 3'-end processing);GO:0001510(RNA methylation);GO:0003723(RNA binding);GO:0005634(nucleus);GO:0005730(nucleolus);GO:0006351(transcription, DNA-templated);GO:0006355(regulation of transcription, DNA-templated);GO:0006364(rRNA processing);GO:0008033(tRNA processing);GO:0008649(rRNA methyltransferase activity);GO:0015030(Cajal body);GO:0016592(mediator complex);GO:0030515(s…	03008(Ribosome biogenesis in eukaryotes)	K14563	EC:2.1.1.-	PREDICTED: mediator of RNA polymerase II transcription subunit 36a-like [Malus domestica]	Exon (MD01G1206000/MD01G1206000, exon 1 of 7)	-1.06	0.0346737	0.428	up	0.567598	-0.817058	1.51598e-05	0.00110574	down	no	3.76239	3.34897	6.88966	5.6392
Chr01	30231215	30231843	629	MD01G1206800	MD01G1206800	0	MD01G1206800	GO:0003700(transcription factor activity, sequence-specific DNA binding);GO:0005634(nucleus);GO:0006355(regulation of transcription, DNA-templated);GO:0043565(sequence-specific DNA binding)	04075(Plant hormone signal transduction)	K14494	NA	PREDICTED: scarecrow-like protein 8 [Malus domestica]	Exon (MD01G1206800/MD01G1206800, exon 1 of 1)	-13.4	1e-15	0.564	up	0.896372	-0.157831	0.291512	0.719631	down	no	16.3789	16.5005	18.9147	17.7658
Chr01	30232470	30233158	689	MD01G1206800	MD01G1206800	1255	MD01G1206800	GO:0003700(transcription factor activity, sequence-specific DNA binding);GO:0005634(nucleus);GO:0006355(regulation of transcription, DNA-templated);GO:0043565(sequence-specific DNA binding)	04075(Plant hormone signal transduction)	K14494	NA	PREDICTED: scarecrow-like protein 8 [Malus domestica]	Exon (MD01G1206800/MD01G1206800, exon 1 of 1)	-7.11	4.16869e-09	0.517	up	0.896372	-0.157831	0.291512	0.719631	down	no	16.3789	16.5005	18.9147	17.7658
Chr01	30247061	30247628	568	MD01G1207000	MD01G1207000	4913	MD01G1207000	GO:0003674(molecular_function);GO:0005634(nucleus);GO:0008150(biological_process)	NA	NA	NA	PREDICTED: uncharacterized protein LOC103443018 isoform X1 [Malus domestica]	Exon (MD01G1207000/MD01G1207000, exon 5 of 5)	-1.01	0.040738	0.118	up	0.90102	-0.150369	0.349058	0.764296	down	no	18.6966	20.5418	22.3502	21.1987
Chr01	30247867	30248345	479	MD01G1207000	MD01G1207000	5719	MD01G1207000	GO:0003674(molecular_function);GO:0005634(nucleus);GO:0008150(biological_process)	NA	NA	NA	PREDICTED: uncharacterized protein LOC103443018 isoform X1 [Malus domestica]	3' UTR	-6.42	2.34423e-08	0.447	up	0.90102	-0.150369	0.349058	0.764296	down	no	18.6966	20.5418	22.3502	21.1987
Chr01	30276602	30276956	355	MD01G1207800	MD01G1207800	2177	MD01G1207800	GO:0003674(molecular_function);GO:0005737(cytoplasm);GO:0008150(biological_process)	NA	NA	NA	PREDICTED: deSI-like protein At4g17486 [Malus domestica]	3' UTR	-1.18	0.0234423	0.388	up	0.950995	-0.0724896	0.918578	0.985575	down	no	4.45646	4.14615	4.1959	4.84999
Chr01	30317512	30318560	1049	MD01G1208700	MD01G1208700	2106	MD01G1208700	GO:0005515(protein binding);GO:0005524(ATP binding);GO:0005730(nucleolus);GO:0005737(cytoplasm);GO:0005794(Golgi apparatus);GO:0005829(cytosol);GO:0005886(plasma membrane);GO:0006457(protein folding);GO:0009408(response to heat);GO:0016020(membrane);GO:0045087(innate immune response);GO:0051082(unfolded protein binding);GO:0051131(chaperone-mediated protein complex assembly);GO:0071277(cellular r…	04141(Protein processing in endoplasmic reticulum);04626(Plant-pathogen interaction)	K04079	NA	PREDICTED: heat shock protein 83-like [Malus domestica]	3' UTR	-5.17	5.49541e-07	0.292	up	0.993057	-0.010051	0.76443	0.951037	down	no	15.5761	11.1811	12.9663	13.978
Chr01	30332971	30333263	293	MD01G1209000	MD01G1209000	625	MD01G1209000	GO:0005737(cytoplasm);GO:0030001(metal ion transport);GO:0046914(transition metal ion binding);GO:0046916(cellular transition metal ion homeostasis)	NA	NA	NA	PREDICTED: FK506-binding protein 4-like [Malus domestica]	3' UTR	-0.84	0.0676083	0.252	up	0.980692	-0.0281282	0.881147	0.980114	down	no	7.05037	6.85844	7.56993	6.61272
Chr01	30404662	30404958	297	MD01G1210100	MD01G1210100	251	MD01G1210100	GO:0003674(molecular_function);GO:0005575(cellular_component);GO:0008150(biological_process)	NA	NA	NA	PREDICTED: uncharacterized protein LOC103443201 [Malus domestica]	Exon (MD01G1210100/MD01G1210100, exon 2 of 9)	-1.76	0.00446684	0.466	up	1.12456	0.169355	0.0390932	0.293007	up	no	10.1217	10.347	9.04037	9.16117
Chr01	30407542	30407779	238	MD01G1210100	MD01G1210100	3131	MD01G1210100	GO:0003674(molecular_function);GO:0005575(cellular_component);GO:0008150(biological_process)	NA	NA	NA	PREDICTED: uncharacterized protein LOC103443201 [Malus domestica]	Exon (MD01G1210100/MD01G1210100, exon 9 of 9)	-2.01	0.00223872	0.392	up	1.12456	0.169355	0.0390932	0.293007	up	no	10.1217	10.347	9.04037	9.16117
Chr01	30425278	30426026	749	MD01G1210400	MD01G1210400	2536	MD01G1210400	GO:0005515(protein binding);GO:0005634(nucleus);GO:0005737(cytoplasm);GO:0042742(defense response to bacterium);GO:0050832(defense response to fungus)	04626(Plant-pathogen interaction)	K12795	NA	PREDICTED: protein SGT1 homolog [Malus domestica]	3' UTR	-12.8	3.98107e-15	0.451	up	0.975235	-0.0361775	0.85924	0.975902	down	no	34.9117	32.0558	34.899	33.769
Chr01	30436338	30436814	477	MD01G1210600	MD01G1210600	0	MD01G1210600	GO:0009813(flavonoid biosynthetic process);GO:0043231(intracellular membrane-bounded organelle);GO:0052696(flavonoid glucuronidation);GO:0080043(quercetin 3-O-glucosyltransferase activity);GO:0080044(quercetin 7-O-glucosyltransferase activity)	00942(Anthocyanin biosynthesis)	K12938	EC:2.4.1.-	PREDICTED: UDP-glycosyltransferase 88A1-like [Malus domestica]	Exon (MD01G1210600/MD01G1210600, exon 1 of 1)	-13.2	1.58489e-15	0.558	up	0.949036	-0.0754651	0.828936	0.968587	down	no	23.481	21.4652	24.482	22.8779
Chr01	30437349	30437765	417	MD01G1210600	MD01G1210600	1011	MD01G1210600	GO:0009813(flavonoid biosynthetic process);GO:0043231(intracellular membrane-bounded organelle);GO:0052696(flavonoid glucuronidation);GO:0080043(quercetin 3-O-glucosyltransferase activity);GO:0080044(quercetin 7-O-glucosyltransferase activity)	00942(Anthocyanin biosynthesis)	K12938	EC:2.4.1.-	PREDICTED: UDP-glycosyltransferase 88A1-like [Malus domestica]	Exon (MD01G1210600/MD01G1210600, exon 1 of 1)	-1.18	0.0239883	0.218	up	0.949036	-0.0754651	0.828936	0.968587	down	no	23.481	21.4652	24.482	22.8779
Chr01	30566724	30566993	270	MD01G1212200	MD01G1212200	4490	MD01G1212200	GO:0003674(molecular_function);GO:0005575(cellular_component);GO:0008150(biological_process);GO:0044351(macropinocytosis)	04120(Ubiquitin mediated proteolysis);04712(Circadian rhythm - plant)	K10143	EC:2.3.2.27	PREDICTED: WD repeat-containing protein 91 homolog [Malus domestica]	3' UTR	-1.67	0.0057544	0.796	up	0.887246	-0.172594	0.351959	0.766219	down	no	6.06667	6.16282	6.58028	7.20338
Chr01	30629695	30630170	476	MD01G1212800	MD01G1212800	3549	MD01G1212800	GO:0000287(magnesium ion binding);GO:0004743(pyruvate kinase activity);GO:0005524(ATP binding);GO:0005739(mitochondrion);GO:0005829(cytosol);GO:0006096(glycolytic process);GO:0006629(lipid metabolic process);GO:0006633(fatty acid biosynthetic process);GO:0009507(chloroplast);GO:0009570(chloroplast stroma);GO:0010431(seed maturation);GO:0016301(kinase activity);GO:0030955(potassium ion binding);GO…	01200(Carbon metabolism);01230(Biosynthesis of amino acids);00010(Glycolysis / Gluconeogenesis);00620(Pyruvate metabolism);00230(Purine metabolism)	K00873	EC:2.7.1.40	PREDICTED: plastidial pyruvate kinase 2-like [Malus domestica]	3' UTR	-1.14	0.0269153	0.628	up	0.881357	-0.182201	0.379365	0.786902	down	no	4.3493	3.66778	4.6621	4.43419
Chr01	30679046	30680532	1487	MD01G1213500	MD01G1213500	209	MD01G1213500	GO:0003674(molecular_function);GO:0008150(biological_process);GO:0009507(chloroplast)	NA	NA	NA	PREDICTED: uncharacterized protein LOC103964368 [Pyrus x bretschneideri]	3' UTR	-1.65	0.00616595	0.171	up	1.08836	0.122159	0.0943629	0.453673	up	no	28.8336	29.9503	28.7837	25.2277
Chr01	30742346	30742793	448	MD01G1213800	MD01G1213800	1306	MD01G1213800	GO:0000139(Golgi membrane);GO:0005768(endosome);GO:0005794(Golgi apparatus);GO:0005802(trans-Golgi network);GO:0006486(protein glycosylation);GO:0016021(integral component of membrane);GO:0016757(transferase activity, transferring glycosyl groups);GO:0016758(transferase activity, transferring hexosyl groups)	NA	NA	NA	PREDICTED: hydroxyproline O-galactosyltransferase HPGT1-like [Pyrus x bretschneideri]	Exon (MD01G1213800/MD01G1213800, exon 4 of 13)	-0.65	0.124165	0.236	up	1.06451	0.0901847	0.176692	0.597136	up	no	14.3139	13.1618	13.2779	12.5329
Chr01	30744379	30744527	149	MD01G1213800	MD01G1213800	3339	MD01G1213800	GO:0000139(Golgi membrane);GO:0005768(endosome);GO:0005794(Golgi apparatus);GO:0005802(trans-Golgi network);GO:0006486(protein glycosylation);GO:0016021(integral component of membrane);GO:0016757(transferase activity, transferring glycosyl groups);GO:0016758(transferase activity, transferring hexosyl groups)	NA	NA	NA	PREDICTED: hydroxyproline O-galactosyltransferase HPGT1-like [Pyrus x bretschneideri]	3' UTR	-0.807	0.074131	0.36	up	1.06451	0.0901847	0.176692	0.597136	up	no	14.3139	13.1618	13.2779	12.5329
Chr01	30764324	30764442	119	MD01G1214300	MD01G1214300	2759	MD01G1214300	GO:0004842(ubiquitin-protein transferase activity);GO:0005524(ATP binding);GO:0005737(cytoplasm);GO:0006511(ubiquitin-dependent protein catabolic process);GO:0016874(ligase activity);GO:0016925(protein sumoylation)	04141(Protein processing in endoplasmic reticulum);04120(Ubiquitin mediated proteolysis)	K06689	EC:2.3.2.23	hypothetical protein PRUPE_ppa012628mg [Prunus persica]	3' UTR	-0.608	0.143549	0.278	up	0.97469	-0.0369842	0.900264	0.984333	down	no	10.9485	10.7624	11.0171	11.2576
Chr01	31012467	31012735	269	MD01G1217300	MD01G1217300	2633	MD01G1217300	GO:0005249(voltage-gated potassium channel activity);GO:0005887(integral component of plasma membrane);GO:0042391(regulation of membrane potential)	04626(Plant-pathogen interaction)	K05391	NA	PREDICTED: cyclic nucleotide-gated ion channel 1-like [Malus domestica]	Exon (MD01G1217300/MD01G1217300, exon 7 of 7)	-1.39	0.0128825	-0.346	down	0.985221	-0.0214813	0.773697	0.954258	down	no	7.32446	7.8691	7.70667	7.71481
Chr01	31013151	31013300	150	MD01G1217300	MD01G1217300	3317	MD01G1217300	GO:0005249(voltage-gated potassium channel activity);GO:0005887(integral component of plasma membrane);GO:0042391(regulation of membrane potential)	04626(Plant-pathogen interaction)	K05391	NA	PREDICTED: cyclic nucleotide-gated ion channel 1-like [Malus domestica]	3' UTR	-4.08	9.12011e-06	1.33	up	0.985221	-0.0214813	0.773697	0.954258	down	no	7.32446	7.8691	7.70667	7.71481
Chr01	31036743	31037372	630	MD01G1217800	MD01G1217800	2123	MD01G1217800	GO:0005829(cytosol);GO:0008601(protein phosphatase type 2A regulator activity);GO:0035303(regulation of dephosphorylation);GO:0051721(protein phosphatase 2A binding)	NA	NA	NA	PREDICTED: PP2A regulatory subunit TAP46-like [Malus domestica]	3' UTR	-3.96	1.23027e-05	0.37	up	1.09883	0.135969	0.0738909	0.401803	up	no	24.4359	20.4303	20.3388	20.4921
Chr01	31066656	31066746	91	MD01G1218300	MD01G1218300	4209	MD01G1218300	GO:0000419(DNA-directed RNA polymerase V complex);GO:0005515(protein binding);GO:0006306(DNA methylation);GO:0031047(gene silencing by RNA);GO:0042803(protein homodimerization activity);GO:0070921(regulation of production of siRNA involved in chromatin silencing by small RNA);GO:0080188(RNA-directed DNA methylation)	NA	NA	NA	PREDICTED: protein DEFECTIVE IN MERISTEM SILENCING 3-like isoform X1 [Malus domestica]	3' UTR	-0.351	0.366438	0.67	up	0.921846	-0.117402	0.757859	0.949241	down	no	2.08034	1.87346	2.35727	1.93173
Chr01	31068581	31071235	2655	MD01G1218500	MD01G1218500	149	MD01G1218500	GO:0003700(transcription factor activity, sequence-specific DNA binding);GO:0005634(nucleus)	03010(Ribosome)	K02987	NA	PREDICTED: uncharacterized protein LOC103443682 [Malus domestica]	5' UTR	-27.6	1.99526e-30	0.62	up	1.11356	0.155185	0.029803	0.25556	up	no	8.96336	8.43155	8.09746	7.52346
Chr01	31072916	31073089	174	MD01G1218500	MD01G1218500	4484	MD01G1218500	GO:0003700(transcription factor activity, sequence-specific DNA binding);GO:0005634(nucleus)	03010(Ribosome)	K02987	NA	PREDICTED: uncharacterized protein LOC103443682 [Malus domestica]	Exon (MD01G1218500/MD01G1218500, exon 6 of 13)	-0.506	0.205116	0.266	up	1.11356	0.155185	0.029803	0.25556	up	no	8.96336	8.43155	8.09746	7.52346
Chr01	31074429	31075150	722	MD01G1218500	MD01G1218500	5997	MD01G1218500	GO:0003700(transcription factor activity, sequence-specific DNA binding);GO:0005634(nucleus)	03010(Ribosome)	K02987	NA	PREDICTED: uncharacterized protein LOC103443682 [Malus domestica]	3' UTR	-0.527	0.190108	0.211	up	1.11356	0.155185	0.029803	0.25556	up	no	8.96336	8.43155	8.09746	7.52346
Chr01	31080173	31080769	597	MD01G1218600	MD01G1218600	4301	MD01G1218600	GO:0004176(ATP-dependent peptidase activity);GO:0005524(ATP binding);GO:0005759(mitochondrial matrix);GO:0006508(proteolysis);GO:0030163(protein catabolic process)	03430(Mismatch repair)	K10746	EC:3.1.-.-	PREDICTED: CLP protease regulatory subunit CLPX1, mitochondrial [Malus domestica]	3' UTR	-1.24	0.0204174	0.157	up	1.07942	0.110252	0.10708	0.478687	up	no	35.174	34.3714	30.6636	33.7652
Chr01	31085579	31085908	330	MD01G1218700	MD01G1218700	2406	MD01G1218700	GO:0005634(nucleus);GO:0005737(cytoplasm);GO:0006915(apoptotic process);GO:0042787(protein ubiquitination involved in ubiquitin-dependent protein catabolic process);GO:0043161(proteasome-mediated ubiquitin-dependent protein catabolic process);GO:0061630(ubiquitin protein ligase activity)	04120(Ubiquitin mediated proteolysis)	K04506	EC:2.3.2.27	PREDICTED: E3 ubiquitin-protein ligase SINAT5 [Malus domestica]	3' UTR	-2.9	0.000199526	0.435	up	0.849226	-0.235779	0.058872	0.358935	down	no	16.5193	15.9636	19.4648	18.7851
Chr01	31086268	31086446	179	MD01G1218800	MD01G1218800	89	MD01G1218800	GO:0005524(ATP binding);GO:0005739(mitochondrion);GO:0009507(chloroplast);GO:0009793(embryo development ending in seed dormancy)	NA	NA	NA	PREDICTED: pentatricopeptide repeat-containing protein At3g49240-like [Pyrus x bretschneideri]	5' UTR	-0.73	0.0954993	0.602	up	0.821266	-0.284079	0.240266	0.669233	down	no	2.05496	1.91818	2.59057	2.24727
Chr01	31087219	31087308	90	MD01G1218800	MD01G1218800	1040	MD01G1218800	GO:0005524(ATP binding);GO:0005739(mitochondrion);GO:0009507(chloroplast);GO:0009793(embryo development ending in seed dormancy)	NA	NA	NA	PREDICTED: pentatricopeptide repeat-containing protein At3g49240-like [Pyrus x bretschneideri]	Exon (MD01G1218800/MD01G1218800, exon 1 of 1)	-0.775	0.0831764	1.36	up	0.821266	-0.284079	0.240266	0.669233	down	no	2.05496	1.91818	2.59057	2.24727
Chr01	31208095	31208443	349	MD01G1219700	MD01G1219700	89	MD01G1219700	GO:0000398(mRNA splicing, via spliceosome);GO:0003723(RNA binding);GO:0005681(spliceosomal complex)	03040(Spliceosome)	K12827	NA	PREDICTED: splicing factor 3A subunit 3 [Malus domestica]	Exon (MD01G1219700/MD01G1219700, exon 1 of 12)	-4.49	3.16228e-06	1.02	up	0.980054	-0.0290671	0.795905	0.959685	down	no	17.018	16.544	17.2255	17.0196
Chr01	31210115	31210774	660	MD01G1219700	MD01G1219700	2109	MD01G1219700	GO:0000398(mRNA splicing, via spliceosome);GO:0003723(RNA binding);GO:0005681(spliceosomal complex)	03040(Spliceosome)	K12827	NA	PREDICTED: splicing factor 3A subunit 3 [Malus domestica]	Exon (MD01G1219700/MD01G1219700, exon 6 of 12)	-0.921	0.0524807	0.23	up	0.980054	-0.0290671	0.795905	0.959685	down	no	17.018	16.544	17.2255	17.0196
Chr01	31222302	31225680	3379	MD01G1219900	MD01G1219900	477	MD01G1219900	GO:0003674(molecular_function);GO:0005634(nucleus);GO:0005829(cytosol);GO:0008150(biological_process)	NA	NA	NA	PREDICTED: uncharacterized protein LOC103443757 isoform X1 [Malus domestica]	5' UTR	-26.4	3.98107e-29	0.521	up	1.01128	0.0161785	0.463504	0.837197	up	no	17.5093	16.9693	16.9488	17.1453
Chr01	31225829	31226067	239	MD01G1219900	MD01G1219900	4004	MD01G1219900	GO:0003674(molecular_function);GO:0005634(nucleus);GO:0005829(cytosol);GO:0008150(biological_process)	NA	NA	NA	PREDICTED: uncharacterized protein LOC103443757 isoform X1 [Malus domestica]	Exon (MD01G1219900/MD01G1219900, exon 2 of 5)	-3.47	4.46684e-05	0.529	up	1.01128	0.0161785	0.463504	0.837197	up	no	17.5093	16.9693	16.9488	17.1453
Chr01	31503074	31504769	1696	MD01G1223100	MD01G1223100	176	MD01G1223100	NA	NA	NA	NA	PREDICTED: protein PLASTID TRANSCRIPTIONALLY ACTIVE 7-like isoform X1 [Pyrus x bretschneideri]	3' UTR	-4.95	9.54993e-07	0.223	up	1.0261	0.037173	0.350165	0.764825	up	no	48.8733	44.5634	46.0174	45.0426
Chr01	31505789	31505968	180	MD01G1223200	MD01G1223200	239	MD01G1223200	GO:0004721(phosphoprotein phosphatase activity);GO:0004722(protein serine/threonine phosphatase activity);GO:0005634(nucleus);GO:0005730(nucleolus);GO:0005737(cytoplasm);GO:0008287(protein serine/threonine phosphatase complex);GO:0009507(chloroplast);GO:0009570(chloroplast stroma);GO:0009579(thylakoid);GO:0009767(photosynthetic electron transport chain);GO:0016021(integral component of membrane);…	NA	NA	NA	PREDICTED: protein phosphatase 2C 57-like [Malus domestica]	Exon (MD01G1223200/MD01G1223200, exon 1 of 11)	-1.09	0.030903	0.137	up	1.08859	0.122463	0.110574	0.485234	up	no	93.9416	109.103	90.4116	96.109
Chr01	31618013	31618523	511	MD01G1225300	MD01G1225300	5983	MD01G1225300	GO:0000184(nuclear-transcribed mRNA catabolic process, nonsense-mediated decay);GO:0000956(nuclear-transcribed mRNA catabolic process);GO:0005783(endoplasmic reticulum);GO:0006810(transport);GO:0006890(retrograde vesicle-mediated transport, Golgi to ER);GO:0015031(protein transport);GO:0043009(chordate embryonic development);GO:2000623(negative regulation of nuclear-transcribed mRNA catabolic pro…	NA	NA	NA	PREDICTED: MAG2-interacting protein 2-like isoform X1 [Malus domestica]	Exon (MD01G1225300/MD01G1225300, exon 10 of 12)	-1.37	0.0138038	0.478	up	1.07806	0.108443	0.138325	0.535338	up	no	3.75054	4.10719	3.50315	3.78559
Chr01	31649584	31649961	378	MD01G1225900	MD01G1225900	447	MD01G1225900	GO:0003006(developmental process involved in reproduction);GO:0005737(cytoplasm);GO:0005886(plasma membrane);GO:0006811(ion transport);GO:0006857(oligopeptide transport);GO:0009624(response to nematode);GO:0015198(oligopeptide transporter activity);GO:0016021(integral component of membrane);GO:0048316(seed development);GO:0051980(iron-nicotianamine transmembrane transporter activity);GO:0055072(i…	01200(Carbon metabolism);01230(Biosynthesis of amino acids);00030(Pentose phosphate pathway);00710(Carbon fixation in photosynthetic organisms)	K01807	EC:5.3.1.6	PREDICTED: metal-nicotianamine transporter YSL3-like [Malus domestica]	5' UTR	-3	0.000154882	0.406	up	0.938851	-0.0910325	0.743468	0.945403	down	no	19.2538	20.5676	19.4451	22.9699
Chr01	31665902	31665961	60	MD01G1226200	MD01G1226200	177	MD01G1226200	GO:0002229(defense response to oomycetes);GO:0003824(catalytic activity);GO:0005515(protein binding);GO:0005777(peroxisome);GO:0005829(cytosol);GO:0005975(carbohydrate metabolic process);GO:0006098(pentose-phosphate shunt);GO:0009507(chloroplast);GO:0009536(plastid);GO:0009570(chloroplast stroma);GO:0009793(embryo development ending in seed dormancy);GO:0017057(6-phosphogluconolactonase activity)…	01200(Carbon metabolism);00030(Pentose phosphate pathway)	K01057	EC:3.1.1.31	PREDICTED: probable 6-phosphogluconolactonase 4, chloroplastic [Malus domestica]	5' UTR	-0.921	0.0524807	0.601	up	0.908318	-0.138731	0.458265	0.835131	down	no	16.1434	14.8531	18.1658	15.9593
Chr01	31667863	31667981	119	MD01G1226200	MD01G1226200	2138	MD01G1226200	GO:0002229(defense response to oomycetes);GO:0003824(catalytic activity);GO:0005515(protein binding);GO:0005777(peroxisome);GO:0005829(cytosol);GO:0005975(carbohydrate metabolic process);GO:0006098(pentose-phosphate shunt);GO:0009507(chloroplast);GO:0009536(plastid);GO:0009570(chloroplast stroma);GO:0009793(embryo development ending in seed dormancy);GO:0017057(6-phosphogluconolactonase activity)…	01200(Carbon metabolism);00030(Pentose phosphate pathway)	K01057	EC:3.1.1.31	PREDICTED: probable 6-phosphogluconolactonase 4, chloroplastic [Malus domestica]	3' UTR	-1.01	0.0389045	0.28	up	0.908318	-0.138731	0.458265	0.835131	down	no	16.1434	14.8531	18.1658	15.9593
Chr01	31713960	31715079	1120	MD01G1227300	MD01G1227300	1646	MD01G1227300	GO:0005829(cytosol);GO:0008150(biological_process);GO:0009507(chloroplast)	NA	NA	NA	PREDICTED: uncharacterized protein LOC103406597 isoform X3 [Malus domestica]	Exon (MD01G1227300/MD01G1227300, exon 3 of 16)	-0.922	0.0524807	0.187	up	0.983214	-0.0244224	0.75633	0.948874	down	no	12.9114	12.2167	12.9799	12.5772
Chr01	31717746	31718742	997	MD01G1227300	MD01G1227300	5432	MD01G1227300	GO:0005829(cytosol);GO:0008150(biological_process);GO:0009507(chloroplast)	NA	NA	NA	PREDICTED: uncharacterized protein LOC103406597 isoform X3 [Malus domestica]	3' UTR	-1.99	0.00234423	0.444	up	0.983214	-0.0244224	0.75633	0.948874	down	no	12.9114	12.2167	12.9799	12.5772
Chr01	31720930	31720988	59	MD01G1227400	MD01G1227400	118	MD01G1227400	GO:0003674(molecular_function);GO:0008150(biological_process);GO:0009507(chloroplast);GO:0016021(integral component of membrane)	NA	NA	NA	PREDICTED: uncharacterized protein LOC103406599 [Malus domestica]	Exon (MD01G1227400/MD01G1227400, exon 1 of 2)	-0.545	0.179061	-0.28	down	0.92685	-0.109593	0.761821	0.950334	down	no	7.0792	7.5454	8.27425	7.50457
Chr01	31752231	31753158	928	MD01G1227800	MD01G1227800	3627	MD01G1227800	GO:0000166(nucleotide binding);GO:0003723(RNA binding);GO:0005634(nucleus);GO:0005681(spliceosomal complex);GO:0005730(nucleolus);GO:0005829(cytosol);GO:0006397(mRNA processing);GO:0008380(RNA splicing);GO:0016607(nuclear speck)	03040(Spliceosome)	K12890	NA	PREDICTED: serine/arginine-rich splicing factor SR34A [Pyrus x bretschneideri]	3' UTR	-1.93	0.00275423	0.551	up	0.851144	-0.232525	0.205565	0.633776	down	no	5.89027	6.48362	7.28103	7.25692
Chr01	31799385	31799503	119	MD01G1228100	MD01G1228100	622	MD01G1228100	GO:0003674(molecular_function);GO:0005634(nucleus);GO:0008150(biological_process)	NA	NA	NA	PREDICTED: uncharacterized protein LOC103444331 [Malus domestica]	Exon (MD01G1228100/MD01G1228100, exon 1 of 3)	-1.09	0.030903	1.11	up	0.77094	-0.375309	0.220613	0.650394	down	no	1.46411	1.19403	1.76933	1.67859
Chr01	31800997	31801056	60	MD01G1228100	MD01G1228100	2234	MD01G1228100	GO:0003674(molecular_function);GO:0005634(nucleus);GO:0008150(biological_process)	NA	NA	NA	PREDICTED: uncharacterized protein LOC103444331 [Malus domestica]	3' UTR	-0.384	0.321366	0.833	up	0.77094	-0.375309	0.220613	0.650394	down	no	1.46411	1.19403	1.76933	1.67859
Chr01	31809405	31809704	300	MD01G1228200	MD01G1228200	1844	MD01G1228200	GO:0000156(phosphorelay response regulator activity);GO:0000160(phosphorelay signal transduction system);GO:0003677(DNA binding);GO:0005515(protein binding);GO:0005634(nucleus);GO:0006351(transcription, DNA-templated);GO:0006355(regulation of transcription, DNA-templated);GO:0007623(circadian rhythm);GO:0009266(response to temperature stimulus);GO:0010017(red or far-red light signaling pathway);G…	04712(Circadian rhythm - plant)	K12130	NA	PREDICTED: two-component response regulator-like APRR5 isoform X1 [Pyrus x bretschneideri]	Exon (MD01G1228200/MD01G1228200, exon 5 of 8)	-2.17	0.00144544	0.62	up	0.94728	-0.0781376	0.851014	0.973166	down	no	7.33316	8.04938	8.50511	7.73353
Chr01	31873947	31875276	1330	MD01G1229300	MD01G1229300	149	MD01G1229300	GO:0003674(molecular_function);GO:0005634(nucleus);GO:0005829(cytosol);GO:0015031(protein transport)	NA	NA	NA	PREDICTED: nascent polypeptide-associated complex subunit alpha-like protein 2 [Malus domestica]	Exon (MD01G1229300/MD01G1229300, exon 1 of 4)	-8.11	3.54813e-10	0.521	up	1.07218	0.100549	0.164926	0.578218	up	no	24.533	20.4693	21.9066	20.066
Chr01	31875549	31875877	329	MD01G1229300	MD01G1229300	1751	MD01G1229300	GO:0003674(molecular_function);GO:0005634(nucleus);GO:0005829(cytosol);GO:0015031(protein transport)	NA	NA	NA	PREDICTED: nascent polypeptide-associated complex subunit alpha-like protein 2 [Malus domestica]	3' UTR	-0.97	0.0446684	0.18	up	1.07218	0.100549	0.164926	0.578218	up	no	24.533	20.4693	21.9066	20.066
Chr01	31876973	31878099	1127	MD01G1229400	MD01G1229400	267	MD01G1229400	GO:0003674(molecular_function);GO:0005634(nucleus);GO:0005829(cytosol);GO:0015031(protein transport)	NA	NA	NA	PREDICTED: nascent polypeptide-associated complex subunit alpha-like protein 2 [Malus domestica]	Exon (MD01G1229400/MD01G1229400, exon 1 of 4)	-13.4	1e-15	0.621	up	0.978908	-0.0307545	0.835182	0.969471	down	no	14.3627	13.9609	14.8996	14.0343
Chr01	31978663	31978811	149	MD01G1230400	MD01G1230400	237	MD01G1230400	GO:0004674(protein serine/threonine kinase activity);GO:0005524(ATP binding);GO:0005886(plasma membrane);GO:0006468(protein phosphorylation);GO:0016021(integral component of membrane);GO:0016301(kinase activity);GO:0030246(carbohydrate binding)	00520(Amino sugar and nucleotide sugar metabolism)	K01183	EC:3.2.1.14	PREDICTED: L-type lectin-domain containing receptor kinase VIII.2-like [Malus domestica]	Exon (MD01G1230400/MD01G1230400, exon 1 of 2)	-0.473	0.229615	0.073	up	0.943099	-0.0845188	0.751533	0.946889	down	no	29.0991	27.8572	30.8675	29.5251
Chr01	31980056	31980749	694	MD01G1230400	MD01G1230400	1630	MD01G1230400	GO:0004674(protein serine/threonine kinase activity);GO:0005524(ATP binding);GO:0005886(plasma membrane);GO:0006468(protein phosphorylation);GO:0016021(integral component of membrane);GO:0016301(kinase activity);GO:0030246(carbohydrate binding)	00520(Amino sugar and nucleotide sugar metabolism)	K01183	EC:3.2.1.14	PREDICTED: L-type lectin-domain containing receptor kinase VIII.2-like [Malus domestica]	Exon (MD01G1230400/MD01G1230400, exon 1 of 2)	-3.38	5.7544e-05	0.255	up	0.943099	-0.0845188	0.751533	0.946889	down	no	29.0991	27.8572	30.8675	29.5251
Chr01	31989544	31989634	91	MD01G1230500	MD01G1230500	7853	MD01G1230500	GO:0005739(mitochondrion);GO:0008270(zinc ion binding);GO:0016020(membrane);GO:0097250(mitochondrial respiratory chain supercomplex assembly)	NA	NA	NA	PREDICTED: stomatin-like protein 2, mitochondrial [Malus domestica]	3' UTR	-0.376	0.331894	0.469	up	0.871652	-0.198177	0.461037	0.835576	down	no	2.81966	2.29103	2.76556	3.09767
Chr01	32050233	32050412	180	MD01G1231700	MD01G1231700	3442	MD01G1231700	GO:0005634(nucleus);GO:0005776(autophagosome);GO:0006914(autophagy);GO:0015031(protein transport);GO:0031410(cytoplasmic vesicle);GO:1990316(ATG1/ULK1 kinase complex)	04140(Regulation of autophagy)	K08331	NA	PREDICTED: autophagy-related protein 13a-like [Pyrus x bretschneideri]	3' UTR	-0.877	0.060256	0.557	up	0.892203	-0.164557	0.423978	0.814047	down	no	4.64703	4.20075	5.27506	4.64172
Chr01	32089234	32089592	359	MD01G1232300	MD01G1232300	9180	MD01G1232300	GO:0005634(nucleus);GO:0010265(SCF complex assembly);GO:0016567(protein ubiquitination)	03060(Protein export);04141(Protein processing in endoplasmic reticulum)	K09490	NA	PREDICTED: cullin-associated NEDD8-dissociated protein 1 [Malus domestica]	3' UTR	-1.46	0.0104713	0.579	up	1.03172	0.0450551	0.307945	0.734472	up	no	11.233	10.5228	10.7886	10.2983
Chr01	32170132	32170281	150	MD01G1233900	MD01G1233900	2651	MD01G1233900	GO:0003674(molecular_function);GO:0005634(nucleus);GO:0008150(biological_process)	NA	NA	NA	PREDICTED: acidic leucine-rich nuclear phosphoprotein 32-related protein-like [Malus domestica]	3' UTR	-0.28	0.500035	1.15	up	0.501536	-0.995574	1	1	down	no	0.119427	0.181111	0.349037	0.250198
Chr01	32300071	32301069	999	MD01G1235600	MD01G1235600	29	MD01G1235600	GO:0003674(molecular_function);GO:0005634(nucleus);GO:0008150(biological_process)	NA	NA	NA	PREDICTED: uncharacterized protein LOC103426509 [Malus domestica]	5' UTR	-2.9	0.000204174	0.383	up	0.832212	-0.264977	0.187003	0.609802	down	no	7.48524	6.61578	7.6727	9.27133
Chr01	32302508	32304316	1809	MD01G1235700	MD01G1235700	329	MD01G1235700	GO:0000981(RNA polymerase II transcription factor activity, sequence-specific DNA binding);GO:0005634(nucleus);GO:0006357(regulation of transcription from RNA polymerase II promoter)	NA	NA	NA	PREDICTED: transcription factor-like protein DPB isoform X5 [Malus domestica]	Exon (MD01G1235700/MD01G1235700, exon 1 of 9)	-0.97	0.0446684	0.295	up	0.983987	-0.0232891	0.825982	0.968251	down	no	5.83277	6.62691	6.48457	6.17787
Chr01	32305779	32306168	390	MD01G1235700	MD01G1235700	3600	MD01G1235700	GO:0000981(RNA polymerase II transcription factor activity, sequence-specific DNA binding);GO:0005634(nucleus);GO:0006357(regulation of transcription from RNA polymerase II promoter)	NA	NA	NA	PREDICTED: transcription factor-like protein DPB isoform X5 [Malus domestica]	3' UTR	-5.65	1.65959e-07	0.934	up	0.983987	-0.0232891	0.825982	0.968251	down	no	5.83277	6.62691	6.48457	6.17787
Chr01	32307109	32307438	330	MD01G1235800	MD01G1235800	149	MD01G1235800	GO:0008150(biological_process)	NA	NA	NA	PREDICTED: pentatricopeptide repeat-containing protein At5g27270-like [Malus domestica]	Exon (MD01G1235800/MD01G1235800, exon 1 of 8)	-6.84	8.31764e-09	1.01	up	1.11061	0.151359	0.0618991	0.36782	up	no	7.12929	7.94116	6.5445	7.02498
Chr01	32418504	32418711	208	MD01G1237000	MD01G1237000	178	MD01G1237000	GO:0000149(SNARE binding);GO:0005484(SNAP receptor activity);GO:0006886(intracellular protein transport);GO:0006906(vesicle fusion);GO:0012505(endomembrane system);GO:0016021(integral component of membrane);GO:0031201(SNARE complex);GO:0048278(vesicle docking)	04130(SNARE interactions in vesicular transport);04145(Phagosome)	K08488	NA	PREDICTED: syntaxin-22-like [Pyrus x bretschneideri]	5' UTR	-2.24	0.0011749	0.403	up	0.88628	-0.174165	0.36096	0.772486	down	no	9.46255	10.8053	11.13	11.7384
Chr01	32451084	32451577	494	MD01G1237600	MD01G1237600	1519	MD01G1237600	GO:0005575(cellular_component);GO:0009809(lignin biosynthetic process);GO:0016621(cinnamoyl-CoA reductase activity);GO:0080167(response to karrikin)	00940(Phenylpropanoid biosynthesis)	K09753	EC:1.2.1.44	PREDICTED: cinnamoyl-CoA reductase-like SNL6 isoform X2 [Pyrus x bretschneideri]	3' UTR	-0.829	0.0691831	-0.0565	down	0.907887	-0.139415	0.36741	0.777434	down	no	140.97	140.308	156.131	153.684
Chr01	32563875	32564233	359	MD01G1239400	MD01G1239400	896	MD01G1239400	NA	03018(RNA degradation)	K03514	EC:2.7.7.19	PREDICTED: non-canonical poly(A) RNA polymerase PAPD7-like [Malus domestica]	Exon (MD01G1239400/MD01G1239400, exon 1 of 1)	-1.02	0.0389045	0.506	up	0.776294	-0.365325	0.332588	0.752381	down	no	0.660808	0.924018	0.98685	1.05468
Chr01	32569261	32569614	354	MD01G1239500	MD01G1239500	2556	MD01G1239500	GO:0003674(molecular_function);GO:0008150(biological_process);GO:0016021(integral component of membrane)	NA	NA	NA	PREDICTED: uncharacterized protein LOC103445070 isoform X2 [Malus domestica]	3' UTR	-2.18	0.00141254	0.515	up	0.923256	-0.115198	0.668525	0.920303	down	no	6.05345	6.10399	6.52837	6.63964
Chr01	32591869	32592551	683	MD01G1239700	MD01G1239700	8652	MD01G1239700	GO:0004672(protein kinase activity);GO:0004674(protein serine/threonine kinase activity);GO:0004713(protein tyrosine kinase activity);GO:0005524(ATP binding);GO:0005737(cytoplasm);GO:0005829(cytosol);GO:0006468(protein phosphorylation);GO:0009506(plasmodesma);GO:0009737(response to abscisic acid);GO:0016301(kinase activity);GO:0046777(protein autophosphorylation)	04075(Plant hormone signal transduction)	K14502	EC:2.7.11.1	PREDICTED: serine/threonine-protein kinase minibrain-like isoform X3 [Malus domestica]	3' UTR	-6.23	3.71535e-08	0.438	up	0.948288	-0.0766033	0.816666	0.966851	down	no	22.9897	22.6293	24.7665	23.3402
Chr01	1840593	1840801	209	MD01G1005500	MD01G1005500	0	MD01G1005500	GO:0003924(GTPase activity);GO:0005525(GTP binding);GO:0005622(intracellular);GO:0005886(plasma membrane);GO:0006886(intracellular protein transport);GO:0006913(nucleocytoplasmic transport);GO:0007264(small GTPase mediated signal transduction)	00562(Inositol phosphate metabolism);04070(Phosphatidylinositol signaling system);04144(Endocytosis)	K00889	EC:2.7.1.68	PREDICTED: ras-related protein RABC1-like [Pyrus x bretschneideri]	5' UTR	-0.591	0.152405	0.215	up	0.934319	-0.0980133	0.729158	0.940598	down	no	13.8808	13.1731	15.4816	13.4741
Chr01	2837081	2837452	372	MD01G1006400	MD01G1006400	0	MD01G1006400	GO:0003677(DNA binding);GO:0003713(transcription coactivator activity);GO:0005515(protein binding);GO:0005634(nucleus);GO:0006351(transcription, DNA-templated);GO:0006355(regulation of transcription, DNA-templated)	NA	NA	NA	PREDICTED: RNA polymerase II transcriptional coactivator KIWI-like [Malus domestica]	5' UTR	-1.4	0.0125893	0.436	up	0.930957	-0.103214	0.784267	0.957114	down	no	6.65193	6.46577	6.77829	7.31226
Chr01	5704274	5704481	208	MD01G1008900	MD01G1008900	8735	MD01G1008900	GO:0000287(magnesium ion binding);GO:0005737(cytoplasm);GO:0008441(3'(2'),5'-bisphosphate nucleotidase activity)	00562(Inositol phosphate metabolism);00920(Sulfur metabolism);04070(Phosphatidylinositol signaling system)	K15422	EC:3.1.3.7;EC:3.1.3.57	PREDICTED: SAL1 phosphatase-like [Pyrus x bretschneideri]	3' UTR	-0.45	0.249459	0.129	up	1.09963	0.137019	0.0700474	0.390839	up	no	13.3024	13.4993	12.8025	11.5708
Chr01	5797330	5797640	311	MD01G1009700	MD01G1009700	2080	MD01G1009700	GO:0004190(aspartic-type endopeptidase activity);GO:0006508(proteolysis);GO:0030163(protein catabolic process)	03013(RNA transport);03008(Ribosome biogenesis in eukaryotes)	K14525	EC:3.1.26.5	PREDICTED: ribonuclease P protein subunit p25-like protein [Pyrus x bretschneideri]	Exon (MD01G1009700/MD01G1009700, exon 7 of 9)	-0.536	0.184927	0.571	up	1.19256	0.25406	0.237841	0.666927	up	no	2.02298	1.96047	1.75937	1.58088
Chr01	5867519	5870097	2579	MD01G1010000	MD01G1010000	209	MD01G1010000	GO:0000166(nucleotide binding);GO:0003676(nucleic acid binding);GO:0003723(RNA binding);GO:0005634(nucleus);GO:0006397(mRNA processing)	NA	NA	NA	hypothetical protein TanjilG_05804 [Lupinus angustifolius]	5' UTR	-22.1	1e-24	0.771	up	1.00911	0.0130808	0.608888	0.903425	up	no	7.75494	7.30388	7.91199	7.01092
Chr01	6211679	6212003	325	MD01G1011800	MD01G1011800	0	MD01G1011800	NA	NA	NA	NA	PREDICTED: protein MKS1-like [Malus domestica]	Exon (MD01G1011800/MD01G1011800, exon 1 of 1)	-4.07	9.33254e-06	0.785	up	1.00772	0.011089	0.747836	0.946256	up	no	5.86101	6.91328	6.10429	6.57219
Chr01	6677751	6677811	61	MD01G1014200	MD01G1014200	3586	MD01G1014200	GO:0004672(protein kinase activity);GO:0004674(protein serine/threonine kinase activity);GO:0004714(transmembrane receptor protein tyrosine kinase activity);GO:0005496(steroid binding);GO:0005515(protein binding);GO:0005524(ATP binding);GO:0005768(endosome);GO:0005886(plasma membrane);GO:0009729(detection of brassinosteroid stimulus);GO:0009742(brassinosteroid mediated signaling pathway);GO:00098…	04075(Plant hormone signal transduction)	K13415	EC:2.7.10.1;EC:2.7.11.1	PREDICTED: systemin receptor SR160-like [Malus domestica]	3' UTR	-0.51	0.201837	0.491	up	1.04782	0.0673882	0.215969	0.644999	up	no	9.77636	9.50553	9.70671	8.69523
Chr01	6678319	6678588	270	MD01G1014200	MD01G1014200	2809	MD01G1014200	GO:0004672(protein kinase activity);GO:0004674(protein serine/threonine kinase activity);GO:0004714(transmembrane receptor protein tyrosine kinase activity);GO:0005496(steroid binding);GO:0005515(protein binding);GO:0005524(ATP binding);GO:0005768(endosome);GO:0005886(plasma membrane);GO:0009729(detection of brassinosteroid stimulus);GO:0009742(brassinosteroid mediated signaling pathway);GO:00098…	04075(Plant hormone signal transduction)	K13415	EC:2.7.10.1;EC:2.7.11.1	PREDICTED: systemin receptor SR160-like [Malus domestica]	Exon (MD01G1014200/MD01G1014200, exon 1 of 1)	-1.87	0.00331131	0.389	up	1.04782	0.0673882	0.215969	0.644999	up	no	9.77636	9.50553	9.70671	8.69523
Chr01	6680560	6681397	838	MD01G1014200	MD01G1014200	0	MD01G1014200	GO:0004672(protein kinase activity);GO:0004674(protein serine/threonine kinase activity);GO:0004714(transmembrane receptor protein tyrosine kinase activity);GO:0005496(steroid binding);GO:0005515(protein binding);GO:0005524(ATP binding);GO:0005768(endosome);GO:0005886(plasma membrane);GO:0009729(detection of brassinosteroid stimulus);GO:0009742(brassinosteroid mediated signaling pathway);GO:00098…	04075(Plant hormone signal transduction)	K13415	EC:2.7.10.1;EC:2.7.11.1	PREDICTED: systemin receptor SR160-like [Malus domestica]	5' UTR	-8.34	2.04174e-10	0.509	up	1.04782	0.0673882	0.215969	0.644999	up	no	9.77636	9.50553	9.70671	8.69523
Chr01	7761273	7761362	90	MD01G1017700	MD01G1017700	59	MD01G1017700	GO:0003674(molecular_function);GO:0005634(nucleus);GO:0006952(defense response);GO:0009507(chloroplast);GO:0009626(plant-type hypersensitive response);GO:0009627(systemic acquired resistance);GO:0009868(jasmonic acid and ethylene-dependent systemic resistance, jasmonic acid mediated signaling pathway);GO:0010090(trichome morphogenesis);GO:0010150(leaf senescence);GO:0010182(sugar mediated signali…	NA	NA	NA	PREDICTED: protein CPR-5-like [Prunus mume]	Exon (MD01G1017700/MD01G1017700, exon 1 of 6)	-1.31	0.0162181	0.825	up	0.950923	-0.0725993	0.895959	0.983309	down	no	7.06977	6.75093	7.77279	6.7612
Chr01	8145750	8145959	210	MD01G1019700	MD01G1019700	8589	MD01G1019700	GO:0003852(2-isopropylmalate synthase activity);GO:0009098(leucine biosynthetic process);GO:0009507(chloroplast);GO:0009570(chloroplast stroma)	01210(2-Oxocarboxylic acid metabolism);01230(Biosynthesis of amino acids);00620(Pyruvate metabolism);00290(Valine, leucine and isoleucine biosynthesis)	K01649	EC:2.3.3.13	PREDICTED: 2-isopropylmalate synthase 1, chloroplastic-like isoform X2 [Pyrus x bretschneideri]	3' UTR	-2.21	0.00131826	0.381	up	1.09393	0.129523	0.0606757	0.365167	up	no	28.7635	28.637	25.6751	26.7966
Chr01	8154219	8154518	300	MD01G1019700	MD01G1019700	30	MD01G1019700	GO:0003852(2-isopropylmalate synthase activity);GO:0009098(leucine biosynthetic process);GO:0009507(chloroplast);GO:0009570(chloroplast stroma)	01210(2-Oxocarboxylic acid metabolism);01230(Biosynthesis of amino acids);00620(Pyruvate metabolism);00290(Valine, leucine and isoleucine biosynthesis)	K01649	EC:2.3.3.13	PREDICTED: 2-isopropylmalate synthase 1, chloroplastic-like isoform X2 [Pyrus x bretschneideri]	5' UTR	-10.5	1e-12	0.514	up	1.09393	0.129523	0.0606757	0.365167	up	no	28.7635	28.637	25.6751	26.7966
Chr01	9005898	9006107	210	MD01G1022700	MD01G1022700	1788	MD01G1022700	GO:0000166(nucleotide binding);GO:0003677(DNA binding);GO:0005634(nucleus);GO:0005737(cytoplasm);GO:0005829(cytosol);GO:0009507(chloroplast)	03040(Spliceosome);03013(RNA transport);03015(mRNA surveillance pathway)	K12875	NA	PREDICTED: apoptotic chromatin condensation inducer in the nucleus [Malus domestica]	Exon (MD01G1022700/MD01G1022700, exon 2 of 3)	-6.14	4.7863e-08	0.568	up	0.922328	-0.116647	0.534299	0.871374	down	no	29.9076	31.6693	33.7537	33.0086
Chr01	9335644	9336009	366	MD01G1024900	MD01G1024900	3052	MD01G1024900	GO:0006368(transcription elongation from RNA polymerase II promoter);GO:0070449(elongin complex)	NA	NA	NA	PREDICTED: probable mediator of RNA polymerase II transcription subunit 26c [Malus domestica]	3' UTR	-1.19	0.0229087	0.19	up	0.870406	-0.200239	0.129449	0.519191	down	no	43.001	41.4146	47.3952	49.5889
Chr01	9336069	9336736	668	MD01G1024900	MD01G1024900	2325	MD01G1024900	GO:0006368(transcription elongation from RNA polymerase II promoter);GO:0070449(elongin complex)	NA	NA	NA	PREDICTED: probable mediator of RNA polymerase II transcription subunit 26c [Malus domestica]	Exon (MD01G1024900/MD01G1024900, exon 6 of 10)	-4.48	3.23594e-06	-0.338	down	0.870406	-0.200239	0.129449	0.519191	down	no	43.001	41.4146	47.3952	49.5889
Chr01	9960679	9960856	178	MD01G1027200	MD01G1027200	865	MD01G1027200	GO:0003677(DNA binding);GO:0003700(transcription factor activity, sequence-specific DNA binding);GO:0005634(nucleus);GO:0006351(transcription, DNA-templated);GO:0006355(regulation of transcription, DNA-templated);GO:0009873(ethylene-activated signaling pathway)	04075(Plant hormone signal transduction)	K14516	NA	AP2 domain class transcription factor [Malus domestica]	3' UTR	-1.24	0.0199526	-0.177	down	1.2728	0.348003	7.14351e-05	0.00376987	up	no	30.4016	28.8831	24.9999	21.5783
Chr01	10544514	10544753	240	MD01G1028500	MD01G1028500	150	MD01G1028500	GO:0000139(Golgi membrane);GO:0003824(catalytic activity);GO:0005886(plasma membrane);GO:0008150(biological_process);GO:0016020(membrane);GO:0016021(integral component of membrane);GO:0016757(transferase activity, transferring glycosyl groups)	NA	NA	NA	PREDICTED: probable xyloglucan galactosyltransferase GT17 [Pyrus x bretschneideri]	Exon (MD01G1028500/MD01G1028500, exon 1 of 1)	-0.57	0.164059	0.281	up	0.981211	-0.0273644	0.927784	0.987879	down	no	3.69599	2.51373	2.82444	3.50418
Chr01	10599454	10599603	150	MD01G1028700	MD01G1028700	0	MD01G1028700	GO:0000139(Golgi membrane);GO:0003824(catalytic activity);GO:0005886(plasma membrane);GO:0008150(biological_process);GO:0016020(membrane);GO:0016021(integral component of membrane);GO:0016757(transferase activity, transferring glycosyl groups)	NA	NA	NA	PREDICTED: probable xyloglucan galactosyltransferase GT17 [Malus domestica]	Exon (MD01G1028700/MD01G1028700, exon 1 of 1)	-0.78	0.0812831	2.63	up	0.493788	-1.01804	1	1	down	no	0.372582	0.085765	0.608998	0.319229
Chr01	10697015	10697864	850	MD01G1029300	MD01G1029300	0	MD01G1029300	NA	NA	NA	NA		5' UTR	-1.15	0.0263027	0.657	up	1.08649	0.119679	0.581656	0.891048	up	no	4.56625	3.01026	3.64066	3.3327
Chr01	10720958	10722160	1203	MD01G1029700	MD01G1029700	5195	MD01G1029700	GO:0004066(asparagine synthase (glutamine-hydrolyzing) activity);GO:0004071(aspartate-ammonia ligase activity);GO:0005524(ATP binding);GO:0005737(cytoplasm);GO:0005829(cytosol);GO:0006529(asparagine biosynthetic process);GO:0006541(glutamine metabolic process);GO:0009506(plasmodesma);GO:0042538(hyperosmotic salinity response);GO:0042803(protein homodimerization activity);GO:0070981(L-asparagine b…	00250(Alanine, aspartate and glutamate metabolism)	K01953	EC:6.3.5.4	PREDICTED: asparagine synthetase [glutamine-hydrolyzing] 2 [Malus domestica]	3' UTR	-2	0.00229087	0.3	up	0.987308	-0.0184285	0.736603	0.943456	down	no	15.433	14.4273	14.4976	15.7466
Chr01	10948456	10949534	1079	MD01G1031200	MD01G1031200	5208	MD01G1031200	GO:0004843(thiol-dependent ubiquitin-specific protease activity);GO:0005634(nucleus);GO:0005737(cytoplasm);GO:0006511(ubiquitin-dependent protein catabolic process);GO:0016579(protein deubiquitination);GO:0036459(thiol-dependent ubiquitinyl hydrolase activity)	NA	NA	NA	PREDICTED: ubiquitin carboxyl-terminal hydrolase 4 [Malus domestica]	Exon (MD01G1031200/MD01G1031200, exon 5 of 6)	-0.548	0.176604	0.255	up	0.969577	-0.0445724	0.936641	0.990061	down	no	7.23416	7.65169	8.51418	6.83875
Chr01	11267598	11267958	361	MD01G1032200	MD01G1032200	6694	MD01G1032200	GO:0004674(protein serine/threonine kinase activity);GO:0005524(ATP binding);GO:0005886(plasma membrane);GO:0006468(protein phosphorylation);GO:0016021(integral component of membrane);GO:0016301(kinase activity)	04075(Plant hormone signal transduction);04626(Plant-pathogen interaction)	K13416	EC:2.7.10.1;EC:2.7.11.1	PREDICTED: probable LRR receptor-like serine/threonine-protein kinase At5g10290 [Malus domestica]	3' UTR	-1.65	0.00616595	0.257	up	0.959357	-0.0598597	0.956076	0.994616	down	no	16.478	14.6986	17.1047	15.3926
Chr01	11326344	11326520	177	MD01G1032500	MD01G1032500	295	MD01G1032500	GO:0005576(extracellular region);GO:0008150(biological_process);GO:0030247(polysaccharide binding)	NA	NA	NA	PREDICTED: wall-associated receptor kinase-like 20 [Malus domestica]	Exon (MD01G1032500/MD01G1032500, exon 1 of 2)	-0.995	0.0416869	0.529	up	0.788958	-0.34198	0.205756	0.634042	down	no	2.41549	3.31813	3.87711	3.39022
Chr01	11477282	11477582	301	MD01G1033000	MD01G1033000	2026	MD01G1033000	GO:0009813(flavonoid biosynthetic process);GO:0043231(intracellular membrane-bounded organelle);GO:0052696(flavonoid glucuronidation);GO:0080043(quercetin 3-O-glucosyltransferase activity);GO:0080044(quercetin 7-O-glucosyltransferase activity)	00908(Zeatin biosynthesis)	NA	NA	PREDICTED: 7-deoxyloganetin glucosyltransferase-like [Pyrus x bretschneideri]	3' UTR	-5.62	1.7378e-07	0.41	up	0.682847	-0.550365	6.5448e-07	8.43635e-05	down	no	30.1945	30.943	43.5532	45.9801
Chr01	11649309	11649456	148	MD01G1034000	MD01G1034000	2108	MD01G1034000	GO:0000166(nucleotide binding);GO:0003723(RNA binding);GO:0005515(protein binding);GO:0005634(nucleus);GO:0005774(vacuolar membrane);GO:0008143(poly(A) binding);GO:0008150(biological_process);GO:0016607(nuclear speck);GO:0043621(protein self-association)	03015(mRNA surveillance pathway)	K14396	NA	PREDICTED: polyadenylate-binding protein 3 isoform X3 [Malus domestica]	3' UTR	-0.812	0.074131	0.357	up	0.921995	-0.117169	0.596094	0.89812	down	no	20.991	19.42	20.492	23.338
Chr01	11707781	11707989	209	MD01G1034300	MD01G1034300	11724	MD01G1034300	GO:0001510(RNA methylation);GO:0008168(methyltransferase activity)	NA	NA	NA	PREDICTED: tRNA (cytosine(34)-C(5))-methyltransferase [Pyrus x bretschneideri]	3' UTR	-0.629	0.13366	0.222	up	0.904581	-0.144678	0.37218	0.781243	down	no	22.1649	20.0141	24.6392	21.9891
Chr01	11708973	11714870	5898	MD01G1034300	MD01G1034300	4843	MD01G1034300	GO:0001510(RNA methylation);GO:0008168(methyltransferase activity)	NA	NA	NA	PREDICTED: tRNA (cytosine(34)-C(5))-methyltransferase [Pyrus x bretschneideri]	Exon (MD01G1034300/MD01G1034300, exon 12 of 15)	-5.71	1.38038e-07	0.347	up	0.904581	-0.144678	0.37218	0.781243	down	no	22.1649	20.0141	24.6392	21.9891
Chr01	11719445	11719564	120	MD01G1034300	MD01G1034300	149	MD01G1034300	GO:0001510(RNA methylation);GO:0008168(methyltransferase activity)	NA	NA	NA	PREDICTED: tRNA (cytosine(34)-C(5))-methyltransferase [Pyrus x bretschneideri]	Exon (MD01G1034300/MD01G1034300, exon 1 of 15)	-1.63	0.00660693	0.676	up	0.904581	-0.144678	0.37218	0.781243	down	no	22.1649	20.0141	24.6392	21.9891
Chr01	11832919	11833516	598	MD01G1035000	MD01G1035000	30	MD01G1035000	GO:0004674(protein serine/threonine kinase activity);GO:0005634(nucleus);GO:0005737(cytoplasm);GO:0006468(protein phosphorylation);GO:0035556(intracellular signal transduction)	04075(Plant hormone signal transduction)	K14498	EC:2.7.11.1	sucrose non-fermenting-1-related protein kinase 2.12 [Malus prunifolia]	5' UTR	-8	4.67735e-10	0.359	up	0.999954	-6.57678e-05	0.572132	0.887814	down	no	42.5348	41.5666	42.3462	41.7591
Chr01	11967997	11969419	1423	MD01G1035300	MD01G1035300	0	MD01G1035300	GO:0005515(protein binding)	00053(Ascorbate and aldarate metabolism);00480(Glutathione metabolism)	K00434	EC:1.11.1.11	unnamed protein product, partial [Vitis vinifera]	3' UTR	-77.4	7.94328e-81	0.252	up	0.875387	-0.192008	0.159316	0.568776	down	no	394.315	351.311	439.038	412.73
Chr01	11995966	11996145	180	MD01G1035400	MD01G1035400	120	MD01G1035400	GO:0003714(transcription corepressor activity);GO:0005634(nucleus)	NA	NA	NA	PREDICTED: protein SCAI-like [Malus domestica]	5' UTR	-0.492	0.215278	0.327	up	0.916812	-0.125302	0.633597	0.909482	down	no	4.18465	3.24166	4.11609	3.98406
Chr01	12089866	12089954	89	MD01G1035900	MD01G1035900	9046	MD01G1035900	NA	NA	NA	NA	PREDICTED: uncharacterized protein LOC103425631 [Malus domestica]	Exon (MD01G1035900/MD01G1035900, exon 6 of 6)	-0.649	0.124738	-0.45	down	1.08166	0.113248	0.512862	0.860664	up	no	5.88764	4.8928	6.35348	3.61308
Chr01	12168089	12168389	301	MD01G1036200	MD01G1036200	2346	MD01G1036200	GO:0003700(transcription factor activity, sequence-specific DNA binding);GO:0005634(nucleus);GO:0006351(transcription, DNA-templated);GO:0006355(regulation of transcription, DNA-templated);GO:0009737(response to abscisic acid);GO:0009738(abscisic acid-activated signaling pathway);GO:0009787(regulation of abscisic acid-activated signaling pathway);GO:0042803(protein homodimerization activity);GO:0…	00750(Vitamin B6 metabolism)	K05275	EC:1.1.1.65	PREDICTED: homeobox-leucine zipper protein ATHB-6-like isoform X1 [Malus domestica]	3' UTR	-20	1.58489e-22	0.579	up	0.796326	-0.328568	0.00558866	0.0901449	down	no	59.3478	54.4444	75.4773	67.4191
Chr01	12168898	12169660	763	MD01G1036200	MD01G1036200	1075	MD01G1036200	GO:0003700(transcription factor activity, sequence-specific DNA binding);GO:0005634(nucleus);GO:0006351(transcription, DNA-templated);GO:0006355(regulation of transcription, DNA-templated);GO:0009737(response to abscisic acid);GO:0009738(abscisic acid-activated signaling pathway);GO:0009787(regulation of abscisic acid-activated signaling pathway);GO:0042803(protein homodimerization activity);GO:0…	00750(Vitamin B6 metabolism)	K05275	EC:1.1.1.65	PREDICTED: homeobox-leucine zipper protein ATHB-6-like isoform X1 [Malus domestica]	Exon (MD01G1036200/MD01G1036200, exon 2 of 3)	-0.601	0.147231	0.055	up	0.796326	-0.328568	0.00558866	0.0901449	down	no	59.3478	54.4444	75.4773	67.4191
Chr01	13037666	13037755	90	MD01G1037600	MD01G1037600	0	MD01G1037600	NA	NA	NA	NA		5' UTR	-1.38	0.0131826	0.316	up	0.927284	-0.108917	0.70955	0.932977	down	no	9.11139	9.40285	10.898	9.06809
Chr01	13547256	13547752	497	MD01G1039800	MD01G1039800	3482	MD01G1039800	GO:0003824(catalytic activity);GO:0005634(nucleus);GO:0005737(cytoplasm);GO:0008936(nicotinamidase activity);GO:0009737(response to abscisic acid);GO:0019365(pyridine nucleotide salvage)	NA	NA	NA	PREDICTED: nicotinamidase 1-like [Malus domestica]	3' UTR	-3.05	0.000134896	0.663	up	0.93827	-0.0919255	0.695152	0.92817	down	no	110.446	112.383	120.031	117.458
Chr01	14172016	14172372	357	MD01G1043100	MD01G1043100	3565	MD01G1043100	GO:0005737(cytoplasm);GO:0008270(zinc ion binding);GO:0009735(response to cytokinin);GO:0009809(lignin biosynthetic process);GO:0045551(cinnamyl-alcohol dehydrogenase activity);GO:0048046(apoplast);GO:0052747(sinapyl alcohol dehydrogenase activity);GO:0055114(oxidation-reduction process)	00940(Phenylpropanoid biosynthesis)	K00083	EC:1.1.1.195	PREDICTED: 8-hydroxygeraniol dehydrogenase-like [Malus domestica]	3' UTR	-1.03	0.0371535	0.247	up	0.887234	-0.172614	0.286546	0.715024	down	no	13.9893	11.9008	14.8378	14.3429
Chr01	14398866	14399075	210	MD01G1044500	MD01G1044500	8447	MD01G1044500	GO:0042802(identical protein binding)	04626(Plant-pathogen interaction)	K13430	EC:2.7.11.1	PREDICTED: LOW QUALITY PROTEIN: nodulation receptor kinase-like [Malus domestica]	Exon (MD01G1044500/MD01G1044500, exon 15 of 15)	-0.495	0.213304	0.62	up	0.824125	-0.279064	0.425047	0.814076	down	no	0.578873	0.6404	0.849696	0.629779
Chr01	14590834	14591099	266	MD01G1045600	MD01G1045600	181	MD01G1045600	GO:0003677(DNA binding);GO:0005634(nucleus);GO:0008150(biological_process)	03008(Ribosome biogenesis in eukaryotes)	K14567	NA	PREDICTED: uncharacterized protein LOC103448314 [Malus domestica]	5' UTR	-0.821	0.0707946	-0.423	down	1.08201	0.113718	0.367502	0.777509	up	no	2.95191	3.37595	2.73079	3.11743
Chr01	14678815	14678934	120	MD01G1046000	MD01G1046000	3369	MD01G1046000	GO:0005634(nucleus);GO:0008150(biological_process);GO:0008270(zinc ion binding)	NA	NA	NA	PREDICTED: protein RMD5 homolog A-like [Malus domestica]	3' UTR	-0.412	0.289068	0.246	up	0.865613	-0.208206	0.172501	0.591213	down	no	9.62947	9.25093	10.5608	11.2508
Chr01	15197000	15197957	958	MD01G1049200	MD01G1049200	540	MD01G1049200	GO:0003924(GTPase activity);GO:0005047(signal recognition particle binding);GO:0009306(protein secretion)	03060(Protein export)	K03110	NA	PREDICTED: cell division protein FtsY homolog, chloroplastic-like [Pyrus x bretschneideri]	Exon (MD01G1049200/MD01G1049200, exon 2 of 12)	-1.21	0.0218776	0.221	up	1.11665	0.159181	0.057889	0.355911	up	no	11.4515	12.6624	10.647	10.9477
Chr01	15245152	15245300	149	MD01G1049700	MD01G1049700	9016	MD01G1049700	GO:0043161(proteasome-mediated ubiquitin-dependent protein catabolic process);GO:0061630(ubiquitin protein ligase activity)	00380(Tryptophan metabolism)	K11816	EC:1.14.13.168	PREDICTED: E3 ubiquitin-protein ligase At4g11680 [Prunus mume]	Exon (MD01G1049700/MD01G1049700, exon 5 of 5)	-0.472	0.231206	-0.394	down	1.28028	0.356462	0.108791	0.481823	up	no	1.91955	2.06927	1.49171	1.62386
Chr01	15268589	15268797	209	MD01G1050100	MD01G1050100	3986	MD01G1050100	GO:0004674(protein serine/threonine kinase activity);GO:0005524(ATP binding);GO:0005634(nucleus);GO:0005829(cytosol);GO:0009741(response to brassinosteroid);GO:0016301(kinase activity);GO:0046777(protein autophosphorylation)	04075(Plant hormone signal transduction)	K14502	EC:2.7.11.1	PREDICTED: shaggy-related protein kinase theta [Malus domestica]	3' UTR	-0.583	0.156675	0.382	up	0.923049	-0.11552	0.662026	0.919373	down	no	6.85122	7.57808	8.57814	7.05407
Chr01	15310214	15313865	3652	MD01G1050200	MD01G1050200	2505	MD01G1050200	GO:0003677(DNA binding);GO:0003700(transcription factor activity, sequence-specific DNA binding);GO:0005634(nucleus);GO:0006351(transcription, DNA-templated);GO:0006355(regulation of transcription, DNA-templated);GO:0008289(lipid binding);GO:0043565(sequence-specific DNA binding);GO:0048497(maintenance of floral organ identity)	00130(Ubiquinone and other terpenoid-quinone biosynthesis)	K02548	EC:2.5.1.74;EC:2.5.1.-	PREDICTED: homeobox-leucine zipper protein ANTHOCYANINLESS 2 isoform X1 [Malus domestica]	3' UTR	-7.91	5.7544e-10	0.479	up	0.999911	-0.000128455	0.573079	0.888273	down	no	12.5325	12.0514	12.2854	12.3006
Chr01	15314615	15314704	90	MD01G1050200	MD01G1050200	1666	MD01G1050200	GO:0003677(DNA binding);GO:0003700(transcription factor activity, sequence-specific DNA binding);GO:0005634(nucleus);GO:0006351(transcription, DNA-templated);GO:0006355(regulation of transcription, DNA-templated);GO:0008289(lipid binding);GO:0043565(sequence-specific DNA binding);GO:0048497(maintenance of floral organ identity)	00130(Ubiquinone and other terpenoid-quinone biosynthesis)	K02548	EC:2.5.1.74;EC:2.5.1.-	PREDICTED: homeobox-leucine zipper protein ANTHOCYANINLESS 2 isoform X1 [Malus domestica]	Exon (MD01G1050200/MD01G1050200, exon 4 of 9)	-1.04	0.0371535	0.595	up	0.999911	-0.000128455	0.573079	0.888273	down	no	12.5325	12.0514	12.2854	12.3006
Chr01	15343432	15343912	481	MD01G1050300	MD01G1050300	2109	MD01G1050300	GO:0005768(endosome);GO:0005774(vacuolar membrane);GO:0005802(trans-Golgi network);GO:0008757(S-adenosylmethionine-dependent methyltransferase activity);GO:0032259(methylation)	00270(Cysteine and methionine metabolism)	K01251	EC:3.3.1.1	PREDICTED: probable methyltransferase PMT13 [Malus domestica]	Exon (MD01G1050300/MD01G1050300, exon 4 of 7)	-0.558	0.171002	0.266	up	0.895334	-0.159501	0.460836	0.835539	down	no	4.59029	3.94158	4.75942	4.76983
Chr01	15371050	15372532	1483	MD01G1050400	MD01G1050400	120	MD01G1050400	GO:0008180(COP9 signalosome);GO:0010388(cullin deneddylation)	04141(Protein processing in endoplasmic reticulum)	K13525	NA	PREDICTED: COP9 signalosome complex subunit 1-like [Pyrus x bretschneideri]	Exon (MD01G1050400/MD01G1050400, exon 1 of 6)	-1.04	0.0363078	0.551	up	0.937161	-0.0936311	0.872691	0.978315	down	no	2.0066	2.37176	2.53603	2.13591
Chr01	15845317	15845898	582	MD01G1053700	MD01G1053700	8977	MD01G1053700	GO:0006813(potassium ion transport);GO:0009507(chloroplast);GO:0009941(chloroplast envelope);GO:0015079(potassium ion transmembrane transporter activity);GO:0015299(solute:proton antiporter activity);GO:0015386(potassium:proton antiporter activity);GO:0016021(integral component of membrane);GO:0031969(chloroplast membrane)	NA	NA	NA	PREDICTED: K(+) efflux antiporter 2, chloroplastic-like [Malus domestica]	3' UTR	-4.55	2.69153e-06	0.473	up	1.19558	0.257712	0.00135403	0.0339875	up	no	20.3095	19.7724	16.3382	17.1869
Chr01	15868468	15869687	1220	MD01G1054200	MD01G1054200	5256	MD01G1054200	GO:0000932(cytoplasmic mRNA processing body);GO:0004004(ATP-dependent RNA helicase activity);GO:0006417(regulation of translation);GO:0010494(cytoplasmic stress granule);GO:0010501(RNA secondary structure unwinding);GO:0033962(cytoplasmic mRNA processing body assembly)	03018(RNA degradation)	K12614	EC:3.6.4.13	PREDICTED: DEAD-box ATP-dependent RNA helicase 8 [Pyrus x bretschneideri]	3' UTR	-9.22	2.51189e-11	0.65	up	1.01142	0.0163853	0.465893	0.837213	up	no	29.8079	28.6979	28.6059	29.2393
Chr01	15872348	15874496	2149	MD01G1054200	MD01G1054200	447	MD01G1054200	GO:0000932(cytoplasmic mRNA processing body);GO:0004004(ATP-dependent RNA helicase activity);GO:0006417(regulation of translation);GO:0010494(cytoplasmic stress granule);GO:0010501(RNA secondary structure unwinding);GO:0033962(cytoplasmic mRNA processing body assembly)	03018(RNA degradation)	K12614	EC:3.6.4.13	PREDICTED: DEAD-box ATP-dependent RNA helicase 8 [Pyrus x bretschneideri]	Exon (MD01G1054200/MD01G1054200, exon 1 of 10)	-1.79	0.0040738	0.215	up	1.01142	0.0163853	0.465893	0.837213	up	no	29.8079	28.6979	28.6059	29.2393
Chr01	16162147	16163308	1162	MD01G1056300	MD01G1056300	0	MD01G1056300	NA	NA	NA	NA		5' UTR	-4	1.12202e-05	0.424	up	0.99763	-0.00342363	0.729925	0.940672	down	no	11.3084	9.58937	11.226	9.72148
[truncated: 13,723 more rows]

## Sheet: up
seqnames	start	end	width	geneId	transcriptId	distanceToTSS	geneName	GO	KEGG	KO_ENTRY	EC	Description	peak_annotation	diff.lg.fdr	diff.p	diff.log2.fc	m6A_regulation	fc	log2(fc)	pval	qval	gene_regulation	significant	FPKM.OE2_1_input	FPKM.OE2_2_input	FPKM.WT_1_input	FPKM.WT_2_input
[truncated: 24 more rows]

[truncated: 1 more sheets: down]
