# Supplementary material for: The m6A reader MhYTP2 regulates MdMLO19 mRNA stability and antioxidant genes translation efficiency conferring powdery mildew resistance in apple
Source: Plant Biotechnol J. 2021 Nov 17;20(3):511–25. doi: 10.1111/pbi.13733 (PMC8882777; doi:10.1111/pbi.13733)
Supplement: Supplementary file 3 — Table S5 m6A‐containing transcripts identified via m6A‐seq in the WT plants. [file PBI-20-511-s006.xlsx]

## Sheet: Sheet1
seqnames	start	end	width	geneId	transcriptId	distanceToTSS	geneName	Description	GO	KEGG	score	blockCount	blockSizes	blockStarts	lg.p	lg.fdr	fold_enrichment	annotation	geneChr	geneStart	geneEnd	geneLength	geneStrand
Chr00	413193	413372	180	MD00G1002000	MD00G1002000	1136	MD00G1002000	PREDICTED: uncharacterized protein LOC103336734 isoform X2 [Prunus mume]	GO:0005634(nucleus)	NA	2e-05	1	180,	0	-4.7	-3.65	1.99	5' UTR	1	412057	419132	7076	1
Chr00	445678	445738	61	MD00G1002100	MD00G1002100	2437	MD00G1002100	PREDICTED: acyl-CoA-binding protein [Pyrus x bretschneideri]	GO:0000062(fatty-acyl-CoA binding);GO:0001666(response to hypoxia);GO:0005737(cytoplasm);GO:0005829(cytosol);GO:0005886(plasma membrane);GO:0006869(lipid transport);GO:0009409(response to cold);GO:0009646(response to absence of light);GO:0031210(phosphatidylcholine binding);GO:0050826(response to freezing)	NA	1.6e-13	1	61,	0	-12.8	-11.5	1.2	3' UTR	1	443241	446183	2943	1
Chr00	660828	661184	357	MD00G1004100	MD00G1004100	3245	MD00G1004100	PREDICTED: probable fructokinase-7 [Malus domestica]	GO:0004747(ribokinase activity);GO:0005524(ATP binding);GO:0005737(cytoplasm);GO:0005829(cytosol);GO:0006014(D-ribose metabolic process);GO:0008865(fructokinase activity);GO:0016301(kinase activity);GO:0019252(starch biosynthetic process);GO:0046686(response to cadmium ion)	00051(Fructose and mannose metabolism);00500(Starch and sucrose metabolism);00520(Amino sugar and nucleotide sugar metabolism)	4e-40	1	357,	0	-39.4	-37.7	2.51	3' UTR	1	657583	661362	3780	1
Chr00	662930	663697	768	MD00G1004200	MD00G1004200	1173	MD00G1004200	PREDICTED: uncharacterized protein LOC103439693 [Malus domestica]	GO:0003674(molecular_function);GO:0005575(cellular_component);GO:0008150(biological_process)	NA	2.4e-07	3	24,83,71,	0,150,697	-6.62	-5.48	1.56	Exon (MD00G1004200/MD00G1004200, exon 3 of 7)	1	661757	665431	3675	1
Chr00	736352	736500	149	MD00G1004900	MD00G1004900	926	MD00G1004900	PREDICTED: transcription factor TCP19-like [Malus domestica]	GO:0003677(DNA binding);GO:0003700(transcription factor activity, sequence-specific DNA binding);GO:0005634(nucleus);GO:0006351(transcription, DNA-templated);GO:0006355(regulation of transcription, DNA-templated);GO:0031347(regulation of defense response)	04712(Circadian rhythm - plant)	0.0044	1	149,	0	-2.36	-1.47	1.47	Exon (MD00G1004900/MD00G1004900, exon 2 of 2)	1	735426	737092	1667	1
Chr00	815737	816033	297	MD00G1005700	MD00G1005700	1234	MD00G1005700	PREDICTED: sorbitol dehydrogenase-like [Pyrus x bretschneideri]	GO:0005737(cytoplasm);GO:0005829(cytosol);GO:0005886(plasma membrane);GO:0008270(zinc ion binding);GO:0009506(plasmodesma);GO:0031966(mitochondrial membrane);GO:0055114(oxidation-reduction process)	00040(Pentose and glucuronate interconversions);00051(Fructose and mannose metabolism)	2e-15	1	297,	0	-14.7	-13.3	2.26	3' UTR	1	814503	816299	1797	1
Chr00	997734	998090	357	MD00G1007100	MD00G1007100	0	MD00G1007100	PREDICTED: seipin-2-like [Malus domestica]	GO:0003674(molecular_function);GO:0005634(nucleus);GO:0005783(endoplasmic reticulum);GO:0005789(endoplasmic reticulum membrane);GO:0006629(lipid metabolic process);GO:0016021(integral component of membrane);GO:0019915(lipid storage);GO:0034389(lipid particle organization)	NA	2.5e-41	1	357,	0	-40.6	-38.8	2.32	5' UTR	1	997734	1000324	2591	1
Chr00	999909	1000146	238	MD00G1007100	MD00G1007100	2175	MD00G1007100	PREDICTED: seipin-2-like [Malus domestica]	GO:0003674(molecular_function);GO:0005634(nucleus);GO:0005783(endoplasmic reticulum);GO:0005789(endoplasmic reticulum membrane);GO:0006629(lipid metabolic process);GO:0016021(integral component of membrane);GO:0019915(lipid storage);GO:0034389(lipid particle organization)	NA	2.5e-11	1	238,	0	-10.6	-9.32	1.89	3' UTR	1	997734	1000324	2591	1
Chr00	1032339	1033016	678	MD00G1007600	MD00G1007600	2972	MD00G1007600	PREDICTED: uncharacterized protein LOC103434917 [Malus domestica]	GO:0032587(ruffle membrane);GO:0035091(phosphatidylinositol binding);GO:1900027(regulation of ruffle assembly)	00562(Inositol phosphate metabolism);04070(Phosphatidylinositol signaling system);04144(Endocytosis)	3.2e-16	2	49,401,	0,277	-15.5	-14.1	2.18	3' UTR	1	1029367	1033136	3770	1
Chr00	1051725	1051814	90	MD00G1007800	MD00G1007800	1575	MD00G1007800	heat stress transcription factor A-4c-like [Malus domestica]	GO:0000302(response to reactive oxygen species);GO:0003677(DNA binding);GO:0003700(transcription factor activity, sequence-specific DNA binding);GO:0005515(protein binding);GO:0005634(nucleus);GO:0005737(cytoplasm);GO:0006351(transcription, DNA-templated);GO:0006355(regulation of transcription, DNA-templated);GO:0010200(response to chitin);GO:0042803(protein homodimerization activity);GO:0043565(…	NA	0.0018	1	90,	0	-2.75	-1.83	1.25	Exon (MD00G1007800/MD00G1007800, exon 2 of 2)	1	1050150	1052710	2561	1
Chr00	1052173	1052352	180	MD00G1007800	MD00G1007800	2023	MD00G1007800	heat stress transcription factor A-4c-like [Malus domestica]	GO:0000302(response to reactive oxygen species);GO:0003677(DNA binding);GO:0003700(transcription factor activity, sequence-specific DNA binding);GO:0005515(protein binding);GO:0005634(nucleus);GO:0005737(cytoplasm);GO:0006351(transcription, DNA-templated);GO:0006355(regulation of transcription, DNA-templated);GO:0010200(response to chitin);GO:0042803(protein homodimerization activity);GO:0043565(…	NA	1.2e-05	1	180,	0	-4.92	-3.86	1.43	Exon (MD00G1007800/MD00G1007800, exon 2 of 2)	1	1050150	1052710	2561	1
Chr00	1132651	1134102	1452	MD00G1009000	MD00G1009000	5110	MD00G1009000	PREDICTED: acetolactate synthase small subunit 1, chloroplastic-like [Pyrus x bretschneideri]	GO:0003984(acetolactate synthase activity);GO:0005829(cytosol);GO:0006551(leucine metabolic process);GO:0006573(valine metabolic process);GO:0009082(branched-chain amino acid biosynthetic process);GO:0009097(isoleucine biosynthetic process);GO:0009099(valine biosynthetic process);GO:0009507(chloroplast);GO:0016597(amino acid binding)	01210(2-Oxocarboxylic acid metabolism);01230(Biosynthesis of amino acids);00650(Butanoate metabolism);00660(C5-Branched dibasic acid metabolism);00290(Valine, leucine and isoleucine biosynthesis);00770(Pantothenate and CoA biosynthesis)	1.7e-06	4	29,84,69,58,	0,110,659,1394	-5.77	-4.67	1.32	Exon (MD00G1009000/MD00G1009000, exon 2 of 12)	1	1127541	1137322	9782	1
Chr00	1136325	1136785	461	MD00G1009000	MD00G1009000	8784	MD00G1009000	PREDICTED: acetolactate synthase small subunit 1, chloroplastic-like [Pyrus x bretschneideri]	GO:0003984(acetolactate synthase activity);GO:0005829(cytosol);GO:0006551(leucine metabolic process);GO:0006573(valine metabolic process);GO:0009082(branched-chain amino acid biosynthetic process);GO:0009097(isoleucine biosynthetic process);GO:0009099(valine biosynthetic process);GO:0009507(chloroplast);GO:0016597(amino acid binding)	01210(2-Oxocarboxylic acid metabolism);01230(Biosynthesis of amino acids);00650(Butanoate metabolism);00660(C5-Branched dibasic acid metabolism);00290(Valine, leucine and isoleucine biosynthesis);00770(Pantothenate and CoA biosynthesis)	8.7e-05	3	51,66,34,	0,246,427	-4.06	-3.05	1.32	Exon (MD00G1009000/MD00G1009000, exon 10 of 12)	1	1127541	1137322	9782	1
Chr00	1136964	1137322	359	MD00G1009000	MD00G1009000	9423	MD00G1009000	PREDICTED: acetolactate synthase small subunit 1, chloroplastic-like [Pyrus x bretschneideri]	GO:0003984(acetolactate synthase activity);GO:0005829(cytosol);GO:0006551(leucine metabolic process);GO:0006573(valine metabolic process);GO:0009082(branched-chain amino acid biosynthetic process);GO:0009097(isoleucine biosynthetic process);GO:0009099(valine biosynthetic process);GO:0009507(chloroplast);GO:0016597(amino acid binding)	01210(2-Oxocarboxylic acid metabolism);01230(Biosynthesis of amino acids);00650(Butanoate metabolism);00660(C5-Branched dibasic acid metabolism);00290(Valine, leucine and isoleucine biosynthesis);00770(Pantothenate and CoA biosynthesis)	1.3e-24	1	359,	0	-23.9	-22.3	2.08	3' UTR	1	1127541	1137322	9782	1
Chr00	1163093	1163463	371	MD00G1009300	MD00G1009300	2295	MD00G1009300	PREDICTED: uncharacterized protein LOC103434908 [Malus domestica]	NA	NA	7.9e-13	2	50,11,	0,360	-12.1	-10.8	1.18	Exon (MD00G1009300/MD00G1009300, exon 7 of 18)	1	1160798	1166768	5971	1
Chr00	1166230	1166380	151	MD00G1009300	MD00G1009300	5432	MD00G1009300	PREDICTED: uncharacterized protein LOC103434908 [Malus domestica]	NA	NA	6.9e-05	1	151,	0	-4.16	-3.15	1.71	3' UTR	1	1160798	1166768	5971	1
Chr00	1173849	1173909	61	MD00G1009500	MD00G1009500	3729	MD00G1009500	PREDICTED: ras-related protein RIC2 [Malus domestica]	GO:0003924(GTPase activity);GO:0005525(GTP binding);GO:0005829(cytosol);GO:0005886(plasma membrane);GO:0006886(intracellular protein transport);GO:0006913(nucleocytoplasmic transport);GO:0007264(small GTPase mediated signal transduction);GO:0009506(plasmodesma);GO:0031901(early endosome membrane);GO:0032588(trans-Golgi network membrane);GO:0042546(cell wall biogenesis)	04144(Endocytosis)	0.022	1	61,	0	-1.65	-0.831	1.47	3' UTR	1	1170120	1174177	4058	1
Chr00	1221093	1221542	450	MD00G1009800	MD00G1009800	2992	MD00G1009800	PREDICTED: uncharacterized protein LOC103417530 [Malus domestica]	GO:0005576(extracellular region);GO:0005773(vacuole);GO:0008150(biological_process)	NA	5e-40	1	450,	0	-39.3	-37.5	2.32	3' UTR	1	1218101	1221961	3861	1
Chr00	1388915	1389064	150	MD00G1011500	MD00G1011500	992	MD00G1011500	PREDICTED: uncharacterized protein LOC103404290 isoform X1 [Malus domestica]	GO:0007165(signal transduction);GO:0016020(membrane)	NA	0.00012	1	150,	0	-3.93	-2.93	1.43	Exon (MD00G1011500/MD00G1011500, exon 3 of 8)	1	1387923	1394302	6380	1
Chr00	1423114	1423553	440	MD00G1011700	MD00G1011700	6011	MD00G1011700	PREDICTED: disease resistance protein TAO1-like [Malus domestica]	GO:0005737(cytoplasm);GO:0006952(defense response);GO:0007165(signal transduction);GO:0016021(integral component of membrane);GO:0043531(ADP binding)	04141(Protein processing in endoplasmic reticulum)	8.1e-06	2	40,110,	0,330	-5.09	-4.02	2.17	Exon (MD00G1011700/MD00G1011700, exon 4 of 8)	1	1417103	1426308	9206	1
Chr00	1524382	1524442	61	MD00G1012300	MD00G1012300	2115	MD00G1012300	PREDICTED: protein kinase APK1A, chloroplastic-like isoform X1 [Pyrus x bretschneideri]	GO:0004674(protein serine/threonine kinase activity);GO:0004713(protein tyrosine kinase activity);GO:0005524(ATP binding);GO:0005886(plasma membrane);GO:0006468(protein phosphorylation);GO:0009507(chloroplast);GO:0016301(kinase activity)	04626(Plant-pathogen interaction)	0.0013	1	61,	0	-2.88	-1.95	1.21	Exon (MD00G1012300/MD00G1012300, exon 7 of 7)	1	1522267	1525098	2832	1
Chr00	1524621	1524859	239	MD00G1012300	MD00G1012300	2354	MD00G1012300	PREDICTED: protein kinase APK1A, chloroplastic-like isoform X1 [Pyrus x bretschneideri]	GO:0004674(protein serine/threonine kinase activity);GO:0004713(protein tyrosine kinase activity);GO:0005524(ATP binding);GO:0005886(plasma membrane);GO:0006468(protein phosphorylation);GO:0009507(chloroplast);GO:0016301(kinase activity)	04626(Plant-pathogen interaction)	4e-12	1	239,	0	-11.4	-10.1	1.62	3' UTR	1	1522267	1525098	2832	1
Chr00	1576735	1576825	91	MD00G1012600	MD00G1012600	2265	MD00G1012600	PREDICTED: factor of DNA methylation 4 [Malus domestica]	GO:0004526(ribonuclease P activity);GO:0005655(nucleolar ribonuclease P complex);GO:0090502(RNA phosphodiester bond hydrolysis, endonucleolytic)	NA	0.036	1	91,	0	-1.44	-0.649	1.83	Exon (MD00G1012600/MD00G1012600, exon 2 of 8)	1	1574470	1580617	6148	1
Chr00	1577485	1578671	1187	MD00G1012600	MD00G1012600	3015	MD00G1012600	PREDICTED: factor of DNA methylation 4 [Malus domestica]	GO:0004526(ribonuclease P activity);GO:0005655(nucleolar ribonuclease P complex);GO:0090502(RNA phosphodiester bond hydrolysis, endonucleolytic)	NA	1e-18	4	13,182,69,247,	0,122,783,940	-18	-16.5	4.46	Exon (MD00G1012600/MD00G1012600, exon 2 of 8)	1	1574470	1580617	6148	1
Chr00	1580407	1580497	91	MD00G1012600	MD00G1012600	5937	MD00G1012600	PREDICTED: factor of DNA methylation 4 [Malus domestica]	GO:0004526(ribonuclease P activity);GO:0005655(nucleolar ribonuclease P complex);GO:0090502(RNA phosphodiester bond hydrolysis, endonucleolytic)	NA	0.0059	1	91,	0	-2.23	-1.35	8.67	3' UTR	1	1574470	1580617	6148	1
Chr00	1705030	1705444	415	MD00G1013500	MD00G1013500	3334	MD00G1013500	PREDICTED: uncharacterized protein LOC103447440 isoform X2 [Malus domestica]	GO:0003723(RNA binding)	NA	8.5e-09	1	415,	0	-8.07	-6.88	2.21	3' UTR	1	1701696	1705474	3779	1
Chr00	1721049	1721109	61	MD00G1013700	MD00G1013700	832	MD00G1013700	PREDICTED: enhancer of mRNA-decapping protein 4-like [Pyrus x bretschneideri]	NA	03018(RNA degradation)	0.0025	1	61,	0	-2.6	-1.69	3.61	5' UTR	1	1720217	1723200	2984	1
Chr00	1753274	1753541	268	MD00G1014200	MD00G1014200	178	MD00G1014200	PREDICTED: putative nuclease HARBI1, partial [Pyrus x bretschneideri]	GO:0005575(cellular_component);GO:0016788(hydrolase activity, acting on ester bonds)	01200(Carbon metabolism);00030(Pentose phosphate pathway);00480(Glutathione metabolism)	2.6e-05	1	268,	0	-4.58	-3.54	7.04	5' UTR	1	1753096	1755985	2890	1
Chr00	1753600	1753808	209	MD00G1014200	MD00G1014200	504	MD00G1014200	PREDICTED: putative nuclease HARBI1, partial [Pyrus x bretschneideri]	GO:0005575(cellular_component);GO:0016788(hydrolase activity, acting on ester bonds)	01200(Carbon metabolism);00030(Pentose phosphate pathway);00480(Glutathione metabolism)	0.0011	1	209,	0	-2.94	-2.01	2.63	3' UTR	1	1753096	1755985	2890	1
Chr00	1792013	1792928	916	MD00G1014400	MD00G1014400	0	MD00G1014400	NA	NA	NA	0	2	118,148,	0,768	-504	-Inf	2.68	Exon (MD00G1014400/MD00G1014400, exon 1 of 2)	1	1792013	1792957	945	1
Chr00	2268735	2268795	61	MD00G1015800	MD00G1015800	327	MD00G1015800	PREDICTED: LOB domain-containing protein 37-like [Malus domestica]	GO:0005575(cellular_component);GO:0008150(biological_process)	NA	1.4e-06	1	61,	0	-5.86	-4.76	1.35	5' UTR	1	2268408	2270102	1695	1
Chr00	2269209	2269269	61	MD00G1015800	MD00G1015800	801	MD00G1015800	PREDICTED: LOB domain-containing protein 37-like [Malus domestica]	GO:0005575(cellular_component);GO:0008150(biological_process)	NA	2e-05	1	61,	0	-4.7	-3.65	1.46	Exon (MD00G1015800/MD00G1015800, exon 2 of 2)	1	2268408	2270102	1695	1
Chr00	2269328	2269388	61	MD00G1015800	MD00G1015800	920	MD00G1015800	PREDICTED: LOB domain-containing protein 37-like [Malus domestica]	GO:0005575(cellular_component);GO:0008150(biological_process)	NA	9.8e-08	1	61,	0	-7.01	-5.86	1.49	Exon (MD00G1015800/MD00G1015800, exon 2 of 2)	1	2268408	2270102	1695	1
Chr00	2408606	2408846	241	MD00G1016700	MD00G1016700	8263	MD00G1016700	PREDICTED: sister chromatid cohesion 1 protein 4 [Malus domestica]	GO:0000228(nuclear chromosome);GO:0000775(chromosome, centromeric region);GO:0003674(molecular_function);GO:0005634(nucleus);GO:0006302(double-strand break repair);GO:0007062(sister chromatid cohesion);GO:0007067(mitotic nuclear division);GO:0051301(cell division);GO:0070601(centromeric sister chromatid cohesion)	NA	1e-11	1	241,	0	-11	-9.7	1.81	Exon (MD00G1016700/MD00G1016700, exon 7 of 14)	1	2400343	2414207	13865	1
Chr00	2408936	2409025	90	MD00G1016700	MD00G1016700	8593	MD00G1016700	PREDICTED: sister chromatid cohesion 1 protein 4 [Malus domestica]	GO:0000228(nuclear chromosome);GO:0000775(chromosome, centromeric region);GO:0003674(molecular_function);GO:0005634(nucleus);GO:0006302(double-strand break repair);GO:0007062(sister chromatid cohesion);GO:0007067(mitotic nuclear division);GO:0051301(cell division);GO:0070601(centromeric sister chromatid cohesion)	NA	0.0014	1	90,	0	-2.86	-1.93	1.28	Exon (MD00G1016700/MD00G1016700, exon 7 of 14)	1	2400343	2414207	13865	1
Chr00	2410249	2410309	61	MD00G1016700	MD00G1016700	9906	MD00G1016700	PREDICTED: sister chromatid cohesion 1 protein 4 [Malus domestica]	GO:0000228(nuclear chromosome);GO:0000775(chromosome, centromeric region);GO:0003674(molecular_function);GO:0005634(nucleus);GO:0006302(double-strand break repair);GO:0007062(sister chromatid cohesion);GO:0007067(mitotic nuclear division);GO:0051301(cell division);GO:0070601(centromeric sister chromatid cohesion)	NA	0.0085	1	61,	0	-2.07	-1.21	1.16	Exon (MD00G1016700/MD00G1016700, exon 10 of 14)	1	2400343	2414207	13865	1
Chr00	2528376	2528525	150	MD00G1017500	MD00G1017500	89	MD00G1017500	PREDICTED: zinc finger protein CONSTANS-LIKE 5-like [Malus domestica]	GO:0003735(structural constituent of ribosome);GO:0006412(translation);GO:0022625(cytosolic large ribosomal subunit)	03010(Ribosome)	0.032	1	150,	0	-1.49	-0.691	2.01	Exon (MD00G1017500/MD00G1017500, exon 1 of 1)	1	2528287	2529180	894	1
Chr00	3061187	3061626	440	MD00G1018400	MD00G1018400	292	MD00G1018400	PREDICTED: uncharacterized protein LOC103444922 [Malus domestica]	GO:0003674(molecular_function);GO:0005575(cellular_component);GO:0008150(biological_process)	NA	5.5e-08	1	440,	0	-7.26	-6.1	1.28	Exon (MD00G1018400/MD00G1018400, exon 1 of 1)	1	3060895	3061626	732	1
Chr00	3354254	3359370	5117	MD00G1019100	MD00G1019100	6794	MD00G1019100	PREDICTED: cytochrome b5-like [Malus domestica]	GO:0005515(protein binding);GO:0005783(endoplasmic reticulum);GO:0005789(endoplasmic reticulum membrane);GO:0016021(integral component of membrane);GO:0020037(heme binding);GO:0043447(alkane biosynthetic process);GO:0046872(metal ion binding);GO:0055114(oxidation-reduction process)	00910(Nitrogen metabolism)	0.00069	2	11,138,	0,4979	-3.16	-2.21	1.25	Exon (MD00G1019100/MD00G1019100, exon 2 of 3)	1	3347460	3360612	13153	1
Chr00	3359429	3359548	120	MD00G1019100	MD00G1019100	11969	MD00G1019100	PREDICTED: cytochrome b5-like [Malus domestica]	GO:0005515(protein binding);GO:0005783(endoplasmic reticulum);GO:0005789(endoplasmic reticulum membrane);GO:0016021(integral component of membrane);GO:0020037(heme binding);GO:0043447(alkane biosynthetic process);GO:0046872(metal ion binding);GO:0055114(oxidation-reduction process)	00910(Nitrogen metabolism)	0.0012	1	120,	0	-2.92	-1.99	1.31	3' UTR	1	3347460	3360612	13153	1
Chr00	3431892	3432220	329	MD00G1019200	MD00G1019200	15659	MD00G1019200	PREDICTED: membrane-associated 30 kDa protein, chloroplastic [Pyrus x bretschneideri]	GO:0005829(cytosol);GO:0009535(chloroplast thylakoid membrane);GO:0010027(thylakoid membrane organization)	NA	3.2e-47	1	329,	0	-46.5	-44.7	1.85	3' UTR	1	3416233	3432250	16018	1
Chr00	3617688	3618261	574	MD00G1019700	MD00G1019700	5478	MD00G1019700	PREDICTED: kinesin-like protein KCA2 [Malus domestica]	GO:0003777(microtubule motor activity);GO:0005871(kinesin complex);GO:0007018(microtubule-based movement);GO:0016887(ATPase activity)	03008(Ribosome biogenesis in eukaryotes)	7.9e-100	2	164,105,	0,469	-99.1	-96.9	1.87	Exon (MD00G1019700/MD00G1019700, exon 11 of 23)	1	3612210	3625944	13735	1
Chr00	3625526	3625825	300	MD00G1019700	MD00G1019700	13316	MD00G1019700	PREDICTED: kinesin-like protein KCA2 [Malus domestica]	GO:0003777(microtubule motor activity);GO:0005871(kinesin complex);GO:0007018(microtubule-based movement);GO:0016887(ATPase activity)	03008(Ribosome biogenesis in eukaryotes)	1.3e-30	1	300,	0	-29.9	-28.3	1.64	3' UTR	1	3612210	3625944	13735	1
Chr00	3705863	3706010	148	MD00G1020200	MD00G1020200	1362	MD00G1020200	PREDICTED: LOW QUALITY PROTEIN: protein TOPLESS-like [Malus domestica]	GO:0005515(protein binding);GO:0005634(nucleus);GO:0005829(cytosol);GO:0006351(transcription, DNA-templated);GO:0006355(regulation of transcription, DNA-templated);GO:0010072(primary shoot apical meristem specification)	NA	0.0047	1	148,	0	-2.33	-1.45	1.63	3' UTR	1	3704501	3706040	1540	1
Chr00	3808186	3809684	1499	MD00G1022200	MD00G1022200	237	MD00G1022200	PREDICTED: DCC family protein At1g52590, chloroplastic [Malus domestica]	GO:0003674(molecular_function);GO:0008150(biological_process);GO:0010287(plastoglobule)	NA	6.3e-18	5	83,58,108,93,45,	0,656,921,1236,1454	-17.2	-15.7	1.46	Exon (MD00G1022200/MD00G1022200, exon 1 of 6)	1	3807949	3824497	16549	1
Chr00	3912986	3913567	582	MD00G1023300	MD00G1023300	2253	MD00G1023300	PREDICTED: protein ROOT HAIR DEFECTIVE 3 homolog 2-like isoform X2 [Pyrus x bretschneideri]	GO:0003924(GTPase activity);GO:0005525(GTP binding);GO:0005634(nucleus);GO:0005783(endoplasmic reticulum);GO:0005789(endoplasmic reticulum membrane);GO:0016021(integral component of membrane)	NA	2.5e-06	3	149,70,168,	0,253,414	-5.61	-4.52	1.39	Exon (MD00G1023300/MD00G1023300, exon 7 of 9)	1	3910733	3913567	2835	1
Chr00	3969166	3969376	211	MD00G1024000	MD00G1024000	1159	MD00G1024000	PREDICTED: LOW QUALITY PROTEIN: threonine--tRNA ligase, chloroplastic/mitochondrial 2-like [Malus domestica]	GO:0003723(RNA binding);GO:0004829(threonine-tRNA ligase activity);GO:0005524(ATP binding);GO:0005739(mitochondrion);GO:0006435(threonyl-tRNA aminoacylation);GO:0009507(chloroplast);GO:0009570(chloroplast stroma);GO:0009793(embryo development ending in seed dormancy);GO:0046872(metal ion binding)	00970(Aminoacyl-tRNA biosynthesis)	5.4e-07	1	211,	0	-6.27	-5.15	1.73	3' UTR	1	3968007	3969376	1370	1
Chr00	3970740	3970886	147	MD00G1024200	MD00G1024200	525	MD00G1024200	PREDICTED: threonine--tRNA ligase-like [Malus domestica]	GO:0003723(RNA binding);GO:0004829(threonine-tRNA ligase activity);GO:0005739(mitochondrion);GO:0006435(threonyl-tRNA aminoacylation);GO:0009570(chloroplast stroma)	00970(Aminoacyl-tRNA biosynthesis)	0.0018	1	147,	0	-2.75	-1.83	1.24	Exon (MD00G1024200/MD00G1024200, exon 3 of 7)	1	3970215	3974496	4282	1
Chr00	3971754	3972375	622	MD00G1024200	MD00G1024200	1539	MD00G1024200	PREDICTED: threonine--tRNA ligase-like [Malus domestica]	GO:0003723(RNA binding);GO:0004829(threonine-tRNA ligase activity);GO:0005739(mitochondrion);GO:0006435(threonyl-tRNA aminoacylation);GO:0009570(chloroplast stroma)	00970(Aminoacyl-tRNA biosynthesis)	1e-07	2	17,190,	0,432	-6.99	-5.84	1.66	3' UTR	1	3970215	3974496	4282	1
Chr00	3982813	3983239	427	MD00G1024300	MD00G1024300	8315	MD00G1024300	hypothetical protein GLYMA_18G270500 [Glycine max]	GO:0005515(protein binding);GO:0005524(ATP binding);GO:0005794(Golgi apparatus);GO:0005829(cytosol);GO:0005886(plasma membrane);GO:0006457(protein folding);GO:0008219(cell death);GO:0009409(response to cold);GO:0009507(chloroplast);GO:0009570(chloroplast stroma);GO:0009627(systemic acquired resistance);GO:0009941(chloroplast envelope);GO:0010319(stromule);GO:0016020(membrane);GO:0022626(cytosolic…	03018(RNA degradation)	0.016	2	66,23,	0,404	-1.8	-0.965	1.49	3' UTR	1	3974498	3987631	13134	1
Chr00	3988079	3988371	293	MD00G1024400	MD00G1024400	78	MD00G1024400	PREDICTED: probable LRR receptor-like serine/threonine-protein kinase At1g56140 isoform X1 [Malus domestica]	GO:0004674(protein serine/threonine kinase activity);GO:0005886(plasma membrane)	NA	0.0018	2	128,22,	0,271	-2.75	-1.83	1.71	Exon (MD00G1024400/MD00G1024400, exon 2 of 9)	1	3988001	3990480	2480	1
Chr00	4454412	4454825	414	MD00G1025600	MD00G1025600	460	MD00G1025600	PREDICTED: serine-threonine kinase receptor-associated protein-like [Malus domestica]	GO:0000166(nucleotide binding);GO:0005737(cytoplasm);GO:0005829(cytosol);GO:0008150(biological_process);GO:0080008(Cul4-RING E3 ubiquitin ligase complex)	03013(RNA transport)	5e-31	1	414,	0	-30.3	-28.6	2.17	3' UTR	1	4453952	4454914	963	1
Chr00	4455774	4457870	2097	MD00G1025700	MD00G1025700	234	MD00G1025700	PREDICTED: probable histone H2A variant 3 [Malus domestica]	GO:0000790(nuclear chromatin);GO:0003677(DNA binding);GO:0006342(chromatin silencing)	04070(Phosphatidylinositol signaling system);04626(Plant-pathogen interaction)	1.5e-09	2	52,504,	0,1593	-8.83	-7.61	1.85	3' UTR	1	4455540	4458016	2477	1
Chr00	4468948	4469349	402	MD00G1026000	MD00G1026000	501	MD00G1026000	PREDICTED: TMV resistance protein N-like [Malus domestica]	GO:0005515(protein binding)	04141(Protein processing in endoplasmic reticulum)	0.00055	2	73,46,	0,356	-3.26	-2.3	1.52	3' UTR	1	4468447	4469497	1051	1
Chr00	4666141	4666375	235	MD00G1028400	MD00G1028400	2626	MD00G1028400	PREDICTED: proteasome subunit beta type-3-A-like [Malus domestica]	GO:0000502(proteasome complex);GO:0004298(threonine-type endopeptidase activity);GO:0005634(nucleus);GO:0005737(cytoplasm);GO:0005774(vacuolar membrane);GO:0005829(cytosol);GO:0005839(proteasome core complex);GO:0006511(ubiquitin-dependent protein catabolic process);GO:0008233(peptidase activity);GO:0051603(proteolysis involved in cellular protein catabolic process)	03050(Proteasome)	5.4e-06	1	235,	0	-5.27	-4.2	1.38	3' UTR	1	4663515	4666492	2978	1
Chr00	4731196	4731316	121	MD00G1028700	MD00G1028700	6881	MD00G1028700	PREDICTED: uncharacterized protein LOC103441541 [Malus domestica]	GO:0005634(nucleus);GO:0005737(cytoplasm)	NA	2.1e-07	1	121,	0	-6.67	-5.53	1.59	Exon (MD00G1028700/MD00G1028700, exon 5 of 6)	1	4724315	4732315	8001	1
Chr00	4782126	4782361	236	MD00G1029300	MD00G1029300	59	MD00G1029300	PREDICTED: probable L-ascorbate peroxidase 6, chloroplastic isoform X1 [Malus domestica]	GO:0009533(chloroplast stromal thylakoid);GO:0009535(chloroplast thylakoid membrane);GO:0016688(L-ascorbate peroxidase activity)	00053(Ascorbate and aldarate metabolism);00480(Glutathione metabolism)	1e-32	1	236,	0	-32	-30.3	1.5	Exon (MD00G1029300/MD00G1029300, exon 1 of 10)	1	4782067	4784625	2559	1
Chr00	4783917	4784085	169	MD00G1029300	MD00G1029300	1850	MD00G1029300	PREDICTED: probable L-ascorbate peroxidase 6, chloroplastic isoform X1 [Malus domestica]	GO:0009533(chloroplast stromal thylakoid);GO:0009535(chloroplast thylakoid membrane);GO:0016688(L-ascorbate peroxidase activity)	00053(Ascorbate and aldarate metabolism);00480(Glutathione metabolism)	0.00054	2	24,36,	0,133	-3.27	-2.31	1.16	Exon (MD00G1029300/MD00G1029300, exon 7 of 10)	1	4782067	4784625	2559	1
Chr00	4784249	4784625	377	MD00G1029300	MD00G1029300	2182	MD00G1029300	PREDICTED: probable L-ascorbate peroxidase 6, chloroplastic isoform X1 [Malus domestica]	GO:0009533(chloroplast stromal thylakoid);GO:0009535(chloroplast thylakoid membrane);GO:0016688(L-ascorbate peroxidase activity)	00053(Ascorbate and aldarate metabolism);00480(Glutathione metabolism)	3.5e-07	2	60,176,	0,201	-6.46	-5.34	1.38	3' UTR	1	4782067	4784625	2559	1
Chr00	4849643	4850006	364	MD00G1030000	MD00G1030000	150	MD00G1030000	PREDICTED: SWI/SNF complex subunit SWI3C isoform X1 [Malus domestica]	GO:0003677(DNA binding);GO:0005515(protein binding);GO:0005634(nucleus);GO:0006338(chromatin remodeling);GO:0006351(transcription, DNA-templated);GO:0006355(regulation of transcription, DNA-templated);GO:0007275(multicellular organism development);GO:0016514(SWI/SNF complex)	NA	1e-10	2	64,147,	0,217	-10	-8.75	1.92	5' UTR	1	4849493	4858271	8779	1
Chr00	4945976	4946542	567	MD00G1030500	MD00G1030500	59	MD00G1030500	PREDICTED: N-lysine methyltransferase setd6-like [Malus domestica]	GO:0016279(protein-lysine N-methyltransferase activity);GO:0018026(peptidyl-lysine monomethylation)	NA	7.9e-31	1	567,	0	-30.1	-28.5	3.78	5' UTR	1	4945917	4948323	2407	1
Chr00	5172656	5172852	197	MD00G1031100	MD00G1031100	13896	MD00G1031100	PREDICTED: serine/threonine-protein kinase TOR isoform X2 [Pyrus x bretschneideri]	GO:0005634(nucleus);GO:0006281(DNA repair);GO:0016301(kinase activity)	03015(mRNA surveillance pathway)	0.00083	2	29,62,	0,135	-3.08	-2.13	1.26	Exon (MD00G1031100/MD00G1031100, exon 29 of 56)	1	5158760	5185116	26357	1
Chr00	5173449	5174991	1543	MD00G1031100	MD00G1031100	14689	MD00G1031100	PREDICTED: serine/threonine-protein kinase TOR isoform X2 [Pyrus x bretschneideri]	GO:0005634(nucleus);GO:0006281(DNA repair);GO:0016301(kinase activity)	03015(mRNA surveillance pathway)	2e-12	3	59,174,8,	0,129,1535	-11.7	-10.4	1.52	Exon (MD00G1031100/MD00G1031100, exon 32 of 56)	1	5158760	5185116	26357	1
Chr00	5179856	5180331	476	MD00G1031100	MD00G1031100	21096	MD00G1031100	PREDICTED: serine/threonine-protein kinase TOR isoform X2 [Pyrus x bretschneideri]	GO:0005634(nucleus);GO:0006281(DNA repair);GO:0016301(kinase activity)	03015(mRNA surveillance pathway)	5e-23	2	190,51,	0,425	-22.3	-20.8	1.62	Exon (MD00G1031100/MD00G1031100, exon 43 of 56)	1	5158760	5185116	26357	1
Chr00	5184757	5184906	150	MD00G1031100	MD00G1031100	25997	MD00G1031100	PREDICTED: serine/threonine-protein kinase TOR isoform X2 [Pyrus x bretschneideri]	GO:0005634(nucleus);GO:0006281(DNA repair);GO:0016301(kinase activity)	03015(mRNA surveillance pathway)	3.6e-09	1	150,	0	-8.44	-7.23	1.71	3' UTR	1	5158760	5185116	26357	1
Chr00	5608160	5609347	1188	MD00G1032200	MD00G1032200	299	MD00G1032200	PREDICTED: (+)-neomenthol dehydrogenase-like isoform X2 [Malus domestica]	GO:0047037(salutaridine reductase (NADPH) activity);GO:0050661(NADP binding);GO:0097295(morphine biosynthetic process)	00902(Monoterpenoid biosynthesis)	1.3e-06	3	14,87,79,	0,884,1109	-5.87	-4.76	1.55	5' UTR	1	5607861	5611306	3446	1
Chr00	5611097	5611216	120	MD00G1032200	MD00G1032200	3236	MD00G1032200	PREDICTED: (+)-neomenthol dehydrogenase-like isoform X2 [Malus domestica]	GO:0047037(salutaridine reductase (NADPH) activity);GO:0050661(NADP binding);GO:0097295(morphine biosynthetic process)	00902(Monoterpenoid biosynthesis)	0.0012	1	120,	0	-2.91	-1.97	1.63	3' UTR	1	5607861	5611306	3446	1
Chr00	5671918	5672297	380	MD00G1032300	MD00G1032300	2588	MD00G1032300	PREDICTED: vacuolar protein sorting-associated protein 24 homolog 1-like [Malus domestica]	GO:0000815(ESCRT III complex);GO:0005515(protein binding);GO:0005622(intracellular);GO:0005623(cell);GO:0005634(nucleus);GO:0005770(late endosome);GO:0005829(cytosol);GO:0007034(vacuolar transport);GO:0010008(endosome membrane);GO:0015031(protein transport);GO:0016192(vesicle-mediated transport);GO:0070676(intralumenal vesicle formation)	04144(Endocytosis)	8.7e-06	2	84,186,	0,194	-5.06	-4	1.34	3' UTR	1	5669330	5672924	3595	1
Chr00	5794402	5795541	1140	MD00G1033600	MD00G1033600	89	MD00G1033600	PREDICTED: ABC transporter F family member 1 [Pyrus x bretschneideri]	GO:0005215(transporter activity);GO:0005524(ATP binding);GO:0005886(plasma membrane);GO:0006810(transport);GO:0016887(ATPase activity)	02010(ABC transporters)	1.3e-14	3	60,233,5,	0,175,1135	-13.9	-12.5	2.24	5' UTR	1	5794313	5798553	4241	1
Chr00	5796172	5796261	90	MD00G1033600	MD00G1033600	1859	MD00G1033600	PREDICTED: ABC transporter F family member 1 [Pyrus x bretschneideri]	GO:0005215(transporter activity);GO:0005524(ATP binding);GO:0005886(plasma membrane);GO:0006810(transport);GO:0016887(ATPase activity)	02010(ABC transporters)	0.00042	1	90,	0	-3.38	-2.41	1.26	Exon (MD00G1033600/MD00G1033600, exon 5 of 6)	1	5794313	5798553	4241	1
Chr00	5797603	5797870	268	MD00G1033600	MD00G1033600	3290	MD00G1033600	PREDICTED: ABC transporter F family member 1 [Pyrus x bretschneideri]	GO:0005215(transporter activity);GO:0005524(ATP binding);GO:0005886(plasma membrane);GO:0006810(transport);GO:0016887(ATPase activity)	02010(ABC transporters)	2e-39	1	268,	0	-38.7	-36.9	1.78	Exon (MD00G1033600/MD00G1033600, exon 6 of 6)	1	5794313	5798553	4241	1
Chr00	5798197	5798523	327	MD00G1033600	MD00G1033600	3884	MD00G1033600	PREDICTED: ABC transporter F family member 1 [Pyrus x bretschneideri]	GO:0005215(transporter activity);GO:0005524(ATP binding);GO:0005886(plasma membrane);GO:0006810(transport);GO:0016887(ATPase activity)	02010(ABC transporters)	3.7e-06	1	327,	0	-5.43	-4.34	1.23	Exon (MD00G1033600/MD00G1033600, exon 6 of 6)	1	5794313	5798553	4241	1
Chr00	6385963	6386228	266	MD00G1035900	MD00G1035900	2074	MD00G1035900	PREDICTED: cytochrome b5-like [Malus domestica]	GO:0005515(protein binding);GO:0005773(vacuole);GO:0005774(vacuolar membrane);GO:0005783(endoplasmic reticulum);GO:0005789(endoplasmic reticulum membrane);GO:0005829(cytosol);GO:0005886(plasma membrane);GO:0009535(chloroplast thylakoid membrane);GO:0016021(integral component of membrane);GO:0020037(heme binding);GO:0046872(metal ion binding);GO:0055114(oxidation-reduction process)	00910(Nitrogen metabolism)	5e-21	1	266,	0	-20.3	-18.8	1.38	3' UTR	1	6383889	6386464	2576	1
Chr00	6463961	6464332	372	MD00G1036600	MD00G1036600	0	MD00G1036600	PREDICTED: auxin-responsive protein SAUR32-like [Malus domestica]	GO:0003674(molecular_function);GO:0009733(response to auxin)	04075(Plant hormone signal transduction)	1.3e-30	1	372,	0	-29.9	-28.3	1.47	Exon (MD00G1036600/MD00G1036600, exon 1 of 1)	1	6463961	6464332	372	1
Chr00	6564927	6565694	768	MD00G1037000	MD00G1037000	0	MD00G1037000	PREDICTED: polyadenylate-binding protein 2 isoform X1 [Malus domestica]	GO:0000166(nucleotide binding);GO:0003723(RNA binding);GO:0005515(protein binding);GO:0005634(nucleus);GO:0005774(vacuolar membrane);GO:0008143(poly(A) binding);GO:0008150(biological_process);GO:0016607(nuclear speck);GO:0043621(protein self-association)	03015(mRNA surveillance pathway)	2.5e-35	3	159,103,30,	0,252,738	-34.6	-32.9	2.3	5' UTR	1	6564927	6569496	4570	1
Chr00	6569057	6569467	411	MD00G1037000	MD00G1037000	4130	MD00G1037000	PREDICTED: polyadenylate-binding protein 2 isoform X1 [Malus domestica]	GO:0000166(nucleotide binding);GO:0003723(RNA binding);GO:0005515(protein binding);GO:0005634(nucleus);GO:0005774(vacuolar membrane);GO:0008143(poly(A) binding);GO:0008150(biological_process);GO:0016607(nuclear speck);GO:0043621(protein self-association)	03015(mRNA surveillance pathway)	1.1e-05	2	38,283,	0,128	-4.96	-3.9	1.88	3' UTR	1	6564927	6569496	4570	1
Chr00	6600099	6600307	209	MD00G1037300	MD00G1037300	504	MD00G1037300	hypothetical protein PRUPE_ppa009241mg [Prunus persica]	GO:0003674(molecular_function);GO:0008150(biological_process);GO:0009507(chloroplast);GO:0009941(chloroplast envelope);GO:0016021(integral component of membrane)	NA	5e-20	1	209,	0	-19.3	-17.8	1.98	Exon (MD00G1037300/MD00G1037300, exon 1 of 3)	1	6599595	6603719	4125	1
Chr00	6602709	6603304	596	MD00G1037300	MD00G1037300	3114	MD00G1037300	hypothetical protein PRUPE_ppa009241mg [Prunus persica]	GO:0003674(molecular_function);GO:0008150(biological_process);GO:0009507(chloroplast);GO:0009941(chloroplast envelope);GO:0016021(integral component of membrane)	NA	1.1e-05	2	57,181,	0,415	-4.95	-3.89	1.3	3' UTR	1	6599595	6603719	4125	1
Chr00	6647724	6647873	150	MD00G1037500	MD00G1037500	266	MD00G1037500	PREDICTED: cytochrome P450 82A3-like [Pyrus x bretschneideri]	GO:0016020(membrane);GO:0016709(oxidoreductase activity, acting on paired donors, with incorporation or reduction of molecular oxygen, NAD(P)H as one donor, and incorporation of one atom of oxygen);GO:0044550(secondary metabolite biosynthetic process)	00903(Limonene and pinene degradation);00945(Stilbenoid, diarylheptanoid and gingerol biosynthesis)	0.00056	1	150,	0	-3.25	-2.29	3.37	Exon (MD00G1037500/MD00G1037500, exon 1 of 2)	1	6647458	6649270	1813	1
Chr00	6846973	6847361	389	MD00G1040200	MD00G1040200	3807	MD00G1040200	PREDICTED: zinc finger protein GIS2-like [Pyrus x bretschneideri]	NA	NA	1.3e-09	1	389,	0	-8.89	-7.67	2.94	3' UTR	1	6843166	6847450	4285	1
Chr00	6917581	6918688	1108	MD00G1040500	MD00G1040500	329	MD00G1040500	PREDICTED: zinc finger CCCH domain-containing protein 19-like [Malus domestica]	GO:0005634(nucleus);GO:0005829(cytosol)	00565(Ether lipid metabolism)	0	1	1108,	0	-642	-Inf	29.3	Exon (MD00G1040500/MD00G1040500, exon 1 of 10)	1	6917252	6929235	11984	1
Chr00	6925711	6927470	1760	MD00G1040500	MD00G1040500	8459	MD00G1040500	PREDICTED: zinc finger CCCH domain-containing protein 19-like [Malus domestica]	GO:0005634(nucleus);GO:0005829(cytosol)	00565(Ether lipid metabolism)	6.3e-36	3	57,149,334,	0,1104,1426	-35.2	-33.5	2.26	Exon (MD00G1040500/MD00G1040500, exon 8 of 10)	1	6917252	6929235	11984	1
Chr00	6928906	6929235	330	MD00G1040500	MD00G1040500	11654	MD00G1040500	PREDICTED: zinc finger CCCH domain-containing protein 19-like [Malus domestica]	GO:0005634(nucleus);GO:0005829(cytosol)	00565(Ether lipid metabolism)	1.6e-17	1	330,	0	-16.8	-15.4	3.09	3' UTR	1	6917252	6929235	11984	1
Chr00	7291729	7292559	831	MD00G1041200	MD00G1041200	327	MD00G1041200	PREDICTED: flowering locus K homology domain-like [Malus domestica]	GO:0003676(nucleic acid binding);GO:0003723(RNA binding);GO:0005634(nucleus);GO:0008150(biological_process)	NA	0.00055	3	85,102,23,	0,166,808	-3.26	-2.3	1.66	Exon (MD00G1041200/MD00G1041200, exon 1 of 9)	1	7291402	7297387	5986	1
Chr00	7636742	7637189	448	MD00G1041900	MD00G1041900	89	MD00G1041900	PREDICTED: SWI/SNF complex subunit SWI3C-like isoform X1 [Malus domestica]	GO:0003677(DNA binding);GO:0005515(protein binding);GO:0005634(nucleus);GO:0006338(chromatin remodeling);GO:0006351(transcription, DNA-templated);GO:0006355(regulation of transcription, DNA-templated);GO:0007275(multicellular organism development);GO:0016514(SWI/SNF complex)	NA	6.3e-18	2	95,205,	0,243	-17.2	-15.8	1.99	5' UTR	1	7636653	7644302	7650	1
Chr00	7642199	7643587	1389	MD00G1041900	MD00G1041900	5546	MD00G1041900	PREDICTED: SWI/SNF complex subunit SWI3C-like isoform X1 [Malus domestica]	GO:0003677(DNA binding);GO:0005515(protein binding);GO:0005634(nucleus);GO:0006338(chromatin remodeling);GO:0006351(transcription, DNA-templated);GO:0006355(regulation of transcription, DNA-templated);GO:0007275(multicellular organism development);GO:0016514(SWI/SNF complex)	NA	3.2e-11	3	1,185,173,	0,116,1216	-10.5	-9.25	1.49	Exon (MD00G1041900/MD00G1041900, exon 7 of 9)	1	7636653	7644302	7650	1
Chr00	7643795	7644183	389	MD00G1041900	MD00G1041900	7142	MD00G1041900	PREDICTED: SWI/SNF complex subunit SWI3C-like isoform X1 [Malus domestica]	GO:0003677(DNA binding);GO:0005515(protein binding);GO:0005634(nucleus);GO:0006338(chromatin remodeling);GO:0006351(transcription, DNA-templated);GO:0006355(regulation of transcription, DNA-templated);GO:0007275(multicellular organism development);GO:0016514(SWI/SNF complex)	NA	4e-26	1	389,	0	-25.4	-23.8	2.92	3' UTR	1	7636653	7644302	7650	1
Chr00	8258256	8258553	298	MD00G1045200	MD00G1045200	2665	MD00G1045200	PREDICTED: uncharacterized protein LOC103401363 [Malus domestica]	GO:0003674(molecular_function);GO:0005634(nucleus);GO:0008150(biological_process)	NA	3.2e-23	1	298,	0	-22.5	-20.9	2.4	Exon (MD00G1045200/MD00G1045200, exon 8 of 12)	1	8255591	8260268	4678	1
Chr00	8731982	8732273	292	MD00G1046500	MD00G1046500	2345	MD00G1046500	PREDICTED: uncharacterized protein LOC103425660 isoform X2 [Malus domestica]	GO:0000407(pre-autophagosomal structure);GO:0005783(endoplasmic reticulum);GO:0006887(exocytosis);GO:0007029(endoplasmic reticulum organization);GO:0007030(Golgi organization);GO:0010506(regulation of autophagy);GO:0016020(membrane)	NA	0.00085	2	6,114,	0,178	-3.07	-2.13	1.4	3' UTR	1	8729637	8732273	2637	1
Chr00	8994712	8995804	1093	MD00G1047900	MD00G1047900	599	MD00G1047900	PREDICTED: clathrin light chain 2-like [Malus domestica]	GO:0005198(structural molecule activity);GO:0030125(clathrin vesicle coat);GO:0032050(clathrin heavy chain binding);GO:0072583(clathrin-mediated endocytosis)	04144(Endocytosis)	1.6e-13	2	136,328,	0,765	-12.8	-11.5	1.65	Exon (MD00G1047900/MD00G1047900, exon 3 of 4)	1	8994113	8995862	1750	1
Chr00	9095250	9102372	7123	MD00G1048400	MD00G1048400	148	MD00G1048400	PREDICTED: clathrin light chain 2-like [Malus domestica]	GO:0005198(structural molecule activity);GO:0030125(clathrin vesicle coat);GO:0032050(clathrin heavy chain binding);GO:0072583(clathrin-mediated endocytosis)	00970(Aminoacyl-tRNA biosynthesis)	0.0014	2	30,237,	0,6886	-2.86	-1.93	1.92	Exon (MD00G1048400/MD00G1048400, exon 1 of 3)	1	9095102	9103079	7978	1
Chr00	9563025	9563114	90	MD00G1050500	MD00G1050500	9708	MD00G1050500	PREDICTED: probable N-acetyl-gamma-glutamyl-phosphate reductase, chloroplastic [Pyrus x bretschneideri]	GO:0003942(N-acetyl-gamma-glutamyl-phosphate reductase activity);GO:0005507(copper ion binding);GO:0005730(nucleolus);GO:0005737(cytoplasm);GO:0006520(cellular amino acid metabolic process);GO:0006526(arginine biosynthetic process);GO:0009507(chloroplast);GO:0009570(chloroplast stroma);GO:0016020(membrane);GO:0016620(oxidoreductase activity, acting on the aldehyde or oxo group of donors, NAD or N…	01210(2-Oxocarboxylic acid metabolism);01230(Biosynthesis of amino acids);00220(Arginine biosynthesis)	0.013	1	90,	0	-1.89	-1.05	2.26	3' UTR	1	9553317	9563263	9947	1
Chr00	9595918	9597105	1188	MD00G1050700	MD00G1050700	89	MD00G1050700	PREDICTED: far upstream element-binding protein 2-like isoform X1 [Pyrus x bretschneideri]	GO:0003676(nucleic acid binding);GO:0003723(RNA binding);GO:0005829(cytosol)	NA	5e-76	2	315,12,	0,1176	-75.3	-73.3	2.34	5' UTR	1	9595829	9602246	6418	1
Chr00	9597773	9601357	3585	MD00G1050700	MD00G1050700	1944	MD00G1050700	PREDICTED: far upstream element-binding protein 2-like isoform X1 [Pyrus x bretschneideri]	GO:0003676(nucleic acid binding);GO:0003723(RNA binding);GO:0005829(cytosol)	NA	1.5e-08	3	32,117,355,	0,1105,3230	-7.81	-6.63	1.34	Exon (MD00G1050700/MD00G1050700, exon 5 of 7)	1	9595829	9602246	6418	1
Chr00	9601624	9601920	297	MD00G1050700	MD00G1050700	5795	MD00G1050700	PREDICTED: far upstream element-binding protein 2-like isoform X1 [Pyrus x bretschneideri]	GO:0003676(nucleic acid binding);GO:0003723(RNA binding);GO:0005829(cytosol)	NA	2e-16	1	297,	0	-15.7	-14.3	1.95	3' UTR	1	9595829	9602246	6418	1
Chr00	9680095	9680422	328	MD00G1051300	MD00G1051300	4321	MD00G1051300	PREDICTED: sodium/hydrogen exchanger 2-like [Malus domestica]	GO:0005576(extracellular region);GO:0005774(vacuolar membrane);GO:0005886(plasma membrane);GO:0006814(sodium ion transport);GO:0006885(regulation of pH);GO:0009651(response to salt stress);GO:0010107(potassium ion import);GO:0015081(sodium ion transmembrane transporter activity);GO:0015385(sodium:proton antiporter activity);GO:0015386(potassium:proton antiporter activity);GO:0016021(integral comp…	NA	1e-31	1	328,	0	-31	-29.3	2.34	3' UTR	1	9675774	9680661	4888	1
Chr00	9717158	9717806	649	MD00G1052100	MD00G1052100	2386	MD00G1052100	PREDICTED: vesicle-associated protein 2-2-like [Malus domestica]	GO:0005789(endoplasmic reticulum membrane);GO:0005886(plasma membrane);GO:0016021(integral component of membrane);GO:0016032(viral process);GO:0046907(intracellular transport)	NA	1e-134	1	649,	0	-134	-131	3.61	Exon (MD00G1052100/MD00G1052100, exon 8 of 8)	1	9714772	9717806	3035	1
Chr00	9766332	9766390	59	MD00G1052700	MD00G1052700	2266	MD00G1052700	PREDICTED: trafficking protein particle complex subunit 6B-like [Pyrus x bretschneideri]	GO:0005215(transporter activity);GO:0005794(Golgi apparatus);GO:0009737(response to abscisic acid);GO:0048868(pollen tube development)	NA	0.00014	1	59,	0	-3.86	-2.87	2.03	3' UTR	1	9764066	9766536	2471	1
Chr00	10025416	10025536	121	MD00G1053700	MD00G1053700	298	MD00G1053700	PREDICTED: probable disease resistance protein At5g66900 [Malus domestica]	GO:0005524(ATP binding);GO:0005634(nucleus);GO:0006952(defense response);GO:0043531(ADP binding)	04075(Plant hormone signal transduction)	7.6e-05	1	121,	0	-4.12	-3.11	1.3	Exon (MD00G1053700/MD00G1053700, exon 1 of 5)	1	10025118	10028320	3203	1
Chr00	10095185	10095275	91	MD00G1054100	MD00G1054100	2095	MD00G1054100	hypothetical protein PRUPE_ppa000275mg [Prunus persica]	GO:0003910(DNA ligase (ATP) activity);GO:0005737(cytoplasm);GO:0006273(lagging strand elongation);GO:0051103(DNA ligation involved in DNA repair)	03030(DNA replication);03410(Base excision repair);03420(Nucleotide excision repair);03430(Mismatch repair)	0.0069	1	91,	0	-2.16	-1.29	1.39	Exon (MD00G1054100/MD00G1054100, exon 1 of 20)	1	10093090	10111659	18570	1
Chr00	10111300	10111539	240	MD00G1054100	MD00G1054100	18210	MD00G1054100	hypothetical protein PRUPE_ppa000275mg [Prunus persica]	GO:0003910(DNA ligase (ATP) activity);GO:0005737(cytoplasm);GO:0006273(lagging strand elongation);GO:0051103(DNA ligation involved in DNA repair)	03030(DNA replication);03410(Base excision repair);03420(Nucleotide excision repair);03430(Mismatch repair)	2.5e-07	1	240,	0	-6.6	-5.46	2.05	3' UTR	1	10093090	10111659	18570	1
Chr00	10128597	10128864	268	MD00G1054500	MD00G1054500	892	MD00G1054500	PREDICTED: 2-hydroxyacyl-CoA lyase [Malus domestica]	GO:0000287(magnesium ion binding);GO:0004737(pyruvate decarboxylase activity);GO:0005829(cytosol);GO:0009507(chloroplast);GO:0016831(carboxy-lyase activity);GO:0030976(thiamine pyrophosphate binding)	04146(Peroxisome)	0.00035	1	268,	0	-3.45	-2.48	1.64	Exon (MD00G1054500/MD00G1054500, exon 1 of 2)	1	10127705	10136863	9159	1
Chr00	10129102	10129221	120	MD00G1054500	MD00G1054500	1397	MD00G1054500	PREDICTED: 2-hydroxyacyl-CoA lyase [Malus domestica]	GO:0000287(magnesium ion binding);GO:0004737(pyruvate decarboxylase activity);GO:0005829(cytosol);GO:0009507(chloroplast);GO:0016831(carboxy-lyase activity);GO:0030976(thiamine pyrophosphate binding)	04146(Peroxisome)	0.00015	1	120,	0	-3.82	-2.83	2.2	Exon (MD00G1054500/MD00G1054500, exon 1 of 2)	1	10127705	10136863	9159	1
Chr00	10325830	10326188	359	MD00G1055200	MD00G1055200	6680	MD00G1055200	PREDICTED: cysteine protease ATG4-like [Pyrus x bretschneideri]	GO:0000045(autophagosome assembly);GO:0000422(mitophagy);GO:0004197(cysteine-type endopeptidase activity);GO:0005829(cytosol);GO:0006501(C-terminal protein lipidation);GO:0006612(protein targeting to membrane);GO:0016485(protein processing);GO:0044804(nucleophagy);GO:0051697(protein delipidation)	04140(Regulation of autophagy)	1.3e-30	1	359,	0	-29.9	-28.2	3.04	3' UTR	1	10319150	10326188	7039	1
Chr00	10462126	10462930	805	MD00G1055800	MD00G1055800	447	MD00G1055800	PREDICTED: uncharacterized protein LOC103962835 isoform X2 [Pyrus x bretschneideri]	GO:0003677(DNA binding);GO:0005634(nucleus);GO:0006355(regulation of transcription, DNA-templated);GO:0008270(zinc ion binding);GO:0016746(transferase activity, transferring acyl groups)	NA	6.3e-23	2	675,40,	0,765	-22.2	-20.7	2.17	Exon (MD00G1055800/MD00G1055800, exon 1 of 20)	1	10461679	10469495	7817	1
Chr00	10464685	10465161	477	MD00G1055800	MD00G1055800	3006	MD00G1055800	PREDICTED: uncharacterized protein LOC103962835 isoform X2 [Pyrus x bretschneideri]	GO:0003677(DNA binding);GO:0005634(nucleus);GO:0006355(regulation of transcription, DNA-templated);GO:0008270(zinc ion binding);GO:0016746(transferase activity, transferring acyl groups)	NA	5e-26	2	248,21,	0,456	-25.3	-23.7	2.02	Exon (MD00G1055800/MD00G1055800, exon 5 of 20)	1	10461679	10469495	7817	1
Chr00	10465867	10466139	273	MD00G1055800	MD00G1055800	4188	MD00G1055800	PREDICTED: uncharacterized protein LOC103962835 isoform X2 [Pyrus x bretschneideri]	GO:0003677(DNA binding);GO:0005634(nucleus);GO:0006355(regulation of transcription, DNA-templated);GO:0008270(zinc ion binding);GO:0016746(transferase activity, transferring acyl groups)	NA	0.00054	3	37,53,1,	0,120,272	-3.27	-2.31	1.37	Exon (MD00G1055800/MD00G1055800, exon 9 of 20)	1	10461679	10469495	7817	1
Chr00	10469227	10469435	209	MD00G1055800	MD00G1055800	7548	MD00G1055800	PREDICTED: uncharacterized protein LOC103962835 isoform X2 [Pyrus x bretschneideri]	GO:0003677(DNA binding);GO:0005634(nucleus);GO:0006355(regulation of transcription, DNA-templated);GO:0008270(zinc ion binding);GO:0016746(transferase activity, transferring acyl groups)	NA	1.4e-08	1	209,	0	-7.86	-6.68	2.39	3' UTR	1	10461679	10469495	7817	1
Chr00	10530977	10531275	299	MD00G1056300	MD00G1056300	180	MD00G1056300	PREDICTED: auxin response factor 2-like [Malus domestica]	GO:0003677(DNA binding);GO:0003700(transcription factor activity, sequence-specific DNA binding);GO:0005515(protein binding);GO:0005634(nucleus);GO:0006351(transcription, DNA-templated);GO:0006355(regulation of transcription, DNA-templated);GO:0008285(negative regulation of cell proliferation);GO:0009734(auxin-activated signaling pathway);GO:0009737(response to abscisic acid);GO:0009911(positive …	04075(Plant hormone signal transduction)	5e-12	2	144,37,	0,262	-11.3	-10	3.06	5' UTR	1	10530797	10536295	5499	1
Chr00	10604030	10604237	208	MD00G1057400	MD00G1057400	2809	MD00G1057400	PREDICTED: uncharacterized protein LOC108173473 isoform X1 [Malus domestica]	NA	NA	1e-07	1	208,	0	-7	-5.85	1.54	3' UTR	1	10601221	10604296	3076	1
Chr00	10617577	10617727	151	MD00G1057800	MD00G1057800	30	MD00G1057800	PREDICTED: uncharacterized protein LOC103427780 [Malus domestica]	GO:0003677(DNA binding);GO:0003682(chromatin binding);GO:0005634(nucleus);GO:0008150(biological_process)	NA	0.00048	1	151,	0	-3.32	-2.36	1.89	5' UTR	1	10617547	10625205	7659	1
Chr00	10624527	10624586	60	MD00G1057800	MD00G1057800	6980	MD00G1057800	PREDICTED: uncharacterized protein LOC103427780 [Malus domestica]	GO:0003677(DNA binding);GO:0003682(chromatin binding);GO:0005634(nucleus);GO:0008150(biological_process)	NA	1.6e-05	1	60,	0	-4.79	-3.74	1.43	Exon (MD00G1057800/MD00G1057800, exon 7 of 8)	1	10617547	10625205	7659	1
Chr00	10624646	10624706	61	MD00G1057800	MD00G1057800	7099	MD00G1057800	PREDICTED: uncharacterized protein LOC103427780 [Malus domestica]	GO:0003677(DNA binding);GO:0003682(chromatin binding);GO:0005634(nucleus);GO:0008150(biological_process)	NA	1e-07	1	61,	0	-7	-5.85	1.68	3' UTR	1	10617547	10625205	7659	1
Chr00	10624766	10624826	61	MD00G1057800	MD00G1057800	7219	MD00G1057800	PREDICTED: uncharacterized protein LOC103427780 [Malus domestica]	GO:0003677(DNA binding);GO:0003682(chromatin binding);GO:0005634(nucleus);GO:0008150(biological_process)	NA	7.6e-05	1	61,	0	-4.12	-3.11	1.87	3' UTR	1	10617547	10625205	7659	1
Chr00	10631372	10631580	209	MD00G1058000	MD00G1058000	415	MD00G1058000	PREDICTED: uncharacterized protein LOC103434419 [Malus domestica]	GO:0003674(molecular_function);GO:0008150(biological_process)	NA	0.00049	1	209,	0	-3.31	-2.34	2.79	Exon (MD00G1058000/MD00G1058000, exon 1 of 5)	1	10630957	10634398	3442	1
Chr00	10655034	10655469	436	MD00G1058600	MD00G1058600	116	MD00G1058600	PREDICTED: uncharacterized protein LOC103434424 [Malus domestica]	GO:0032981(mitochondrial respiratory chain complex I assembly)	NA	2.5e-14	2	179,170,	0,266	-13.6	-12.2	1.81	5' UTR	1	10654918	10655817	900	1
Chr00	10746108	10746284	177	MD00G1059000	MD00G1059000	2009	MD00G1059000	NA	NA	00053(Ascorbate and aldarate metabolism);00480(Glutathione metabolism)	0.00029	1	177,	0	-3.54	-2.56	1.69	3' UTR	1	10744099	10746519	2421	1
Chr00	11197983	11198291	309	MD00G1060300	MD00G1060300	0	MD00G1060300	PREDICTED: mitochondrial import receptor subunit TOM9-2-like [Malus domestica]	GO:0005742(mitochondrial outer membrane translocase complex);GO:0015266(protein channel activity);GO:0030150(protein import into mitochondrial matrix);GO:0031307(integral component of mitochondrial outer membrane);GO:0045040(protein import into mitochondrial outer membrane)	NA	3.3e-06	1	309,	0	-5.48	-4.39	1.94	Exon (MD00G1060300/MD00G1060300, exon 1 of 1)	1	11197983	11198291	309	1
Chr00	11222639	11223038	400	MD00G1060700	MD00G1060700	1223	MD00G1060700	PREDICTED: probable inactive histone-lysine N-methyltransferase SUVR2 [Malus domestica]	GO:0005634(nucleus);GO:0005694(chromosome);GO:0005730(nucleolus);GO:0008270(zinc ion binding);GO:0009507(chloroplast);GO:0018024(histone-lysine N-methyltransferase activity);GO:0031047(gene silencing by RNA);GO:0034968(histone lysine methylation)	00310(Lysine degradation)	0.0025	3	24,45,112,	0,122,288	-2.61	-1.7	1.38	Exon (MD00G1060700/MD00G1060700, exon 3 of 13)	1	11221416	11227152	5737	1
Chr00	11243389	11243658	270	MD00G1060900	MD00G1060900	4695	MD00G1060900	PREDICTED: protein PHOSPHATE STARVATION RESPONSE 1-like isoform X1 [Pyrus x bretschneideri]	GO:0003677(DNA binding);GO:0003700(transcription factor activity, sequence-specific DNA binding);GO:0005634(nucleus);GO:0006351(transcription, DNA-templated);GO:0006355(regulation of transcription, DNA-templated)	03040(Spliceosome)	5e-12	1	270,	0	-11.3	-10	1.61	3' UTR	1	11238694	11243807	5114	1
Chr00	11254247	11254639	393	MD00G1061100	MD00G1061100	1902	MD00G1061100	PREDICTED: cellulose synthase A catalytic subunit 4 [UDP-forming]-like [Malus domestica]	GO:0005515(protein binding);GO:0005886(plasma membrane);GO:0009832(plant-type cell wall biogenesis);GO:0009834(plant-type secondary cell wall biogenesis);GO:0009863(salicylic acid mediated signaling pathway);GO:0009867(jasmonic acid mediated signaling pathway);GO:0009873(ethylene-activated signaling pathway);GO:0016021(integral component of membrane);GO:0016757(transferase activity, transferring …	00500(Starch and sucrose metabolism);00520(Amino sugar and nucleotide sugar metabolism)	0.00012	3	36,138,6,	0,122,387	-3.92	-2.92	2.08	Exon (MD00G1061100/MD00G1061100, exon 6 of 12)	1	11252345	11257459	5115	1
Chr00	11443101	11443397	297	MD00G1061800	MD00G1061800	3412	MD00G1061800	PREDICTED: chlorophyll synthase, chloroplastic-like isoform X2 [Malus domestica]	GO:0009507(chloroplast);GO:0009534(chloroplast thylakoid);GO:0009535(chloroplast thylakoid membrane);GO:0015995(chlorophyll biosynthetic process);GO:0016021(integral component of membrane);GO:0031969(chloroplast membrane);GO:0046408(chlorophyll synthetase activity)	00860(Porphyrin and chlorophyll metabolism)	2.5e-89	1	297,	0	-88.6	-86.4	1.98	3' UTR	1	11439689	11443397	3709	1
Chr00	11468395	11468637	243	MD00G1062200	MD00G1062200	2660	MD00G1062200	PREDICTED: ERBB-3 BINDING PROTEIN 1 isoform X1 [Malus domestica]	GO:0001558(regulation of cell growth);GO:0005634(nucleus);GO:0009734(auxin-activated signaling pathway);GO:0044843(cell cycle G1/S phase transition);GO:0051302(regulation of cell division)	NA	1.5e-06	2	47,102,	0,141	-5.82	-4.71	1.27	Exon (MD00G1062200/MD00G1062200, exon 6 of 10)	1	11465735	11469735	4001	1
Chr00	11468983	11469409	427	MD00G1062200	MD00G1062200	3248	MD00G1062200	PREDICTED: ERBB-3 BINDING PROTEIN 1 isoform X1 [Malus domestica]	GO:0001558(regulation of cell growth);GO:0005634(nucleus);GO:0009734(auxin-activated signaling pathway);GO:0044843(cell cycle G1/S phase transition);GO:0051302(regulation of cell division)	NA	2e-22	2	127,200,	0,227	-21.7	-20.2	2.01	3' UTR	1	11465735	11469735	4001	1
Chr00	11473231	11473320	90	MD00G1062300	MD00G1062300	2098	MD00G1062300	PREDICTED: dnaJ protein ERDJ3A [Malus domestica]	GO:0005788(endoplasmic reticulum lumen);GO:0006457(protein folding);GO:0009408(response to heat);GO:0009506(plasmodesma);GO:0009860(pollen tube growth);GO:0016491(oxidoreductase activity);GO:0034605(cellular response to heat)	04141(Protein processing in endoplasmic reticulum)	0.037	1	90,	0	-1.43	-0.641	1.99	Exon (MD00G1062300/MD00G1062300, exon 4 of 7)	1	11471133	11475278	4146	1
Chr00	11972570	11972957	388	MD00G1063900	MD00G1063900	2400	MD00G1063900	PREDICTED: peptidyl-prolyl cis-trans isomerase FKBP53-like isoform X2 [Malus domestica]	GO:0003755(peptidyl-prolyl cis-trans isomerase activity);GO:0005528(FK506 binding);GO:0005789(endoplasmic reticulum membrane);GO:0061077(chaperone-mediated protein folding)	03030(DNA replication);03420(Nucleotide excision repair);03430(Mismatch repair);03440(Homologous recombination)	9.5e-06	2	88,151,	0,237	-5.02	-3.96	1.62	Exon (MD00G1063900/MD00G1063900, exon 6 of 14)	1	11970170	11975317	5148	1
Chr00	11973573	11974142	570	MD00G1063900	MD00G1063900	3403	MD00G1063900	PREDICTED: peptidyl-prolyl cis-trans isomerase FKBP53-like isoform X2 [Malus domestica]	GO:0003755(peptidyl-prolyl cis-trans isomerase activity);GO:0005528(FK506 binding);GO:0005789(endoplasmic reticulum membrane);GO:0061077(chaperone-mediated protein folding)	03030(DNA replication);03420(Nucleotide excision repair);03430(Mismatch repair);03440(Homologous recombination)	8.9e-07	2	198,71,	0,499	-6.05	-4.94	1.79	Exon (MD00G1063900/MD00G1063900, exon 9 of 14)	1	11970170	11975317	5148	1
Chr00	11976178	11976652	475	MD00G1064000	MD00G1064000	178	MD00G1064000	PREDICTED: cyclin-dependent kinase B2-2-like [Malus domestica]	GO:0004674(protein serine/threonine kinase activity);GO:0004693(cyclin-dependent protein serine/threonine kinase activity);GO:0005515(protein binding);GO:0005524(ATP binding);GO:0005634(nucleus);GO:0007346(regulation of mitotic cell cycle);GO:0008353(RNA polymerase II carboxy-terminal domain kinase activity);GO:0009755(hormone-mediated signaling pathway);GO:0009934(regulation of meristem structur…	03022(Basal transcription factors);03420(Nucleotide excision repair)	6.5e-09	2	210,58,	0,417	-8.19	-6.99	2.34	Exon (MD00G1064000/MD00G1064000, exon 1 of 8)	1	11976000	11978304	2305	1
Chr00	12545210	12546105	896	MD00G1065300	MD00G1065300	2841	MD00G1065300	PREDICTED: uncharacterized protein LOC103438635 [Malus domestica]	GO:0004843(thiol-dependent ubiquitin-specific protease activity);GO:0005634(nucleus);GO:0005829(cytosol);GO:0006511(ubiquitin-dependent protein catabolic process);GO:0009506(plasmodesma);GO:0016579(protein deubiquitination);GO:0036459(thiol-dependent ubiquitinyl hydrolase activity)	NA	2.5e-86	2	435,195,	0,701	-85.6	-83.5	1.59	3' UTR	1	12542369	12547093	4725	1
Chr00	12876528	12878829	2302	MD00G1066700	MD00G1066700	0	MD00G1066700	PREDICTED: uncharacterized protein LOC103967958 [Pyrus x bretschneideri]	GO:0003674(molecular_function);GO:0008150(biological_process);GO:0009507(chloroplast);GO:0016021(integral component of membrane)	00190(Oxidative phosphorylation)	1.4e-09	3	197,66,61,	0,364,2241	-8.85	-7.63	3.25	5' UTR	1	12876528	12879829	3302	1
Chr00	13240630	13240747	118	MD00G1067800	MD00G1067800	385	MD00G1067800	NA	NA	NA	0.01	1	118,	0	-1.98	-1.13	1.58	3' UTR	1	13240245	13240747	503	1
Chr00	13393562	13393889	328	MD00G1068300	MD00G1068300	1888	MD00G1068300	PREDICTED: histone-lysine N-methyltransferase, H3 lysine-9 specific SUVH1-like [Malus domestica]	GO:0000775(chromosome, centromeric region);GO:0003677(DNA binding);GO:0005634(nucleus);GO:0005694(chromosome);GO:0008270(zinc ion binding);GO:0018024(histone-lysine N-methyltransferase activity);GO:0034968(histone lysine methylation);GO:0040029(regulation of gene expression, epigenetic);GO:0042054(histone methyltransferase activity);GO:0042393(histone binding)	00310(Lysine degradation)	4e-36	1	328,	0	-35.4	-33.7	1.98	Exon (MD00G1068300/MD00G1068300, exon 2 of 3)	1	13391674	13396040	4367	1
Chr00	13458887	13459215	329	MD00G1068700	MD00G1068700	149	MD00G1068700	PREDICTED: DEAD-box ATP-dependent RNA helicase 5-like [Pyrus x bretschneideri]	GO:0004004(ATP-dependent RNA helicase activity);GO:0005739(mitochondrion);GO:0010501(RNA secondary structure unwinding)	03040(Spliceosome)	1.3e-11	1	329,	0	-10.9	-9.57	1.83	Exon (MD00G1068700/MD00G1068700, exon 1 of 14)	1	13458738	13474890	16153	1
Chr00	13604556	13604646	91	MD00G1069800	MD00G1069800	2788	MD00G1069800	PREDICTED: copper chaperone for superoxide dismutase, chloroplastic/cytosolic [Pyrus x bretschneideri]	GO:0004784(superoxide dismutase activity);GO:0005507(copper ion binding);GO:0005737(cytoplasm);GO:0008270(zinc ion binding);GO:0019430(removal of superoxide radicals)	04146(Peroxisome)	0.028	1	91,	0	-1.55	-0.747	1.25	Exon (MD00G1069800/MD00G1069800, exon 6 of 6)	1	13601768	13604916	3149	1
Chr00	13731805	13732281	477	MD00G1070700	MD00G1070700	3668	MD00G1070700	PREDICTED: actin-related protein 8 isoform X1 [Pyrus x bretschneideri]	GO:0005200(structural constituent of cytoskeleton);GO:0005524(ATP binding);GO:0005634(nucleus);GO:0005730(nucleolus);GO:0005737(cytoplasm);GO:0030029(actin filament-based process)	NA	2.5e-09	2	15,194,	0,283	-8.61	-7.39	1.53	3' UTR	1	13728137	13732400	4264	1
Chr00	13813714	13814875	1162	MD00G1071200	MD00G1071200	2673	MD00G1071200	PREDICTED: apoptosis-inducing factor homolog B-like [Malus domestica]	GO:0005737(cytoplasm);GO:0005794(Golgi apparatus);GO:0009055(electron carrier activity);GO:0016491(oxidoreductase activity);GO:0055114(oxidation-reduction process)	NA	3.2e-74	2	270,177,	0,985	-73.5	-71.5	1.6	Exon (MD00G1071200/MD00G1071200, exon 3 of 4)	1	13811041	13815202	4162	1
Chr00	13814934	13815024	91	MD00G1071200	MD00G1071200	3893	MD00G1071200	PREDICTED: apoptosis-inducing factor homolog B-like [Malus domestica]	GO:0005737(cytoplasm);GO:0005794(Golgi apparatus);GO:0009055(electron carrier activity);GO:0016491(oxidoreductase activity);GO:0055114(oxidation-reduction process)	NA	5e-17	1	91,	0	-16.3	-14.9	1.78	3' UTR	1	13811041	13815202	4162	1
Chr00	13816295	13816415	121	MD00G1071300	MD00G1071300	89	MD00G1071300	PREDICTED: ribosome biogenesis protein BMS1 homolog [Malus domestica]	GO:0000462(maturation of SSU-rRNA from tricistronic rRNA transcript (SSU-rRNA, 5.8S rRNA, LSU-rRNA));GO:0000479(endonucleolytic cleavage of tricistronic rRNA transcript (SSU-rRNA, 5.8S rRNA, LSU-rRNA));GO:0003924(GTPase activity);GO:0005525(GTP binding);GO:0030686(90S preribosome);GO:0034511(U3 snoRNA binding)	03008(Ribosome biogenesis in eukaryotes)	0.00055	1	121,	0	-3.26	-2.3	1.94	5' UTR	1	13816206	13827229	11024	1
Chr00	13821315	13821862	548	MD00G1071300	MD00G1071300	5109	MD00G1071300	PREDICTED: ribosome biogenesis protein BMS1 homolog [Malus domestica]	GO:0000462(maturation of SSU-rRNA from tricistronic rRNA transcript (SSU-rRNA, 5.8S rRNA, LSU-rRNA));GO:0000479(endonucleolytic cleavage of tricistronic rRNA transcript (SSU-rRNA, 5.8S rRNA, LSU-rRNA));GO:0003924(GTPase activity);GO:0005525(GTP binding);GO:0030686(90S preribosome);GO:0034511(U3 snoRNA binding)	03008(Ribosome biogenesis in eukaryotes)	0.00066	2	88,300,	0,248	-3.18	-2.23	1.36	Exon (MD00G1071300/MD00G1071300, exon 9 of 17)	1	13816206	13827229	11024	1
Chr00	13822182	13822324	143	MD00G1071300	MD00G1071300	5976	MD00G1071300	PREDICTED: ribosome biogenesis protein BMS1 homolog [Malus domestica]	GO:0000462(maturation of SSU-rRNA from tricistronic rRNA transcript (SSU-rRNA, 5.8S rRNA, LSU-rRNA));GO:0000479(endonucleolytic cleavage of tricistronic rRNA transcript (SSU-rRNA, 5.8S rRNA, LSU-rRNA));GO:0003924(GTPase activity);GO:0005525(GTP binding);GO:0030686(90S preribosome);GO:0034511(U3 snoRNA binding)	03008(Ribosome biogenesis in eukaryotes)	0.00087	2	41,20,	0,123	-3.06	-2.11	1.49	Exon (MD00G1071300/MD00G1071300, exon 11 of 17)	1	13816206	13827229	11024	1
Chr00	13825784	13826663	880	MD00G1071300	MD00G1071300	9578	MD00G1071300	PREDICTED: ribosome biogenesis protein BMS1 homolog [Malus domestica]	GO:0000462(maturation of SSU-rRNA from tricistronic rRNA transcript (SSU-rRNA, 5.8S rRNA, LSU-rRNA));GO:0000479(endonucleolytic cleavage of tricistronic rRNA transcript (SSU-rRNA, 5.8S rRNA, LSU-rRNA));GO:0003924(GTPase activity);GO:0005525(GTP binding);GO:0030686(90S preribosome);GO:0034511(U3 snoRNA binding)	03008(Ribosome biogenesis in eukaryotes)	1e-30	2	21,368,	0,512	-30	-28.4	3.03	3' UTR	1	13816206	13827229	11024	1
Chr00	14108895	14109012	118	MD00G1071900	MD00G1071900	354	MD00G1071900	PREDICTED: transmembrane protein 64-like isoform X2 [Malus domestica]	GO:0003674(molecular_function);GO:0005886(plasma membrane);GO:0008150(biological_process);GO:0016021(integral component of membrane)	NA	3.2e-08	1	118,	0	-7.49	-6.32	2.52	Exon (MD00G1071900/MD00G1071900, exon 1 of 4)	1	14108541	14111967	3427	1
Chr00	14218283	14218432	150	MD00G1072300	MD00G1072300	4017	MD00G1072300	PREDICTED: pre-mRNA-processing-splicing factor 8A [Pyrus x bretschneideri]	GO:0000244(spliceosomal tri-snRNP complex assembly);GO:0000386(second spliceosomal transesterification activity);GO:0005682(U5 snRNP);GO:0017070(U6 snRNA binding);GO:0030619(U1 snRNA binding);GO:0030620(U2 snRNA binding);GO:0030623(U5 snRNA binding);GO:0071013(catalytic step 2 spliceosome);GO:0097157(pre-mRNA intronic binding)	03040(Spliceosome)	0.00011	1	150,	0	-3.97	-2.96	1.38	Exon (MD00G1072300/MD00G1072300, exon 5 of 15)	1	14214266	14224948	10683	1
Chr00	14220169	14221068	900	MD00G1072300	MD00G1072300	5903	MD00G1072300	PREDICTED: pre-mRNA-processing-splicing factor 8A [Pyrus x bretschneideri]	GO:0000244(spliceosomal tri-snRNP complex assembly);GO:0000386(second spliceosomal transesterification activity);GO:0005682(U5 snRNP);GO:0017070(U6 snRNA binding);GO:0030619(U1 snRNA binding);GO:0030620(U2 snRNA binding);GO:0030623(U5 snRNA binding);GO:0071013(catalytic step 2 spliceosome);GO:0097157(pre-mRNA intronic binding)	03040(Spliceosome)	4.8e-10	3	76,254,1,	0,227,899	-9.32	-8.08	1.55	Exon (MD00G1072300/MD00G1072300, exon 5 of 15)	1	14214266	14224948	10683	1
Chr00	14223369	14223519	151	MD00G1072300	MD00G1072300	9103	MD00G1072300	PREDICTED: pre-mRNA-processing-splicing factor 8A [Pyrus x bretschneideri]	GO:0000244(spliceosomal tri-snRNP complex assembly);GO:0000386(second spliceosomal transesterification activity);GO:0005682(U5 snRNP);GO:0017070(U6 snRNA binding);GO:0030619(U1 snRNA binding);GO:0030620(U2 snRNA binding);GO:0030623(U5 snRNA binding);GO:0071013(catalytic step 2 spliceosome);GO:0097157(pre-mRNA intronic binding)	03040(Spliceosome)	7.9e-06	1	151,	0	-5.1	-4.03	1.39	Exon (MD00G1072300/MD00G1072300, exon 12 of 15)	1	14214266	14224948	10683	1
Chr00	14224589	14224738	150	MD00G1072300	MD00G1072300	10323	MD00G1072300	PREDICTED: pre-mRNA-processing-splicing factor 8A [Pyrus x bretschneideri]	GO:0000244(spliceosomal tri-snRNP complex assembly);GO:0000386(second spliceosomal transesterification activity);GO:0005682(U5 snRNP);GO:0017070(U6 snRNA binding);GO:0030619(U1 snRNA binding);GO:0030620(U2 snRNA binding);GO:0030623(U5 snRNA binding);GO:0071013(catalytic step 2 spliceosome);GO:0097157(pre-mRNA intronic binding)	03040(Spliceosome)	0.00022	1	150,	0	-3.65	-2.66	1.37	3' UTR	1	14214266	14224948	10683	1
Chr00	14836111	14836829	719	MD00G1073400	MD00G1073400	625	MD00G1073400	PREDICTED: uncharacterized protein LOC103416102 [Malus domestica]	GO:0005634(nucleus)	NA	3.2e-35	2	26,243,	0,476	-34.5	-32.8	1.99	3' UTR	1	14835486	14837126	1641	1
Chr00	15206959	15207048	90	MD00G1075300	MD00G1075300	0	MD00G1075300	PREDICTED: probable calcium-binding protein CML48 [Malus domestica]	GO:0004198(calcium-dependent cysteine-type endopeptidase activity);GO:0005737(cytoplasm);GO:0006508(proteolysis)	04626(Plant-pathogen interaction)	0.00071	1	90,	0	-3.15	-2.2	1.46	5' UTR	1	15206959	15209453	2495	1
Chr00	15324492	15324672	181	MD00G1075700	MD00G1075700	913	MD00G1075700	PREDICTED: uncharacterized protein LOC103438663 [Malus domestica]	GO:0003674(molecular_function);GO:0005773(vacuole);GO:0008150(biological_process);GO:0009507(chloroplast);GO:0016021(integral component of membrane)	NA	4e-28	1	181,	0	-27.4	-25.8	1.26	Exon (MD00G1075700/MD00G1075700, exon 2 of 5)	1	15323579	15326423	2845	1
Chr00	15326003	15326303	301	MD00G1075700	MD00G1075700	2424	MD00G1075700	PREDICTED: uncharacterized protein LOC103438663 [Malus domestica]	GO:0003674(molecular_function);GO:0005773(vacuole);GO:0008150(biological_process);GO:0009507(chloroplast);GO:0016021(integral component of membrane)	NA	1e-15	1	301,	0	-15	-13.7	1.41	3' UTR	1	15323579	15326423	2845	1
Chr00	15327428	15327517	90	MD00G1075800	MD00G1075800	444	MD00G1075800	PREDICTED: calcium-binding mitochondrial carrier protein SCaMC-1 isoform X1 [Malus domestica]	GO:0003735(structural constituent of ribosome);GO:0006412(translation)	04146(Peroxisome)	0.0069	1	90,	0	-2.16	-1.29	1.42	Exon (MD00G1075800/MD00G1075800, exon 1 of 4)	1	15326984	15329876	2893	1
Chr00	15351242	15352565	1324	MD00G1076300	MD00G1076300	1706	MD00G1076300	PREDICTED: calnexin homolog [Malus domestica]	GO:0005509(calcium ion binding);GO:0005739(mitochondrion);GO:0005773(vacuole);GO:0005774(vacuolar membrane);GO:0005783(endoplasmic reticulum);GO:0005789(endoplasmic reticulum membrane);GO:0005794(Golgi apparatus);GO:0005886(plasma membrane);GO:0006457(protein folding);GO:0009505(plant-type cell wall);GO:0009506(plasmodesma);GO:0009507(chloroplast);GO:0016020(membrane);GO:0016021(integral componen…	04141(Protein processing in endoplasmic reticulum);04145(Phagosome)	5e-80	4	653,72,114,201,	0,761,919,1123	-79.3	-77.2	2.01	3' UTR	1	15349536	15352832	3297	1
Chr00	15403006	15403155	150	MD00G1076800	MD00G1076800	1562	MD00G1076800	PREDICTED: inositol polyphosphate multikinase beta-like [Malus domestica]	GO:0000823(inositol-1,4,5-trisphosphate 6-kinase activity);GO:0000824(inositol tetrakisphosphate 3-kinase activity);GO:0005524(ATP binding);GO:0005634(nucleus);GO:0005886(plasma membrane);GO:0006355(regulation of transcription, DNA-templated);GO:0008440(inositol-1,4,5-trisphosphate 3-kinase activity);GO:0009555(pollen development);GO:0009793(embryo development ending in seed dormancy);GO:0010183(…	00562(Inositol phosphate metabolism);04070(Phosphatidylinositol signaling system)	8.3e-07	1	150,	0	-6.08	-4.97	1.25	Exon (MD00G1076800/MD00G1076800, exon 3 of 3)	1	15401444	15403514	2071	1
Chr00	15422868	15423047	180	MD00G1077000	MD00G1077000	2556	MD00G1077000	PREDICTED: ras-related protein RABA1b [Malus domestica]	GO:0003924(GTPase activity);GO:0005525(GTP binding);GO:0005773(vacuole);GO:0005774(vacuolar membrane);GO:0005802(trans-Golgi network);GO:0005886(plasma membrane);GO:0006886(intracellular protein transport);GO:0006913(nucleocytoplasmic transport);GO:0007264(small GTPase mediated signal transduction);GO:0042538(hyperosmotic salinity response)	04144(Endocytosis)	1.4e-07	1	180,	0	-6.86	-5.72	1.86	3' UTR	1	15420312	15423166	2855	1
Chr00	15610964	15611113	150	MD00G1078400	MD00G1078400	4128	MD00G1078400	PREDICTED: IST1-like protein [Malus domestica]	GO:0003674(molecular_function);GO:0008150(biological_process);GO:0015031(protein transport)	04144(Endocytosis)	0.00023	1	150,	0	-3.64	-2.66	1.32	Exon (MD00G1078400/MD00G1078400, exon 7 of 7)	1	15606836	15612271	5436	1
Chr00	15866335	15866692	358	MD00G1078600	MD00G1078600	2343	MD00G1078600	PREDICTED: ankyrin-1-like [Pyrus x bretschneideri]	GO:0005634(nucleus);GO:0005739(mitochondrion);GO:0009553(embryo sac development);GO:0009567(double fertilization forming a zygote and endosperm);GO:0080173(male-female gamete recognition during double fertilization)	NA	6.3e-16	1	358,	0	-15.2	-13.8	1.95	3' UTR	1	15863992	15866692	2701	1
Chr00	16096908	16097174	267	MD00G1080700	MD00G1080700	2742	MD00G1080700	PREDICTED: adenylosuccinate synthetase 2, chloroplastic-like [Malus domestica]	GO:0004019(adenylosuccinate synthase activity);GO:0005737(cytoplasm);GO:0044208('de novo' AMP biosynthetic process);GO:0046040(IMP metabolic process)	00230(Purine metabolism);00250(Alanine, aspartate and glutamate metabolism)	1e-14	1	267,	0	-14	-12.6	1.58	3' UTR	1	16094166	16097470	3305	1
Chr00	16579156	16579485	330	MD00G1083100	MD00G1083100	509	MD00G1083100	PREDICTED: AT-hook motif nuclear-localized protein 1 [Malus domestica]	GO:0003677(DNA binding);GO:0003680(AT DNA binding);GO:0005634(nucleus);GO:0005654(nucleoplasm);GO:0005730(nucleolus);GO:0005737(cytoplasm);GO:0005739(mitochondrion);GO:0006351(transcription, DNA-templated);GO:0006355(regulation of transcription, DNA-templated);GO:0043565(sequence-specific DNA binding);GO:0098687(chromosomal region)	NA	5e-11	1	330,	0	-10.3	-9.02	2.18	5' UTR	1	16578647	16583950	5304	1
Chr00	16582944	16583202	259	MD00G1083100	MD00G1083100	4297	MD00G1083100	PREDICTED: AT-hook motif nuclear-localized protein 1 [Malus domestica]	GO:0003677(DNA binding);GO:0003680(AT DNA binding);GO:0005634(nucleus);GO:0005654(nucleoplasm);GO:0005730(nucleolus);GO:0005737(cytoplasm);GO:0005739(mitochondrion);GO:0006351(transcription, DNA-templated);GO:0006355(regulation of transcription, DNA-templated);GO:0043565(sequence-specific DNA binding);GO:0098687(chromosomal region)	NA	0.0019	2	93,28,	0,231	-2.72	-1.8	1.35	Exon (MD00G1083100/MD00G1083100, exon 5 of 6)	1	16578647	16583950	5304	1
Chr00	16847798	16847887	90	MD00G1084300	MD00G1084300	5303	MD00G1084300	PREDICTED: uncharacterized protein LOC103424319 isoform X1 [Malus domestica]	GO:0005634(nucleus);GO:0008270(zinc ion binding);GO:0035556(intracellular signal transduction)	NA	0.0026	1	90,	0	-2.59	-1.68	2	Exon (MD00G1084300/MD00G1084300, exon 7 of 7)	1	16842495	16848839	6345	1
Chr00	17087761	17087969	209	MD00G1085100	MD00G1085100	208	MD00G1085100	PREDICTED: CTP synthase-like [Pyrus x bretschneideri]	GO:0003883(CTP synthase activity);GO:0005524(ATP binding);GO:0005737(cytoplasm);GO:0044210('de novo' CTP biosynthetic process)	00240(Pyrimidine metabolism)	0.0054	2	20,41,	0,168	-2.27	-1.39	1.48	5' UTR	1	17087553	17093764	6212	1
Chr00	17093050	17093377	328	MD00G1085100	MD00G1085100	5497	MD00G1085100	PREDICTED: CTP synthase-like [Pyrus x bretschneideri]	GO:0003883(CTP synthase activity);GO:0005524(ATP binding);GO:0005737(cytoplasm);GO:0044210('de novo' CTP biosynthetic process)	00240(Pyrimidine metabolism)	2.1e-09	1	328,	0	-8.68	-7.46	2.04	3' UTR	1	17087553	17093764	6212	1
Chr00	17098723	17099018	296	MD00G1085200	MD00G1085200	4570	MD00G1085200	PREDICTED: probable polyamine aminopropyl transferase [Malus domestica]	GO:0008168(methyltransferase activity);GO:0009507(chloroplast);GO:0032259(methylation)	NA	1.6e-10	1	296,	0	-9.8	-8.55	1.67	3' UTR	1	17094153	17099048	4896	1
Chr00	17511298	17511446	149	MD00G1086100	MD00G1086100	3463	MD00G1086100	PREDICTED: kinesin-like protein KIN-7E [Pyrus x bretschneideri]	GO:0003777(microtubule motor activity);GO:0005871(kinesin complex);GO:0007018(microtubule-based movement);GO:0016887(ATPase activity)	04144(Endocytosis)	0.002	1	149,	0	-2.69	-1.77	1.59	Exon (MD00G1086100/MD00G1086100, exon 11 of 15)	1	17507835	17514646	6812	1
Chr00	17523095	17524247	1153	MD00G1086200	MD00G1086200	292	MD00G1086200	PREDICTED: NADH dehydrogenase [ubiquinone] 1 beta subcomplex subunit 9-like [Pyrus x bretschneideri]	GO:0005747(mitochondrial respiratory chain complex I);GO:0006120(mitochondrial electron transport, NADH to ubiquinone);GO:0008137(NADH dehydrogenase (ubiquinone) activity)	00190(Oxidative phosphorylation)	1.3e-16	4	66,42,82,15,	0,174,440,1138	-15.9	-14.5	1.35	Exon (MD00G1086200/MD00G1086200, exon 1 of 6)	1	17522803	17526665	3863	1
Chr00	17591893	17592071	179	MD00G1086500	MD00G1086500	0	MD00G1086500	PREDICTED: uncharacterized protein LOC103436813 [Malus domestica]	GO:0005794(Golgi apparatus);GO:0008150(biological_process);GO:0016021(integral component of membrane);GO:0016740(transferase activity);GO:0016757(transferase activity, transferring glycosyl groups)	NA	0.0018	1	179,	0	-2.74	-1.82	1.7	5' UTR	1	17591893	17595520	3628	1
Chr00	17592337	17592634	298	MD00G1086500	MD00G1086500	444	MD00G1086500	PREDICTED: uncharacterized protein LOC103436813 [Malus domestica]	GO:0005794(Golgi apparatus);GO:0008150(biological_process);GO:0016021(integral component of membrane);GO:0016740(transferase activity);GO:0016757(transferase activity, transferring glycosyl groups)	NA	7.9e-14	1	298,	0	-13.1	-11.8	2.11	Exon (MD00G1086500/MD00G1086500, exon 1 of 3)	1	17591893	17595520	3628	1
Chr00	17785201	17785438	238	MD00G1087300	MD00G1087300	119	MD00G1087300	PREDICTED: la-related protein 6B-like [Pyrus x bretschneideri]	GO:0000166(nucleotide binding);GO:0003723(RNA binding);GO:0005634(nucleus);GO:0006351(transcription, DNA-templated);GO:0006355(regulation of transcription, DNA-templated);GO:0006396(RNA processing);GO:0030529(intracellular ribonucleoprotein complex)	NA	2.5e-17	1	238,	0	-16.6	-15.1	1.65	5' UTR	1	17785082	17789270	4189	1
Chr00	17787467	17788884	1418	MD00G1087300	MD00G1087300	2385	MD00G1087300	PREDICTED: la-related protein 6B-like [Pyrus x bretschneideri]	GO:0000166(nucleotide binding);GO:0003723(RNA binding);GO:0005634(nucleus);GO:0006351(transcription, DNA-templated);GO:0006355(regulation of transcription, DNA-templated);GO:0006396(RNA processing);GO:0030529(intracellular ribonucleoprotein complex)	NA	6.3e-40	3	37,174,384,	0,461,1034	-39.2	-37.5	3.6	3' UTR	1	17785082	17789270	4189	1
Chr00	17789667	17789874	208	MD00G1087400	MD00G1087400	296	MD00G1087400	PREDICTED: outer envelope pore protein 37, chloroplastic [Pyrus x bretschneideri]	GO:0005216(ion channel activity);GO:0006812(cation transport);GO:0031359(integral component of chloroplast outer membrane);GO:0042802(identical protein binding)	NA	1e-21	1	208,	0	-21	-19.5	1.47	5' UTR	1	17789371	17793037	3667	1
Chr00	17791139	17792800	1662	MD00G1087400	MD00G1087400	1768	MD00G1087400	PREDICTED: outer envelope pore protein 37, chloroplastic [Pyrus x bretschneideri]	GO:0005216(ion channel activity);GO:0006812(cation transport);GO:0031359(integral component of chloroplast outer membrane);GO:0042802(identical protein binding)	NA	7.9e-40	4	70,95,121,218,	0,307,937,1444	-39.1	-37.4	1.85	3' UTR	1	17789371	17793037	3667	1
Chr00	17796280	17796690	411	MD00G1087500	MD00G1087500	2918	MD00G1087500	PREDICTED: uncharacterized protein LOC103956044 isoform X1 [Pyrus x bretschneideri]	GO:0009507(chloroplast);GO:0009570(chloroplast stroma)	04140(Regulation of autophagy)	6.3e-23	2	4,292,	0,119	-22.2	-20.7	1.74	3' UTR	1	17793362	17796837	3476	1
Chr00	18279851	18282190	2340	MD00G1089100	MD00G1089100	147	MD00G1089100	PREDICTED: uncharacterized protein LOC103429347 [Malus domestica]	GO:0003674(molecular_function);GO:0005634(nucleus);GO:0009507(chloroplast)	NA	0	2	250,281,	0,2059	-1010	-Inf	2.48	5' UTR	1	18279704	18282514	2811	1
Chr00	18312510	18313109	600	MD00G1089200	MD00G1089200	449	MD00G1089200	PREDICTED: CLP protease regulatory subunit CLPX3, mitochondrial-like [Malus domestica]	GO:0004176(ATP-dependent peptidase activity);GO:0005524(ATP binding);GO:0005759(mitochondrial matrix);GO:0006508(proteolysis);GO:0030163(protein catabolic process)	NA	7.9e-23	1	600,	0	-22.1	-20.6	1.76	Exon (MD00G1089200/MD00G1089200, exon 1 of 15)	1	18312061	18320294	8234	1
Chr00	18319588	18320054	467	MD00G1089200	MD00G1089200	7527	MD00G1089200	PREDICTED: CLP protease regulatory subunit CLPX3, mitochondrial-like [Malus domestica]	GO:0004176(ATP-dependent peptidase activity);GO:0005524(ATP binding);GO:0005759(mitochondrial matrix);GO:0006508(proteolysis);GO:0030163(protein catabolic process)	NA	6.3e-38	3	2,159,109,	0,105,358	-37.2	-35.4	2.73	3' UTR	1	18312061	18320294	8234	1
Chr00	18977786	18977963	178	MD00G1091200	MD00G1091200	5724	MD00G1091200	PREDICTED: transmembrane protein 208 homolog [Pyrus x bretschneideri]	GO:0006624(vacuolar protein processing)	NA	0.00033	1	178,	0	-3.48	-2.5	1.3	3' UTR	1	18972062	18978229	6168	1
Chr00	19576384	19576444	61	MD00G1093000	MD00G1093000	401	MD00G1093000	PREDICTED: exonuclease 1-like [Malus domestica]	GO:0003677(DNA binding);GO:0004518(nuclease activity);GO:0004519(endonuclease activity);GO:0005634(nucleus);GO:0006281(DNA repair);GO:0035312(5'-3' exodeoxyribonuclease activity);GO:0046872(metal ion binding)	03430(Mismatch repair)	0.017	1	61,	0	-1.76	-0.927	1.24	5' UTR	1	19575983	19577418	1436	1
Chr00	19577209	19577269	61	MD00G1093000	MD00G1093000	1226	MD00G1093000	PREDICTED: exonuclease 1-like [Malus domestica]	GO:0003677(DNA binding);GO:0004518(nuclease activity);GO:0004519(endonuclease activity);GO:0005634(nucleus);GO:0006281(DNA repair);GO:0035312(5'-3' exodeoxyribonuclease activity);GO:0046872(metal ion binding)	03430(Mismatch repair)	0.011	1	61,	0	-1.94	-1.09	1.81	3' UTR	1	19575983	19577418	1436	1
Chr00	19609867	19610074	208	MD00G1093300	MD00G1093300	2547	MD00G1093300	PREDICTED: pentatricopeptide repeat-containing protein At4g18975, chloroplastic-like [Malus domestica]	GO:0003674(molecular_function);GO:0008150(biological_process);GO:0009507(chloroplast)	NA	1.6e-11	1	208,	0	-10.8	-9.51	1.57	3' UTR	1	19607320	19610311	2992	1
Chr00	19915457	19915695	239	MD00G1095300	MD00G1095300	30	MD00G1095300	PREDICTED: endonuclease MutS2 [Malus domestica]	GO:0003824(catalytic activity);GO:0006281(DNA repair)	03430(Mismatch repair)	1.3e-14	1	239,	0	-13.9	-12.6	1.91	5' UTR	1	19915427	19919247	3821	1
Chr00	19918256	19919158	903	MD00G1095300	MD00G1095300	2829	MD00G1095300	PREDICTED: endonuclease MutS2 [Malus domestica]	GO:0003824(catalytic activity);GO:0006281(DNA repair)	03430(Mismatch repair)	5e-48	2	132,496,	0,407	-47.3	-45.5	3.47	3' UTR	1	19915427	19919247	3821	1
Chr00	19934965	19935024	60	MD00G1095700	MD00G1095700	1715	MD00G1095700	PREDICTED: monothiol glutaredoxin-S17 [Malus domestica]	GO:0005737(cytoplasm);GO:0005829(cytosol);GO:0009055(electron carrier activity);GO:0009408(response to heat);GO:0009926(auxin polar transport);GO:0015035(protein disulfide oxidoreductase activity);GO:0045454(cell redox homeostasis);GO:0046872(metal ion binding);GO:0051537(2 iron, 2 sulfur cluster binding);GO:0051726(regulation of cell cycle);GO:0072593(reactive oxygen species metabolic process)	01200(Carbon metabolism);01230(Biosynthesis of amino acids);00010(Glycolysis / Gluconeogenesis);00030(Pentose phosphate pathway);00051(Fructose and mannose metabolism);00710(Carbon fixation in photosynthetic organisms)	0.037	1	60,	0	-1.43	-0.638	1.07	Exon (MD00G1095700/MD00G1095700, exon 3 of 3)	1	19933250	19936244	2995	1
Chr00	19935798	19936006	209	MD00G1095700	MD00G1095700	2548	MD00G1095700	PREDICTED: monothiol glutaredoxin-S17 [Malus domestica]	GO:0005737(cytoplasm);GO:0005829(cytosol);GO:0009055(electron carrier activity);GO:0009408(response to heat);GO:0009926(auxin polar transport);GO:0015035(protein disulfide oxidoreductase activity);GO:0045454(cell redox homeostasis);GO:0046872(metal ion binding);GO:0051537(2 iron, 2 sulfur cluster binding);GO:0051726(regulation of cell cycle);GO:0072593(reactive oxygen species metabolic process)	01200(Carbon metabolism);01230(Biosynthesis of amino acids);00010(Glycolysis / Gluconeogenesis);00030(Pentose phosphate pathway);00051(Fructose and mannose metabolism);00710(Carbon fixation in photosynthetic organisms)	7.9e-20	1	209,	0	-19.1	-17.7	1.41	3' UTR	1	19933250	19936244	2995	1
Chr00	20301857	20302005	149	MD00G1096600	MD00G1096600	2908	MD00G1096600	PREDICTED: NAC domain-containing protein 14-like [Malus domestica]	GO:0003677(DNA binding);GO:0003700(transcription factor activity, sequence-specific DNA binding);GO:0005634(nucleus);GO:0006351(transcription, DNA-templated);GO:0006355(regulation of transcription, DNA-templated);GO:0007275(multicellular organism development);GO:0016021(integral component of membrane)	03018(RNA degradation)	1.1e-06	1	149,	0	-5.94	-4.83	1.4	Exon (MD00G1096600/MD00G1096600, exon 6 of 8)	1	20298949	20303133	4185	1
Chr00	20302208	20302267	60	MD00G1096600	MD00G1096600	3259	MD00G1096600	PREDICTED: NAC domain-containing protein 14-like [Malus domestica]	GO:0003677(DNA binding);GO:0003700(transcription factor activity, sequence-specific DNA binding);GO:0005634(nucleus);GO:0006351(transcription, DNA-templated);GO:0006355(regulation of transcription, DNA-templated);GO:0007275(multicellular organism development);GO:0016021(integral component of membrane)	03018(RNA degradation)	0.0052	1	60,	0	-2.28	-1.4	1.2	Exon (MD00G1096600/MD00G1096600, exon 7 of 8)	1	20298949	20303133	4185	1
Chr00	20302717	20302955	239	MD00G1096600	MD00G1096600	3768	MD00G1096600	PREDICTED: NAC domain-containing protein 14-like [Malus domestica]	GO:0003677(DNA binding);GO:0003700(transcription factor activity, sequence-specific DNA binding);GO:0005634(nucleus);GO:0006351(transcription, DNA-templated);GO:0006355(regulation of transcription, DNA-templated);GO:0007275(multicellular organism development);GO:0016021(integral component of membrane)	03018(RNA degradation)	2.7e-06	1	239,	0	-5.57	-4.48	1.79	3' UTR	1	20298949	20303133	4185	1
Chr00	20519176	20520082	907	MD00G1098500	MD00G1098500	6219	MD00G1098500	PREDICTED: 3-hydroxyisobutyryl-CoA hydrolase 1-like isoform X2 [Malus domestica]	GO:0003860(3-hydroxyisobutyryl-CoA hydrolase activity);GO:0005777(peroxisome);GO:0006574(valine catabolic process);GO:0006635(fatty acid beta-oxidation);GO:0009409(response to cold);GO:0009733(response to auxin);GO:0016836(hydro-lyase activity)	01200(Carbon metabolism);00640(Propanoate metabolism);00280(Valine, leucine and isoleucine degradation);00410(beta-Alanine metabolism)	4e-22	2	34,415,	0,492	-21.4	-19.9	2.38	3' UTR	1	20512957	20520082	7126	1
Chr00	21137345	21138190	846	MD00G1099800	MD00G1099800	1495	MD00G1099800	hypothetical protein PRUPE_ppa012862mg [Prunus persica]	GO:0003735(structural constituent of ribosome);GO:0005730(nucleolus);GO:0006412(translation);GO:0022627(cytosolic small ribosomal subunit);GO:0070181(small ribosomal subunit rRNA binding)	03010(Ribosome)	1e-10	2	83,156,	0,690	-10	-8.77	1.51	3' UTR	1	21135850	21138369	2520	1
Chr00	21635396	21636951	1556	MD00G1102700	MD00G1102700	335	MD00G1102700	PREDICTED: heavy metal-associated isoprenylated plant protein 3 [Malus domestica]	GO:0005737(cytoplasm);GO:0030001(metal ion transport);GO:0046914(transition metal ion binding);GO:0046916(cellular transition metal ion homeostasis)	NA	0	4	142,212,88,548,	0,492,823,1008	-330	-Inf	6.22	3' UTR	1	21635061	21637161	2101	1
Chr00	21899549	21899638	90	MD00G1104200	MD00G1104200	283	MD00G1104200	PREDICTED: beta-1,3-galactosyltransferase 7-like isoform X4 [Malus domestica]	GO:0000139(Golgi membrane);GO:0005794(Golgi apparatus);GO:0006486(protein glycosylation);GO:0016021(integral component of membrane);GO:0016757(transferase activity, transferring glycosyl groups);GO:0048531(beta-1,3-galactosyltransferase activity)	NA	0.021	1	90,	0	-1.67	-0.848	1.21	Exon (MD00G1104200/MD00G1104200, exon 2 of 11)	1	21899266	21903051	3786	1
Chr00	21902368	21902606	239	MD00G1104200	MD00G1104200	3102	MD00G1104200	PREDICTED: beta-1,3-galactosyltransferase 7-like isoform X4 [Malus domestica]	GO:0000139(Golgi membrane);GO:0005794(Golgi apparatus);GO:0006486(protein glycosylation);GO:0016021(integral component of membrane);GO:0016757(transferase activity, transferring glycosyl groups);GO:0048531(beta-1,3-galactosyltransferase activity)	NA	6.5e-05	1	239,	0	-4.19	-3.18	1.38	3' UTR	1	21899266	21903051	3786	1
Chr00	21902784	21902992	209	MD00G1104200	MD00G1104200	3518	MD00G1104200	PREDICTED: beta-1,3-galactosyltransferase 7-like isoform X4 [Malus domestica]	GO:0000139(Golgi membrane);GO:0005794(Golgi apparatus);GO:0006486(protein glycosylation);GO:0016021(integral component of membrane);GO:0016757(transferase activity, transferring glycosyl groups);GO:0048531(beta-1,3-galactosyltransferase activity)	NA	3.9e-05	1	209,	0	-4.41	-3.38	2.06	3' UTR	1	21899266	21903051	3786	1
Chr00	21982713	21982831	119	MD00G1104900	MD00G1104900	1326	MD00G1104900	PREDICTED: pentatricopeptide repeat-containing protein At4g25270, chloroplastic [Malus domestica]	GO:0008380(RNA splicing);GO:0009451(RNA modification);GO:0009507(chloroplast)	00240(Pyrimidine metabolism)	0.029	1	119,	0	-1.54	-0.739	1.85	Exon (MD00G1104900/MD00G1104900, exon 1 of 1)	1	21981387	21982949	1563	1
Chr00	22348277	22348336	60	MD00G1106400	MD00G1106400	1740	MD00G1106400	PREDICTED: la-related protein 1A [Malus domestica]	GO:0000339(RNA cap binding);GO:0003730(mRNA 3'-UTR binding);GO:0005654(nucleoplasm);GO:0005737(cytoplasm);GO:0006413(translational initiation);GO:0008190(eukaryotic initiation factor 4E binding);GO:0008283(cell proliferation);GO:0008494(translation activator activity);GO:0016020(membrane);GO:0016239(positive regulation of macroautophagy);GO:0031929(TOR signaling);GO:0031931(TORC1 complex);GO:0045…	NA	0.0022	1	60,	0	-2.66	-1.75	1.34	Exon (MD00G1106400/MD00G1106400, exon 2 of 15)	1	22346537	22361330	14794	1
Chr00	22372673	22372911	239	MD00G1106500	MD00G1106500	989	MD00G1106500	hypothetical protein PRUPE_ppa001740mg [Prunus persica]	GO:0005634(nucleus);GO:0005886(plasma membrane);GO:0009506(plasmodesma)	NA	4e-21	1	239,	0	-20.4	-18.9	1.47	Exon (MD00G1106500/MD00G1106500, exon 3 of 7)	1	22371684	22378650	6967	1
Chr00	22378026	22378353	328	MD00G1106500	MD00G1106500	6342	MD00G1106500	hypothetical protein PRUPE_ppa001740mg [Prunus persica]	GO:0005634(nucleus);GO:0005886(plasma membrane);GO:0009506(plasmodesma)	NA	1.6e-43	1	328,	0	-42.8	-41	2.15	3' UTR	1	22371684	22378650	6967	1
Chr00	22533153	22533482	330	MD00G1107600	MD00G1107600	6004	MD00G1107600	PREDICTED: probable protein S-acyltransferase 4 [Pyrus x bretschneideri]	GO:0005634(nucleus);GO:0005886(plasma membrane);GO:0008270(zinc ion binding);GO:0016021(integral component of membrane);GO:0019706(protein-cysteine S-palmitoyltransferase activity)	NA	2.9e-06	1	330,	0	-5.54	-4.45	1.88	3' UTR	1	22527149	22534585	7437	1
Chr00	22535195	22535401	207	MD00G1107800	MD00G1107800	176	MD00G1107800	PREDICTED: magnesium-protoporphyrin IX monomethyl ester [oxidative] cyclase, chloroplastic-like isoform X1 [Pyrus x bretschneideri]	GO:0003677(DNA binding);GO:0005515(protein binding);GO:0009507(chloroplast);GO:0009534(chloroplast thylakoid);GO:0009535(chloroplast thylakoid membrane);GO:0009658(chloroplast organization);GO:0009706(chloroplast inner membrane);GO:0009941(chloroplast envelope);GO:0015979(photosynthesis);GO:0015995(chlorophyll biosynthetic process);GO:0046872(metal ion binding);GO:0048529(magnesium-protoporphyrin…	00860(Porphyrin and chlorophyll metabolism)	1e-115	1	207,	0	-115	-113	1.36	5' UTR	1	22535019	22536535	1517	1
Chr00	22535918	22536388	471	MD00G1107800	MD00G1107800	899	MD00G1107800	PREDICTED: magnesium-protoporphyrin IX monomethyl ester [oxidative] cyclase, chloroplastic-like isoform X1 [Pyrus x bretschneideri]	GO:0003677(DNA binding);GO:0005515(protein binding);GO:0009507(chloroplast);GO:0009534(chloroplast thylakoid);GO:0009535(chloroplast thylakoid membrane);GO:0009658(chloroplast organization);GO:0009706(chloroplast inner membrane);GO:0009941(chloroplast envelope);GO:0015979(photosynthesis);GO:0015995(chlorophyll biosynthetic process);GO:0046872(metal ion binding);GO:0048529(magnesium-protoporphyrin…	00860(Porphyrin and chlorophyll metabolism)	0	1	471,	0	-1200	-Inf	1.95	Exon (MD00G1107800/MD00G1107800, exon 2 of 2)	1	22535019	22536535	1517	1
Chr00	22632809	22634685	1877	MD00G1108000	MD00G1108000	314	MD00G1108000	PREDICTED: transcription elongation factor SPT6 [Malus domestica]	GO:0003677(DNA binding);GO:0003746(translation elongation factor activity);GO:0005634(nucleus);GO:0005829(cytosol);GO:0006139(nucleobase-containing compound metabolic process);GO:0006333(chromatin assembly or disassembly);GO:0006352(DNA-templated transcription, initiation);GO:0006357(regulation of transcription from RNA polymerase II promoter);GO:0006414(translational elongation);GO:0009506(plasm…	NA	3.2e-95	6	53,130,76,148,133,90,	0,633,1087,1291,1534,1787	-94.5	-92.4	2.01	Exon (MD00G1108000/MD00G1108000, exon 2 of 17)	1	22632495	22642142	9648	1
Chr00	22637863	22638072	210	MD00G1108000	MD00G1108000	5368	MD00G1108000	PREDICTED: transcription elongation factor SPT6 [Malus domestica]	GO:0003677(DNA binding);GO:0003746(translation elongation factor activity);GO:0005634(nucleus);GO:0005829(cytosol);GO:0006139(nucleobase-containing compound metabolic process);GO:0006333(chromatin assembly or disassembly);GO:0006352(DNA-templated transcription, initiation);GO:0006357(regulation of transcription from RNA polymerase II promoter);GO:0006414(translational elongation);GO:0009506(plasm…	NA	9.1e-07	1	210,	0	-6.04	-4.93	1.34	Exon (MD00G1108000/MD00G1108000, exon 14 of 17)	1	22632495	22642142	9648	1
Chr00	22640514	22641843	1330	MD00G1108000	MD00G1108000	8019	MD00G1108000	PREDICTED: transcription elongation factor SPT6 [Malus domestica]	GO:0003677(DNA binding);GO:0003746(translation elongation factor activity);GO:0005634(nucleus);GO:0005829(cytosol);GO:0006139(nucleobase-containing compound metabolic process);GO:0006333(chromatin assembly or disassembly);GO:0006352(DNA-templated transcription, initiation);GO:0006357(regulation of transcription from RNA polymerase II promoter);GO:0006414(translational elongation);GO:0009506(plasm…	NA	4e-29	2	28,662,	0,668	-28.4	-26.7	2.2	3' UTR	1	22632495	22642142	9648	1
Chr00	22915878	22916081	204	MD00G1109300	MD00G1109300	58	MD00G1109300	PREDICTED: uncharacterized protein LOC103938571 [Pyrus x bretschneideri]	GO:0003674(molecular_function);GO:0005575(cellular_component);GO:0008150(biological_process)	NA	4e-44	1	204,	0	-43.4	-41.6	1.49	5' UTR	1	22915820	22916570	751	1
Chr00	23151298	23151358	61	MD00G1110700	MD00G1110700	18599	MD00G1110700	PREDICTED: cyclin-dependent kinase E-1-like [Pyrus x bretschneideri]	GO:0004693(cyclin-dependent protein serine/threonine kinase activity);GO:0005515(protein binding);GO:0005524(ATP binding);GO:0005634(nucleus);GO:0006468(protein phosphorylation);GO:0007049(cell cycle);GO:0008353(RNA polymerase II carboxy-terminal domain kinase activity);GO:0016301(kinase activity);GO:0051301(cell division)	03022(Basal transcription factors);03420(Nucleotide excision repair)	0.0035	1	61,	0	-2.46	-1.56	1.28	3' UTR	1	23132699	23151567	18869	1
Chr00	23561523	23561760	238	MD00G1111700	MD00G1111700	237	MD00G1111700	PREDICTED: probable serine/threonine-protein kinase At1g01540 [Malus domestica]	GO:0004674(protein serine/threonine kinase activity);GO:0005524(ATP binding);GO:0005886(plasma membrane);GO:0006468(protein phosphorylation);GO:0016021(integral component of membrane);GO:0016301(kinase activity);GO:0046777(protein autophosphorylation)	04626(Plant-pathogen interaction)	6.3e-15	1	238,	0	-14.2	-12.8	9.48	Exon (MD00G1111700/MD00G1111700, exon 1 of 7)	1	23561286	23572479	11194	1
Chr00	23589808	23589927	120	MD00G1111900	MD00G1111900	4764	MD00G1111900	PREDICTED: mitogen-activated protein kinase homolog MMK2 [Pyrus x bretschneideri]	GO:0000911(cytokinesis by cell plate formation);GO:0004672(protein kinase activity);GO:0004707(MAP kinase activity);GO:0005515(protein binding);GO:0005524(ATP binding);GO:0005634(nucleus);GO:0005737(cytoplasm);GO:0005829(cytosol);GO:0005874(microtubule);GO:0006468(protein phosphorylation);GO:0006972(hyperosmotic response);GO:0007112(male meiosis cytokinesis);GO:0007165(signal transduction);GO:000…	04075(Plant hormone signal transduction)	0.0023	1	120,	0	-2.63	-1.71	1.32	3' UTR	1	23585044	23590045	5002	1
Chr00	24123580	24123639	60	MD00G1113700	MD00G1113700	3021	MD00G1113700	PREDICTED: F-box/kelch-repeat protein At5g42360-like [Pyrus x bretschneideri]	GO:0004842(ubiquitin-protein transferase activity);GO:0019005(SCF ubiquitin ligase complex);GO:0031146(SCF-dependent proteasomal ubiquitin-dependent protein catabolic process)	NA	0.0068	1	60,	0	-2.17	-1.3	1.53	3' UTR	1	24120559	24123938	3380	1
Chr00	24466630	24466845	216	MD00G1114800	MD00G1114800	2506	MD00G1114800	PREDICTED: autophagy-related protein 8f [Malus domestica]	GO:0006995(cellular response to nitrogen starvation)	04140(Regulation of autophagy)	0.00093	2	87,33,	0,183	-3.03	-2.09	1.18	Exon (MD00G1114800/MD00G1114800, exon 5 of 6)	1	24464124	24467262	3139	1
Chr00	24546522	24546792	271	MD00G1115600	MD00G1115600	1645	MD00G1115600	PREDICTED: B3 domain-containing transcription factor LEC2-like [Malus domestica]	GO:0003677(DNA binding);GO:0003700(transcription factor activity, sequence-specific DNA binding);GO:0005634(nucleus);GO:0006351(transcription, DNA-templated);GO:0009793(embryo development ending in seed dormancy);GO:0010262(somatic embryogenesis);GO:0010344(seed oilbody biogenesis);GO:0010431(seed maturation);GO:0010601(positive regulation of auxin biosynthetic process);GO:0045893(positive regula…	NA	3.2e-20	1	271,	0	-19.5	-18	2.34	5' UTR	1	24544877	24549632	4756	1
Chr00	24548824	24549123	300	MD00G1115600	MD00G1115600	3947	MD00G1115600	PREDICTED: B3 domain-containing transcription factor LEC2-like [Malus domestica]	GO:0003677(DNA binding);GO:0003700(transcription factor activity, sequence-specific DNA binding);GO:0005634(nucleus);GO:0006351(transcription, DNA-templated);GO:0009793(embryo development ending in seed dormancy);GO:0010262(somatic embryogenesis);GO:0010344(seed oilbody biogenesis);GO:0010431(seed maturation);GO:0010601(positive regulation of auxin biosynthetic process);GO:0045893(positive regula…	NA	2.5e-20	1	300,	0	-19.6	-18.1	1.94	Exon (MD00G1115600/MD00G1115600, exon 7 of 7)	1	24544877	24549632	4756	1
Chr00	24550850	24553024	2175	MD00G1115700	MD00G1115700	386	MD00G1115700	PREDICTED: 30S ribosomal protein S5, chloroplastic-like [Pyrus x bretschneideri]	GO:0003735(structural constituent of ribosome);GO:0005763(mitochondrial small ribosomal subunit);GO:0006412(translation);GO:0022627(cytosolic small ribosomal subunit)	03010(Ribosome)	1e-127	2	394,379,	0,1796	-127	-125	2.3	3' UTR	1	24550464	24553143	2680	1
Chr00	24673398	24673667	270	MD00G1116700	MD00G1116700	119	MD00G1116700	PREDICTED: uncharacterized protein LOC103405885 [Malus domestica]	GO:0004806(triglyceride lipase activity);GO:0005516(calmodulin binding);GO:0005886(plasma membrane);GO:0006629(lipid metabolic process);GO:0016042(lipid catabolic process);GO:0016787(hydrolase activity)	NA	2.6e-08	1	270,	0	-7.59	-6.41	5.02	5' UTR	1	24673279	24677798	4520	1
Chr00	25410398	25410548	151	MD00G1118700	MD00G1118700	269	MD00G1118700	PREDICTED: uncharacterized protein LOC103431093 [Malus domestica]	GO:0003674(molecular_function);GO:0005634(nucleus);GO:0008150(biological_process)	NA	0.00085	1	151,	0	-3.07	-2.12	1.9	Exon (MD00G1118700/MD00G1118700, exon 1 of 1)	1	25410129	25410668	540	1
Chr00	25671692	25671809	118	MD00G1119900	MD00G1119900	1424	MD00G1119900	PREDICTED: serine/threonine-protein kinase D6PKL1-like [Malus domestica]	GO:0004674(protein serine/threonine kinase activity);GO:0005634(nucleus);GO:0005737(cytoplasm);GO:0005886(plasma membrane);GO:0035556(intracellular signal transduction)	NA	0.0025	1	118,	0	-2.6	-1.69	1.38	Exon (MD00G1119900/MD00G1119900, exon 2 of 3)	1	25670268	25672056	1789	1
Chr00	26432253	26432370	118	MD00G1123300	MD00G1123300	438	MD00G1123300	PREDICTED: haloacid dehalogenase-like hydrolase domain-containing protein Sgpp [Malus domestica]	GO:0005737(cytoplasm);GO:0005829(cytosol);GO:0005886(plasma membrane);GO:0016787(hydrolase activity);GO:0046872(metal ion binding)	NA	0.00071	1	118,	0	-3.15	-2.2	1.16	3' UTR	1	26431815	26432546	732	1
Chr00	26696718	26698313	1596	MD00G1125100	MD00G1125100	209	MD00G1125100	PREDICTED: cyclic dof factor 2-like isoform X2 [Malus domestica]	GO:0003677(DNA binding);GO:0003700(transcription factor activity, sequence-specific DNA binding);GO:0005515(protein binding);GO:0005634(nucleus);GO:0006351(transcription, DNA-templated);GO:0006355(regulation of transcription, DNA-templated);GO:0009908(flower development);GO:0046872(metal ion binding);GO:0048510(regulation of timing of transition from vegetative to reproductive phase)	04712(Circadian rhythm - plant)	4e-40	2	107,283,	0,1313	-39.4	-37.6	1.7	Exon (MD00G1125100/MD00G1125100, exon 1 of 2)	1	26696509	26699779	3271	1
Chr00	26713009	26713097	89	MD00G1125300	MD00G1125300	264	MD00G1125300	PREDICTED: probable calcium-binding protein CML45 [Malus domestica]	GO:0005509(calcium ion binding);GO:0005575(cellular_component);GO:0008150(biological_process)	04070(Phosphatidylinositol signaling system);04626(Plant-pathogen interaction)	0.0054	1	89,	0	-2.27	-1.39	3.1	Exon (MD00G1125300/MD00G1125300, exon 1 of 1)	1	26712745	26713332	588	1
Chr00	26733407	26734004	598	MD00G1125600	MD00G1125600	217	MD00G1125600	PREDICTED: KH domain-containing protein At4g18375-like [Malus domestica]	GO:0003676(nucleic acid binding);GO:0003723(RNA binding);GO:0005634(nucleus);GO:0008150(biological_process)	NA	1e-201	1	598,	0	-201	-199	3.96	5' UTR	1	26733190	26737939	4750	1
Chr00	26787392	26787480	89	MD00G1125800	MD00G1125800	1033	MD00G1125800	PREDICTED: THO complex subunit 7A-like [Malus domestica]	GO:0000445(THO complex part of transcription export complex);GO:0000446(nucleoplasmic THO complex);GO:0000781(chromosome, telomeric region);GO:0003676(nucleic acid binding);GO:0006368(transcription elongation from RNA polymerase II promoter);GO:0006406(mRNA export from nucleus)	03013(RNA transport)	0.036	1	89,	0	-1.44	-0.654	1.49	3' UTR	1	26786359	26787480	1122	1
Chr00	26813035	26813125	91	MD00G1125900	MD00G1125900	576	MD00G1125900	PREDICTED: TMV resistance protein N-like isoform X1 [Malus domestica]	GO:0005515(protein binding)	03040(Spliceosome);04141(Protein processing in endoplasmic reticulum);04144(Endocytosis)	0.0054	1	91,	0	-2.27	-1.39	2.06	Exon (MD00G1125900/MD00G1125900, exon 2 of 4)	1	26812459	26815693	3235	1
Chr00	26821086	26821143	58	MD00G1126000	MD00G1126000	144	MD00G1126000	PREDICTED: TMV resistance protein N-like [Pyrus x bretschneideri]	GO:0005515(protein binding)	04626(Plant-pathogen interaction)	0.027	1	58,	0	-1.57	-0.616	7.59	Exon (MD00G1126000/MD00G1126000, exon 1 of 2)	1	26820942	26821736	795	1
Chr00	26941048	26941197	150	MD00G1127000	MD00G1127000	298	MD00G1127000	PREDICTED: calumenin [Malus domestica]	GO:0005509(calcium ion binding);GO:0005783(endoplasmic reticulum);GO:0005794(Golgi apparatus);GO:0005886(plasma membrane);GO:0016021(integral component of membrane)	04145(Phagosome)	0.00021	1	150,	0	-3.67	-2.68	1.57	Exon (MD00G1127000/MD00G1127000, exon 1 of 6)	1	26940750	26943708	2959	1
Chr00	27350496	27351931	1436	MD00G1128300	MD00G1128300	10406	MD00G1128300	PREDICTED: importin beta-like SAD2 [Malus domestica]	GO:0005635(nuclear envelope);GO:0005829(cytosol);GO:0006606(protein import into nucleus);GO:0007165(signal transduction);GO:0008565(protein transporter activity)	NA	1.3e-17	3	96,161,12,	0,690,1424	-16.9	-15.5	2.07	Exon (MD00G1128300/MD00G1128300, exon 19 of 22)	1	27340090	27353043	12954	1
Chr00	28219463	28219552	90	MD00G1130900	MD00G1130900	656	MD00G1130900	PREDICTED: LOW QUALITY PROTEIN: granule-bound starch synthase 2, chloroplastic/amyloplastic [Malus domestica]	GO:0004373(glycogen (starch) synthase activity);GO:0009011(starch synthase activity);GO:0009501(amyloplast);GO:0009507(chloroplast);GO:0010021(amylopectin biosynthetic process);GO:0016757(transferase activity, transferring glycosyl groups);GO:0019252(starch biosynthetic process);GO:0033201(alpha-1,4-glucan synthase activity)	00500(Starch and sucrose metabolism)	0.00018	1	90,	0	-3.74	-2.75	1.26	Exon (MD00G1130900/MD00G1130900, exon 1 of 8)	1	28218807	28223357	4551	1
Chr00	28223089	28223297	209	MD00G1130900	MD00G1130900	4282	MD00G1130900	PREDICTED: LOW QUALITY PROTEIN: granule-bound starch synthase 2, chloroplastic/amyloplastic [Malus domestica]	GO:0004373(glycogen (starch) synthase activity);GO:0009011(starch synthase activity);GO:0009501(amyloplast);GO:0009507(chloroplast);GO:0010021(amylopectin biosynthetic process);GO:0016757(transferase activity, transferring glycosyl groups);GO:0019252(starch biosynthetic process);GO:0033201(alpha-1,4-glucan synthase activity)	00500(Starch and sucrose metabolism)	3.4e-10	1	209,	0	-9.47	-8.23	1.59	3' UTR	1	28218807	28223357	4551	1
Chr00	28266633	28266989	357	MD00G1131600	MD00G1131600	59	MD00G1131600	PREDICTED: protein FIZZY-RELATED 2 [Pyrus x bretschneideri]	GO:0004871(signal transducer activity);GO:0005515(protein binding);GO:0005634(nucleus);GO:0005834(heterotrimeric G-protein complex);GO:0007067(mitotic nuclear division);GO:0007165(signal transduction);GO:0010091(trichome branching);GO:0010997(anaphase-promoting complex binding);GO:0016049(cell growth);GO:0016567(protein ubiquitination);GO:0042023(DNA endoreduplication);GO:0051301(cell division);G…	04120(Ubiquitin mediated proteolysis)	1.6e-19	1	357,	0	-18.8	-17.3	2.08	5' UTR	1	28266574	28272809	6236	1
Chr00	28650592	28650651	60	MD00G1132300	MD00G1132300	3469	MD00G1132300	PREDICTED: decapping nuclease DXO homolog, chloroplastic-like [Malus domestica]	GO:0000166(nucleotide binding);GO:0003723(RNA binding);GO:0004518(nuclease activity);GO:0005829(cytosol);GO:0008150(biological_process);GO:0009507(chloroplast);GO:0046872(metal ion binding)	NA	0.021	1	60,	0	-1.68	-0.862	1.34	Exon (MD00G1132300/MD00G1132300, exon 8 of 13)	1	28647123	28653010	5888	1
Chr00	28985662	28985777	116	MD00G1133700	MD00G1133700	29	MD00G1133700	PREDICTED: 21 kDa protein-like [Malus domestica]	GO:0004857(enzyme inhibitor activity)	00040(Pentose and glucuronate interconversions);00500(Starch and sucrose metabolism)	0.017	1	116,	0	-1.78	-0.95	1.93	Exon (MD00G1133700/MD00G1133700, exon 1 of 1)	1	28985633	28986268	636	1
Chr00	29147753	29147840	88	MD00G1134700	MD00G1134700	964	MD00G1134700	hypothetical protein PRUPE_ppa009488mg [Prunus persica]	GO:0005737(cytoplasm);GO:0008168(methyltransferase activity);GO:0016021(integral component of membrane);GO:0032259(methylation)	NA	0.01	1	88,	0	-2	-1.14	1.64	3' UTR	1	29146789	29147840	1052	1
Chr00	29526709	29526858	150	MD00G1135600	MD00G1135600	3212	MD00G1135600	PREDICTED: purine permease 3-like [Pyrus x bretschneideri]	GO:0005345(purine nucleobase transmembrane transporter activity);GO:0006863(purine nucleobase transport);GO:0009507(chloroplast);GO:0016020(membrane);GO:0016021(integral component of membrane)	NA	2.3e-05	1	150,	0	-4.63	-3.59	1.32	3' UTR	1	29523497	29527008	3512	1
Chr00	29807624	29808013	390	MD00G1137300	MD00G1137300	599	MD00G1137300	PREDICTED: uncharacterized protein LOC103421226 [Malus domestica]	GO:0003674(molecular_function);GO:0005634(nucleus);GO:0008150(biological_process)	NA	2.5e-45	1	390,	0	-44.6	-42.8	3.21	Exon (MD00G1137300/MD00G1137300, exon 1 of 2)	1	29807025	29808831	1807	1
Chr00	29812056	29812294	239	MD00G1137500	MD00G1137500	119	MD00G1137500	PREDICTED: LOW QUALITY PROTEIN: inner membrane protein PPF-1, chloroplastic-like [Malus domestica]	GO:0005515(protein binding);GO:0005886(plasma membrane);GO:0009507(chloroplast);GO:0009534(chloroplast thylakoid);GO:0009535(chloroplast thylakoid membrane);GO:0010027(thylakoid membrane organization);GO:0015450(P-P-bond-hydrolysis-driven protein transmembrane transporter activity);GO:0016021(integral component of membrane);GO:0045038(protein import into chloroplast thylakoid membrane);GO:0051205…	03060(Protein export)	7.9e-20	1	239,	0	-19.1	-17.7	1.34	5' UTR	1	29811937	29818247	6311	1
Chr00	29815216	29816519	1304	MD00G1137500	MD00G1137500	3279	MD00G1137500	PREDICTED: LOW QUALITY PROTEIN: inner membrane protein PPF-1, chloroplastic-like [Malus domestica]	GO:0005515(protein binding);GO:0005886(plasma membrane);GO:0009507(chloroplast);GO:0009534(chloroplast thylakoid);GO:0009535(chloroplast thylakoid membrane);GO:0010027(thylakoid membrane organization);GO:0015450(P-P-bond-hydrolysis-driven protein transmembrane transporter activity);GO:0016021(integral component of membrane);GO:0045038(protein import into chloroplast thylakoid membrane);GO:0051205…	03060(Protein export)	2e-42	3	49,115,135,	0,131,1169	-41.7	-39.9	1.45	3' UTR	1	29811937	29818247	6311	1
Chr00	29817890	29818128	239	MD00G1137500	MD00G1137500	5953	MD00G1137500	PREDICTED: LOW QUALITY PROTEIN: inner membrane protein PPF-1, chloroplastic-like [Malus domestica]	GO:0005515(protein binding);GO:0005886(plasma membrane);GO:0009507(chloroplast);GO:0009534(chloroplast thylakoid);GO:0009535(chloroplast thylakoid membrane);GO:0010027(thylakoid membrane organization);GO:0015450(P-P-bond-hydrolysis-driven protein transmembrane transporter activity);GO:0016021(integral component of membrane);GO:0045038(protein import into chloroplast thylakoid membrane);GO:0051205…	03060(Protein export)	1.3e-12	1	239,	0	-11.9	-10.6	2.55	3' UTR	1	29811937	29818247	6311	1
Chr00	29843983	29844071	89	MD00G1137800	MD00G1137800	3958	MD00G1137800	PREDICTED: ubiquitin-conjugating enzyme E2 7 [Malus domestica]	GO:0005737(cytoplasm);GO:0031625(ubiquitin protein ligase binding);GO:0061630(ubiquitin protein ligase activity)	04141(Protein processing in endoplasmic reticulum);04120(Ubiquitin mediated proteolysis)	1.8e-05	1	89,	0	-4.74	-3.69	2.17	3' UTR	1	29840025	29844393	4369	1
Chr00	29893035	29893454	420	MD00G1138200	MD00G1138200	0	MD00G1138200	PREDICTED: probable E3 ubiquitin ligase SUD1 [Malus domestica]	GO:0004842(ubiquitin-protein transferase activity);GO:0008270(zinc ion binding);GO:0008299(isoprenoid biosynthetic process);GO:0009414(response to water deprivation);GO:0010025(wax biosynthetic process);GO:0010143(cutin biosynthetic process);GO:0010345(suberin biosynthetic process);GO:0016021(integral component of membrane);GO:0016567(protein ubiquitination);GO:0016874(ligase activity);GO:1900490…	04141(Protein processing in endoplasmic reticulum)	1e-133	1	420,	0	-133	-130	3.89	5' UTR	1	29893035	29898544	5510	1
Chr00	29894674	29894823	150	MD00G1138200	MD00G1138200	1639	MD00G1138200	PREDICTED: probable E3 ubiquitin ligase SUD1 [Malus domestica]	GO:0004842(ubiquitin-protein transferase activity);GO:0008270(zinc ion binding);GO:0008299(isoprenoid biosynthetic process);GO:0009414(response to water deprivation);GO:0010025(wax biosynthetic process);GO:0010143(cutin biosynthetic process);GO:0010345(suberin biosynthetic process);GO:0016021(integral component of membrane);GO:0016567(protein ubiquitination);GO:0016874(ligase activity);GO:1900490…	04141(Protein processing in endoplasmic reticulum)	1e-11	1	150,	0	-11	-9.7	1.51	Exon (MD00G1138200/MD00G1138200, exon 2 of 10)	1	29893035	29898544	5510	1
Chr00	29898125	29898394	270	MD00G1138200	MD00G1138200	5090	MD00G1138200	PREDICTED: probable E3 ubiquitin ligase SUD1 [Malus domestica]	GO:0004842(ubiquitin-protein transferase activity);GO:0008270(zinc ion binding);GO:0008299(isoprenoid biosynthetic process);GO:0009414(response to water deprivation);GO:0010025(wax biosynthetic process);GO:0010143(cutin biosynthetic process);GO:0010345(suberin biosynthetic process);GO:0016021(integral component of membrane);GO:0016567(protein ubiquitination);GO:0016874(ligase activity);GO:1900490…	04141(Protein processing in endoplasmic reticulum)	3.2e-28	1	270,	0	-27.5	-25.9	2.05	3' UTR	1	29893035	29898544	5510	1
Chr00	30066989	30067079	91	MD00G1139300	MD00G1139300	3157	MD00G1139300	PREDICTED: B2 protein [Malus domestica]	GO:0003674(molecular_function);GO:0008150(biological_process)	NA	2e-06	1	91,	0	-5.7	-4.61	1.41	3' UTR	1	30063832	30067318	3487	1
Chr00	30124555	30125152	598	MD00G1139600	MD00G1139600	1214	MD00G1139600	PREDICTED: uncharacterized protein LOC103941641 [Pyrus x bretschneideri]	GO:0003674(molecular_function);GO:0005575(cellular_component);GO:0008150(biological_process)	NA	7.9e-23	1	598,	0	-22.1	-20.6	3.17	3' UTR	1	30123341	30125271	1931	1
Chr00	30736218	30736842	625	MD00G1140600	MD00G1140600	2928	MD00G1140600	PREDICTED: uncharacterized protein LOC103449200 isoform X2 [Malus domestica]	GO:0005634(nucleus);GO:0005737(cytoplasm);GO:0006338(chromatin remodeling);GO:0006355(regulation of transcription, DNA-templated);GO:0031011(Ino80 complex)	NA	3.2e-24	4	19,101,90,119,	0,112,321,506	-23.5	-21.9	2.14	Exon (MD00G1140600/MD00G1140600, exon 3 of 7)	1	30733290	30737463	4174	1
Chr00	30740893	30741132	240	MD00G1140700	MD00G1140700	3027	MD00G1140700	PREDICTED: ATP-dependent Clp protease proteolytic subunit 5, chloroplastic-like [Malus domestica]	GO:0004252(serine-type endopeptidase activity);GO:0006508(proteolysis);GO:0009507(chloroplast);GO:0009532(plastid stroma);GO:0009534(chloroplast thylakoid);GO:0009570(chloroplast stroma);GO:0009579(thylakoid);GO:0009840(chloroplastic endopeptidase Clp complex);GO:0009941(chloroplast envelope)	NA	7.9e-19	1	240,	0	-18.1	-16.6	1.43	3' UTR	1	30737866	30741281	3416	1
Chr00	31661739	31662034	296	MD00G1144500	MD00G1144500	30	MD00G1144500	PREDICTED: uncharacterized protein LOC103445651 [Malus domestica]	GO:0008375(acetylglucosaminyltransferase activity);GO:0016020(membrane);GO:0016757(transferase activity, transferring glycosyl groups)	NA	4.5e-07	1	296,	0	-6.35	-5.22	2.07	Exon (MD00G1144500/MD00G1144500, exon 1 of 1)	1	31661709	31662833	1125	1
Chr00	32160506	32161505	1000	MD00G1147000	MD00G1147000	209	MD00G1147000	PREDICTED: uncharacterized protein At1g76660-like [Pyrus x bretschneideri]	GO:0003674(molecular_function);GO:0005634(nucleus);GO:0005886(plasma membrane);GO:0008150(biological_process)	04144(Endocytosis)	0.011	2	225,74,	0,926	-1.94	-1.1	1.77	5' UTR	1	32160297	32163741	3445	1
Chr00	32181706	32181766	61	MD00G1147100	MD00G1147100	171	MD00G1147100	PREDICTED: amidase 1-like [Malus domestica]	GO:0004040(amidase activity);GO:0005737(cytoplasm);GO:0005829(cytosol);GO:0009684(indoleacetic acid biosynthetic process);GO:0016810(hydrolase activity, acting on carbon-nitrogen (but not peptide) bonds);GO:0016884(carbon-nitrogen ligase activity, with glutamine as amido-N-donor);GO:0043864(indoleacetamide hydrolase activity)	00970(Aminoacyl-tRNA biosynthesis)	0.02	1	61,	0	-1.69	-0.868	1.71	Exon (MD00G1147100/MD00G1147100, exon 2 of 8)	1	32181535	32184102	2568	1
Chr00	32488520	32488759	240	MD00G1148100	MD00G1148100	14990	MD00G1148100	PREDICTED: uncharacterized protein LOC103935166 [Pyrus x bretschneideri]	GO:0004553(hydrolase activity, hydrolyzing O-glycosyl compounds);GO:0005634(nucleus);GO:0005975(carbohydrate metabolic process);GO:0009507(chloroplast);GO:0030246(carbohydrate binding)	00052(Galactose metabolism);00500(Starch and sucrose metabolism)	4e-11	1	240,	0	-10.4	-9.14	1.58	3' UTR	1	32473530	32488848	15319	1
Chr00	32539591	32539769	179	MD00G1148300	MD00G1148300	4661	MD00G1148300	PREDICTED: RNA-binding protein 24-A-like isoform X1 [Pyrus x bretschneideri]	GO:0000166(nucleotide binding);GO:0003676(nucleic acid binding);GO:0003723(RNA binding);GO:0005634(nucleus);GO:0008150(biological_process)	03040(Spliceosome)	8.1e-05	1	179,	0	-4.09	-3.07	2.32	3' UTR	1	32534930	32540006	5077	1
Chr00	32830503	32830562	60	MD00G1149200	MD00G1149200	9589	MD00G1149200	PREDICTED: protein CHROMATIN REMODELING 20-like [Malus domestica]	GO:0000784(nuclear chromosome, telomeric region);GO:0003682(chromatin binding);GO:0005524(ATP binding);GO:0005721(pericentric heterochromatin);GO:0006336(DNA replication-independent nucleosome assembly);GO:0006338(chromatin remodeling);GO:0007283(spermatogenesis);GO:0010571(positive regulation of nuclear cell cycle DNA replication);GO:0015616(DNA translocase activity);GO:0016605(PML body);GO:0030…	03440(Homologous recombination)	0.03	1	60,	0	-1.52	-0.717	1.42	Exon (MD00G1149200/MD00G1149200, exon 24 of 24)	1	32820914	32831162	10249	1
Chr00	32913061	32913180	120	MD00G1149500	MD00G1149500	13595	MD00G1149500	PREDICTED: BAG-associated GRAM protein 1 isoform X1 [Malus domestica]	GO:0003674(molecular_function);GO:0005515(protein binding);GO:0005576(extracellular region);GO:0008150(biological_process);GO:0016021(integral component of membrane);GO:0050832(defense response to fungus)	NA	2.9e-05	1	120,	0	-4.54	-3.5	1.57	3' UTR	1	32899466	32913358	13893	1
Chr00	33109127	33109882	756	MD00G1150000	MD00G1150000	13476	MD00G1150000	PREDICTED: uncharacterized protein LOC103966214 [Pyrus x bretschneideri]	GO:0005634(nucleus);GO:0008150(biological_process)	03040(Spliceosome)	0.0001	3	109,52,49,	0,206,707	-4	-2.99	1.56	Exon (MD00G1150000/MD00G1150000, exon 11 of 13)	1	33095651	33110450	14800	1
Chr00	33110061	33110151	91	MD00G1150000	MD00G1150000	14410	MD00G1150000	PREDICTED: uncharacterized protein LOC103966214 [Pyrus x bretschneideri]	GO:0005634(nucleus);GO:0008150(biological_process)	03040(Spliceosome)	0.01	1	91,	0	-1.98	-1.13	1.69	3' UTR	1	33095651	33110450	14800	1
Chr00	33291082	33291230	149	MD00G1151400	MD00G1151400	0	MD00G1151400	PREDICTED: LOW QUALITY PROTEIN: G-type lectin S-receptor-like serine/threonine-protein kinase At4g27290 [Malus domestica]	GO:0004674(protein serine/threonine kinase activity);GO:0005886(plasma membrane);GO:0006468(protein phosphorylation);GO:0006952(defense response);GO:0009506(plasmodesma)	NA	0.0042	1	149,	0	-2.38	-1.49	4.7	5' UTR	1	33291082	33291467	386	1
Chr00	33374933	33375293	361	MD00G1152100	MD00G1152100	30	MD00G1152100	PREDICTED: protein ELC-like [Malus domestica]	GO:0000813(ESCRT I complex);GO:0005515(protein binding);GO:0005634(nucleus);GO:0005769(early endosome);GO:0005770(late endosome);GO:0006464(cellular protein modification process);GO:0010091(trichome branching);GO:0015031(protein transport);GO:0043130(ubiquitin binding);GO:0043234(protein complex);GO:0051301(cell division)	04144(Endocytosis)	5.2e-08	1	361,	0	-7.28	-6.12	1.77	Exon (MD00G1152100/MD00G1152100, exon 1 of 1)	1	33374903	33376162	1260	1
Chr00	33375652	33375922	271	MD00G1152100	MD00G1152100	749	MD00G1152100	PREDICTED: protein ELC-like [Malus domestica]	GO:0000813(ESCRT I complex);GO:0005515(protein binding);GO:0005634(nucleus);GO:0005769(early endosome);GO:0005770(late endosome);GO:0006464(cellular protein modification process);GO:0010091(trichome branching);GO:0015031(protein transport);GO:0043130(ubiquitin binding);GO:0043234(protein complex);GO:0051301(cell division)	04144(Endocytosis)	1e-11	1	271,	0	-11	-9.69	2.05	Exon (MD00G1152100/MD00G1152100, exon 1 of 1)	1	33374903	33376162	1260	1
Chr00	34427399	34427548	150	MD00G1156300	MD00G1156300	179	MD00G1156300	PREDICTED: BAG family molecular chaperone regulator 8, chloroplastic-like [Pyrus x bretschneideri]	GO:0005516(calmodulin binding);GO:0005634(nucleus);GO:0005886(plasma membrane);GO:0008150(biological_process);GO:0009507(chloroplast)	NA	0.00048	1	150,	0	-3.32	-2.36	2.21	Exon (MD00G1156300/MD00G1156300, exon 1 of 2)	1	34427220	34429230	2011	1
Chr00	34906661	34906749	89	MD00G1158000	MD00G1158000	1596	MD00G1158000	PREDICTED: lactation elevated protein 1-like isoform X1 [Pyrus x bretschneideri]	GO:0005524(ATP binding);GO:0005575(cellular_component);GO:0008150(biological_process);GO:0016887(ATPase activity)	NA	0.0098	1	89,	0	-2.01	-1.15	1.28	Exon (MD00G1158000/MD00G1158000, exon 4 of 4)	1	34905065	34907098	2034	1
Chr00	35389533	35389653	121	MD00G1159900	MD00G1159900	1073	MD00G1159900	PREDICTED: putative SWI/SNF-related matrix-associated actin-dependent regulator of chromatin subfamily A member 3-like 1 [Malus domestica]	GO:0000209(protein polyubiquitination);GO:0003676(nucleic acid binding);GO:0005524(ATP binding);GO:0006301(postreplication repair);GO:0006357(regulation of transcription from RNA polymerase II promoter);GO:0008270(zinc ion binding);GO:0016818(hydrolase activity, acting on acid anhydrides, in phosphorus-containing anhydrides);GO:0016887(ATPase activity);GO:0046872(metal ion binding);GO:0061630(ubi…	03440(Homologous recombination)	0.019	1	121,	0	-1.71	-0.89	1.53	Exon (MD00G1159900/MD00G1159900, exon 1 of 2)	1	35388460	35392457	3998	1
Chr00	35394355	35394654	300	MD00G1160000	MD00G1160000	1797	MD00G1160000	PREDICTED: putative SWI/SNF-related matrix-associated actin-dependent regulator of chromatin subfamily A member 3-like 1 [Malus domestica]	GO:0000209(protein polyubiquitination);GO:0000978(RNA polymerase II core promoter proximal region sequence-specific DNA binding);GO:0001077(transcriptional activator activity, RNA polymerase II core promoter proximal region sequence-specific binding);GO:0003676(nucleic acid binding);GO:0005524(ATP binding);GO:0005634(nucleus);GO:0005654(nucleoplasm);GO:0006301(postreplication repair);GO:0006357(r…	03440(Homologous recombination)	2.9e-05	1	300,	0	-4.54	-3.51	2.12	3' UTR	1	35392558	35394654	2097	1
Chr00	35664475	35664625	151	MD00G1160300	MD00G1160300	1601	MD00G1160300	PREDICTED: ABC transporter A family member 10-like [Malus domestica]	GO:0006869(lipid transport);GO:0042626(ATPase activity, coupled to transmembrane movement of substances);GO:0043231(intracellular membrane-bounded organelle)	02010(ABC transporters)	1.3e-05	1	151,	0	-4.89	-3.83	1.45	Exon (MD00G1160300/MD00G1160300, exon 5 of 16)	1	35662874	35668505	5632	1
Chr00	35667669	35667997	329	MD00G1160300	MD00G1160300	4795	MD00G1160300	PREDICTED: ABC transporter A family member 10-like [Malus domestica]	GO:0006869(lipid transport);GO:0042626(ATPase activity, coupled to transmembrane movement of substances);GO:0043231(intracellular membrane-bounded organelle)	02010(ABC transporters)	3.2e-17	1	329,	0	-16.5	-15.1	2.65	3' UTR	1	35662874	35668505	5632	1
Chr00	35680820	35680969	150	MD00G1160700	MD00G1160700	30	MD00G1160700	PREDICTED: LOW QUALITY PROTEIN: guanine nucleotide-binding protein subunit beta-like protein [Malus domestica]	GO:0000166(nucleotide binding);GO:0004871(signal transducer activity);GO:0005078(MAP-kinase scaffold activity);GO:0005730(nucleolus);GO:0005829(cytosol);GO:0005834(heterotrimeric G-protein complex);GO:0007165(signal transduction);GO:0009845(seed germination);GO:0009967(positive regulation of signal transduction);GO:0048364(root development);GO:0048367(shoot system development);GO:0071215(cellular…	00640(Propanoate metabolism);00410(beta-Alanine metabolism);04146(Peroxisome)	6.5e-06	1	150,	0	-5.19	-4.12	1.35	Exon (MD00G1160700/MD00G1160700, exon 1 of 2)	1	35680790	35682983	2194	1
Chr00	35681655	35682685	1031	MD00G1160700	MD00G1160700	865	MD00G1160700	PREDICTED: LOW QUALITY PROTEIN: guanine nucleotide-binding protein subunit beta-like protein [Malus domestica]	GO:0000166(nucleotide binding);GO:0004871(signal transducer activity);GO:0005078(MAP-kinase scaffold activity);GO:0005730(nucleolus);GO:0005829(cytosol);GO:0005834(heterotrimeric G-protein complex);GO:0007165(signal transduction);GO:0009845(seed germination);GO:0009967(positive regulation of signal transduction);GO:0048364(root development);GO:0048367(shoot system development);GO:0071215(cellular…	00640(Propanoate metabolism);00410(beta-Alanine metabolism);04146(Peroxisome)	3.3e-09	2	17,133,	0,898	-8.48	-7.27	1.46	3' UTR	1	35680790	35682983	2194	1
Chr00	35857742	35857861	120	MD00G1161300	MD00G1161300	238	MD00G1161300	PREDICTED: RNA-binding protein 24-like isoform X1 [Malus domestica]	GO:0000166(nucleotide binding);GO:0003676(nucleic acid binding);GO:0003723(RNA binding);GO:0005576(extracellular region);GO:0008150(biological_process)	03040(Spliceosome)	0.00012	1	120,	0	-3.93	-2.92	1.28	5' UTR	1	35857504	35864060	6557	1
Chr00	35858039	35861396	3358	MD00G1161300	MD00G1161300	535	MD00G1161300	PREDICTED: RNA-binding protein 24-like isoform X1 [Malus domestica]	GO:0000166(nucleotide binding);GO:0003676(nucleic acid binding);GO:0003723(RNA binding);GO:0005576(extracellular region);GO:0008150(biological_process)	03040(Spliceosome)	2.5e-17	3	11,133,65,	0,149,3293	-16.6	-15.1	3.65	Exon (MD00G1161300/MD00G1161300, exon 1 of 6)	1	35857504	35864060	6557	1
Chr00	35863501	35864060	560	MD00G1161300	MD00G1161300	5997	MD00G1161300	PREDICTED: RNA-binding protein 24-like isoform X1 [Malus domestica]	GO:0000166(nucleotide binding);GO:0003676(nucleic acid binding);GO:0003723(RNA binding);GO:0005576(extracellular region);GO:0008150(biological_process)	03040(Spliceosome)	6.3e-14	2	140,218,	0,342	-13.2	-11.8	1.72	3' UTR	1	35857504	35864060	6557	1
Chr00	37007879	37008268	390	MD00G1164000	MD00G1164000	4419	MD00G1164000	PREDICTED: uncharacterized protein LOC103929234 isoform X2 [Pyrus x bretschneideri]	GO:0003674(molecular_function);GO:0005634(nucleus);GO:0008150(biological_process)	NA	4e-14	1	390,	0	-13.4	-12.1	2.14	3' UTR	1	37003460	37008448	4989	1
Chr00	37524010	37524605	596	MD00G1164900	MD00G1164900	60	MD00G1164900	PREDICTED: uncharacterized protein LOC103934904 [Pyrus x bretschneideri]	GO:0005634(nucleus);GO:0006281(DNA repair);GO:0006284(base-excision repair);GO:0016787(hydrolase activity)	03410(Base excision repair)	1.3e-15	1	596,	0	-14.9	-13.5	2.33	5' UTR	1	37523950	37528584	4635	1
Chr00	37525141	37525557	417	MD00G1164900	MD00G1164900	1191	MD00G1164900	PREDICTED: uncharacterized protein LOC103934904 [Pyrus x bretschneideri]	GO:0005634(nucleus);GO:0006281(DNA repair);GO:0006284(base-excision repair);GO:0016787(hydrolase activity)	03410(Base excision repair)	1e-41	1	417,	0	-41	-39.2	2.5	Exon (MD00G1164900/MD00G1164900, exon 1 of 3)	1	37523950	37528584	4635	1
Chr00	37525677	37525974	298	MD00G1164900	MD00G1164900	1727	MD00G1164900	PREDICTED: uncharacterized protein LOC103934904 [Pyrus x bretschneideri]	GO:0005634(nucleus);GO:0006281(DNA repair);GO:0006284(base-excision repair);GO:0016787(hydrolase activity)	03410(Base excision repair)	2.6e-10	1	298,	0	-9.59	-8.35	1.89	Exon (MD00G1164900/MD00G1164900, exon 1 of 3)	1	37523950	37528584	4635	1
Chr00	37699193	37699313	121	MD00G1165600	MD00G1165600	1828	MD00G1165600	PREDICTED: E3 ubiquitin-protein ligase RNF8-B-like [Malus domestica]	GO:0005634(nucleus);GO:0005829(cytosol);GO:0008270(zinc ion binding)	NA	0.00038	1	121,	0	-3.42	-2.45	1.3	3' UTR	1	37697365	37699583	2219	1
Chr00	38533690	38534017	328	MD00G1167700	MD00G1167700	179	MD00G1167700	PREDICTED: cyclin-dependent kinase inhibitor 5-like [Malus domestica]	GO:0004861(cyclin-dependent protein serine/threonine kinase inhibitor activity);GO:0005515(protein binding);GO:0005634(nucleus);GO:0005654(nucleoplasm);GO:0005737(cytoplasm);GO:0007050(cell cycle arrest);GO:0030332(cyclin binding);GO:0045736(negative regulation of cyclin-dependent protein serine/threonine kinase activity);GO:0045786(negative regulation of cell cycle)	NA	3.8e-06	1	328,	0	-5.42	-4.34	1.74	Exon (MD00G1167700/MD00G1167700, exon 1 of 3)	1	38533511	38536541	3031	1
Chr00	38868362	38868599	238	MD00G1168800	MD00G1168800	2756	MD00G1168800	PREDICTED: ACT domain-containing protein ACR8-like [Pyrus x bretschneideri]	GO:0005575(cellular_component);GO:0008152(metabolic process);GO:0009737(response to abscisic acid);GO:0016597(amino acid binding)	NA	0.00011	1	238,	0	-3.95	-2.95	2.53	3' UTR	1	38865606	38868599	2994	1
Chr00	38980767	38980944	178	MD00G1169600	MD00G1169600	177	MD00G1169600	PREDICTED: transcription factor MYB1R1-like [Malus domestica]	GO:0009723(response to ethylene)	NA	2.5e-11	1	178,	0	-10.6	-9.28	1.66	Exon (MD00G1169600/MD00G1169600, exon 1 of 3)	1	38980590	38983505	2916	1
Chr00	39257936	39258144	209	MD00G1170700	MD00G1170700	30	MD00G1170700	PREDICTED: MDIS1-interacting receptor like kinase 2-like [Malus domestica]	GO:0004674(protein serine/threonine kinase activity);GO:0005515(protein binding);GO:0005524(ATP binding);GO:0005634(nucleus);GO:0005886(plasma membrane);GO:0006468(protein phosphorylation);GO:0009506(plasmodesma);GO:0010183(pollen tube guidance);GO:0016020(membrane);GO:0016021(integral component of membrane);GO:0016301(kinase activity);GO:0090406(pollen tube)	04075(Plant hormone signal transduction)	6.9e-05	1	209,	0	-4.16	-3.14	5.69	Exon (MD00G1170700/MD00G1170700, exon 1 of 2)	1	39257906	39260529	2624	1
Chr00	39313507	39313597	91	MD00G1170900	MD00G1170900	2622	MD00G1170900	PREDICTED: pentatricopeptide repeat-containing protein At2g35030, mitochondrial [Malus domestica]	GO:0005739(mitochondrion);GO:0008150(biological_process)	00500(Starch and sucrose metabolism)	0.01	1	91,	0	-2	-1.15	1.32	Exon (MD00G1170900/MD00G1170900, exon 2 of 3)	1	39310885	39315844	4960	1
Chr00	39330401	39331930	1530	MD00G1171100	MD00G1171100	453	MD00G1171100	PREDICTED: 40S ribosomal protein S10-1-like [Malus domestica]	GO:0000028(ribosomal small subunit assembly);GO:0003735(structural constituent of ribosome);GO:0022627(cytosolic small ribosomal subunit)	03010(Ribosome)	6.3e-26	3	168,133,207,	0,899,1323	-25.2	-23.6	1.88	3' UTR	1	39329948	39332109	2162	1
Chr00	39361745	39362283	539	MD00G1171200	MD00G1171200	628	MD00G1171200	PREDICTED: LOW QUALITY PROTEIN: protein transport protein SEC16B homolog [Malus domestica]	GO:0005634(nucleus);GO:0005783(endoplasmic reticulum);GO:0015031(protein transport);GO:0048208(COPII vesicle coating)	NA	7.9e-35	1	539,	0	-34.1	-32.4	2.81	Exon (MD00G1171200/MD00G1171200, exon 1 of 13)	1	39361117	39368866	7750	1
Chr00	39362522	39362672	151	MD00G1171200	MD00G1171200	1405	MD00G1171200	PREDICTED: LOW QUALITY PROTEIN: protein transport protein SEC16B homolog [Malus domestica]	GO:0005634(nucleus);GO:0005783(endoplasmic reticulum);GO:0015031(protein transport);GO:0048208(COPII vesicle coating)	NA	4.5e-08	1	151,	0	-7.35	-6.18	1.61	Exon (MD00G1171200/MD00G1171200, exon 1 of 13)	1	39361117	39368866	7750	1
Chr00	39472185	39472304	120	MD00G1171600	MD00G1171600	741	MD00G1171600	PREDICTED: RING-H2 finger protein ATL46-like [Malus domestica]	GO:0043161(proteasome-mediated ubiquitin-dependent protein catabolic process);GO:0061630(ubiquitin protein ligase activity)	NA	0.00095	1	120,	0	-3.02	-2.08	1.73	Exon (MD00G1171600/MD00G1171600, exon 1 of 1)	1	39471444	39472511	1068	1
Chr00	39525633	39525843	211	MD00G1171900	MD00G1171900	329	MD00G1171900	PREDICTED: probable galacturonosyltransferase 14 isoform X2 [Malus domestica]	GO:0000139(Golgi membrane);GO:0005794(Golgi apparatus);GO:0009555(pollen development);GO:0009860(pollen tube growth);GO:0016021(integral component of membrane);GO:0016051(carbohydrate biosynthetic process);GO:0016757(transferase activity, transferring glycosyl groups);GO:0016758(transferase activity, transferring hexosyl groups);GO:0047262(polygalacturonate 4-alpha-galacturonosyltransferase activ…	00500(Starch and sucrose metabolism);00520(Amino sugar and nucleotide sugar metabolism)	2e-14	1	211,	0	-13.7	-12.3	3.02	5' UTR	1	39525304	39530421	5118	1
Chr00	39548203	39548678	476	MD00G1172100	MD00G1172100	2220	MD00G1172100	PREDICTED: chaperone protein ClpB3, chloroplastic [Malus domestica]	GO:0005524(ATP binding);GO:0005737(cytoplasm);GO:0009408(response to heat);GO:0009507(chloroplast);GO:0009532(plastid stroma);GO:0009570(chloroplast stroma);GO:0009658(chloroplast organization);GO:0016485(protein processing);GO:0016887(ATPase activity)	NA	9.3e-05	2	149,92,	0,384	-4.03	-3.02	1.43	3' UTR	1	39545983	39548678	2696	1
Chr00	40272905	40273383	479	MD00G1173700	MD00G1173700	359	MD00G1173700	PREDICTED: E3 ubiquitin-protein ligase UPL3 [Malus domestica]	GO:0004842(ubiquitin-protein transferase activity);GO:0005634(nucleus);GO:0005737(cytoplasm);GO:0042787(protein ubiquitination involved in ubiquitin-dependent protein catabolic process)	04120(Ubiquitin mediated proteolysis)	6.3e-40	1	479,	0	-39.2	-37.5	2.4	5' UTR	1	40272546	40278466	5921	1
Chr00	40669990	40670166	177	MD00G1175400	MD00G1175400	1259	MD00G1175400	PREDICTED: uncharacterized protein LOC103961335 isoform X1 [Pyrus x bretschneideri]	GO:0000103(sulfate assimilation);GO:0005737(cytoplasm);GO:0006457(protein folding);GO:0015035(protein disulfide oxidoreductase activity);GO:0016671(oxidoreductase activity, acting on a sulfur group of donors, disulfide as acceptor);GO:0034599(cellular response to oxidative stress);GO:0045454(cell redox homeostasis);GO:0055114(oxidation-reduction process)	NA	6.6e-06	1	177,	0	-5.18	-4.11	1.64	Exon (MD00G1175400/MD00G1175400, exon 6 of 6)	1	40668731	40670430	1700	1
Chr00	41236800	41237065	266	MD00G1177400	MD00G1177400	3398	MD00G1177400	PREDICTED: ubiquitin thioesterase otubain-like [Malus domestica]	GO:0004843(thiol-dependent ubiquitin-specific protease activity);GO:0005634(nucleus);GO:0019784(NEDD8-specific protease activity);GO:0043130(ubiquitin binding);GO:0071108(protein K48-linked deubiquitination)	NA	6.3e-34	1	266,	0	-33.2	-31.5	2.2	3' UTR	1	41233402	41237242	3841	1
Chr00	41606160	41606429	270	MD00G1178300	MD00G1178300	209	MD00G1178300	PREDICTED: geranylgeranyl diphosphate reductase, chloroplastic-like [Malus domestica]	GO:0010189(vitamin E biosynthetic process);GO:0015995(chlorophyll biosynthetic process);GO:0033385(geranylgeranyl diphosphate metabolic process);GO:0033521(phytyl diphosphate biosynthetic process);GO:0045550(geranylgeranyl reductase activity)	00860(Porphyrin and chlorophyll metabolism);00900(Terpenoid backbone biosynthesis)	0.023	1	270,	0	-1.64	-0.829	2.01	Exon (MD00G1178300/MD00G1178300, exon 1 of 1)	1	41605951	41607444	1494	1
Chr00	41607205	41607265	61	MD00G1178300	MD00G1178300	1254	MD00G1178300	PREDICTED: geranylgeranyl diphosphate reductase, chloroplastic-like [Malus domestica]	GO:0010189(vitamin E biosynthetic process);GO:0015995(chlorophyll biosynthetic process);GO:0033385(geranylgeranyl diphosphate metabolic process);GO:0033521(phytyl diphosphate biosynthetic process);GO:0045550(geranylgeranyl reductase activity)	00860(Porphyrin and chlorophyll metabolism);00900(Terpenoid backbone biosynthesis)	0.00093	1	61,	0	-3.03	-2.09	2.96	Exon (MD00G1178300/MD00G1178300, exon 1 of 1)	1	41605951	41607444	1494	1
Chr00	42087671	42088353	683	MD00G1179100	MD00G1179100	59	MD00G1179100	PREDICTED: probable glutamyl endopeptidase, chloroplastic [Malus domestica]	NA	NA	4e-11	2	239,177,	0,506	-10.4	-9.13	1.86	Exon (MD00G1179100/MD00G1179100, exon 1 of 2)	1	42087612	42089419	1808	1
Chr00	42090091	42090381	291	MD00G1179200	MD00G1179200	670	MD00G1179200	PREDICTED: probable glutamyl endopeptidase, chloroplastic [Malus domestica]	GO:0003674(molecular_function);GO:0005575(cellular_component);GO:0008150(biological_process)	NA	1.5e-09	2	107,103,	0,188	-8.82	-7.6	1.52	Exon (MD00G1179200/MD00G1179200, exon 3 of 10)	1	42089421	42092769	3349	1
Chr00	42092530	42092769	240	MD00G1179200	MD00G1179200	3109	MD00G1179200	PREDICTED: probable glutamyl endopeptidase, chloroplastic [Malus domestica]	GO:0003674(molecular_function);GO:0005575(cellular_component);GO:0008150(biological_process)	NA	1.6e-17	1	240,	0	-16.8	-15.4	2.41	3' UTR	1	42089421	42092769	3349	1
Chr00	42506875	42506935	61	MD00G1180200	MD00G1180200	1556	MD00G1180200	PREDICTED: pentatricopeptide repeat-containing protein At4g21170 [Malus domestica]	GO:0005739(mitochondrion);GO:0009793(embryo development ending in seed dormancy)	NA	0.028	1	61,	0	-1.55	-0.749	1.65	Exon (MD00G1180200/MD00G1180200, exon 1 of 1)	1	42505319	42507055	1737	1
Chr00	42507566	42507803	238	MD00G1180300	MD00G1180300	0	MD00G1180300	PREDICTED: probable dolichyl-diphosphooligosaccharide--protein glycosyltransferase subunit 3B [Malus domestica]	GO:0005515(protein binding);GO:0005576(extracellular region);GO:0005783(endoplasmic reticulum);GO:0005886(plasma membrane);GO:0006487(protein N-linked glycosylation);GO:0008250(oligosaccharyltransferase complex);GO:0009507(chloroplast);GO:0010483(pollen tube reception);GO:0015157(oligosaccharide transmembrane transporter activity);GO:0016021(integral component of membrane)	00510(N-Glycan biosynthesis);04141(Protein processing in endoplasmic reticulum)	1.3e-11	1	238,	0	-10.9	-9.6	1.73	Exon (MD00G1180300/MD00G1180300, exon 1 of 1)	1	42507566	42508603	1038	1
Chr00	42508514	42508603	90	MD00G1180300	MD00G1180300	948	MD00G1180300	PREDICTED: probable dolichyl-diphosphooligosaccharide--protein glycosyltransferase subunit 3B [Malus domestica]	GO:0005515(protein binding);GO:0005576(extracellular region);GO:0005783(endoplasmic reticulum);GO:0005886(plasma membrane);GO:0006487(protein N-linked glycosylation);GO:0008250(oligosaccharyltransferase complex);GO:0009507(chloroplast);GO:0010483(pollen tube reception);GO:0015157(oligosaccharide transmembrane transporter activity);GO:0016021(integral component of membrane)	00510(N-Glycan biosynthesis);04141(Protein processing in endoplasmic reticulum)	0.0026	1	90,	0	-2.59	-1.68	1.6	Exon (MD00G1180300/MD00G1180300, exon 1 of 1)	1	42507566	42508603	1038	1
Chr00	42658933	42658993	61	MD00G1181300	MD00G1181300	804	MD00G1181300	PREDICTED: auxilin-related protein 1-like [Malus domestica]	GO:0005634(nucleus);GO:0005737(cytoplasm);GO:0005829(cytosol);GO:0005886(plasma membrane);GO:0008150(biological_process)	NA	0.0079	1	61,	0	-2.1	-1.24	1.33	Exon (MD00G1181300/MD00G1181300, exon 1 of 8)	1	42658129	42666328	8200	1
Chr00	42660939	42663538	2600	MD00G1181300	MD00G1181300	2810	MD00G1181300	PREDICTED: auxilin-related protein 1-like [Malus domestica]	GO:0005634(nucleus);GO:0005737(cytoplasm);GO:0005829(cytosol);GO:0005886(plasma membrane);GO:0008150(biological_process)	NA	0	5	816,121,101,66,29,	0,894,1119,1743,2571	-326	-Inf	5.03	Exon (MD00G1181300/MD00G1181300, exon 2 of 8)	1	42658129	42666328	8200	1
Chr00	43428353	43428531	179	MD00G1184200	MD00G1184200	177	MD00G1184200	PREDICTED: gamma-glutamyl hydrolase 2 [Malus domestica]	GO:0005773(vacuole);GO:0034722(gamma-glutamyl-peptidase activity);GO:0046900(tetrahydrofolylpolyglutamate metabolic process)	00790(Folate biosynthesis)	1.9e-07	1	179,	0	-6.71	-5.57	2	5' UTR	1	43428176	43433128	4953	1
Chr00	43456543	43456813	271	MD00G1184300	MD00G1184300	2670	MD00G1184300	PREDICTED: clathrin interactor EPSIN 2 isoform X2 [Malus domestica]	GO:0005515(protein binding);GO:0005543(phospholipid binding);GO:0005634(nucleus);GO:0005774(vacuolar membrane);GO:0005794(Golgi apparatus);GO:0005886(plasma membrane);GO:0015031(protein transport);GO:0030136(clathrin-coated vesicle);GO:0030276(clathrin binding)	04144(Endocytosis)	7.9e-32	1	271,	0	-31.1	-29.5	1.93	Exon (MD00G1184300/MD00G1184300, exon 8 of 14)	1	43453873	43462979	9107	1
Chr00	43461399	43461687	289	MD00G1184300	MD00G1184300	7526	MD00G1184300	PREDICTED: clathrin interactor EPSIN 2 isoform X2 [Malus domestica]	GO:0005515(protein binding);GO:0005543(phospholipid binding);GO:0005634(nucleus);GO:0005774(vacuolar membrane);GO:0005794(Golgi apparatus);GO:0005886(plasma membrane);GO:0015031(protein transport);GO:0030136(clathrin-coated vesicle);GO:0030276(clathrin binding)	04144(Endocytosis)	1.3e-15	2	39,172,	0,117	-14.9	-13.5	1.51	Exon (MD00G1184300/MD00G1184300, exon 12 of 14)	1	43453873	43462979	9107	1
Chr00	43462589	43462979	391	MD00G1184300	MD00G1184300	8716	MD00G1184300	PREDICTED: clathrin interactor EPSIN 2 isoform X2 [Malus domestica]	GO:0005515(protein binding);GO:0005543(phospholipid binding);GO:0005634(nucleus);GO:0005774(vacuolar membrane);GO:0005794(Golgi apparatus);GO:0005886(plasma membrane);GO:0015031(protein transport);GO:0030136(clathrin-coated vesicle);GO:0030276(clathrin binding)	04144(Endocytosis)	1e-134	1	391,	0	-134	-132	7.07	Exon (MD00G1184300/MD00G1184300, exon 14 of 14)	1	43453873	43462979	9107	1
Chr00	44113448	44114080	633	MD00G1185400	MD00G1185400	3439	MD00G1185400	PREDICTED: uncharacterized protein LOC103435647 [Malus domestica]	GO:0003674(molecular_function);GO:0005634(nucleus)	NA	1.5e-06	3	62,224,132,	0,185,501	-5.82	-4.72	1.87	Exon (MD00G1185400/MD00G1185400, exon 3 of 5)	1	44110009	44114946	4938	1
Chr00	44114439	44114737	299	MD00G1185400	MD00G1185400	4430	MD00G1185400	PREDICTED: uncharacterized protein LOC103435647 [Malus domestica]	GO:0003674(molecular_function);GO:0005634(nucleus)	NA	4.7e-08	1	299,	0	-7.33	-6.16	2.5	3' UTR	1	44110009	44114946	4938	1
Chr00	44154373	44154671	299	MD00G1185700	MD00G1185700	60	MD00G1185700	PREDICTED: 60S ribosomal protein L18a-like protein [Pyrus x bretschneideri]	GO:0003735(structural constituent of ribosome);GO:0006412(translation);GO:0022625(cytosolic large ribosomal subunit)	03010(Ribosome)	6.2e-07	1	299,	0	-6.21	-5.09	1.39	5' UTR	1	44154313	44157051	2739	1
Chr00	44334022	44334140	119	MD00G1187000	MD00G1187000	89	MD00G1187000	PREDICTED: 2-methylene-furan-3-one reductase-like [Malus domestica]	GO:0008270(zinc ion binding);GO:0009409(response to cold);GO:0009507(chloroplast);GO:0009570(chloroplast stroma);GO:0009579(thylakoid);GO:0009941(chloroplast envelope);GO:0010319(stromule);GO:0035671(enone reductase activity);GO:0035798(2-alkenal reductase (NADP+) activity);GO:0048046(apoplast);GO:0055114(oxidation-reduction process)	NA	0.0024	1	119,	0	-2.62	-1.71	1.19	Exon (MD00G1187000/MD00G1187000, exon 1 of 2)	1	44333933	44334990	1058	1
Chr00	44376977	44378056	1080	MD00G1187300	MD00G1187300	59	MD00G1187300	PREDICTED: uncharacterized protein LOC103955196 isoform X1 [Pyrus x bretschneideri]	NA	NA	1.3e-29	2	432,12,	0,1068	-28.9	-27.2	2.66	3' UTR	1	44376918	44381751	4834	1
Chr00	45130470	45130648	179	MD00G1189300	MD00G1189300	1552	MD00G1189300	PREDICTED: pentatricopeptide repeat-containing protein At1g12775, mitochondrial-like [Ziziphus jujuba]	NA	NA	1.9e-08	1	179,	0	-7.72	-6.54	2.41	Exon (MD00G1189300/MD00G1189300, exon 2 of 2)	1	45128918	45130648	1731	1
Chr00	46484229	46484938	710	MD00G1191600	MD00G1191600	59	MD00G1191600	PREDICTED: phospholipase A1-IIdelta-like [Malus domestica]	GO:0004806(triglyceride lipase activity);GO:0005737(cytoplasm);GO:0006629(lipid metabolic process);GO:0008970(phosphatidylcholine 1-acylhydrolase activity);GO:0009507(chloroplast);GO:0009650(UV protection);GO:0016042(lipid catabolic process);GO:0071493(cellular response to UV-B)	00564(Glycerophospholipid metabolism);00592(alpha-Linolenic acid metabolism)	1e-37	1	710,	0	-37	-35.3	1.63	Exon (MD00G1191600/MD00G1191600, exon 1 of 1)	1	46484170	46485204	1035	1
Chr00	46493396	46493605	210	MD00G1191800	MD00G1191800	30	MD00G1191800	PREDICTED: NADPH-dependent thioredoxin reductase 3 [Malus domestica]	GO:0004791(thioredoxin-disulfide reductase activity);GO:0005515(protein binding);GO:0008047(enzyme activator activity);GO:0009507(chloroplast);GO:0009570(chloroplast stroma);GO:0010380(regulation of chlorophyll biosynthetic process);GO:0010581(regulation of starch biosynthetic process);GO:0016671(oxidoreductase activity, acting on a sulfur group of donors, disulfide as acceptor);GO:0019430(remova…	00240(Pyrimidine metabolism);00450(Selenocompound metabolism)	4.9e-09	1	210,	0	-8.31	-7.11	1.69	5' UTR	1	46493366	46499342	5977	1
Chr00	46498954	46499103	150	MD00G1191800	MD00G1191800	5588	MD00G1191800	PREDICTED: NADPH-dependent thioredoxin reductase 3 [Malus domestica]	GO:0004791(thioredoxin-disulfide reductase activity);GO:0005515(protein binding);GO:0008047(enzyme activator activity);GO:0009507(chloroplast);GO:0009570(chloroplast stroma);GO:0010380(regulation of chlorophyll biosynthetic process);GO:0010581(regulation of starch biosynthetic process);GO:0016671(oxidoreductase activity, acting on a sulfur group of donors, disulfide as acceptor);GO:0019430(remova…	00240(Pyrimidine metabolism);00450(Selenocompound metabolism)	3.7e-10	1	150,	0	-9.43	-8.19	1.6	3' UTR	1	46493366	46499342	5977	1
Chr00	46690173	46690411	239	MD00G1192700	MD00G1192700	683	MD00G1192700	PREDICTED: protein NETWORKED 4A-like isoform X1 [Malus domestica]	GO:0003674(molecular_function);GO:0005737(cytoplasm);GO:0008150(biological_process)	04626(Plant-pathogen interaction)	3.6e-09	1	239,	0	-8.44	-7.23	2.36	Exon (MD00G1192700/MD00G1192700, exon 1 of 1)	1	46689490	46690470	981	1
Chr00	46693673	46693973	301	MD00G1192900	MD00G1192900	1389	MD00G1192900	PREDICTED: LRR receptor-like serine/threonine-protein kinase EFR [Malus domestica]	GO:0005515(protein binding)	04626(Plant-pathogen interaction)	2.6e-10	1	301,	0	-9.58	-8.33	1.45	Exon (MD00G1192900/MD00G1192900, exon 3 of 4)	1	46692284	46696016	3733	1
Chr00	46694063	46694242	180	MD00G1192900	MD00G1192900	1779	MD00G1192900	PREDICTED: LRR receptor-like serine/threonine-protein kinase EFR [Malus domestica]	GO:0005515(protein binding)	04626(Plant-pathogen interaction)	4e-19	1	180,	0	-18.4	-16.9	1.91	Exon (MD00G1192900/MD00G1192900, exon 3 of 4)	1	46692284	46696016	3733	1
Chr00	46695381	46695926	546	MD00G1192900	MD00G1192900	3097	MD00G1192900	PREDICTED: LRR receptor-like serine/threonine-protein kinase EFR [Malus domestica]	GO:0005515(protein binding)	04626(Plant-pathogen interaction)	7.9e-16	2	169,281,	0,265	-15.1	-13.7	2.13	Exon (MD00G1192900/MD00G1192900, exon 3 of 4)	1	46692284	46696016	3733	1
Chr00	46703472	46703530	59	MD00G1193100	MD00G1193100	439	MD00G1193100	PREDICTED: protein NETWORKED 4A-like isoform X1 [Malus domestica]	GO:0003674(molecular_function);GO:0005737(cytoplasm);GO:0008150(biological_process)	04626(Plant-pathogen interaction)	0.0044	1	59,	0	-2.36	-1.47	2.98	Exon (MD00G1193100/MD00G1193100, exon 1 of 1)	1	46703033	46703530	498	1
Chr00	47761311	47761369	59	MD00G1201200	MD00G1201200	59	MD00G1201200	PREDICTED: LOW QUALITY PROTEIN: protein NRT1/ PTR FAMILY 6.3-like [Malus domestica]	GO:0005215(transporter activity);GO:0005515(protein binding);GO:0005886(plasma membrane);GO:0006857(oligopeptide transport);GO:0009414(response to water deprivation);GO:0009635(response to herbicide);GO:0009734(auxin-activated signaling pathway);GO:0010167(response to nitrate);GO:0015112(nitrate transmembrane transporter activity);GO:0015293(symporter activity);GO:0015706(nitrate transport);GO:00…	NA	0.033	1	59,	0	-1.48	-0.683	1.65	Exon (MD00G1201200/MD00G1201200, exon 1 of 3)	1	47761252	47762226	975	1
Chr00	48999670	48999876	207	MD00G1203500	MD00G1203500	207	MD00G1203500	PREDICTED: zinc finger CCCH domain-containing protein 14-like [Malus domestica]	GO:0003676(nucleic acid binding);GO:0003677(DNA binding);GO:0003700(transcription factor activity, sequence-specific DNA binding);GO:0003723(RNA binding);GO:0005634(nucleus);GO:0006355(regulation of transcription, DNA-templated);GO:0046872(metal ion binding)	NA	1.9e-06	1	207,	0	-5.71	-4.61	1.66	Exon (MD00G1203500/MD00G1203500, exon 1 of 1)	1	48999463	48999935	473	1
Chr00	49170831	49171638	808	MD00G1204100	MD00G1204100	7470	MD00G1204100	PREDICTED: LEAF RUST 10 DISEASE-RESISTANCE LOCUS RECEPTOR-LIKE PROTEIN KINASE-like 1.3 isoform X2 [Prunus mume]	GO:0004674(protein serine/threonine kinase activity);GO:0005886(plasma membrane);GO:0007166(cell surface receptor signaling pathway)	04626(Plant-pathogen interaction)	2.5e-13	2	197,101,	0,707	-12.6	-11.3	1.81	3' UTR	1	49163361	49171875	8515	1
Chr00	49615459	49615758	300	MD00G1204700	MD00G1204700	10914	MD00G1204700	PREDICTED: stromal processing peptidase, chloroplastic [Malus domestica]	GO:0004222(metalloendopeptidase activity);GO:0008270(zinc ion binding);GO:0016485(protein processing)	NA	5e-30	1	300,	0	-29.3	-27.6	3.27	3' UTR	1	49604545	49615878	11334	1
Chr00	51057280	51057595	316	MD00G1214100	MD00G1214100	299	MD00G1214100	PREDICTED: transmembrane emp24 domain-containing protein p24delta9-like [Pyrus x bretschneideri]	GO:0005576(extracellular region);GO:0005789(endoplasmic reticulum membrane);GO:0006886(intracellular protein transport);GO:0008320(protein transmembrane transporter activity);GO:0015031(protein transport);GO:0016020(membrane);GO:0016021(integral component of membrane);GO:0016192(vesicle-mediated transport);GO:0032580(Golgi cisterna membrane);GO:0033116(endoplasmic reticulum-Golgi intermediate com…	NA	6.5e-07	2	94,87,	0,229	-6.19	-5.07	1.37	Exon (MD00G1214100/MD00G1214100, exon 1 of 4)	1	51056981	51058728	1748	1
Chr00	51057684	51058728	1045	MD00G1214100	MD00G1214100	703	MD00G1214100	PREDICTED: transmembrane emp24 domain-containing protein p24delta9-like [Pyrus x bretschneideri]	GO:0005576(extracellular region);GO:0005789(endoplasmic reticulum membrane);GO:0006886(intracellular protein transport);GO:0008320(protein transmembrane transporter activity);GO:0015031(protein transport);GO:0016020(membrane);GO:0016021(integral component of membrane);GO:0016192(vesicle-mediated transport);GO:0032580(Golgi cisterna membrane);GO:0033116(endoplasmic reticulum-Golgi intermediate com…	NA	4.5e-05	3	35,77,338,	0,535,707	-4.35	-3.32	1.35	3' UTR	1	51056981	51058728	1748	1
Chr00	51787539	51787714	176	MD00G1215800	MD00G1215800	29	MD00G1215800	PREDICTED: LOW QUALITY PROTEIN: pentatricopeptide repeat-containing protein At2g04860-like [Malus domestica]	GO:0004556(alpha-amylase activity);GO:0005509(calcium ion binding);GO:0005576(extracellular region);GO:0005975(carbohydrate metabolic process);GO:0009737(response to abscisic acid);GO:0009739(response to gibberellin);GO:0048046(apoplast)	00500(Starch and sucrose metabolism)	0.019	1	176,	0	-1.71	-0.888	1.73	5' UTR	1	51787510	51788845	1336	1
Chr00	51787831	51788641	811	MD00G1215800	MD00G1215800	321	MD00G1215800	PREDICTED: LOW QUALITY PROTEIN: pentatricopeptide repeat-containing protein At2g04860-like [Malus domestica]	GO:0004556(alpha-amylase activity);GO:0005509(calcium ion binding);GO:0005576(extracellular region);GO:0005975(carbohydrate metabolic process);GO:0009737(response to abscisic acid);GO:0009739(response to gibberellin);GO:0048046(apoplast)	00500(Starch and sucrose metabolism)	7.9e-11	3	39,13,358,	0,380,453	-10.1	-8.81	2.41	3' UTR	1	51787510	51788845	1336	1
Chr00	52007873	52008383	511	MD00G1220600	MD00G1220600	206	MD00G1220600	PREDICTED: uncharacterized protein LOC103436888 [Malus domestica]	GO:0003674(molecular_function);GO:0008150(biological_process);GO:0009507(chloroplast);GO:0016021(integral component of membrane)	00970(Aminoacyl-tRNA biosynthesis)	1e-228	2	216,20,	0,491	-228	-226	1.76	Exon (MD00G1220600/MD00G1220600, exon 1 of 9)	1	52007667	52010696	3030	1
Chr00	52320802	52320980	179	MD00G1221000	MD00G1221000	296	MD00G1221000	PREDICTED: pentatricopeptide repeat-containing protein At4g16390, chloroplastic [Malus domestica]	GO:0000166(nucleotide binding);GO:0003723(RNA binding);GO:0009507(chloroplast);GO:0009570(chloroplast stroma);GO:0009658(chloroplast organization);GO:0031425(chloroplast RNA processing);GO:0045727(positive regulation of translation)	NA	0.00072	1	179,	0	-3.14	-2.19	1.36	Exon (MD00G1221000/MD00G1221000, exon 1 of 1)	1	52320506	52321483	978	1
Chr00	52362843	52366406	3564	MD00G1221400	MD00G1221400	507	MD00G1221400	PREDICTED: trans-cinnamate 4-monooxygenase [Pyrus x bretschneideri]	GO:0009808(lignin metabolic process);GO:0016020(membrane);GO:0016710(trans-cinnamate 4-monooxygenase activity);GO:0044550(secondary metabolite biosynthetic process)	00360(Phenylalanine metabolism);00130(Ubiquinone and other terpenoid-quinone biosynthesis);00940(Phenylpropanoid biosynthesis);00945(Stilbenoid, diarylheptanoid and gingerol biosynthesis);00941(Flavonoid biosynthesis)	5e-77	3	361,134,12,	0,1654,3552	-76.3	-74.3	1.85	Exon (MD00G1221400/MD00G1221400, exon 1 of 3)	1	52362336	52367181	4846	1
Chr00	171190	171309	120	MD00G1000800	MD00G1000800	5859	MD00G1000800	PREDICTED: MOB kinase activator-like 1B [Pyrus x bretschneideri]	GO:0009507(chloroplast);GO:0046872(metal ion binding)	NA	2.8e-06	1	120,	0	-5.55	-4.46	1.45	3' UTR	1	171011	177168	6158	2
Chr00	286076	287536	1461	MD00G1001400	MD00G1001400	5709	MD00G1001400	PREDICTED: cyclin-dependent kinase F-4 [Pyrus x bretschneideri]	GO:0004674(protein serine/threonine kinase activity);GO:0005524(ATP binding);GO:0005634(nucleus);GO:0005737(cytoplasm);GO:0006468(protein phosphorylation);GO:0016301(kinase activity);GO:0016310(phosphorylation)	03022(Basal transcription factors);03420(Nucleotide excision repair)	2e-71	4	569,82,32,66,	0,812,1008,1395	-70.7	-68.7	2.43	3' UTR	1	285956	293245	7290	2
Chr00	294866	295166	301	MD00G1001500	MD00G1001500	4434	MD00G1001500	PREDICTED: probable methyltransferase PMT21 [Malus domestica]	GO:0005768(endosome);GO:0005774(vacuolar membrane);GO:0005802(trans-Golgi network);GO:0008757(S-adenosylmethionine-dependent methyltransferase activity);GO:0032259(methylation)	NA	2.4e-10	1	301,	0	-9.62	-8.38	2.09	3' UTR	1	294208	299600	5393	2
Chr00	624887	625036	150	MD00G1003800	MD00G1003800	4919	MD00G1003800	PREDICTED: phosphoglucomutase, chloroplastic-like [Malus domestica]	GO:0004614(phosphoglucomutase activity);GO:0005829(cytosol);GO:0005978(glycogen biosynthetic process);GO:0006006(glucose metabolic process);GO:0009570(chloroplast stroma);GO:0009590(detection of gravity);GO:0010319(stromule);GO:0019252(starch biosynthetic process);GO:0019388(galactose catabolic process)	00010(Glycolysis / Gluconeogenesis);00030(Pentose phosphate pathway);00052(Galactose metabolism);00500(Starch and sucrose metabolism);00520(Amino sugar and nucleotide sugar metabolism);00230(Purine metabolism)	6.3e-07	1	150,	0	-6.2	-5.08	1.45	3' UTR	1	624709	629955	5247	2
Chr00	625854	626343	490	MD00G1003800	MD00G1003800	3612	MD00G1003800	PREDICTED: phosphoglucomutase, chloroplastic-like [Malus domestica]	GO:0004614(phosphoglucomutase activity);GO:0005829(cytosol);GO:0005978(glycogen biosynthetic process);GO:0006006(glucose metabolic process);GO:0009570(chloroplast stroma);GO:0009590(detection of gravity);GO:0010319(stromule);GO:0019252(starch biosynthetic process);GO:0019388(galactose catabolic process)	00010(Glycolysis / Gluconeogenesis);00030(Pentose phosphate pathway);00052(Galactose metabolism);00500(Starch and sucrose metabolism);00520(Amino sugar and nucleotide sugar metabolism);00230(Purine metabolism)	0.00033	2	119,1,	0,489	-3.48	-2.5	1.25	Exon (MD00G1003800/MD00G1003800, exon 16 of 22)	1	624709	629955	5247	2
Chr00	713449	713538	90	MD00G1004600	MD00G1004600	1079	MD00G1004600	PREDICTED: MADS-box protein AGL42 [Malus domestica]	GO:0003677(DNA binding);GO:0003700(transcription factor activity, sequence-specific DNA binding);GO:0005634(nucleus);GO:0006351(transcription, DNA-templated);GO:0006355(regulation of transcription, DNA-templated);GO:0009838(abscission);GO:0009909(regulation of flower development);GO:0010150(leaf senescence);GO:0030154(cell differentiation);GO:0046983(protein dimerization activity);GO:0080187(flor…	NA	1.4e-08	1	90,	0	-7.85	-6.66	2	3' UTR	1	713271	714617	1347	2
Chr00	741817	742083	267	MD00G1005100	MD00G1005100	0	MD00G1005100	PREDICTED: uncharacterized protein LOC103439696 [Malus domestica]	GO:0003824(catalytic activity)	NA	8.3e-07	1	267,	0	-6.08	-4.97	2.11	Exon (MD00G1005100/MD00G1005100, exon 1 of 2)	1	741214	742083	870	2
Chr00	818654	819845	1192	MD00G1005800	MD00G1005800	88	MD00G1005800	PREDICTED: uncharacterized protein LOC103440100 [Malus domestica]	GO:0005634(nucleus);GO:0005819(spindle);GO:0005874(microtubule);GO:0032147(activation of protein kinase activity);GO:0060236(regulation of mitotic spindle organization)	NA	5e-48	4	135,99,106,251,	0,545,765,941	-47.3	-45.5	2.86	5' UTR	1	818654	819933	1280	2
Chr00	930152	930241	90	MD00G1006500	MD00G1006500	9025	MD00G1006500	PREDICTED: probable LRR receptor-like serine/threonine-protein kinase At1g07650 [Malus domestica]	GO:0004674(protein serine/threonine kinase activity);GO:0005886(plasma membrane)	04626(Plant-pathogen interaction)	0.0098	1	90,	0	-2.01	-1.16	1.65	Exon (MD00G1006500/MD00G1006500, exon 24 of 24)	1	930092	939266	9175	2
Chr00	971271	971595	325	MD00G1006800	MD00G1006800	1915	MD00G1006800	PREDICTED: probable LRR receptor-like serine/threonine-protein kinase RFK1 [Pyrus x bretschneideri]	GO:0004674(protein serine/threonine kinase activity);GO:0005886(plasma membrane)	00520(Amino sugar and nucleotide sugar metabolism)	0.035	3	11,72,37,	0,107,288	-1.45	-0.663	2.3	Exon (MD00G1006800/MD00G1006800, exon 8 of 24)	1	965925	973510	7586	2
Chr00	981284	981673	390	MD00G1006900	MD00G1006900	6317	MD00G1006900	PREDICTED: LOW QUALITY PROTEIN: uncharacterized protein LOC103435116 [Malus domestica]	GO:0004674(protein serine/threonine kinase activity);GO:0005886(plasma membrane)	00520(Amino sugar and nucleotide sugar metabolism)	6.3e-33	1	390,	0	-32.2	-30.6	1.82	3' UTR	1	981104	987990	6887	2
Chr00	1007946	1008005	60	MD00G1007200	MD00G1007200	2121	MD00G1007200	PREDICTED: aquaporin NIP1-1-like [Pyrus x bretschneideri]	GO:0005887(integral component of plasma membrane);GO:0009992(cellular water homeostasis);GO:0015250(water channel activity);GO:0015254(glycerol channel activity);GO:0034220(ion transmembrane transport)	NA	0.0038	1	60,	0	-2.42	-1.52	2.11	3' UTR	1	1007710	1010126	2417	2
Chr00	1065298	1065922	625	MD00G1008100	MD00G1008100	1396	MD00G1008100	PREDICTED: U-box domain-containing protein 17-like [Malus domestica]	GO:0005634(nucleus);GO:0005737(cytoplasm)	04140(Regulation of autophagy)	2e-44	1	625,	0	-43.7	-41.9	2.93	Exon (MD00G1008100/MD00G1008100, exon 1 of 1)	1	1065060	1067318	2259	2
Chr00	1066664	1066813	150	MD00G1008100	MD00G1008100	505	MD00G1008100	PREDICTED: U-box domain-containing protein 17-like [Malus domestica]	GO:0005634(nucleus);GO:0005737(cytoplasm)	04140(Regulation of autophagy)	0.0018	1	150,	0	-2.74	-1.82	1.44	Exon (MD00G1008100/MD00G1008100, exon 1 of 1)	1	1065060	1067318	2259	2
Chr00	1073228	1073377	150	MD00G1008200	MD00G1008200	5260	MD00G1008200	PREDICTED: protein STICHEL-like 3 [Malus domestica]	GO:0003689(DNA clamp loader activity);GO:0005663(DNA replication factor C complex);GO:0006261(DNA-dependent DNA replication)	03030(DNA replication);03420(Nucleotide excision repair);03430(Mismatch repair)	0.00049	1	150,	0	-3.31	-2.35	2.98	Exon (MD00G1008200/MD00G1008200, exon 5 of 7)	1	1072406	1078637	6232	2
Chr00	1077141	1077261	121	MD00G1008200	MD00G1008200	1376	MD00G1008200	PREDICTED: protein STICHEL-like 3 [Malus domestica]	GO:0003689(DNA clamp loader activity);GO:0005663(DNA replication factor C complex);GO:0006261(DNA-dependent DNA replication)	03030(DNA replication);03420(Nucleotide excision repair);03430(Mismatch repair)	0.00085	1	121,	0	-3.07	-2.12	2.49	Exon (MD00G1008200/MD00G1008200, exon 1 of 7)	1	1072406	1078637	6232	2
Chr00	1116555	1116733	179	MD00G1008700	MD00G1008700	4280	MD00G1008700	PREDICTED: probable alpha,alpha-trehalose-phosphate synthase [UDP-forming] 7 [Malus domestica]	GO:0003825(alpha,alpha-trehalose-phosphate synthase (UDP-forming) activity);GO:0004805(trehalose-phosphatase activity);GO:0005634(nucleus);GO:0005829(cytosol);GO:0005992(trehalose biosynthetic process);GO:0016757(transferase activity, transferring glycosyl groups)	00500(Starch and sucrose metabolism)	1.7e-10	1	179,	0	-9.76	-8.51	1.59	3' UTR	1	1116406	1121013	4608	2
Chr00	1119194	1119551	358	MD00G1008700	MD00G1008700	1462	MD00G1008700	PREDICTED: probable alpha,alpha-trehalose-phosphate synthase [UDP-forming] 7 [Malus domestica]	GO:0003825(alpha,alpha-trehalose-phosphate synthase (UDP-forming) activity);GO:0004805(trehalose-phosphatase activity);GO:0005634(nucleus);GO:0005829(cytosol);GO:0005992(trehalose biosynthetic process);GO:0016757(transferase activity, transferring glycosyl groups)	00500(Starch and sucrose metabolism)	1e-66	1	358,	0	-66	-64	2.59	Exon (MD00G1008700/MD00G1008700, exon 2 of 4)	1	1116406	1121013	4608	2
Chr00	1197353	1197661	309	MD00G1009700	MD00G1009700	9382	MD00G1009700	PREDICTED: uncharacterized protein LOC103417549 isoform X3 [Malus domestica]	GO:0005634(nucleus);GO:0006351(transcription, DNA-templated);GO:0006355(regulation of transcription, DNA-templated);GO:0008327(methyl-CpG binding)	NA	7.1e-07	2	40,228,	0,81	-6.15	-5.03	2.08	3' UTR	1	1197145	1207043	9899	2
Chr00	1206033	1206389	357	MD00G1009700	MD00G1009700	654	MD00G1009700	PREDICTED: uncharacterized protein LOC103417549 isoform X3 [Malus domestica]	GO:0005634(nucleus);GO:0006351(transcription, DNA-templated);GO:0006355(regulation of transcription, DNA-templated);GO:0008327(methyl-CpG binding)	NA	7.9e-13	1	357,	0	-12.1	-10.7	3.22	Exon (MD00G1009700/MD00G1009700, exon 1 of 4)	1	1197145	1207043	9899	2
Chr00	1224317	1224553	237	MD00G1009900	MD00G1009900	59	MD00G1009900	PREDICTED: protein ROOT PRIMORDIUM DEFECTIVE 1-like [Malus domestica]	GO:0006979(response to oxidative stress);GO:0009507(chloroplast);GO:0016787(hydrolase activity)	NA	2.5e-09	1	237,	0	-8.61	-7.4	2.38	Exon (MD00G1009900/MD00G1009900, exon 1 of 1)	1	1223401	1224612	1212	2
Chr00	1234660	1235017	358	MD00G1010000	MD00G1010000	6017	MD00G1010000	PREDICTED: probable pectin methyltransferase QUA2 [Malus domestica]	GO:0005768(endosome);GO:0005774(vacuolar membrane);GO:0005802(trans-Golgi network);GO:0008757(S-adenosylmethionine-dependent methyltransferase activity);GO:0032259(methylation)	NA	1.6e-58	1	358,	0	-57.8	-55.9	2.92	3' UTR	1	1234482	1241034	6553	2
Chr00	2245615	2246570	956	MD00G1015600	MD00G1015600	809	MD00G1015600	PREDICTED: uncharacterized protein LOC104819873 isoform X1 [Tarenaya hassleriana]	GO:0004328(formamidase activity);GO:0005773(vacuole);GO:0016811(hydrolase activity, acting on carbon-nitrogen (but not peptide) bonds, in linear amides)	01200(Carbon metabolism);00630(Glyoxylate and dicarboxylate metabolism);00910(Nitrogen metabolism);00460(Cyanoamino acid metabolism)	1.3e-20	2	320,41,	0,915	-19.9	-18.4	1.58	3' UTR	1	2245255	2247379	2125	2
Chr00	2418645	2418764	120	MD00G1016800	MD00G1016800	9893	MD00G1016800	PREDICTED: beta-glucosidase 42-like [Pyrus x bretschneideri]	GO:0008422(beta-glucosidase activity);GO:1901657(glycosyl compound metabolic process)	00500(Starch and sucrose metabolism);00460(Cyanoamino acid metabolism);00940(Phenylpropanoid biosynthesis)	5e-08	1	120,	0	-7.3	-6.13	1.32	3' UTR	1	2418437	2428657	10221	2
Chr00	2494666	2494844	179	MD00G1017000	MD00G1017000	1608	MD00G1017000	PREDICTED: pentatricopeptide repeat-containing protein At3g02650, mitochondrial-like [Malus domestica]	NA	NA	4.9e-08	1	179,	0	-7.31	-6.14	1.98	3' UTR	1	2493912	2496452	2541	2
Chr00	2495142	2495291	150	MD00G1017000	MD00G1017000	1161	MD00G1017000	PREDICTED: pentatricopeptide repeat-containing protein At3g02650, mitochondrial-like [Malus domestica]	NA	NA	6.5e-08	1	150,	0	-7.19	-6.03	1.45	Exon (MD00G1017000/MD00G1017000, exon 1 of 3)	1	2493912	2496452	2541	2
Chr00	2497219	2497518	300	MD00G1017100	MD00G1017100	4564	MD00G1017100	PREDICTED: splicing factor U2AF-associated protein 2 isoform X1 [Malus domestica]	GO:0000398(mRNA splicing, via spliceosome);GO:0003723(RNA binding);GO:0005684(U2-type spliceosomal complex);GO:0005686(U2 snRNP)	03040(Spliceosome)	2.3e-06	1	300,	0	-5.64	-4.55	1.49	3' UTR	1	2497129	2502082	4954	2
Chr00	2501190	2502082	893	MD00G1017100	MD00G1017100	0	MD00G1017100	PREDICTED: splicing factor U2AF-associated protein 2 isoform X1 [Malus domestica]	GO:0000398(mRNA splicing, via spliceosome);GO:0003723(RNA binding);GO:0005684(U2-type spliceosomal complex);GO:0005686(U2 snRNP)	03040(Spliceosome)	8.7e-10	3	131,129,100,	0,457,793	-9.06	-7.83	1.54	5' UTR	1	2497129	2502082	4954	2
Chr00	2504826	2505448	623	MD00G1017300	MD00G1017300	3458	MD00G1017300	PREDICTED: stearoyl-[acyl-carrier-protein] 9-desaturase, chloroplastic [Malus domestica]	GO:0002213(defense response to insect);GO:0004768(stearoyl-CoA 9-desaturase activity);GO:0006631(fatty acid metabolic process);GO:0006633(fatty acid biosynthetic process);GO:0006636(unsaturated fatty acid biosynthetic process);GO:0006952(defense response);GO:0008610(lipid biosynthetic process);GO:0009507(chloroplast);GO:0009534(chloroplast thylakoid);GO:0009536(plastid);GO:0009570(chloroplast str…	01212(Fatty acid metabolism);00061(Fatty acid biosynthesis);01040(Biosynthesis of unsaturated fatty acids)	1e-18	1	623,	0	-18	-16.5	1.34	3' UTR	1	2504589	2508906	4318	2
Chr00	2508491	2508758	268	MD00G1017300	MD00G1017300	148	MD00G1017300	PREDICTED: stearoyl-[acyl-carrier-protein] 9-desaturase, chloroplastic [Malus domestica]	GO:0002213(defense response to insect);GO:0004768(stearoyl-CoA 9-desaturase activity);GO:0006631(fatty acid metabolic process);GO:0006633(fatty acid biosynthetic process);GO:0006636(unsaturated fatty acid biosynthetic process);GO:0006952(defense response);GO:0008610(lipid biosynthetic process);GO:0009507(chloroplast);GO:0009534(chloroplast thylakoid);GO:0009536(plastid);GO:0009570(chloroplast str…	01212(Fatty acid metabolism);00061(Fatty acid biosynthesis);01040(Biosynthesis of unsaturated fatty acids)	5e-11	1	268,	0	-10.3	-9.06	1.46	5' UTR	1	2504589	2508906	4318	2
Chr00	2515269	2515358	90	MD00G1017400	MD00G1017400	4505	MD00G1017400	PREDICTED: chromatin assembly factor 1 subunit FAS1 isoform X1 [Pyrus x bretschneideri]	GO:0005634(nucleus);GO:0006334(nucleosome assembly);GO:0033186(CAF-1 complex)	NA	0.00068	1	90,	0	-3.17	-2.22	1.72	Exon (MD00G1017400/MD00G1017400, exon 8 of 12)	1	2513369	2519863	6495	2
Chr00	2516698	2517329	632	MD00G1017400	MD00G1017400	2534	MD00G1017400	PREDICTED: chromatin assembly factor 1 subunit FAS1 isoform X1 [Pyrus x bretschneideri]	GO:0005634(nucleus);GO:0006334(nucleosome assembly);GO:0033186(CAF-1 complex)	NA	2.5e-79	3	208,124,145,	0,275,487	-78.6	-76.6	4.68	Exon (MD00G1017400/MD00G1017400, exon 3 of 12)	1	2513369	2519863	6495	2
Chr00	3143922	3143982	61	MD00G1018600	MD00G1018600	2588	MD00G1018600	PREDICTED: 14-3-3-like protein 16R [Pyrus x bretschneideri]	GO:0005737(cytoplasm);GO:0005773(vacuole);GO:0005774(vacuolar membrane);GO:0005794(Golgi apparatus);GO:0005829(cytosol);GO:0005886(plasma membrane);GO:0009742(brassinosteroid mediated signaling pathway);GO:0019904(protein domain specific binding);GO:0045309(protein phosphorylated amino acid binding)	NA	0.00054	1	61,	0	-3.27	-2.31	1.21	3' UTR	1	3143713	3146570	2858	2
Chr00	3730336	3730425	90	MD00G1020600	MD00G1020600	1204	MD00G1020600	PREDICTED: B3 domain-containing protein LOC_Os12g40080-like isoform X1 [Malus domestica]	GO:0003677(DNA binding);GO:0003700(transcription factor activity, sequence-specific DNA binding);GO:0005634(nucleus);GO:0006351(transcription, DNA-templated);GO:0006355(regulation of transcription, DNA-templated)	NA	0.0085	1	90,	0	-2.07	-1.21	1.38	Exon (MD00G1020600/MD00G1020600, exon 4 of 8)	1	3728563	3731629	3067	2
Chr00	3914941	3917065	2125	MD00G1023400	MD00G1023400	30	MD00G1023400	predicted protein [Malus domestica]	NA	00970(Aminoacyl-tRNA biosynthesis)	5.6e-07	3	18,188,60,	0,619,2065	-6.25	-5.13	2	Exon (MD00G1023400/MD00G1023400, exon 1 of 4)	1	3913695	3917095	3401	2
Chr00	4046820	4047029	210	MD00G1024800	MD00G1024800	14024	MD00G1024800	PREDICTED: protein ROOT HAIR DEFECTIVE 3 homolog 2-like [Pyrus x bretschneideri]	GO:0003924(GTPase activity);GO:0005525(GTP binding);GO:0005634(nucleus);GO:0005783(endoplasmic reticulum);GO:0005789(endoplasmic reticulum membrane);GO:0016021(integral component of membrane)	NA	5e-13	1	210,	0	-12.3	-11	1.51	3' UTR	1	4046820	4061053	14234	2
Chr00	4322791	4323212	422	MD00G1025200	MD00G1025200	9974	MD00G1025200	PREDICTED: 4-alpha-glucanotransferase DPE2 [Pyrus x bretschneideri]	GO:0000023(maltose metabolic process);GO:0000025(maltose catabolic process);GO:0004134(4-alpha-glucanotransferase activity);GO:0005829(cytosol);GO:0005976(polysaccharide metabolic process);GO:0005983(starch catabolic process);GO:0009507(chloroplast);GO:0010297(heteropolysaccharide binding);GO:2001070(starch binding)	00500(Starch and sucrose metabolism)	5e-19	2	251,19,	0,403	-18.3	-16.8	1.45	3' UTR	1	4322761	4333186	10426	2
Chr00	4439347	4441055	1709	MD00G1025500	MD00G1025500	2790	MD00G1025500	PREDICTED: transcription elongation factor SPT6 [Pyrus x bretschneideri]	GO:0003677(DNA binding);GO:0003746(translation elongation factor activity);GO:0005634(nucleus);GO:0005829(cytosol);GO:0006139(nucleobase-containing compound metabolic process);GO:0006333(chromatin assembly or disassembly);GO:0006352(DNA-templated transcription, initiation);GO:0006357(regulation of transcription from RNA polymerase II promoter);GO:0006414(translational elongation);GO:0009506(plasm…	NA	1e-174	2	705,102,	0,1607	-174	-172	4.85	3' UTR	1	4439287	4443845	4559	2
Chr00	4442900	4443079	180	MD00G1025500	MD00G1025500	766	MD00G1025500	PREDICTED: transcription elongation factor SPT6 [Pyrus x bretschneideri]	GO:0003677(DNA binding);GO:0003746(translation elongation factor activity);GO:0005634(nucleus);GO:0005829(cytosol);GO:0006139(nucleobase-containing compound metabolic process);GO:0006333(chromatin assembly or disassembly);GO:0006352(DNA-templated transcription, initiation);GO:0006357(regulation of transcription from RNA polymerase II promoter);GO:0006414(translational elongation);GO:0009506(plasm…	NA	3.3e-08	1	180,	0	-7.48	-6.31	1.33	Exon (MD00G1025500/MD00G1025500, exon 2 of 5)	1	4439287	4443845	4559	2
Chr00	4485332	4485450	119	MD00G1026300	MD00G1026300	583	MD00G1026300	PREDICTED: uncharacterized protein LOC108173238 [Malus domestica]	NA	NA	0.0028	1	119,	0	-2.56	-1.65	3.12	Exon (MD00G1026300/MD00G1026300, exon 2 of 2)	1	4484770	4486033	1264	2
Chr00	4733486	4733785	300	MD00G1028800	MD00G1028800	3496	MD00G1028800	PREDICTED: replication factor C subunit 3 [Malus domestica]	GO:0003689(DNA clamp loader activity);GO:0005663(DNA replication factor C complex);GO:0006261(DNA-dependent DNA replication)	03030(DNA replication);03420(Nucleotide excision repair);03430(Mismatch repair)	2e-12	1	300,	0	-11.7	-10.4	2.68	3' UTR	1	4732978	4737281	4304	2
Chr00	4733904	4734143	240	MD00G1028800	MD00G1028800	3138	MD00G1028800	PREDICTED: replication factor C subunit 3 [Malus domestica]	GO:0003689(DNA clamp loader activity);GO:0005663(DNA replication factor C complex);GO:0006261(DNA-dependent DNA replication)	03030(DNA replication);03420(Nucleotide excision repair);03430(Mismatch repair)	1.3e-18	1	240,	0	-17.9	-16.4	2.04	3' UTR	1	4732978	4737281	4304	2
Chr00	4760968	4761117	150	MD00G1029100	MD00G1029100	6043	MD00G1029100	PREDICTED: aldehyde dehydrogenase family 3 member H1-like isoform X2 [Malus domestica]	GO:0004028(3-chloroallyl aldehyde dehydrogenase activity);GO:0004029(aldehyde dehydrogenase (NAD) activity)	00010(Glycolysis / Gluconeogenesis);00040(Pentose and glucuronate interconversions);00053(Ascorbate and aldarate metabolism);00620(Pyruvate metabolism);00071(Fatty acid degradation);00561(Glycerolipid metabolism);00280(Valine, leucine and isoleucine degradation);00310(Lysine degradation);00330(Arginine and proline metabolism);00340(Histidine metabolism);00380(Tryptophan metabolism);00410(beta-Ala…	3.1e-08	1	150,	0	-7.51	-6.34	1.43	3' UTR	1	4760820	4767160	6341	2
Chr00	4913355	4913534	180	MD00G1030400	MD00G1030400	209	MD00G1030400	PREDICTED: pentatricopeptide repeat-containing protein At1g77405-like [Malus domestica]	GO:0005739(mitochondrion);GO:0008150(biological_process)	NA	0.00012	1	180,	0	-3.92	-2.92	2.44	5' UTR	1	4910906	4913743	2838	2
Chr00	5201612	5201937	326	MD00G1031200	MD00G1031200	3885	MD00G1031200	PREDICTED: inositol-tetrakisphosphate 1-kinase 3 isoform X1 [Pyrus x bretschneideri]	GO:0000287(magnesium ion binding);GO:0003824(catalytic activity);GO:0005524(ATP binding);GO:0005622(intracellular);GO:0005634(nucleus);GO:0005737(cytoplasm);GO:0009611(response to wounding);GO:0016310(phosphorylation);GO:0032957(inositol trisphosphate metabolic process);GO:0047325(inositol tetrakisphosphate 1-kinase activity);GO:0052725(inositol-1,3,4-trisphosphate 6-kinase activity);GO:0052726(i…	00562(Inositol phosphate metabolism);04070(Phosphatidylinositol signaling system)	7.2e-07	1	326,	0	-6.14	-5.02	1.53	3' UTR	1	5201286	5205822	4537	2
Chr00	5420950	5421189	240	MD00G1031600	MD00G1031600	4922	MD00G1031600	PREDICTED: squamosa promoter-binding-like protein 14 [Malus domestica]	GO:0003677(DNA binding);GO:0003700(transcription factor activity, sequence-specific DNA binding);GO:0005634(nucleus);GO:0005737(cytoplasm);GO:0005886(plasma membrane);GO:0006351(transcription, DNA-templated);GO:0006355(regulation of transcription, DNA-templated);GO:0042742(defense response to bacterium);GO:0045893(positive regulation of transcription, DNA-templated);GO:0046872(metal ion binding)	NA	2.6e-08	1	240,	0	-7.59	-6.42	1.54	Exon (MD00G1031600/MD00G1031600, exon 11 of 11)	1	5420024	5426111	6088	2
Chr00	5424497	5425061	565	MD00G1031600	MD00G1031600	1050	MD00G1031600	PREDICTED: squamosa promoter-binding-like protein 14 [Malus domestica]	GO:0003677(DNA binding);GO:0003700(transcription factor activity, sequence-specific DNA binding);GO:0005634(nucleus);GO:0005737(cytoplasm);GO:0005886(plasma membrane);GO:0006351(transcription, DNA-templated);GO:0006355(regulation of transcription, DNA-templated);GO:0042742(defense response to bacterium);GO:0045893(positive regulation of transcription, DNA-templated);GO:0046872(metal ion binding)	NA	2.5e-29	2	167,282,	0,283	-28.6	-26.9	2.82	Exon (MD00G1031600/MD00G1031600, exon 2 of 11)	1	5420024	5426111	6088	2
Chr00	5522840	5523080	241	MD00G1031700	MD00G1031700	7325	MD00G1031700	PREDICTED: LOW QUALITY PROTEIN: serrate RNA effector molecule [Pyrus x bretschneideri]	GO:0003677(DNA binding);GO:0003700(transcription factor activity, sequence-specific DNA binding);GO:0005515(protein binding);GO:0005634(nucleus);GO:0005730(nucleolus);GO:0005829(cytosol);GO:0006355(regulation of transcription, DNA-templated);GO:0006397(mRNA processing);GO:0008380(RNA splicing);GO:0009507(chloroplast);GO:0010267(production of ta-siRNAs involved in RNA interference);GO:0010445(nucl…	NA	4e-21	1	241,	0	-20.4	-18.9	2.46	3' UTR	1	5522631	5530405	7775	2
Chr00	5523990	5525153	1164	MD00G1031700	MD00G1031700	5252	MD00G1031700	PREDICTED: LOW QUALITY PROTEIN: serrate RNA effector molecule [Pyrus x bretschneideri]	GO:0003677(DNA binding);GO:0003700(transcription factor activity, sequence-specific DNA binding);GO:0005515(protein binding);GO:0005634(nucleus);GO:0005730(nucleolus);GO:0005829(cytosol);GO:0006355(regulation of transcription, DNA-templated);GO:0006397(mRNA processing);GO:0008380(RNA splicing);GO:0009507(chloroplast);GO:0010267(production of ta-siRNAs involved in RNA interference);GO:0010445(nucl…	NA	4.1e-08	3	94,49,8,	0,995,1156	-7.39	-6.23	1.33	Exon (MD00G1031700/MD00G1031700, exon 8 of 12)	1	5522631	5530405	7775	2
Chr00	5525332	5525542	211	MD00G1031700	MD00G1031700	4863	MD00G1031700	PREDICTED: LOW QUALITY PROTEIN: serrate RNA effector molecule [Pyrus x bretschneideri]	GO:0003677(DNA binding);GO:0003700(transcription factor activity, sequence-specific DNA binding);GO:0005515(protein binding);GO:0005634(nucleus);GO:0005730(nucleolus);GO:0005829(cytosol);GO:0006355(regulation of transcription, DNA-templated);GO:0006397(mRNA processing);GO:0008380(RNA splicing);GO:0009507(chloroplast);GO:0010267(production of ta-siRNAs involved in RNA interference);GO:0010445(nucl…	NA	5e-16	1	211,	0	-15.3	-13.9	1.51	Exon (MD00G1031700/MD00G1031700, exon 8 of 12)	1	5522631	5530405	7775	2
Chr00	5529956	5530166	211	MD00G1031700	MD00G1031700	239	MD00G1031700	PREDICTED: LOW QUALITY PROTEIN: serrate RNA effector molecule [Pyrus x bretschneideri]	GO:0003677(DNA binding);GO:0003700(transcription factor activity, sequence-specific DNA binding);GO:0005515(protein binding);GO:0005634(nucleus);GO:0005730(nucleolus);GO:0005829(cytosol);GO:0006355(regulation of transcription, DNA-templated);GO:0006397(mRNA processing);GO:0008380(RNA splicing);GO:0009507(chloroplast);GO:0010267(production of ta-siRNAs involved in RNA interference);GO:0010445(nucl…	NA	1.1e-06	1	211,	0	-5.97	-4.86	1.37	Exon (MD00G1031700/MD00G1031700, exon 1 of 12)	1	5522631	5530405	7775	2
Chr00	5571298	5571477	180	MD00G1031900	MD00G1031900	3077	MD00G1031900	PREDICTED: F-box/WD-40 repeat-containing protein At5g21040-like [Malus domestica]	GO:0003674(molecular_function);GO:0005737(cytoplasm);GO:0016036(cellular response to phosphate starvation);GO:0019005(SCF ubiquitin ligase complex)	04120(Ubiquitin mediated proteolysis)	0.0089	1	180,	0	-2.05	-1.19	1.92	3' UTR	1	5571268	5574554	3287	2
Chr00	5572015	5572224	210	MD00G1031900	MD00G1031900	2330	MD00G1031900	PREDICTED: F-box/WD-40 repeat-containing protein At5g21040-like [Malus domestica]	GO:0003674(molecular_function);GO:0005737(cytoplasm);GO:0016036(cellular response to phosphate starvation);GO:0019005(SCF ubiquitin ligase complex)	04120(Ubiquitin mediated proteolysis)	3.2e-14	1	210,	0	-13.5	-12.1	2.17	3' UTR	1	5571268	5574554	3287	2
Chr00	5682907	5683027	121	MD00G1032500	MD00G1032500	180	MD00G1032500	PREDICTED: LOW QUALITY PROTEIN: alpha-L-fucosidase 1-like [Malus domestica]	GO:0005773(vacuole)	00511(Other glycan degradation)	0.00028	1	121,	0	-3.56	-2.58	1.8	Exon (MD00G1032500/MD00G1032500, exon 1 of 3)	1	5679204	5683207	4004	2
Chr00	6024545	6024635	91	MD00G1034500	MD00G1034500	3185	MD00G1034500	PREDICTED: uncharacterized protein LOC103454832 [Malus domestica]	GO:0005739(mitochondrion);GO:0005773(vacuole);GO:0008150(biological_process);GO:0008289(lipid binding);GO:0016021(integral component of membrane)	NA	4.9e-06	1	91,	0	-5.31	-4.24	1.16	3' UTR	1	6024365	6027820	3456	2
Chr00	6026338	6026752	415	MD00G1034500	MD00G1034500	1068	MD00G1034500	PREDICTED: uncharacterized protein LOC103454832 [Malus domestica]	GO:0005739(mitochondrion);GO:0005773(vacuole);GO:0008150(biological_process);GO:0008289(lipid binding);GO:0016021(integral component of membrane)	NA	6.3e-36	2	112,159,	0,256	-35.2	-33.5	1.5	Exon (MD00G1034500/MD00G1034500, exon 2 of 6)	1	6024365	6027820	3456	2
Chr00	6402049	6402197	149	MD00G1036100	MD00G1036100	1437	MD00G1036100	PREDICTED: cytochrome P450 78A9-like [Malus domestica]	GO:0016020(membrane);GO:0016709(oxidoreductase activity, acting on paired donors, with incorporation or reduction of molecular oxygen, NAD(P)H as one donor, and incorporation of one atom of oxygen);GO:0044550(secondary metabolite biosynthetic process)	00903(Limonene and pinene degradation);00945(Stilbenoid, diarylheptanoid and gingerol biosynthesis)	0.017	1	149,	0	-1.76	-0.932	1.79	Exon (MD00G1036100/MD00G1036100, exon 2 of 2)	1	6401546	6403634	2089	2
Chr00	6402345	6402569	225	MD00G1036100	MD00G1036100	1065	MD00G1036100	PREDICTED: cytochrome P450 78A9-like [Malus domestica]	GO:0016020(membrane);GO:0016709(oxidoreductase activity, acting on paired donors, with incorporation or reduction of molecular oxygen, NAD(P)H as one donor, and incorporation of one atom of oxygen);GO:0044550(secondary metabolite biosynthetic process)	00903(Limonene and pinene degradation);00945(Stilbenoid, diarylheptanoid and gingerol biosynthesis)	0.011	2	23,126,	0,99	-1.95	-1.1	2.36	Exon (MD00G1036100/MD00G1036100, exon 1 of 2)	1	6401546	6403634	2089	2
Chr00	6403042	6403190	149	MD00G1036100	MD00G1036100	444	MD00G1036100	PREDICTED: cytochrome P450 78A9-like [Malus domestica]	GO:0016020(membrane);GO:0016709(oxidoreductase activity, acting on paired donors, with incorporation or reduction of molecular oxygen, NAD(P)H as one donor, and incorporation of one atom of oxygen);GO:0044550(secondary metabolite biosynthetic process)	00903(Limonene and pinene degradation);00945(Stilbenoid, diarylheptanoid and gingerol biosynthesis)	0.00091	1	149,	0	-3.04	-2.09	2.33	Exon (MD00G1036100/MD00G1036100, exon 1 of 2)	1	6401546	6403634	2089	2
Chr00	6585685	6586191	507	MD00G1037100	MD00G1037100	119	MD00G1037100	PREDICTED: phospho-2-dehydro-3-deoxyheptonate aldolase 2, chloroplastic-like [Malus domestica]	GO:0003849(3-deoxy-7-phosphoheptulonate synthase activity);GO:0009073(aromatic amino acid family biosynthetic process);GO:0009507(chloroplast);GO:0009536(plastid);GO:0016020(membrane)	01230(Biosynthesis of amino acids);00400(Phenylalanine, tyrosine and tryptophan biosynthesis)	4e-29	1	507,	0	-28.4	-26.8	1.6	5' UTR	1	6582906	6586310	3405	2
Chr00	6672666	6673381	716	MD00G1038200	MD00G1038200	1301	MD00G1038200	PREDICTED: uncharacterized protein LOC103954112 [Pyrus x bretschneideri]	GO:0000166(nucleotide binding);GO:0005737(cytoplasm);GO:0005834(heterotrimeric G-protein complex);GO:0008150(biological_process)	00565(Ether lipid metabolism)	2e-19	1	716,	0	-18.7	-17.2	3.99	Exon (MD00G1038200/MD00G1038200, exon 2 of 2)	1	6672666	6674682	2017	2
Chr00	6707670	6707939	270	MD00G1038400	MD00G1038400	0	MD00G1038400	PREDICTED: allene oxide synthase 1, chloroplastic-like [Malus domestica]	GO:0004497(monooxygenase activity);GO:0006952(defense response);GO:0009535(chloroplast thylakoid membrane);GO:0009695(jasmonic acid biosynthetic process);GO:0009941(chloroplast envelope);GO:0016125(sterol metabolic process)	00592(alpha-Linolenic acid metabolism)	1.6e-30	1	270,	0	-29.8	-28.1	3.08	5' UTR	1	6706267	6707939	1673	2
Chr00	6735141	6735348	208	MD00G1038800	MD00G1038800	1272	MD00G1038800	PREDICTED: probable E3 ubiquitin-protein ligase ARI8 [Malus domestica]	GO:0000151(ubiquitin ligase complex);GO:0000209(protein polyubiquitination);GO:0005737(cytoplasm);GO:0031624(ubiquitin conjugating enzyme binding);GO:0032436(positive regulation of proteasomal ubiquitin-dependent protein catabolic process);GO:0042787(protein ubiquitination involved in ubiquitin-dependent protein catabolic process);GO:0061630(ubiquitin protein ligase activity)	NA	2.8e-05	1	208,	0	-4.56	-3.52	2.07	Exon (MD00G1038800/MD00G1038800, exon 1 of 1)	1	6735052	6736620	1569	2
Chr00	6735732	6735880	149	MD00G1038800	MD00G1038800	740	MD00G1038800	PREDICTED: probable E3 ubiquitin-protein ligase ARI8 [Malus domestica]	GO:0000151(ubiquitin ligase complex);GO:0000209(protein polyubiquitination);GO:0005737(cytoplasm);GO:0031624(ubiquitin conjugating enzyme binding);GO:0032436(positive regulation of proteasomal ubiquitin-dependent protein catabolic process);GO:0042787(protein ubiquitination involved in ubiquitin-dependent protein catabolic process);GO:0061630(ubiquitin protein ligase activity)	NA	0.0026	1	149,	0	-2.58	-1.67	1.36	Exon (MD00G1038800/MD00G1038800, exon 1 of 1)	1	6735052	6736620	1569	2
Chr00	6742369	6744223	1855	MD00G1038900	MD00G1038900	2378	MD00G1038900	PREDICTED: exocyst complex component SEC3A [Malus domestica]	GO:0000145(exocyst);GO:0005546(phosphatidylinositol-4,5-bisphosphate binding);GO:0005886(plasma membrane);GO:0006887(exocytosis);GO:0006893(Golgi to plasma membrane transport);GO:0017049(GTP-Rho binding);GO:0051601(exocyst localization)	NA	1e-17	4	23,105,118,24,	0,556,1172,1831	-17	-15.5	1.71	Exon (MD00G1038900/MD00G1038900, exon 6 of 25)	1	6737389	6746601	9213	2
Chr00	6770928	6771017	90	MD00G1039500	MD00G1039500	2264	MD00G1039500	PREDICTED: F-box/FBD/LRR-repeat protein At1g13570-like [Malus domestica]	GO:0003674(molecular_function);GO:0005634(nucleus);GO:0008150(biological_process)	NA	0.0059	1	90,	0	-2.23	-1.35	1.46	3' UTR	1	6770869	6773281	2413	2
Chr00	6824713	6825096	384	MD00G1040000	MD00G1040000	1837	MD00G1040000	PREDICTED: fructose-bisphosphate aldolase 1, chloroplastic [Malus domestica]	GO:0004332(fructose-bisphosphate aldolase activity);GO:0006096(glycolytic process);GO:0006098(pentose-phosphate shunt);GO:0009507(chloroplast);GO:0009570(chloroplast stroma);GO:0009579(thylakoid);GO:0009737(response to abscisic acid);GO:0009941(chloroplast envelope);GO:0010287(plastoglobule);GO:0016020(membrane);GO:0046686(response to cadmium ion);GO:0048046(apoplast)	01200(Carbon metabolism);01230(Biosynthesis of amino acids);00010(Glycolysis / Gluconeogenesis);00030(Pentose phosphate pathway);00051(Fructose and mannose metabolism);00710(Carbon fixation in photosynthetic organisms)	0	1	384,	0	-765	-Inf	1.49	3' UTR	1	6824625	6826933	2309	2
Chr00	6826177	6826727	551	MD00G1040000	MD00G1040000	206	MD00G1040000	PREDICTED: fructose-bisphosphate aldolase 1, chloroplastic [Malus domestica]	GO:0004332(fructose-bisphosphate aldolase activity);GO:0006096(glycolytic process);GO:0006098(pentose-phosphate shunt);GO:0009507(chloroplast);GO:0009570(chloroplast stroma);GO:0009579(thylakoid);GO:0009737(response to abscisic acid);GO:0009941(chloroplast envelope);GO:0010287(plastoglobule);GO:0016020(membrane);GO:0046686(response to cadmium ion);GO:0048046(apoplast)	01200(Carbon metabolism);01230(Biosynthesis of amino acids);00010(Glycolysis / Gluconeogenesis);00030(Pentose phosphate pathway);00051(Fructose and mannose metabolism);00710(Carbon fixation in photosynthetic organisms)	0	2	175,61,	0,490	-383	-Inf	1.37	Exon (MD00G1040000/MD00G1040000, exon 1 of 6)	1	6824625	6826933	2309	2
Chr00	6979572	6979797	226	MD00G1040900	MD00G1040900	2117	MD00G1040900	PREDICTED: inositol-3-phosphate synthase-like [Pyrus x bretschneideri]	GO:0004512(inositol-3-phosphate synthase activity);GO:0005737(cytoplasm);GO:0006021(inositol biosynthetic process);GO:0008654(phospholipid biosynthetic process);GO:0009793(embryo development ending in seed dormancy)	00562(Inositol phosphate metabolism)	4.1e-10	2	60,60,	0,166	-9.39	-8.15	1.12	Exon (MD00G1040900/MD00G1040900, exon 6 of 8)	1	6979057	6981914	2858	2
Chr00	6979916	6980093	178	MD00G1040900	MD00G1040900	1821	MD00G1040900	PREDICTED: inositol-3-phosphate synthase-like [Pyrus x bretschneideri]	GO:0004512(inositol-3-phosphate synthase activity);GO:0005737(cytoplasm);GO:0006021(inositol biosynthetic process);GO:0008654(phospholipid biosynthetic process);GO:0009793(embryo development ending in seed dormancy)	00562(Inositol phosphate metabolism)	1.2e-08	1	178,	0	-7.91	-6.73	1.25	Exon (MD00G1040900/MD00G1040900, exon 6 of 8)	1	6979057	6981914	2858	2
Chr00	6980540	6980915	376	MD00G1040900	MD00G1040900	999	MD00G1040900	PREDICTED: inositol-3-phosphate synthase-like [Pyrus x bretschneideri]	GO:0004512(inositol-3-phosphate synthase activity);GO:0005737(cytoplasm);GO:0006021(inositol biosynthetic process);GO:0008654(phospholipid biosynthetic process);GO:0009793(embryo development ending in seed dormancy)	00562(Inositol phosphate metabolism)	1e-31	2	57,181,	0,195	-31	-29.4	1.21	Exon (MD00G1040900/MD00G1040900, exon 4 of 8)	1	6979057	6981914	2858	2
Chr00	7275296	7275415	120	MD00G1041100	MD00G1041100	718	MD00G1041100	PREDICTED: transcription termination factor MTEF18, mitochondrial [Pyrus x bretschneideri]	GO:0003690(double-stranded DNA binding);GO:0005739(mitochondrion);GO:0006355(regulation of transcription, DNA-templated)	NA	0.04	1	120,	0	-1.4	-0.616	1.49	Exon (MD00G1041100/MD00G1041100, exon 1 of 3)	1	7272925	7276133	3209	2
Chr00	7346682	7352985	6304	MD00G1041400	MD00G1041400	30	MD00G1041400	PREDICTED: uncharacterized protein LOC103426877 [Malus domestica]	GO:0006364(rRNA processing);GO:0030687(preribosome, large subunit precursor)	NA	1.3e-63	2	7,614,	0,5690	-62.9	-60.9	3.16	3' UTR	1	7346387	7353015	6629	2
Chr00	7807666	7807846	181	MD00G1043300	MD00G1043300	1797	MD00G1043300	PREDICTED: scarecrow-like protein 27 [Malus domestica]	GO:0003700(transcription factor activity, sequence-specific DNA binding);GO:0005634(nucleus);GO:0006355(regulation of transcription, DNA-templated);GO:0030154(cell differentiation);GO:0043565(sequence-specific DNA binding)	04075(Plant hormone signal transduction)	5.6e-06	1	181,	0	-5.25	-4.18	1.49	Exon (MD00G1043300/MD00G1043300, exon 1 of 2)	1	7806171	7809643	3473	2
Chr00	7808595	7808744	150	MD00G1043300	MD00G1043300	899	MD00G1043300	PREDICTED: scarecrow-like protein 27 [Malus domestica]	GO:0003700(transcription factor activity, sequence-specific DNA binding);GO:0005634(nucleus);GO:0006355(regulation of transcription, DNA-templated);GO:0030154(cell differentiation);GO:0043565(sequence-specific DNA binding)	04075(Plant hormone signal transduction)	0.00054	1	150,	0	-3.27	-2.31	1.66	Exon (MD00G1043300/MD00G1043300, exon 1 of 2)	1	7806171	7809643	3473	2
Chr00	7809254	7809463	210	MD00G1043300	MD00G1043300	180	MD00G1043300	PREDICTED: scarecrow-like protein 27 [Malus domestica]	GO:0003700(transcription factor activity, sequence-specific DNA binding);GO:0005634(nucleus);GO:0006355(regulation of transcription, DNA-templated);GO:0030154(cell differentiation);GO:0043565(sequence-specific DNA binding)	04075(Plant hormone signal transduction)	2.6e-06	1	210,	0	-5.58	-4.49	1.48	5' UTR	1	7806171	7809643	3473	2
Chr00	7938406	7938586	181	MD00G1043700	MD00G1043700	7184	MD00G1043700	PREDICTED: vesicle-associated protein 1-1-like [Pyrus x bretschneideri]	GO:0005198(structural molecule activity);GO:0005515(protein binding);GO:0005622(intracellular);GO:0005623(cell);GO:0005634(nucleus);GO:0005783(endoplasmic reticulum);GO:0005789(endoplasmic reticulum membrane);GO:0005829(cytosol);GO:0005886(plasma membrane);GO:0006605(protein targeting);GO:0016021(integral component of membrane)	NA	9.1e-06	1	181,	0	-5.04	-3.98	1.61	3' UTR	1	7938197	7945770	7574	2
Chr00	8162216	8163303	1088	MD00G1044500	MD00G1044500	176	MD00G1044500	PREDICTED: cyclin-dependent kinase inhibitor 6-like [Malus domestica]	NA	NA	1e-230	4	169,165,56,228,	0,281,681,860	-230	-228	3.08	3' UTR	1	8161951	8163479	1529	2
Chr00	8300461	8300520	60	MD00G1045300	MD00G1045300	2905	MD00G1045300	PREDICTED: LOW QUALITY PROTEIN: protein SRC2 homolog [Malus domestica]	GO:0005509(calcium ion binding);GO:0005544(calcium-dependent phospholipid binding);GO:0005886(plasma membrane)	04144(Endocytosis)	0.01	1	60,	0	-1.98	-1.13	1.19	3' UTR	1	8300193	8303425	3233	2
Chr00	8300770	8300949	180	MD00G1045300	MD00G1045300	2476	MD00G1045300	PREDICTED: LOW QUALITY PROTEIN: protein SRC2 homolog [Malus domestica]	GO:0005509(calcium ion binding);GO:0005544(calcium-dependent phospholipid binding);GO:0005886(plasma membrane)	04144(Endocytosis)	6.6e-10	1	180,	0	-9.18	-7.94	1.35	Exon (MD00G1045300/MD00G1045300, exon 6 of 7)	1	8300193	8303425	3233	2
Chr00	8752315	8752689	375	MD00G1046900	MD00G1046900	90	MD00G1046900	NA	NA	NA	0.026	2	51,39,	0,336	-1.59	-0.778	2.71	Exon (MD00G1046900/MD00G1046900, exon 1 of 2)	1	8752165	8752779	615	2
Chr00	8764391	8765038	648	MD00G1047100	MD00G1047100	2339	MD00G1047100	PREDICTED: threonine--tRNA ligase, chloroplastic/mitochondrial 2 [Pyrus x bretschneideri]	GO:0003723(RNA binding);GO:0004829(threonine-tRNA ligase activity);GO:0005739(mitochondrion);GO:0006435(threonyl-tRNA aminoacylation);GO:0009570(chloroplast stroma)	00970(Aminoacyl-tRNA biosynthesis)	3.2e-15	2	175,62,	0,586	-14.5	-13.1	2.18	3' UTR	1	8764391	8767377	2987	2
Chr00	8765892	8766011	120	MD00G1047100	MD00G1047100	1366	MD00G1047100	PREDICTED: threonine--tRNA ligase, chloroplastic/mitochondrial 2 [Pyrus x bretschneideri]	GO:0003723(RNA binding);GO:0004829(threonine-tRNA ligase activity);GO:0005739(mitochondrion);GO:0006435(threonyl-tRNA aminoacylation);GO:0009570(chloroplast stroma)	00970(Aminoacyl-tRNA biosynthesis)	0.043	1	120,	0	-1.37	-0.592	1.4	Exon (MD00G1047100/MD00G1047100, exon 5 of 8)	1	8764391	8767377	2987	2
Chr00	9127343	9127432	90	MD00G1048800	MD00G1048800	29	MD00G1048800	PREDICTED: LOW QUALITY PROTEIN: L-galactono-1,4-lactone dehydrogenase, mitochondrial-like [Malus domestica]	GO:0003885(D-arabinono-1,4-lactone oxidase activity);GO:0005739(mitochondrion);GO:0009536(plastid);GO:0016021(integral component of membrane);GO:0016633(galactonolactone dehydrogenase activity);GO:0019853(L-ascorbic acid biosynthetic process);GO:0031966(mitochondrial membrane);GO:0050660(flavin adenine dinucleotide binding);GO:0055114(oxidation-reduction process);GO:0080049(L-gulono-1,4-lactone d…	00053(Ascorbate and aldarate metabolism)	0.0093	1	90,	0	-2.03	-1.17	1.73	Exon (MD00G1048800/MD00G1048800, exon 1 of 4)	1	9125401	9127461	2061	2
Chr00	9479158	9479488	331	MD00G1050100	MD00G1050100	6712	MD00G1050100	PREDICTED: E3 ubiquitin-protein ligase MBR2-like [Malus domestica]	GO:0043161(proteasome-mediated ubiquitin-dependent protein catabolic process);GO:0061630(ubiquitin protein ligase activity)	03013(RNA transport)	2.5e-22	1	331,	0	-21.6	-20.1	1.85	3' UTR	1	9478919	9486200	7282	2
Chr00	9683810	9683960	151	MD00G1051400	MD00G1051400	3569	MD00G1051400	PREDICTED: FRIGIDA-like protein 1 [Malus domestica]	GO:0005515(protein binding);GO:0005634(nucleus);GO:0009908(flower development);GO:0030154(cell differentiation)	NA	3.7e-05	1	151,	0	-4.43	-3.39	1.9	3' UTR	1	9683720	9687529	3810	2
Chr00	9688740	9689217	478	MD00G1051500	MD00G1051500	2591	MD00G1051500	PREDICTED: superoxide dismutase [Cu-Zn] [Malus domestica]	GO:0004784(superoxide dismutase activity);GO:0005507(copper ion binding);GO:0005737(cytoplasm);GO:0008270(zinc ion binding);GO:0019430(removal of superoxide radicals)	04146(Peroxisome)	2.5e-20	2	149,31,	0,447	-19.6	-18.1	1.48	3' UTR	1	9687879	9691808	3930	2
Chr00	9718304	9718419	116	MD00G1052200	MD00G1052200	353	MD00G1052200	PREDICTED: vesicle-associated protein 2-2-like [Malus domestica]	NA	NA	4.4e-05	1	116,	0	-4.36	-3.34	1.68	5' UTR	1	9717987	9718772	786	2
Chr00	9937748	9938016	269	MD00G1053300	MD00G1053300	20758	MD00G1053300	PREDICTED: DNA polymerase delta catalytic subunit-like [Malus domestica]	GO:0006287(base-excision repair, gap-filling);GO:0006297(nucleotide-excision repair, DNA gap filling);GO:0008296(3'-5'-exodeoxyribonuclease activity);GO:0043625(delta DNA polymerase complex);GO:0045004(DNA replication proofreading)	00230(Purine metabolism);00240(Pyrimidine metabolism);03030(DNA replication);03410(Base excision repair);03420(Nucleotide excision repair);03430(Mismatch repair);03440(Homologous recombination)	0.00011	1	269,	0	-3.96	-2.96	1.51	3' UTR	1	9937449	9958774	21326	2
Chr00	10251311	10251429	119	MD00G1055100	MD00G1055100	1274	MD00G1055100	PREDICTED: UDP-glycosyltransferase 73D1-like [Malus domestica]	GO:0009813(flavonoid biosynthetic process);GO:0043231(intracellular membrane-bounded organelle);GO:0052696(flavonoid glucuronidation);GO:0080043(quercetin 3-O-glucosyltransferase activity);GO:0080044(quercetin 7-O-glucosyltransferase activity)	00908(Zeatin biosynthesis)	0.004	1	119,	0	-2.4	-1.51	5.96	Exon (MD00G1055100/MD00G1055100, exon 1 of 1)	1	10251222	10252703	1482	2
Chr00	10514334	10514423	90	MD00G1056100	MD00G1056100	6436	MD00G1056100	PREDICTED: protease Do-like 2, chloroplastic [Malus domestica]	GO:0004252(serine-type endopeptidase activity);GO:0005739(mitochondrion);GO:0006508(proteolysis);GO:0008236(serine-type peptidase activity);GO:0009507(chloroplast);GO:0009533(chloroplast stromal thylakoid);GO:0009535(chloroplast thylakoid membrane);GO:0009570(chloroplast stroma);GO:0009658(chloroplast organization);GO:0009941(chloroplast envelope);GO:0010206(photosystem II repair);GO:0030163(prot…	NA	1.5e-05	1	90,	0	-4.81	-3.76	2.07	3' UTR	1	10514124	10520859	6736	2
Chr00	10519812	10520709	898	MD00G1056100	MD00G1056100	150	MD00G1056100	PREDICTED: protease Do-like 2, chloroplastic [Malus domestica]	GO:0004252(serine-type endopeptidase activity);GO:0005739(mitochondrion);GO:0006508(proteolysis);GO:0008236(serine-type peptidase activity);GO:0009507(chloroplast);GO:0009533(chloroplast stromal thylakoid);GO:0009535(chloroplast thylakoid membrane);GO:0009570(chloroplast stroma);GO:0009658(chloroplast organization);GO:0009941(chloroplast envelope);GO:0010206(photosystem II repair);GO:0030163(prot…	NA	5e-22	4	22,51,135,92,	0,427,581,806	-21.3	-19.8	1.88	Exon (MD00G1056100/MD00G1056100, exon 1 of 21)	1	10514124	10520859	6736	2
Chr00	10564468	10564722	255	MD00G1056700	MD00G1056700	2929	MD00G1056700	PREDICTED: myosin-15-like isoform X3 [Malus domestica]	GO:0003774(motor activity);GO:0003779(actin binding);GO:0005515(protein binding);GO:0005516(calmodulin binding);GO:0005524(ATP binding);GO:0005634(nucleus);GO:0005737(cytoplasm);GO:0016459(myosin complex);GO:0030048(actin filament-based movement)	03440(Homologous recombination)	0.00051	2	21,130,	0,125	-3.29	-2.33	1.59	Exon (MD00G1056700/MD00G1056700, exon 7 of 14)	1	10557736	10567651	9916	2
Chr00	10824007	10824244	238	MD00G1059100	MD00G1059100	2275	MD00G1059100	PREDICTED: uncharacterized protein LOC103444501 [Malus domestica]	GO:0005739(mitochondrion);GO:0008150(biological_process)	NA	3.9e-09	1	238,	0	-8.41	-7.2	1.41	3' UTR	1	10823977	10826519	2543	2
Chr00	10824511	10824778	268	MD00G1059100	MD00G1059100	1741	MD00G1059100	PREDICTED: uncharacterized protein LOC103444501 [Malus domestica]	GO:0005739(mitochondrion);GO:0008150(biological_process)	NA	7.9e-13	1	268,	0	-12.1	-10.7	1.31	Exon (MD00G1059100/MD00G1059100, exon 5 of 5)	1	10823977	10826519	2543	2
Chr00	10825569	10825871	303	MD00G1059100	MD00G1059100	648	MD00G1059100	PREDICTED: uncharacterized protein LOC103444501 [Malus domestica]	GO:0005739(mitochondrion);GO:0008150(biological_process)	NA	1.3e-23	2	58,92,	0,211	-22.9	-21.3	1.5	5' UTR	1	10823977	10826519	2543	2
Chr00	11177147	11177414	268	MD00G1060100	MD00G1060100	8513	MD00G1060100	PREDICTED: pre-mRNA-processing factor 39-like isoform X1 [Malus domestica]	GO:0000243(commitment complex);GO:0000395(mRNA 5'-splice site recognition);GO:0005685(U1 snRNP);GO:0030627(pre-mRNA 5'-splice site binding);GO:0071004(U2-type prespliceosome)	NA	4e-15	1	268,	0	-14.4	-13	1.93	3' UTR	1	11176998	11185927	8930	2
Chr00	11181233	11182096	864	MD00G1060100	MD00G1060100	3831	MD00G1060100	PREDICTED: pre-mRNA-processing factor 39-like isoform X1 [Malus domestica]	GO:0000243(commitment complex);GO:0000395(mRNA 5'-splice site recognition);GO:0005685(U1 snRNP);GO:0030627(pre-mRNA 5'-splice site binding);GO:0071004(U2-type prespliceosome)	NA	6.3e-17	2	74,135,	0,729	-16.2	-14.8	1.4	Exon (MD00G1060100/MD00G1060100, exon 5 of 14)	1	11176998	11185927	8930	2
Chr00	11208717	11209012	296	MD00G1060400	MD00G1060400	500	MD00G1060400	PREDICTED: cysteine-rich repeat secretory protein 56-like [Malus domestica]	GO:0005576(extracellular region);GO:0009505(plant-type cell wall);GO:0009506(plasmodesma);GO:0010497(plasmodesmata-mediated intercellular transport);GO:0016021(integral component of membrane);GO:0046739(transport of virus in multicellular host)	NA	1e-15	1	296,	0	-15	-13.6	2.93	Exon (MD00G1060400/MD00G1060400, exon 1 of 2)	1	11207574	11209512	1939	2
Chr00	11261414	11261593	180	MD00G1061200	MD00G1061200	149	MD00G1061200	PREDICTED: MDIS1-interacting receptor like kinase 2-like [Malus domestica]	GO:0004674(protein serine/threonine kinase activity);GO:0005515(protein binding);GO:0005524(ATP binding);GO:0005634(nucleus);GO:0005886(plasma membrane);GO:0006468(protein phosphorylation);GO:0009506(plasmodesma);GO:0010183(pollen tube guidance);GO:0016020(membrane);GO:0016021(integral component of membrane);GO:0016301(kinase activity);GO:0090406(pollen tube)	04075(Plant hormone signal transduction)	0.004	1	180,	0	-2.4	-1.5	10.8	Exon (MD00G1061200/MD00G1061200, exon 1 of 2)	1	11258042	11261742	3701	2
Chr00	11419487	11420011	525	MD00G1061700	MD00G1061700	8893	MD00G1061700	PREDICTED: AMP deaminase [Malus domestica]	GO:0003876(AMP deaminase activity);GO:0005515(protein binding);GO:0005524(ATP binding);GO:0005634(nucleus);GO:0005783(endoplasmic reticulum);GO:0005829(cytosol);GO:0009168(purine ribonucleoside monophosphate biosynthetic process);GO:0009737(response to abscisic acid);GO:0009793(embryo development ending in seed dormancy);GO:0031307(integral component of mitochondrial outer membrane);GO:0032264(IM…	00230(Purine metabolism)	5e-28	2	332,118,	0,407	-27.3	-25.7	1.7	3' UTR	1	11419278	11428904	9627	2
Chr00	11421547	11421861	315	MD00G1061700	MD00G1061700	7043	MD00G1061700	PREDICTED: AMP deaminase [Malus domestica]	GO:0003876(AMP deaminase activity);GO:0005515(protein binding);GO:0005524(ATP binding);GO:0005634(nucleus);GO:0005783(endoplasmic reticulum);GO:0005829(cytosol);GO:0009168(purine ribonucleoside monophosphate biosynthetic process);GO:0009737(response to abscisic acid);GO:0009793(embryo development ending in seed dormancy);GO:0031307(integral component of mitochondrial outer membrane);GO:0032264(IM…	00230(Purine metabolism)	1.9e-06	2	112,39,	0,276	-5.71	-4.62	1.26	Exon (MD00G1061700/MD00G1061700, exon 12 of 20)	1	11419278	11428904	9627	2
Chr00	11424181	11426788	2608	MD00G1061700	MD00G1061700	2116	MD00G1061700	PREDICTED: AMP deaminase [Malus domestica]	GO:0003876(AMP deaminase activity);GO:0005515(protein binding);GO:0005524(ATP binding);GO:0005634(nucleus);GO:0005783(endoplasmic reticulum);GO:0005829(cytosol);GO:0009168(purine ribonucleoside monophosphate biosynthetic process);GO:0009737(response to abscisic acid);GO:0009793(embryo development ending in seed dormancy);GO:0031307(integral component of mitochondrial outer membrane);GO:0032264(IM…	00230(Purine metabolism)	2.2e-07	2	129,51,	0,2557	-6.66	-5.52	1.28	Exon (MD00G1061700/MD00G1061700, exon 3 of 20)	1	11419278	11428904	9627	2
Chr00	11428306	11428575	270	MD00G1061700	MD00G1061700	329	MD00G1061700	PREDICTED: AMP deaminase [Malus domestica]	GO:0003876(AMP deaminase activity);GO:0005515(protein binding);GO:0005524(ATP binding);GO:0005634(nucleus);GO:0005783(endoplasmic reticulum);GO:0005829(cytosol);GO:0009168(purine ribonucleoside monophosphate biosynthetic process);GO:0009737(response to abscisic acid);GO:0009793(embryo development ending in seed dormancy);GO:0031307(integral component of mitochondrial outer membrane);GO:0032264(IM…	00230(Purine metabolism)	5e-27	1	270,	0	-26.3	-24.7	1.93	Exon (MD00G1061700/MD00G1061700, exon 1 of 20)	1	11419278	11428904	9627	2
Chr00	11562600	11562856	257	MD00G1062700	MD00G1062700	899	MD00G1062700	PREDICTED: clathrin light chain 2-like [Pyrus x bretschneideri]	GO:0005198(structural molecule activity);GO:0030125(clathrin vesicle coat);GO:0032050(clathrin heavy chain binding);GO:0072583(clathrin-mediated endocytosis)	04144(Endocytosis)	0.00041	1	257,	0	-3.39	-2.42	3.61	Exon (MD00G1062700/MD00G1062700, exon 3 of 3)	1	11562543	11563755	1213	2
Chr00	11682856	11682946	91	MD00G1063400	MD00G1063400	4076	MD00G1063400	PREDICTED: auxilin-related protein 2 isoform X1 [Malus domestica]	GO:0005634(nucleus)	NA	0.025	1	91,	0	-1.61	-0.795	1.26	3' UTR	1	11682438	11687022	4585	2
Chr00	11683764	11684584	821	MD00G1063400	MD00G1063400	2438	MD00G1063400	PREDICTED: auxilin-related protein 2 isoform X1 [Malus domestica]	GO:0005634(nucleus)	NA	2.2e-07	3	10,66,14,	0,233,807	-6.66	-5.52	1.47	Exon (MD00G1063400/MD00G1063400, exon 5 of 9)	1	11682438	11687022	4585	2
Chr00	11685013	11685162	150	MD00G1063400	MD00G1063400	1860	MD00G1063400	PREDICTED: auxilin-related protein 2 isoform X1 [Malus domestica]	GO:0005634(nucleus)	NA	2.7e-05	1	150,	0	-4.57	-3.53	1.38	Exon (MD00G1063400/MD00G1063400, exon 3 of 9)	1	11682438	11687022	4585	2
Chr00	11686873	11687022	150	MD00G1063400	MD00G1063400	0	MD00G1063400	PREDICTED: auxilin-related protein 2 isoform X1 [Malus domestica]	GO:0005634(nucleus)	NA	0.0047	1	150,	0	-2.33	-1.44	2.63	5' UTR	1	11682438	11687022	4585	2
Chr00	12051174	12052190	1017	MD00G1064100	MD00G1064100	6597	MD00G1064100	PREDICTED: ion channel CASTOR-like isoform X1 [Pyrus x bretschneideri]	GO:0034220(ion transmembrane transport);GO:0042802(identical protein binding);GO:0044005(induction by symbiont in host of tumor, nodule, or growth)	NA	7.9e-30	2	385,92,	0,925	-29.1	-27.4	2.59	3' UTR	1	12050995	12058787	7793	2
Chr00	12078352	12078645	294	MD00G1064200	MD00G1064200	118	MD00G1064200	PREDICTED: uncharacterized protein LOC103426130 [Malus domestica]	NA	NA	0.00062	1	294,	0	-3.21	-2.26	1.47	Exon (MD00G1064200/MD00G1064200, exon 1 of 2)	1	12078013	12078763	751	2
Chr00	12106029	12106294	266	MD00G1064400	MD00G1064400	4585	MD00G1064400	PREDICTED: mitochondrial outer membrane protein porin 4-like [Malus domestica]	GO:0005739(mitochondrion);GO:0005741(mitochondrial outer membrane);GO:0005886(plasma membrane);GO:0006811(ion transport);GO:0006820(anion transport);GO:0008308(voltage-gated anion channel activity);GO:0009617(response to bacterium);GO:0015288(porin activity);GO:0016020(membrane);GO:0040008(regulation of growth);GO:0046930(pore complex);GO:0055085(transmembrane transport)	NA	2.8e-09	1	266,	0	-8.56	-7.35	1.3	3' UTR	1	12105735	12110879	5145	2
Chr00	12283241	12283479	239	MD00G1064700	MD00G1064700	0	MD00G1064700	PREDICTED: uncharacterized protein LOC103954099 isoform X1 [Pyrus x bretschneideri]	GO:0003674(molecular_function);GO:0008150(biological_process);GO:0009507(chloroplast)	NA	1e-11	1	239,	0	-11	-9.68	1.37	5' UTR	1	12268171	12283479	15309	2
Chr00	12880738	12880797	60	MD00G1066800	MD00G1066800	3025	MD00G1066800	PREDICTED: probable ribosome-binding factor A, chloroplastic [Pyrus x bretschneideri]	GO:0003723(RNA binding);GO:0006364(rRNA processing);GO:0009507(chloroplast);GO:0042254(ribosome biogenesis)	00230(Purine metabolism);00250(Alanine, aspartate and glutamate metabolism)	0.0046	1	60,	0	-2.34	-1.46	1.32	3' UTR	1	12880382	12883822	3441	2
Chr00	12968784	12968934	151	MD00G1067300	MD00G1067300	4625	MD00G1067300	PREDICTED: extra-large guanine nucleotide-binding protein 1-like [Pyrus x bretschneideri]	GO:0001664(G-protein coupled receptor binding);GO:0003924(GTPase activity);GO:0004871(signal transducer activity);GO:0005525(GTP binding);GO:0005634(nucleus);GO:0005834(heterotrimeric G-protein complex);GO:0005886(plasma membrane);GO:0007186(G-protein coupled receptor signaling pathway);GO:0007188(adenylate cyclase-modulating G-protein coupled receptor signaling pathway);GO:0009737(response to ab…	NA	0.00098	1	151,	0	-3.01	-2.07	1.58	3' UTR	1	12968724	12973559	4836	2
Chr00	12972449	12972749	301	MD00G1067300	MD00G1067300	810	MD00G1067300	PREDICTED: extra-large guanine nucleotide-binding protein 1-like [Pyrus x bretschneideri]	GO:0001664(G-protein coupled receptor binding);GO:0003924(GTPase activity);GO:0004871(signal transducer activity);GO:0005525(GTP binding);GO:0005634(nucleus);GO:0005834(heterotrimeric G-protein complex);GO:0005886(plasma membrane);GO:0007186(G-protein coupled receptor signaling pathway);GO:0007188(adenylate cyclase-modulating G-protein coupled receptor signaling pathway);GO:0009737(response to ab…	NA	4e-17	1	301,	0	-16.4	-15	1.59	Exon (MD00G1067300/MD00G1067300, exon 1 of 8)	1	12968724	12973559	4836	2
Chr00	13025922	13026172	251	MD00G1067500	MD00G1067500	1300	MD00G1067500	PREDICTED: uncharacterized protein LOC103933933 [Pyrus x bretschneideri]	GO:0003674(molecular_function);GO:0005634(nucleus);GO:0008150(biological_process)	NA	0.00047	2	39,108,	0,143	-3.33	-2.37	1.35	Exon (MD00G1067500/MD00G1067500, exon 3 of 5)	1	13025359	13027472	2114	2
Chr00	13445699	13446514	816	MD00G1068500	MD00G1068500	2464	MD00G1068500	PREDICTED: phosphoribulokinase, chloroplastic-like [Pyrus x bretschneideri]	GO:0004849(uridine kinase activity);GO:0005829(cytosol);GO:0006206(pyrimidine nucleobase metabolic process);GO:0009507(chloroplast);GO:0043097(pyrimidine nucleoside salvage)	01200(Carbon metabolism);00710(Carbon fixation in photosynthetic organisms)	9e-304	3	319,245,6,	0,450,810	-303	-300	1.63	3' UTR	1	13445550	13448978	3429	2
Chr00	13448260	13448649	390	MD00G1068500	MD00G1068500	329	MD00G1068500	PREDICTED: phosphoribulokinase, chloroplastic-like [Pyrus x bretschneideri]	GO:0004849(uridine kinase activity);GO:0005829(cytosol);GO:0006206(pyrimidine nucleobase metabolic process);GO:0009507(chloroplast);GO:0043097(pyrimidine nucleoside salvage)	01200(Carbon metabolism);00710(Carbon fixation in photosynthetic organisms)	0	1	390,	0	-657	-Inf	1.8	Exon (MD00G1068500/MD00G1068500, exon 1 of 5)	1	13445550	13448978	3429	2
Chr00	13649897	13650257	361	MD00G1070000	MD00G1070000	120	MD00G1070000	PREDICTED: F-box/kelch-repeat protein At3g06240-like [Malus domestica]	GO:0004842(ubiquitin-protein transferase activity);GO:0019005(SCF ubiquitin ligase complex);GO:0031146(SCF-dependent proteasomal ubiquitin-dependent protein catabolic process)	00970(Aminoacyl-tRNA biosynthesis)	7.9e-22	1	361,	0	-21.1	-19.6	1.3	Exon (MD00G1070000/MD00G1070000, exon 1 of 1)	1	13648968	13650377	1410	2
Chr00	13699140	13699559	420	MD00G1070400	MD00G1070400	2753	MD00G1070400	PREDICTED: ABC transporter F family member 4-like [Pyrus x bretschneideri]	GO:0005215(transporter activity);GO:0005524(ATP binding);GO:0005886(plasma membrane);GO:0006810(transport);GO:0016887(ATPase activity)	02010(ABC transporters)	1.3e-27	2	48,220,	0,200	-26.9	-25.3	1.7	3' UTR	1	13698961	13702312	3352	2
Chr00	13700125	13700244	120	MD00G1070400	MD00G1070400	2068	MD00G1070400	PREDICTED: ABC transporter F family member 4-like [Pyrus x bretschneideri]	GO:0005215(transporter activity);GO:0005524(ATP binding);GO:0005886(plasma membrane);GO:0006810(transport);GO:0016887(ATPase activity)	02010(ABC transporters)	3.2e-05	1	120,	0	-4.5	-3.47	1.23	Exon (MD00G1070400/MD00G1070400, exon 2 of 3)	1	13698961	13702312	3352	2
Chr00	13701167	13702193	1027	MD00G1070400	MD00G1070400	119	MD00G1070400	PREDICTED: ABC transporter F family member 4-like [Pyrus x bretschneideri]	GO:0005215(transporter activity);GO:0005524(ATP binding);GO:0005886(plasma membrane);GO:0006810(transport);GO:0016887(ATPase activity)	02010(ABC transporters)	1.6e-28	2	312,16,	0,1011	-27.8	-26.2	1.88	5' UTR	1	13698961	13702312	3352	2
Chr00	14148966	14149265	300	MD00G1072200	MD00G1072200	2240	MD00G1072200	PREDICTED: probable aminotransferase ACS10 [Pyrus x bretschneideri]	GO:0004069(L-aspartate:2-oxoglutarate aminotransferase activity);GO:0006520(cellular amino acid metabolic process);GO:0008483(transaminase activity);GO:0008793(aromatic-amino-acid:2-oxoglutarate aminotransferase activity);GO:0009058(biosynthetic process);GO:0009693(ethylene biosynthetic process);GO:0016847(1-aminocyclopropane-1-carboxylate synthase activity);GO:0030170(pyridoxal phosphate binding)	00270(Cysteine and methionine metabolism)	9.1e-06	1	300,	0	-5.04	-3.98	1.78	Exon (MD00G1072200/MD00G1072200, exon 5 of 5)	1	14148936	14151505	2570	2
Chr00	14897669	14901617	3949	MD00G1074000	MD00G1074000	2001	MD00G1074000	L-galactono-1,4-lactone dehydrogenase, mitochondrial-like [Malus domestica]	GO:0003885(D-arabinono-1,4-lactone oxidase activity);GO:0005739(mitochondrion);GO:0009536(plastid);GO:0016021(integral component of membrane);GO:0016633(galactonolactone dehydrogenase activity);GO:0019853(L-ascorbic acid biosynthetic process);GO:0031966(mitochondrial membrane);GO:0050660(flavin adenine dinucleotide binding);GO:0055114(oxidation-reduction process);GO:0080049(L-gulono-1,4-lactone d…	00053(Ascorbate and aldarate metabolism)	1e-39	4	35,141,403,15,	0,350,1675,3934	-39	-37.3	1.82	Exon (MD00G1074000/MD00G1074000, exon 4 of 7)	1	14897284	14903618	6335	2
Chr00	14902996	14903173	178	MD00G1074000	MD00G1074000	445	MD00G1074000	L-galactono-1,4-lactone dehydrogenase, mitochondrial-like [Malus domestica]	GO:0003885(D-arabinono-1,4-lactone oxidase activity);GO:0005739(mitochondrion);GO:0009536(plastid);GO:0016021(integral component of membrane);GO:0016633(galactonolactone dehydrogenase activity);GO:0019853(L-ascorbic acid biosynthetic process);GO:0031966(mitochondrial membrane);GO:0050660(flavin adenine dinucleotide binding);GO:0055114(oxidation-reduction process);GO:0080049(L-gulono-1,4-lactone d…	00053(Ascorbate and aldarate metabolism)	5.4e-07	1	178,	0	-6.27	-5.15	1.31	Exon (MD00G1074000/MD00G1074000, exon 1 of 7)	1	14897284	14903618	6335	2
Chr00	14903322	14903588	267	MD00G1074000	MD00G1074000	30	MD00G1074000	L-galactono-1,4-lactone dehydrogenase, mitochondrial-like [Malus domestica]	GO:0003885(D-arabinono-1,4-lactone oxidase activity);GO:0005739(mitochondrion);GO:0009536(plastid);GO:0016021(integral component of membrane);GO:0016633(galactonolactone dehydrogenase activity);GO:0019853(L-ascorbic acid biosynthetic process);GO:0031966(mitochondrial membrane);GO:0050660(flavin adenine dinucleotide binding);GO:0055114(oxidation-reduction process);GO:0080049(L-gulono-1,4-lactone d…	00053(Ascorbate and aldarate metabolism)	2.5e-30	1	267,	0	-29.6	-27.9	1.74	5' UTR	1	14897284	14903618	6335	2
Chr00	15135650	15136139	490	MD00G1075100	MD00G1075100	3392	MD00G1075100	PREDICTED: microtubule-associated protein 70-2-like isoform X1 [Pyrus x bretschneideri]	GO:0005634(nucleus);GO:0005737(cytoplasm);GO:0005874(microtubule);GO:0007010(cytoskeleton organization);GO:0008017(microtubule binding)	NA	6.3e-12	3	30,156,84,	0,131,406	-11.2	-9.9	2.54	Exon (MD00G1075100/MD00G1075100, exon 5 of 11)	1	15133158	15139531	6374	2
Chr00	15242186	15242571	386	MD00G1075400	MD00G1075400	738	MD00G1075400	PREDICTED: glucan endo-1,3-beta-glucosidase 14 [Malus domestica]	GO:0004553(hydrolase activity, hydrolyzing O-glycosyl compounds);GO:0030247(polysaccharide binding);GO:0046658(anchored component of plasma membrane)	00500(Starch and sucrose metabolism)	1.6e-38	1	386,	0	-37.8	-36.1	2.07	Exon (MD00G1075400/MD00G1075400, exon 2 of 3)	1	15240926	15243309	2384	2
Chr00	15355680	15356479	800	MD00G1076400	MD00G1076400	5875	MD00G1076400	PREDICTED: staphylococcal nuclease domain-containing protein 1 [Malus domestica]	GO:0000932(cytoplasmic mRNA processing body);GO:0003676(nucleic acid binding);GO:0003712(transcription cofactor activity);GO:0003723(RNA binding);GO:0004518(nuclease activity);GO:0005635(nuclear envelope);GO:0005783(endoplasmic reticulum);GO:0005829(cytosol);GO:0006402(mRNA catabolic process);GO:0009306(protein secretion);GO:0009506(plasmodesma);GO:0009651(response to salt stress);GO:0009686(gibb…	NA	1e-129	2	398,142,	0,658	-129	-127	2.84	3' UTR	1	15355650	15362354	6705	2
Chr00	15357423	15358490	1068	MD00G1076400	MD00G1076400	3864	MD00G1076400	PREDICTED: staphylococcal nuclease domain-containing protein 1 [Malus domestica]	GO:0000932(cytoplasmic mRNA processing body);GO:0003676(nucleic acid binding);GO:0003712(transcription cofactor activity);GO:0003723(RNA binding);GO:0004518(nuclease activity);GO:0005635(nuclear envelope);GO:0005783(endoplasmic reticulum);GO:0005829(cytosol);GO:0006402(mRNA catabolic process);GO:0009306(protein secretion);GO:0009506(plasmodesma);GO:0009651(response to salt stress);GO:0009686(gibb…	NA	1e-19	4	73,81,186,110,	0,540,697,958	-19	-17.5	1.79	Exon (MD00G1076400/MD00G1076400, exon 12 of 17)	1	15355650	15362354	6705	2
Chr00	15358951	15359952	1002	MD00G1076400	MD00G1076400	2402	MD00G1076400	PREDICTED: staphylococcal nuclease domain-containing protein 1 [Malus domestica]	GO:0000932(cytoplasmic mRNA processing body);GO:0003676(nucleic acid binding);GO:0003712(transcription cofactor activity);GO:0003723(RNA binding);GO:0004518(nuclease activity);GO:0005635(nuclear envelope);GO:0005783(endoplasmic reticulum);GO:0005829(cytosol);GO:0006402(mRNA catabolic process);GO:0009306(protein secretion);GO:0009506(plasmodesma);GO:0009651(response to salt stress);GO:0009686(gibb…	NA	1.3e-50	4	129,198,171,102,	0,227,522,900	-49.9	-48	2.69	Exon (MD00G1076400/MD00G1076400, exon 8 of 17)	1	15355650	15362354	6705	2
Chr00	15393234	15393294	61	MD00G1076700	MD00G1076700	3663	MD00G1076700	PREDICTED: glutamyl-tRNA(Gln) amidotransferase subunit A-like [Malus domestica]	GO:0004040(amidase activity);GO:0016884(carbon-nitrogen ligase activity, with glutamine as amido-N-donor)	00970(Aminoacyl-tRNA biosynthesis)	0.016	1	61,	0	-1.79	-0.955	1.34	3' UTR	1	15392516	15396957	4442	2
Chr00	15542028	15542356	329	MD00G1078100	MD00G1078100	1720	MD00G1078100	PREDICTED: putative 1-phosphatidylinositol-3-phosphate 5-kinase FAB1D [Malus domestica]	GO:0000285(1-phosphatidylinositol-3-phosphate 5-kinase activity);GO:0005524(ATP binding);GO:0005634(nucleus);GO:0016308(1-phosphatidylinositol-4-phosphate 5-kinase activity)	00562(Inositol phosphate metabolism);04070(Phosphatidylinositol signaling system);04145(Phagosome)	4e-14	1	329,	0	-13.4	-12	1.85	Exon (MD00G1078100/MD00G1078100, exon 3 of 12)	1	15534099	15544076	9978	2
Chr00	15581065	15581542	478	MD00G1078300	MD00G1078300	17586	MD00G1078300	PREDICTED: protein HIRA-like isoform X1 [Pyrus x bretschneideri]	GO:0005515(protein binding)	NA	3.8e-08	1	478,	0	-7.42	-6.26	1.91	3' UTR	1	15580886	15599128	18243	2
Chr00	15874818	15875057	240	MD00G1078900	MD00G1078900	16610	MD00G1078900	PREDICTED: mediator of RNA polymerase II transcription subunit 34 isoform X1 [Pyrus x bretschneideri]	GO:0000724(double-strand break repair via homologous recombination);GO:0003677(DNA binding);GO:0005634(nucleus);GO:0005694(chromosome);GO:0005737(cytoplasm);GO:0009378(four-way junction helicase activity);GO:0043140(ATP-dependent 3'-5' DNA helicase activity)	03440(Homologous recombination)	5e-13	1	240,	0	-12.3	-11	1.66	3' UTR	1	15874608	15891667	17060	2
Chr00	15975451	15975511	61	MD00G1079200	MD00G1079200	5259	MD00G1079200	PREDICTED: phosphoinositide phosphatase SAC8-like [Malus domestica]	GO:0004439(phosphatidylinositol-4,5-bisphosphate 5-phosphatase activity);GO:0005783(endoplasmic reticulum);GO:0005789(endoplasmic reticulum membrane);GO:0016021(integral component of membrane);GO:0052866(phosphatidylinositol phosphate phosphatase activity)	NA	0.029	1	61,	0	-1.54	-0.739	1.85	3' UTR	1	15975092	15980770	5679	2
Chr00	16049606	16050700	1095	MD00G1080400	MD00G1080400	5987	MD00G1080400	PREDICTED: uncharacterized protein LOC108172753 [Malus domestica]	GO:0003674(molecular_function);GO:0008150(biological_process);GO:0009507(chloroplast)	00970(Aminoacyl-tRNA biosynthesis)	3.2e-62	3	281,282,5,	0,502,1090	-61.5	-59.5	2.58	5' UTR	1	16049546	16056687	7142	2
Chr00	16134726	16136034	1309	MD00G1080800	MD00G1080800	390	MD00G1080800	PREDICTED: squalene monooxygenase-like [Malus domestica]	GO:0004506(squalene monooxygenase activity);GO:0005576(extracellular region);GO:0009611(response to wounding);GO:0009753(response to jasmonic acid);GO:0016021(integral component of membrane);GO:0016126(sterol biosynthetic process);GO:0050660(flavin adenine dinucleotide binding);GO:0055114(oxidation-reduction process)	00100(Steroid biosynthesis);00909(Sesquiterpenoid and triterpenoid biosynthesis)	4e-21	4	34,178,112,37,	0,131,428,1272	-20.4	-18.9	1.32	Exon (MD00G1080800/MD00G1080800, exon 1 of 7)	1	16132953	16136424	3472	2
Chr00	16238163	16239543	1381	MD00G1081600	MD00G1081600	119	MD00G1081600	PREDICTED: peptidyl-prolyl cis-trans isomerase NIMA-interacting 4-like [Malus domestica]	GO:0005575(cellular_component);GO:0016853(isomerase activity)	NA	1e-148	3	157,410,120,	0,800,1261	-148	-146	2.58	5' UTR	1	16238074	16239662	1589	2
Chr00	16668891	16668951	61	MD00G1083700	MD00G1083700	713	MD00G1083700	PREDICTED: protein DETOXIFICATION 45, chloroplastic isoform X2 [Malus domestica]	GO:0006855(drug transmembrane transport);GO:0015238(drug transmembrane transporter activity)	NA	0.023	1	61,	0	-1.63	-0.818	1.25	Exon (MD00G1083700/MD00G1083700, exon 2 of 15)	1	16657601	16669664	12064	2
Chr00	16674451	16674716	266	MD00G1083800	MD00G1083800	118	MD00G1083800	PREDICTED: lysM domain-containing GPI-anchored protein 2-like [Malus domestica]	GO:0005886(plasma membrane);GO:0006952(defense response);GO:0008061(chitin binding);GO:0009506(plasmodesma);GO:0016998(cell wall macromolecule catabolic process);GO:0031225(anchored component of membrane);GO:0046658(anchored component of plasma membrane)	04626(Plant-pathogen interaction)	2.5e-11	1	266,	0	-10.6	-9.33	2.54	5' UTR	1	16671749	16674834	3086	2
Chr00	16676844	16677144	301	MD00G1083900	MD00G1083900	4297	MD00G1083900	PREDICTED: glycerol-3-phosphate acyltransferase 3-like [Malus domestica]	GO:0004366(glycerol-3-phosphate O-acyltransferase activity);GO:0005634(nucleus);GO:0005783(endoplasmic reticulum);GO:0005886(plasma membrane);GO:0006651(diacylglycerol biosynthetic process);GO:0016020(membrane);GO:0016021(integral component of membrane);GO:0016746(transferase activity, transferring acyl groups);GO:0019432(triglyceride biosynthetic process)	00561(Glycerolipid metabolism);00564(Glycerophospholipid metabolism)	2.7e-06	2	84,67,	0,234	-5.57	-4.48	1.54	3' UTR	1	16676336	16681441	5106	2
Chr00	16850922	16850982	61	MD00G1084400	MD00G1084400	2090	MD00G1084400	PREDICTED: uncharacterized protein LOC103964854 [Pyrus x bretschneideri]	NA	NA	0.013	1	61,	0	-1.88	-1.04	3.25	3' UTR	1	16850198	16853072	2875	2
Chr00	17149764	17149944	181	MD00G1085500	MD00G1085500	10099	MD00G1085500	V-ATPase subunit A3 [Eriobotrya japonica]	GO:0000325(plant-type vacuole);GO:0007035(vacuolar acidification);GO:0015986(ATP synthesis coupled proton transport);GO:0016471(vacuolar proton-transporting V-type ATPase complex);GO:0046961(proton-transporting ATPase activity, rotational mechanism);GO:0051117(ATPase binding);GO:0070072(vacuolar proton-transporting V-type ATPase complex assembly)	00190(Oxidative phosphorylation);04145(Phagosome)	7.9e-19	1	181,	0	-18.1	-16.6	1.48	3' UTR	1	17149585	17160043	10459	2
Chr00	17162002	17162273	272	MD00G1085600	MD00G1085600	10623	MD00G1085600	PREDICTED: DNA replication licensing factor MCM4 [Malus domestica]	GO:0000347(THO complex);GO:0003677(DNA binding);GO:0003678(DNA helicase activity);GO:0005515(protein binding);GO:0005524(ATP binding);GO:0005634(nucleus);GO:0005829(cytosol);GO:0006268(DNA unwinding involved in DNA replication);GO:0006270(DNA replication initiation);GO:0007049(cell cycle);GO:0008094(DNA-dependent ATPase activity);GO:0042555(MCM complex);GO:0046872(metal ion binding)	03030(DNA replication)	0.0043	2	134,45,	0,227	-2.37	-1.48	6.5	3' UTR	1	17161764	17172896	11133	2
Chr00	17676499	17676558	60	MD00G1086800	MD00G1086800	180	MD00G1086800	PREDICTED: protein SMAX1-LIKE 4-like [Malus domestica]	GO:0005634(nucleus);GO:0005737(cytoplasm);GO:0006351(transcription, DNA-templated);GO:0006355(regulation of transcription, DNA-templated);GO:0009507(chloroplast);GO:0016787(hydrolase activity);GO:0019538(protein metabolic process)	NA	0.00091	1	60,	0	-3.04	-2.1	2.6	Exon (MD00G1086800/MD00G1086800, exon 1 of 3)	1	17672552	17676738	4187	2
Chr00	17806313	17807078	766	MD00G1087700	MD00G1087700	1857	MD00G1087700	PREDICTED: ankyrin repeat-containing protein At5g02620-like [Malus domestica]	GO:0005886(plasma membrane);GO:0016021(integral component of membrane)	NA	1e-21	2	270,90,	0,676	-21	-19.5	2.09	Exon (MD00G1087700/MD00G1087700, exon 3 of 4)	1	17805204	17808935	3732	2
Chr00	17808043	17808313	271	MD00G1087700	MD00G1087700	622	MD00G1087700	PREDICTED: ankyrin repeat-containing protein At5g02620-like [Malus domestica]	GO:0005886(plasma membrane);GO:0016021(integral component of membrane)	NA	1.3e-14	1	271,	0	-13.9	-12.5	1.62	5' UTR	1	17805204	17808935	3732	2
Chr00	18115405	18115464	60	MD00G1088600	MD00G1088600	6529	MD00G1088600	PREDICTED: uncharacterized protein LOC103454585 isoform X1 [Malus domestica]	GO:0003674(molecular_function);GO:0008150(biological_process)	NA	0.0042	1	60,	0	-2.38	-1.49	1.27	3' UTR	1	18114987	18121993	7007	2
Chr00	18492567	18492834	268	MD00G1089600	MD00G1089600	6595	MD00G1089600	PREDICTED: MLO-like protein 11 isoform X2 [Malus domestica]	GO:0005886(plasma membrane);GO:0006952(defense response)	NA	7.9e-09	1	268,	0	-8.1	-6.91	1.42	3' UTR	1	18492418	18499429	7012	2
Chr00	18492893	18493190	298	MD00G1089600	MD00G1089600	6239	MD00G1089600	PREDICTED: MLO-like protein 11 isoform X2 [Malus domestica]	GO:0005886(plasma membrane);GO:0006952(defense response)	NA	7.9e-26	1	298,	0	-25.1	-23.6	1.72	Exon (MD00G1089600/MD00G1089600, exon 16 of 16)	1	18492418	18499429	7012	2
Chr00	18509994	18510320	327	MD00G1089700	MD00G1089700	5444	MD00G1089700	PREDICTED: nuclear/nucleolar GTPase 2 [Malus domestica]	GO:0003924(GTPase activity);GO:0005730(nucleolus);GO:0042254(ribosome biogenesis)	03008(Ribosome biogenesis in eukaryotes)	1.6e-30	1	327,	0	-29.8	-28.1	1.86	3' UTR	1	18509757	18515764	6008	2
Chr00	18511234	18511520	287	MD00G1089700	MD00G1089700	4244	MD00G1089700	PREDICTED: nuclear/nucleolar GTPase 2 [Malus domestica]	GO:0003924(GTPase activity);GO:0005730(nucleolus);GO:0042254(ribosome biogenesis)	03008(Ribosome biogenesis in eukaryotes)	4.5e-05	2	2,58,	0,229	-4.35	-3.32	1.15	Exon (MD00G1089700/MD00G1089700, exon 9 of 11)	1	18509757	18515764	6008	2
Chr00	18515098	18515556	459	MD00G1089700	MD00G1089700	208	MD00G1089700	PREDICTED: nuclear/nucleolar GTPase 2 [Malus domestica]	GO:0003924(GTPase activity);GO:0005730(nucleolus);GO:0042254(ribosome biogenesis)	03008(Ribosome biogenesis in eukaryotes)	1e-11	2	56,211,	0,248	-11	-9.76	1.36	Exon (MD00G1089700/MD00G1089700, exon 1 of 11)	1	18509757	18515764	6008	2
Chr00	19096010	19096182	173	MD00G1091400	MD00G1091400	1227	MD00G1091400	PREDICTED: serine/threonine-protein kinase HT1-like [Malus domestica]	GO:0004712(protein serine/threonine/tyrosine kinase activity);GO:0004713(protein tyrosine kinase activity);GO:0005524(ATP binding);GO:0005886(plasma membrane);GO:0006468(protein phosphorylation);GO:0016301(kinase activity)	04075(Plant hormone signal transduction)	0.00032	1	173,	0	-3.49	-2.51	1.32	Exon (MD00G1091400/MD00G1091400, exon 2 of 2)	1	19095981	19097409	1429	2
Chr00	19491844	19492200	357	MD00G1092000	MD00G1092000	0	MD00G1092000	PREDICTED: AP2-like ethylene-responsive transcription factor AIL1 [Pyrus x bretschneideri]	NA	NA	1.3e-21	1	357,	0	-20.9	-19.4	6.5	5' UTR	1	19491024	19492200	1177	2
Chr00	19610832	19610892	61	MD00G1093400	MD00G1093400	5959	MD00G1093400	PREDICTED: subtilisin-like protease SBT5.6 [Malus domestica]	GO:0004252(serine-type endopeptidase activity);GO:0005618(cell wall)	04144(Endocytosis)	0.0044	1	61,	0	-2.36	-1.47	1.31	Exon (MD00G1093400/MD00G1093400, exon 9 of 9)	1	19610324	19616851	6528	2
Chr00	19611925	19612349	425	MD00G1093400	MD00G1093400	4502	MD00G1093400	PREDICTED: subtilisin-like protease SBT5.6 [Malus domestica]	GO:0004252(serine-type endopeptidase activity);GO:0005618(cell wall)	04144(Endocytosis)	4.7e-06	2	115,95,	0,330	-5.33	-4.25	1.52	Exon (MD00G1093400/MD00G1093400, exon 6 of 9)	1	19610324	19616851	6528	2
Chr00	19615457	19616381	925	MD00G1093400	MD00G1093400	470	MD00G1093400	PREDICTED: subtilisin-like protease SBT5.6 [Malus domestica]	GO:0004252(serine-type endopeptidase activity);GO:0005618(cell wall)	04144(Endocytosis)	2.9e-07	3	26,189,84,	0,556,841	-6.54	-5.4	1.98	Exon (MD00G1093400/MD00G1093400, exon 2 of 9)	1	19610324	19616851	6528	2
Chr00	19674576	19674875	300	MD00G1094100	MD00G1094100	4504	MD00G1094100	PREDICTED: cation/H(+) antiporter 18-like [Malus domestica]	GO:0005451(monovalent cation:proton antiporter activity);GO:0006885(regulation of pH);GO:0012505(endomembrane system)	NA	2.4e-06	1	300,	0	-5.62	-4.53	1.32	Exon (MD00G1094100/MD00G1094100, exon 4 of 4)	1	19673919	19679379	5461	2
Chr00	19937330	19937540	211	MD00G1095800	MD00G1095800	1048	MD00G1095800	PREDICTED: pentatricopeptide repeat-containing protein At4g21705, mitochondrial isoform X1 [Malus domestica]	GO:0003674(molecular_function);GO:0005739(mitochondrion);GO:0008150(biological_process)	03040(Spliceosome);04141(Protein processing in endoplasmic reticulum);04144(Endocytosis)	0.0032	1	211,	0	-2.49	-1.59	1.73	Exon (MD00G1095800/MD00G1095800, exon 2 of 2)	1	19936731	19938588	1858	2
Chr00	19947841	19947900	60	MD00G1096000	MD00G1096000	445	MD00G1096000	PREDICTED: E3 ubiquitin-protein ligase RMA1H1-like [Malus domestica]	GO:0004842(ubiquitin-protein transferase activity);GO:0005515(protein binding);GO:0005789(endoplasmic reticulum membrane);GO:0006970(response to osmotic stress);GO:0009409(response to cold);GO:0009414(response to water deprivation);GO:0009611(response to wounding);GO:0009723(response to ethylene);GO:0016567(protein ubiquitination);GO:0043161(proteasome-mediated ubiquitin-dependent protein catabol…	04141(Protein processing in endoplasmic reticulum)	0.00015	1	60,	0	-3.83	-2.84	1.36	Exon (MD00G1096000/MD00G1096000, exon 1 of 1)	1	19947515	19948345	831	2
Chr00	20400105	20400165	61	MD00G1097500	MD00G1097500	5760	MD00G1097500	PREDICTED: probable lysine-specific demethylase JMJ14 [Malus domestica]	GO:0000976(transcription regulatory region sequence-specific DNA binding);GO:0003700(transcription factor activity, sequence-specific DNA binding);GO:0005515(protein binding);GO:0005634(nucleus);GO:0005654(nucleoplasm);GO:0006351(transcription, DNA-templated);GO:0006355(regulation of transcription, DNA-templated);GO:0009910(negative regulation of flower development);GO:0010216(maintenance of DNA …	NA	0.048	1	61,	0	-1.32	-0.549	1.65	3' UTR	1	20399985	20405925	5941	2
Chr00	20400374	20400494	121	MD00G1097500	MD00G1097500	5431	MD00G1097500	PREDICTED: probable lysine-specific demethylase JMJ14 [Malus domestica]	GO:0000976(transcription regulatory region sequence-specific DNA binding);GO:0003700(transcription factor activity, sequence-specific DNA binding);GO:0005515(protein binding);GO:0005634(nucleus);GO:0005654(nucleoplasm);GO:0006351(transcription, DNA-templated);GO:0006355(regulation of transcription, DNA-templated);GO:0009910(negative regulation of flower development);GO:0010216(maintenance of DNA …	NA	0.00085	1	121,	0	-3.07	-2.12	1.89	Exon (MD00G1097500/MD00G1097500, exon 11 of 11)	1	20399985	20405925	5941	2
Chr00	21698665	21699107	443	MD00G1102900	MD00G1102900	4039	MD00G1102900	PREDICTED: ELMO domain-containing protein A-like [Malus domestica]	GO:0003674(molecular_function);GO:0005737(cytoplasm)	NA	2.5e-12	2	28,272,	0,171	-11.6	-10.3	2.62	3' UTR	1	21698096	21703146	5051	2
Chr00	21868954	21869163	210	MD00G1103900	MD00G1103900	3814	MD00G1103900	PREDICTED: auxin response factor 17-like [Malus domestica]	GO:0000987(core promoter proximal region sequence-specific DNA binding);GO:0003700(transcription factor activity, sequence-specific DNA binding);GO:0005634(nucleus);GO:0006351(transcription, DNA-templated);GO:0006355(regulation of transcription, DNA-templated);GO:0009555(pollen development);GO:0009653(anatomical structure morphogenesis);GO:0009734(auxin-activated signaling pathway);GO:0010208(pol…	04075(Plant hormone signal transduction)	1.1e-10	1	210,	0	-9.95	-8.69	2.23	3' UTR	1	21868656	21872977	4322	2
Chr00	21871844	21872261	418	MD00G1103900	MD00G1103900	716	MD00G1103900	PREDICTED: auxin response factor 17-like [Malus domestica]	GO:0000987(core promoter proximal region sequence-specific DNA binding);GO:0003700(transcription factor activity, sequence-specific DNA binding);GO:0005634(nucleus);GO:0006351(transcription, DNA-templated);GO:0006355(regulation of transcription, DNA-templated);GO:0009555(pollen development);GO:0009653(anatomical structure morphogenesis);GO:0009734(auxin-activated signaling pathway);GO:0010208(pol…	04075(Plant hormone signal transduction)	1.3e-15	1	418,	0	-14.9	-13.5	2.7	Exon (MD00G1103900/MD00G1103900, exon 1 of 3)	1	21868656	21872977	4322	2
Chr00	21872768	21872977	210	MD00G1103900	MD00G1103900	0	MD00G1103900	PREDICTED: auxin response factor 17-like [Malus domestica]	GO:0000987(core promoter proximal region sequence-specific DNA binding);GO:0003700(transcription factor activity, sequence-specific DNA binding);GO:0005634(nucleus);GO:0006351(transcription, DNA-templated);GO:0006355(regulation of transcription, DNA-templated);GO:0009555(pollen development);GO:0009653(anatomical structure morphogenesis);GO:0009734(auxin-activated signaling pathway);GO:0010208(pol…	04075(Plant hormone signal transduction)	0.00011	1	210,	0	-3.97	-2.97	1.76	5' UTR	1	21868656	21872977	4322	2
Chr00	21885129	21885577	449	MD00G1104000	MD00G1104000	1840	MD00G1104000	PREDICTED: probable eukaryotic translation initiation factor 5-1 [Malus domestica]	GO:0003743(translation initiation factor activity);GO:0005525(GTP binding);GO:0005634(nucleus);GO:0005737(cytoplasm);GO:0006413(translational initiation);GO:0006446(regulation of translational initiation)	03013(RNA transport)	1.6e-79	1	449,	0	-78.8	-76.7	1.76	Exon (MD00G1104000/MD00G1104000, exon 2 of 2)	1	21884352	21887417	3066	2
Chr00	21888710	21889493	784	MD00G1104100	MD00G1104100	2185	MD00G1104100	PREDICTED: uncharacterized protein LOC103956992 [Pyrus x bretschneideri]	GO:0003674(molecular_function);GO:0008150(biological_process);GO:0016021(integral component of membrane)	NA	2e-11	2	77,245,	0,539	-10.7	-9.44	1.57	3' UTR	1	21888330	21891678	3349	2
Chr00	21971389	21971448	60	MD00G1104700	MD00G1104700	555	MD00G1104700	protein ODORANT1-like [Malus domestica]	GO:0003700(transcription factor activity, sequence-specific DNA binding);GO:0005634(nucleus);GO:0006355(regulation of transcription, DNA-templated);GO:0044212(transcription regulatory region DNA binding);GO:2000652(regulation of secondary cell wall biogenesis)	00190(Oxidative phosphorylation);00860(Porphyrin and chlorophyll metabolism)	0.01	1	60,	0	-1.98	-1.13	1.58	Exon (MD00G1104700/MD00G1104700, exon 2 of 2)	1	21970709	21972003	1295	2
Chr00	22107845	22108025	181	MD00G1106100	MD00G1106100	676	MD00G1106100	PREDICTED: histone H2A-like [Malus domestica]	GO:0000790(nuclear chromatin);GO:0003677(DNA binding);GO:0006342(chromatin silencing)	04070(Phosphatidylinositol signaling system);04626(Plant-pathogen interaction)	5.5e-07	1	181,	0	-6.26	-5.14	1.8	3' UTR	1	22107456	22108701	1246	2
Chr00	22381234	22381499	266	MD00G1106600	MD00G1106600	530	MD00G1106600	PREDICTED: protein YLS9-like [Malus domestica]	NA	NA	1.3e-08	1	266,	0	-7.87	-6.68	2.5	Exon (MD00G1106600/MD00G1106600, exon 1 of 1)	1	22381205	22382029	825	2
Chr00	22381705	22382029	325	MD00G1106600	MD00G1106600	0	MD00G1106600	PREDICTED: protein YLS9-like [Malus domestica]	NA	NA	4e-38	1	325,	0	-37.4	-35.6	3.88	Exon (MD00G1106600/MD00G1106600, exon 1 of 1)	1	22381205	22382029	825	2
Chr00	22470058	22470394	337	MD00G1107300	MD00G1107300	1515	MD00G1107300	PREDICTED: nudix hydrolase 19, chloroplastic [Malus domestica]	GO:0000210(NAD+ diphosphatase activity);GO:0005829(cytosol);GO:0009507(chloroplast);GO:0016787(hydrolase activity);GO:0046872(metal ion binding)	00760(Nicotinate and nicotinamide metabolism);04146(Peroxisome)	4.2e-08	2	28,92,	0,245	-7.38	-6.21	1.44	Exon (MD00G1107300/MD00G1107300, exon 5 of 6)	1	22469519	22471909	2391	2
Chr00	22516675	22516855	181	MD00G1107500	MD00G1107500	4250	MD00G1107500	PREDICTED: pentatricopeptide repeat-containing protein At5g03800 [Malus domestica]	GO:0003824(catalytic activity);GO:0008270(zinc ion binding);GO:0009507(chloroplast);GO:0009793(embryo development ending in seed dormancy);GO:0016020(membrane)	00240(Pyrimidine metabolism)	0.023	1	181,	0	-1.64	-0.822	1.63	3' UTR	1	22516525	22521105	4581	2
Chr00	22534808	22535015	208	MD00G1107700	MD00G1107700	0	MD00G1107700	hypothetical protein PRUPE_ppa007723mg [Prunus persica]	GO:0003677(DNA binding);GO:0005515(protein binding);GO:0009507(chloroplast);GO:0009534(chloroplast thylakoid);GO:0009535(chloroplast thylakoid membrane);GO:0009658(chloroplast organization);GO:0009706(chloroplast inner membrane);GO:0009941(chloroplast envelope);GO:0015979(photosynthesis);GO:0015995(chlorophyll biosynthetic process);GO:0046872(metal ion binding);GO:0048529(magnesium-protoporphyrin…	00860(Porphyrin and chlorophyll metabolism)	6.3e-76	1	208,	0	-75.2	-73.2	1.26	5' UTR	1	22534778	22535015	238	2
Chr00	22914935	22915681	747	MD00G1109200	MD00G1109200	90	MD00G1109200	PREDICTED: uncharacterized protein LOC103938571 [Pyrus x bretschneideri]	GO:0003674(molecular_function);GO:0005575(cellular_component);GO:0008150(biological_process)	NA	0	1	747,	0	-6150	-Inf	5.69	Exon (MD00G1109200/MD00G1109200, exon 1 of 1)	1	22914935	22915771	837	2
Chr00	23086212	23086449	238	MD00G1110500	MD00G1110500	3192	MD00G1110500	PREDICTED: E3 ubiquitin-protein ligase At1g12760-like isoform X4 [Malus domestica]	GO:0043161(proteasome-mediated ubiquitin-dependent protein catabolic process);GO:0061630(ubiquitin protein ligase activity)	NA	0.00029	1	238,	0	-3.54	-2.56	1.61	3' UTR	1	23086182	23089641	3460	2
Chr00	23088928	23089433	506	MD00G1110500	MD00G1110500	208	MD00G1110500	PREDICTED: E3 ubiquitin-protein ligase At1g12760-like isoform X4 [Malus domestica]	GO:0043161(proteasome-mediated ubiquitin-dependent protein catabolic process);GO:0061630(ubiquitin protein ligase activity)	NA	3.2e-12	1	506,	0	-11.5	-10.2	3.72	Exon (MD00G1110500/MD00G1110500, exon 1 of 5)	1	23086182	23089641	3460	2
Chr00	24124291	24124558	268	MD00G1113800	MD00G1113800	3898	MD00G1113800	PREDICTED: U-box domain-containing protein 44-like [Pyrus x bretschneideri]	GO:0004842(ubiquitin-protein transferase activity);GO:0005515(protein binding);GO:0005634(nucleus);GO:0005737(cytoplasm);GO:0005886(plasma membrane);GO:0010115(regulation of abscisic acid biosynthetic process);GO:0010150(leaf senescence);GO:0010271(regulation of chlorophyll catabolic process);GO:0010380(regulation of chlorophyll biosynthetic process);GO:0016567(protein ubiquitination);GO:0016874(…	04140(Regulation of autophagy)	0.0018	1	268,	0	-2.75	-1.82	2.17	Exon (MD00G1113800/MD00G1113800, exon 4 of 4)	1	24124291	24128456	4166	2
Chr00	24125003	24125211	209	MD00G1113800	MD00G1113800	3245	MD00G1113800	PREDICTED: U-box domain-containing protein 44-like [Pyrus x bretschneideri]	GO:0004842(ubiquitin-protein transferase activity);GO:0005515(protein binding);GO:0005634(nucleus);GO:0005737(cytoplasm);GO:0005886(plasma membrane);GO:0010115(regulation of abscisic acid biosynthetic process);GO:0010150(leaf senescence);GO:0010271(regulation of chlorophyll catabolic process);GO:0010380(regulation of chlorophyll biosynthetic process);GO:0016567(protein ubiquitination);GO:0016874(…	04140(Regulation of autophagy)	6e-06	1	209,	0	-5.22	-4.15	1.79	Exon (MD00G1113800/MD00G1113800, exon 4 of 4)	1	24124291	24128456	4166	2
Chr00	24125864	24126615	752	MD00G1113800	MD00G1113800	1841	MD00G1113800	PREDICTED: U-box domain-containing protein 44-like [Pyrus x bretschneideri]	GO:0004842(ubiquitin-protein transferase activity);GO:0005515(protein binding);GO:0005634(nucleus);GO:0005737(cytoplasm);GO:0005886(plasma membrane);GO:0010115(regulation of abscisic acid biosynthetic process);GO:0010150(leaf senescence);GO:0010271(regulation of chlorophyll catabolic process);GO:0010380(regulation of chlorophyll biosynthetic process);GO:0016567(protein ubiquitination);GO:0016874(…	04140(Regulation of autophagy)	0.00011	2	4,175,	0,577	-3.95	-2.95	1.51	Exon (MD00G1113800/MD00G1113800, exon 3 of 4)	1	24124291	24128456	4166	2
Chr00	24126704	24126978	275	MD00G1113800	MD00G1113800	1478	MD00G1113800	PREDICTED: U-box domain-containing protein 44-like [Pyrus x bretschneideri]	GO:0004842(ubiquitin-protein transferase activity);GO:0005515(protein binding);GO:0005634(nucleus);GO:0005737(cytoplasm);GO:0005886(plasma membrane);GO:0010115(regulation of abscisic acid biosynthetic process);GO:0010150(leaf senescence);GO:0010271(regulation of chlorophyll catabolic process);GO:0010380(regulation of chlorophyll biosynthetic process);GO:0016567(protein ubiquitination);GO:0016874(…	04140(Regulation of autophagy)	0.0027	2	47,132,	0,143	-2.57	-1.67	1.29	Exon (MD00G1113800/MD00G1113800, exon 2 of 4)	1	24124291	24128456	4166	2
Chr00	24282787	24283287	501	MD00G1114400	MD00G1114400	3598	MD00G1114400	PREDICTED: AT-hook motif nuclear-localized protein 14-like [Pyrus x bretschneideri]	GO:0003677(DNA binding);GO:0005634(nucleus);GO:0006351(transcription, DNA-templated);GO:0006355(regulation of transcription, DNA-templated)	NA	1.3e-65	1	501,	0	-64.9	-63	2.72	3' UTR	1	24282640	24286885	4246	2
Chr00	24532834	24533250	417	MD00G1115300	MD00G1115300	957	MD00G1115300	PREDICTED: late embryogenesis abundant protein, group 3-like [Malus domestica]	NA	NA	3.7e-05	1	417,	0	-4.43	-3.4	18.4	Exon (MD00G1115300/MD00G1115300, exon 2 of 2)	1	24532477	24534207	1731	2
Chr00	24538613	24538792	180	MD00G1115400	MD00G1115400	394	MD00G1115400	PREDICTED: ABA-inducible protein PHV A1-like [Malus domestica]	NA	NA	0.0021	1	180,	0	-2.68	-1.76	11.9	Exon (MD00G1115400/MD00G1115400, exon 2 of 2)	1	24538019	24539186	1168	2
Chr00	24568814	24568993	180	MD00G1116100	MD00G1116100	1299	MD00G1116100	PREDICTED: protein SMG7L-like isoform X1 [Pyrus x bretschneideri]	GO:0005634(nucleus);GO:0008150(biological_process)	03015(mRNA surveillance pathway)	2.4e-10	1	180,	0	-9.62	-8.38	1.76	Exon (MD00G1116100/MD00G1116100, exon 3 of 6)	1	24565342	24570292	4951	2
Chr00	24581868	24582256	389	MD00G1116300	MD00G1116300	0	MD00G1116300	PREDICTED: VQ motif-containing protein 4 [Malus domestica]	GO:0005515(protein binding);GO:0005634(nucleus);GO:0006952(defense response);GO:0043433(negative regulation of sequence-specific DNA binding transcription factor activity);GO:0051245(negative regulation of cellular defense response)	NA	6.3e-44	1	389,	0	-43.2	-41.4	2.4	Exon (MD00G1116300/MD00G1116300, exon 1 of 2)	1	24581389	24582256	868	2
Chr00	24828911	24829001	91	MD00G1117200	MD00G1117200	589	MD00G1117200	PREDICTED: pentatricopeptide repeat-containing protein At1g18485-like isoform X2 [Malus domestica]	GO:0005739(mitochondrion);GO:0008150(biological_process);GO:0008270(zinc ion binding)	NA	0.021	1	91,	0	-1.67	-0.856	3.03	3' UTR	1	24828792	24829590	799	2
Chr00	25672316	25672764	449	MD00G1120000	MD00G1120000	1899	MD00G1120000	PREDICTED: serine/threonine-protein kinase D6PKL1-like [Malus domestica]	GO:0004674(protein serine/threonine kinase activity);GO:0005634(nucleus);GO:0005737(cytoplasm);GO:0005886(plasma membrane);GO:0035556(intracellular signal transduction)	04626(Plant-pathogen interaction)	4e-11	1	449,	0	-10.4	-9.13	1.75	3' UTR	1	25672166	25674663	2498	2
Chr00	25674304	25674483	180	MD00G1120000	MD00G1120000	180	MD00G1120000	PREDICTED: serine/threonine-protein kinase D6PKL1-like [Malus domestica]	GO:0004674(protein serine/threonine kinase activity);GO:0005634(nucleus);GO:0005737(cytoplasm);GO:0005886(plasma membrane);GO:0035556(intracellular signal transduction)	04626(Plant-pathogen interaction)	2.6e-07	1	180,	0	-6.58	-5.44	1.59	5' UTR	1	25672166	25674663	2498	2
Chr00	25676133	25676222	90	MD00G1120100	MD00G1120100	5125	MD00G1120100	PREDICTED: alkaline/neutral invertase E, chloroplastic-like [Malus domestica]	GO:0004564(beta-fructofuranosidase activity);GO:0004575(sucrose alpha-glucosidase activity);GO:0005982(starch metabolic process);GO:0005987(sucrose catabolic process);GO:0009507(chloroplast);GO:0033926(glycopeptide alpha-N-acetylgalactosaminidase activity);GO:0048825(cotyledon development)	03010(Ribosome)	0.0023	1	90,	0	-2.63	-1.71	1.41	3' UTR	1	25675895	25681347	5453	2
Chr00	25680421	25680599	179	MD00G1120100	MD00G1120100	748	MD00G1120100	PREDICTED: alkaline/neutral invertase E, chloroplastic-like [Malus domestica]	GO:0004564(beta-fructofuranosidase activity);GO:0004575(sucrose alpha-glucosidase activity);GO:0005982(starch metabolic process);GO:0005987(sucrose catabolic process);GO:0009507(chloroplast);GO:0033926(glycopeptide alpha-N-acetylgalactosaminidase activity);GO:0048825(cotyledon development)	03010(Ribosome)	6.2e-07	1	179,	0	-6.21	-5.1	1.41	Exon (MD00G1120100/MD00G1120100, exon 2 of 7)	1	25675895	25681347	5453	2
Chr00	26379003	26379591	589	MD00G1123000	MD00G1123000	4031	MD00G1123000	PREDICTED: methyl-CpG-binding domain-containing protein 11-like [Malus domestica]	GO:0003677(DNA binding);GO:0005634(nucleus);GO:0006351(transcription, DNA-templated);GO:0006355(regulation of transcription, DNA-templated);GO:0008327(methyl-CpG binding)	NA	1e-103	1	589,	0	-103	-101	2.58	Exon (MD00G1123000/MD00G1123000, exon 2 of 2)	1	26378592	26383622	5031	2
Chr00	26727614	26727911	298	MD00G1125500	MD00G1125500	4033	MD00G1125500	PREDICTED: polypyrimidine tract-binding protein homolog 1 [Malus domestica]	GO:0000166(nucleotide binding);GO:0000381(regulation of alternative mRNA splicing, via spliceosome);GO:0000932(cytoplasmic mRNA processing body);GO:0003676(nucleic acid binding);GO:0003723(RNA binding);GO:0005634(nucleus);GO:0005737(cytoplasm);GO:0006397(mRNA processing);GO:0006417(regulation of translation);GO:0008380(RNA splicing);GO:0009845(seed germination);GO:0009846(pollen germination);GO:0…	NA	5e-12	1	298,	0	-11.3	-9.99	2.04	3' UTR	1	26727495	26731944	4450	2
Chr00	26929249	26929459	211	MD00G1126900	MD00G1126900	8604	MD00G1126900	PREDICTED: probable inactive serine/threonine-protein kinase scy1 [Malus domestica]	GO:0000049(tRNA binding);GO:0004672(protein kinase activity);GO:0005515(protein binding);GO:0005524(ATP binding);GO:0005643(nuclear pore);GO:0005737(cytoplasm);GO:0006409(tRNA export from nucleus);GO:0006468(protein phosphorylation)	NA	8.7e-06	1	211,	0	-5.06	-3.99	1.81	3' UTR	1	26928950	26938063	9114	2
Chr00	26929638	26930344	707	MD00G1126900	MD00G1126900	7719	MD00G1126900	PREDICTED: probable inactive serine/threonine-protein kinase scy1 [Malus domestica]	GO:0000049(tRNA binding);GO:0004672(protein kinase activity);GO:0005515(protein binding);GO:0005524(ATP binding);GO:0005643(nuclear pore);GO:0005737(cytoplasm);GO:0006409(tRNA export from nucleus);GO:0006468(protein phosphorylation)	NA	3e-08	2	149,152,	0,555	-7.53	-6.36	1.66	Exon (MD00G1126900/MD00G1126900, exon 20 of 21)	1	26928950	26938063	9114	2
Chr00	27030446	27030742	297	MD00G1127500	MD00G1127500	10982	MD00G1127500	PREDICTED: ultraviolet-B receptor UVR8 [Malus domestica]	GO:0003682(chromatin binding);GO:0008150(biological_process);GO:0008536(Ran GTPase binding)	04120(Ubiquitin mediated proteolysis)	2e-20	1	297,	0	-19.7	-18.2	1.84	3' UTR	1	27030269	27041724	11456	2
Chr00	27041340	27041724	385	MD00G1127500	MD00G1127500	0	MD00G1127500	PREDICTED: ultraviolet-B receptor UVR8 [Malus domestica]	GO:0003682(chromatin binding);GO:0008150(biological_process);GO:0008536(Ran GTPase binding)	04120(Ubiquitin mediated proteolysis)	2.5e-76	1	385,	0	-75.6	-73.5	16.9	5' UTR	1	27030269	27041724	11456	2
Chr00	27183640	27183969	330	MD00G1127900	MD00G1127900	4048	MD00G1127900	PREDICTED: eukaryotic translation initiation factor 2 subunit gamma-like [Malus domestica]	GO:0001731(formation of translation preinitiation complex);GO:0003743(translation initiation factor activity);GO:0003924(GTPase activity);GO:0005622(intracellular)	03013(RNA transport)	2e-12	1	330,	0	-11.7	-10.4	2.21	3' UTR	1	27183521	27188017	4497	2
Chr00	27202264	27203919	1656	MD00G1128100	MD00G1128100	5265	MD00G1128100	PREDICTED: protein pleiotropic regulatory locus 1-like [Malus domestica]	GO:0000398(mRNA splicing, via spliceosome);GO:0000974(Prp19 complex);GO:0005662(DNA replication factor A complex);GO:0071011(precatalytic spliceosome);GO:0071013(catalytic step 2 spliceosome);GO:0080008(Cul4-RING E3 ubiquitin ligase complex)	03040(Spliceosome)	4e-59	4	385,78,67,8,	0,458,776,1648	-58.4	-56.5	2.37	3' UTR	1	27202204	27209184	6981	2
Chr00	27437836	27437896	61	MD00G1129100	MD00G1129100	13721	MD00G1129100	PREDICTED: serine/threonine-protein kinase Nek5-like [Pyrus x bretschneideri]	GO:0006468(protein phosphorylation)	04140(Regulation of autophagy)	0.019	1	61,	0	-1.71	-0.887	1.21	Exon (MD00G1129100/MD00G1129100, exon 14 of 14)	1	27436792	27451617	14826	2
Chr00	27438804	27439042	239	MD00G1129100	MD00G1129100	12575	MD00G1129100	PREDICTED: serine/threonine-protein kinase Nek5-like [Pyrus x bretschneideri]	GO:0006468(protein phosphorylation)	04140(Regulation of autophagy)	1.6e-10	1	239,	0	-9.79	-8.54	1.62	Exon (MD00G1129100/MD00G1129100, exon 13 of 14)	1	27436792	27451617	14826	2
Chr00	27490528	27492916	2389	MD00G1129200	MD00G1129200	3146	MD00G1129200	PREDICTED: alcohol dehydrogenase [Malus domestica]	GO:0005739(mitochondrion);GO:0008270(zinc ion binding);GO:0016491(oxidoreductase activity);GO:0050897(cobalt ion binding);GO:0055114(oxidation-reduction process)	01200(Carbon metabolism);00010(Glycolysis / Gluconeogenesis);00071(Fatty acid degradation);00350(Tyrosine metabolism)	2e-17	3	315,171,80,	0,1391,2309	-16.7	-15.3	1.68	3' UTR	1	27490320	27496062	5743	2
Chr00	27550045	27551843	1799	MD00G1129300	MD00G1129300	30	MD00G1129300	PREDICTED: protein mago nashi homolog [Malus domestica]	GO:0008380(RNA splicing);GO:0035145(exon-exon junction complex)	03040(Spliceosome);03013(RNA transport);03015(mRNA surveillance pathway)	1.3e-23	3	39,7,284,	0,1445,1515	-22.9	-21.4	1.76	5' UTR	1	27550045	27551873	1829	2
Chr00	27807241	27807330	90	MD00G1129600	MD00G1129600	351	MD00G1129600	NA	NA	NA	0.012	1	90,	0	-1.91	-1.06	1.41	Exon (MD00G1129600/MD00G1129600, exon 2 of 3)	1	27806136	27807681	1546	2
Chr00	28245799	28245886	88	MD00G1131300	MD00G1131300	582	MD00G1131300	PREDICTED: uncharacterized protein At5g19025 [Malus domestica]	GO:0003723(RNA binding);GO:0003735(structural constituent of ribosome);GO:0006412(translation);GO:0022625(cytosolic large ribosomal subunit);GO:0042254(ribosome biogenesis)	NA	0.00012	1	88,	0	-3.91	-2.91	1.98	Exon (MD00G1131300/MD00G1131300, exon 1 of 1)	1	28245770	28246468	699	2
Chr00	29148904	29148964	61	MD00G1134800	MD00G1134800	3111	MD00G1134800	hypothetical protein PRUPE_ppa023425mg, partial [Prunus persica]	GO:0003674(molecular_function);GO:0005634(nucleus);GO:0008150(biological_process)	NA	0.0055	1	61,	0	-2.26	-1.38	1.26	3' UTR	1	29148515	29152075	3561	2
Chr00	29358530	29358708	179	MD00G1135400	MD00G1135400	2517	MD00G1135400	PREDICTED: uncharacterized protein LOC103952911 [Pyrus x bretschneideri]	GO:0003674(molecular_function);GO:0005739(mitochondrion);GO:0008150(biological_process);GO:0009507(chloroplast);GO:0009535(chloroplast thylakoid membrane);GO:0009536(plastid);GO:0009706(chloroplast inner membrane);GO:0009941(chloroplast envelope);GO:0016020(membrane);GO:0016021(integral component of membrane)	NA	5.5e-07	1	179,	0	-6.26	-5.14	1.42	3' UTR	1	29358352	29361225	2874	2
Chr00	29541458	29541871	414	MD00G1136300	MD00G1136300	358	MD00G1136300	hypothetical protein PRUPE_ppa011108mg [Prunus persica]	GO:0004364(glutathione transferase activity);GO:0005737(cytoplasm);GO:0006749(glutathione metabolic process);GO:0009407(toxin catabolic process)	00480(Glutathione metabolism)	1.6e-17	2	287,13,	0,401	-16.8	-15.4	1.48	Exon (MD00G1136300/MD00G1136300, exon 1 of 2)	1	29541189	29542229	1041	2
Chr00	29898909	29899385	477	MD00G1138300	MD00G1138300	4579	MD00G1138300	PREDICTED: polyadenylate-binding protein 8-like [Malus domestica]	GO:0000166(nucleotide binding);GO:0003723(RNA binding);GO:0003743(translation initiation factor activity);GO:0005515(protein binding);GO:0005634(nucleus);GO:0005737(cytoplasm);GO:0005829(cytosol);GO:0006417(regulation of translation);GO:0016032(viral process);GO:0046686(response to cadmium ion)	03013(RNA transport);03015(mRNA surveillance pathway);03018(RNA degradation)	7.9e-87	1	477,	0	-86.1	-84	2.25	3' UTR	1	29898731	29903964	5234	2
Chr00	29901053	29901380	328	MD00G1138300	MD00G1138300	2584	MD00G1138300	PREDICTED: polyadenylate-binding protein 8-like [Malus domestica]	GO:0000166(nucleotide binding);GO:0003723(RNA binding);GO:0003743(translation initiation factor activity);GO:0005515(protein binding);GO:0005634(nucleus);GO:0005737(cytoplasm);GO:0005829(cytosol);GO:0006417(regulation of translation);GO:0016032(viral process);GO:0046686(response to cadmium ion)	03013(RNA transport);03015(mRNA surveillance pathway);03018(RNA degradation)	1e-152	1	328,	0	-152	-150	1.86	Exon (MD00G1138300/MD00G1138300, exon 3 of 9)	1	29898731	29903964	5234	2
Chr00	29903577	29903667	91	MD00G1138300	MD00G1138300	297	MD00G1138300	PREDICTED: polyadenylate-binding protein 8-like [Malus domestica]	GO:0000166(nucleotide binding);GO:0003723(RNA binding);GO:0003743(translation initiation factor activity);GO:0005515(protein binding);GO:0005634(nucleus);GO:0005737(cytoplasm);GO:0005829(cytosol);GO:0006417(regulation of translation);GO:0016032(viral process);GO:0046686(response to cadmium ion)	03013(RNA transport);03015(mRNA surveillance pathway);03018(RNA degradation)	5e-12	1	91,	0	-11.3	-10	1.37	5' UTR	1	29898731	29903964	5234	2
Chr00	30046488	30046546	59	MD00G1139000	MD00G1139000	763	MD00G1139000	PREDICTED: ribonucleoside-diphosphate reductase small chain [Malus domestica]	GO:0004748(ribonucleoside-diphosphate reductase activity, thioredoxin disulfide as acceptor);GO:0005971(ribonucleoside-diphosphate reductase complex);GO:0009263(deoxyribonucleotide biosynthetic process)	00230(Purine metabolism);00240(Pyrimidine metabolism);00480(Glutathione metabolism)	0.0019	1	59,	0	-2.73	-1.81	2.4	Exon (MD00G1139000/MD00G1139000, exon 1 of 1)	1	30046253	30047309	1057	2
Chr00	30697086	30697325	240	MD00G1140200	MD00G1140200	7739	MD00G1140200	PREDICTED: fumarate hydratase 1, mitochondrial [Malus domestica]	GO:0004333(fumarate hydratase activity);GO:0005739(mitochondrion);GO:0005829(cytosol);GO:0006099(tricarboxylic acid cycle);GO:0006106(fumarate metabolic process);GO:0006108(malate metabolic process);GO:0051262(protein tetramerization)	01200(Carbon metabolism);00020(Citrate cycle (TCA cycle));00620(Pyruvate metabolism)	1.6e-19	1	240,	0	-18.8	-17.3	2.43	3' UTR	1	30696906	30705064	8159	2
Chr00	30699086	30699836	751	MD00G1140200	MD00G1140200	5228	MD00G1140200	PREDICTED: fumarate hydratase 1, mitochondrial [Malus domestica]	GO:0004333(fumarate hydratase activity);GO:0005739(mitochondrion);GO:0005829(cytosol);GO:0006099(tricarboxylic acid cycle);GO:0006106(fumarate metabolic process);GO:0006108(malate metabolic process);GO:0051262(protein tetramerization)	01200(Carbon metabolism);00020(Citrate cycle (TCA cycle));00620(Pyruvate metabolism)	7.9e-13	4	73,50,51,37,	0,387,529,714	-12.1	-10.8	1.81	Exon (MD00G1140200/MD00G1140200, exon 8 of 19)	1	30696906	30705064	8159	2
Chr00	30700177	30700662	486	MD00G1140200	MD00G1140200	4402	MD00G1140200	PREDICTED: fumarate hydratase 1, mitochondrial [Malus domestica]	GO:0004333(fumarate hydratase activity);GO:0005739(mitochondrion);GO:0005829(cytosol);GO:0006099(tricarboxylic acid cycle);GO:0006106(fumarate metabolic process);GO:0006108(malate metabolic process);GO:0051262(protein tetramerization)	01200(Carbon metabolism);00020(Citrate cycle (TCA cycle));00620(Pyruvate metabolism)	6.3e-11	3	78,150,72,	0,190,414	-10.2	-8.96	1.64	Exon (MD00G1140200/MD00G1140200, exon 4 of 19)	1	30696906	30705064	8159	2
Chr00	30743909	30743969	61	MD00G1140800	MD00G1140800	1212	MD00G1140800	probable WRKY transcription factor 35 [Malus domestica]	GO:0003700(transcription factor activity, sequence-specific DNA binding);GO:0005634(nucleus);GO:0006351(transcription, DNA-templated);GO:0006355(regulation of transcription, DNA-templated);GO:0009555(pollen development);GO:0009793(embryo development ending in seed dormancy);GO:0043565(sequence-specific DNA binding)	04626(Plant-pathogen interaction)	0.00024	1	61,	0	-3.62	-2.64	1.07	Exon (MD00G1140800/MD00G1140800, exon 3 of 3)	1	30743431	30745181	1751	2
Chr00	31089631	31090211	581	MD00G1143000	MD00G1143000	565	MD00G1143000	PREDICTED: 40S ribosomal protein S16-like [Malus domestica]	GO:0000462(maturation of SSU-rRNA from tricistronic rRNA transcript (SSU-rRNA, 5.8S rRNA, LSU-rRNA));GO:0003735(structural constituent of ribosome);GO:0006412(translation);GO:0022627(cytosolic small ribosomal subunit)	03010(Ribosome)	0.0013	2	13,136,	0,445	-2.9	-1.96	1.57	3' UTR	1	31089393	31090776	1384	2
Chr00	31192694	31193004	311	MD00G1143300	MD00G1143300	2395	MD00G1143300	PREDICTED: transcription initiation factor TFIID subunit 5 [Malus domestica]	GO:0000166(nucleotide binding);GO:0005515(protein binding);GO:0005634(nucleus);GO:0006351(transcription, DNA-templated);GO:0006355(regulation of transcription, DNA-templated)	03022(Basal transcription factors)	8.1e-06	2	108,71,	0,240	-5.09	-4.03	1.43	Exon (MD00G1143300/MD00G1143300, exon 8 of 16)	1	31190958	31195399	4442	2
Chr00	31195191	31195369	179	MD00G1143300	MD00G1143300	30	MD00G1143300	PREDICTED: transcription initiation factor TFIID subunit 5 [Malus domestica]	GO:0000166(nucleotide binding);GO:0005515(protein binding);GO:0005634(nucleus);GO:0006351(transcription, DNA-templated);GO:0006355(regulation of transcription, DNA-templated)	03022(Basal transcription factors)	8.5e-08	1	179,	0	-7.07	-5.92	1.86	5' UTR	1	31190958	31195399	4442	2
Chr00	31205071	31205472	402	MD00G1143400	MD00G1143400	1076	MD00G1143400	CBL-interacting serine/threonine-protein kinase 5-like [Malus domestica]	GO:0004674(protein serine/threonine kinase activity);GO:0005524(ATP binding);GO:0005886(plasma membrane);GO:0006468(protein phosphorylation);GO:0007165(signal transduction);GO:0016301(kinase activity);GO:0050832(defense response to fungus)	04075(Plant hormone signal transduction)	4e-21	2	24,246,	0,156	-20.4	-18.9	2.05	3' UTR	1	31204623	31206548	1926	2
Chr00	31206070	31206339	270	MD00G1143400	MD00G1143400	209	MD00G1143400	CBL-interacting serine/threonine-protein kinase 5-like [Malus domestica]	GO:0004674(protein serine/threonine kinase activity);GO:0005524(ATP binding);GO:0005886(plasma membrane);GO:0006468(protein phosphorylation);GO:0007165(signal transduction);GO:0016301(kinase activity);GO:0050832(defense response to fungus)	04075(Plant hormone signal transduction)	2.5e-27	1	270,	0	-26.6	-25	2.18	5' UTR	1	31204623	31206548	1926	2
Chr00	31247930	31248100	171	MD00G1143700	MD00G1143700	4228	MD00G1143700	PREDICTED: LOW QUALITY PROTEIN: formin-like protein 6 [Malus domestica]	GO:0003779(actin binding);GO:0004721(phosphoprotein phosphatase activity);GO:0005737(cytoplasm);GO:0005819(spindle);GO:0008017(microtubule binding);GO:0009524(phragmoplast);GO:0009556(microsporogenesis);GO:0009574(preprophase band);GO:0051015(actin filament binding);GO:0051017(actin filament bundle assembly)	NA	0.014	2	41,20,	0,151	-1.84	-0.855	8.67	Exon (MD00G1143700/MD00G1143700, exon 4 of 19)	1	31243058	31252328	9271	2
Chr00	31248369	31248459	91	MD00G1143700	MD00G1143700	3869	MD00G1143700	PREDICTED: LOW QUALITY PROTEIN: formin-like protein 6 [Malus domestica]	GO:0003779(actin binding);GO:0004721(phosphoprotein phosphatase activity);GO:0005737(cytoplasm);GO:0005819(spindle);GO:0008017(microtubule binding);GO:0009524(phragmoplast);GO:0009556(microsporogenesis);GO:0009574(preprophase band);GO:0051015(actin filament binding);GO:0051017(actin filament bundle assembly)	NA	0.033	1	91,	0	-1.48	-0.683	2.82	Exon (MD00G1143700/MD00G1143700, exon 4 of 19)	1	31243058	31252328	9271	2
Chr00	31681256	31681727	472	MD00G1144700	MD00G1144700	884	MD00G1144700	PREDICTED: putative clathrin assembly protein At2g25430 [Malus domestica]	GO:0005545(1-phosphatidylinositol binding);GO:0005634(nucleus);GO:0005794(Golgi apparatus);GO:0005829(cytosol);GO:0005886(plasma membrane);GO:0005905(clathrin-coated pit);GO:0006897(endocytosis);GO:0030136(clathrin-coated vesicle);GO:0030276(clathrin binding);GO:0048268(clathrin coat assembly)	NA	1.6e-35	1	472,	0	-34.8	-33.1	2.98	Exon (MD00G1144700/MD00G1144700, exon 1 of 1)	1	31681256	31682611	1356	2
Chr00	31681786	31682611	826	MD00G1144700	MD00G1144700	0	MD00G1144700	PREDICTED: putative clathrin assembly protein At2g25430 [Malus domestica]	GO:0005545(1-phosphatidylinositol binding);GO:0005634(nucleus);GO:0005794(Golgi apparatus);GO:0005829(cytosol);GO:0005886(plasma membrane);GO:0005905(clathrin-coated pit);GO:0006897(endocytosis);GO:0030136(clathrin-coated vesicle);GO:0030276(clathrin binding);GO:0048268(clathrin coat assembly)	NA	1e-149	1	826,	0	-149	-147	3.06	Exon (MD00G1144700/MD00G1144700, exon 1 of 1)	1	31681256	31682611	1356	2
Chr00	31722051	31722659	609	MD00G1145000	MD00G1145000	3020	MD00G1145000	PREDICTED: E3 ubiquitin ligase BIG BROTHER-related-like isoform X1 [Malus domestica]	GO:0043161(proteasome-mediated ubiquitin-dependent protein catabolic process);GO:0061630(ubiquitin protein ligase activity)	NA	3e-10	4	60,42,41,156,	0,143,304,453	-9.53	-8.29	1.61	Exon (MD00G1145000/MD00G1145000, exon 2 of 7)	1	31721006	31725679	4674	2
Chr00	31942440	31943438	999	MD00G1145600	MD00G1145600	262	MD00G1145600	hypothetical protein POPTR_0012s13380g [Populus trichocarpa]	GO:0000027(ribosomal large subunit assembly);GO:0003735(structural constituent of ribosome);GO:0006412(translation);GO:0022625(cytosolic large ribosomal subunit);GO:1902626(assembly of large subunit precursor of preribosome)	03010(Ribosome)	3.4e-06	3	93,149,50,	0,684,949	-5.47	-4.38	1.66	Exon (MD00G1145600/MD00G1145600, exon 1 of 3)	1	31942178	31943700	1523	2
Chr00	31943496	31943554	59	MD00G1145600	MD00G1145600	146	MD00G1145600	hypothetical protein POPTR_0012s13380g [Populus trichocarpa]	GO:0000027(ribosomal large subunit assembly);GO:0003735(structural constituent of ribosome);GO:0006412(translation);GO:0022625(cytosolic large ribosomal subunit);GO:1902626(assembly of large subunit precursor of preribosome)	03010(Ribosome)	0.0048	1	59,	0	-2.32	-1.43	1.34	Exon (MD00G1145600/MD00G1145600, exon 1 of 3)	1	31942178	31943700	1523	2
Chr00	31994936	31994996	61	MD00G1145700	MD00G1145700	3297	MD00G1145700	PREDICTED: magnesium-transporting ATPase, P-type 1-like [Malus domestica]	GO:0005887(integral component of plasma membrane);GO:0019829(cation-transporting ATPase activity);GO:0043231(intracellular membrane-bounded organelle)	00190(Oxidative phosphorylation)	0.0079	1	61,	0	-2.1	-1.24	1.49	Exon (MD00G1145700/MD00G1145700, exon 8 of 8)	1	31993980	31998293	4314	2
Chr00	32123621	32123799	179	MD00G1146800	MD00G1146800	3604	MD00G1146800	PREDICTED: uncharacterized aarF domain-containing protein kinase At1g79600, chloroplastic [Pyrus x bretschneideri]	GO:0004672(protein kinase activity);GO:0005524(ATP binding);GO:0005886(plasma membrane);GO:0006468(protein phosphorylation);GO:0009507(chloroplast);GO:0010287(plastoglobule);GO:0050821(protein stabilization);GO:1902171(regulation of tocopherol cyclase activity)	04626(Plant-pathogen interaction)	3.6e-08	1	179,	0	-7.44	-6.27	1.69	3' UTR	1	32123562	32127403	3842	2
Chr00	32125940	32125999	60	MD00G1146800	MD00G1146800	1404	MD00G1146800	PREDICTED: uncharacterized aarF domain-containing protein kinase At1g79600, chloroplastic [Pyrus x bretschneideri]	GO:0004672(protein kinase activity);GO:0005524(ATP binding);GO:0005886(plasma membrane);GO:0006468(protein phosphorylation);GO:0009507(chloroplast);GO:0010287(plastoglobule);GO:0050821(protein stabilization);GO:1902171(regulation of tocopherol cyclase activity)	04626(Plant-pathogen interaction)	0.014	1	60,	0	-1.86	-1.02	1.12	Exon (MD00G1146800/MD00G1146800, exon 3 of 7)	1	32123562	32127403	3842	2
Chr00	32127107	32127373	267	MD00G1146800	MD00G1146800	30	MD00G1146800	PREDICTED: uncharacterized aarF domain-containing protein kinase At1g79600, chloroplastic [Pyrus x bretschneideri]	GO:0004672(protein kinase activity);GO:0005524(ATP binding);GO:0005886(plasma membrane);GO:0006468(protein phosphorylation);GO:0009507(chloroplast);GO:0010287(plastoglobule);GO:0050821(protein stabilization);GO:1902171(regulation of tocopherol cyclase activity)	04626(Plant-pathogen interaction)	1.6e-34	1	267,	0	-33.8	-32.1	1.76	Exon (MD00G1146800/MD00G1146800, exon 1 of 7)	1	32123562	32127403	3842	2
Chr00	32402588	32402853	266	MD00G1148000	MD00G1148000	3741	MD00G1148000	hypothetical protein PRUPE_ppa023425mg, partial [Prunus persica]	GO:0003674(molecular_function);GO:0005634(nucleus);GO:0008150(biological_process)	NA	0.0011	1	266,	0	-2.97	-2.04	1.79	3' UTR	1	32402471	32406594	4124	2
Chr00	32489449	32489567	119	MD00G1148200	MD00G1148200	2267	MD00G1148200	PREDICTED: ubiquinol oxidase 2, mitochondrial-like [Pyrus x bretschneideri]	GO:0005739(mitochondrion);GO:0005743(mitochondrial inner membrane);GO:0009409(response to cold);GO:0009916(alternative oxidase activity);GO:0016021(integral component of membrane);GO:0031930(mitochondria-nucleus signaling pathway);GO:0045333(cellular respiration);GO:0046872(metal ion binding);GO:0055114(oxidation-reduction process);GO:0070469(respiratory chain)	00970(Aminoacyl-tRNA biosynthesis)	0.0021	1	119,	0	-2.68	-1.76	11.9	Exon (MD00G1148200/MD00G1148200, exon 3 of 4)	1	32488852	32491834	2983	2
Chr00	32693076	32694071	996	MD00G1148600	MD00G1148600	267	MD00G1148600	PREDICTED: glycine-rich RNA-binding protein-like [Malus domestica]	GO:0000166(nucleotide binding);GO:0000380(alternative mRNA splicing, via spliceosome);GO:0003676(nucleic acid binding);GO:0003690(double-stranded DNA binding);GO:0003697(single-stranded DNA binding);GO:0003723(RNA binding);GO:0003729(mRNA binding);GO:0005515(protein binding);GO:0005634(nucleus);GO:0005737(cytoplasm);GO:0005739(mitochondrion);GO:0005777(peroxisome);GO:0005829(cytosol);GO:0006406(m…	03040(Spliceosome)	0	2	216,557,	0,439	-2800	-Inf	68.9	5' UTR	1	32692868	32694338	1471	2
Chr00	32799776	32799835	60	MD00G1148800	MD00G1148800	0	MD00G1148800	PREDICTED: peroxisome biogenesis protein 12 [Pyrus x bretschneideri]	GO:0004842(ubiquitin-protein transferase activity);GO:0005779(integral component of peroxisomal membrane);GO:0006513(protein monoubiquitination);GO:0016558(protein import into peroxisome matrix);GO:1990429(peroxisomal importomer complex)	04146(Peroxisome)	0.00014	1	60,	0	-3.84	-2.84	16.3	5' UTR	1	32797441	32799835	2395	2
Chr00	32800075	32800165	91	MD00G1148900	MD00G1148900	9177	MD00G1148900	NA	NA	NA	0.00036	1	91,	0	-3.44	-2.47	11.9	3' UTR	1	32799895	32809342	9448	2
Chr00	33354156	33354495	340	MD00G1151900	MD00G1151900	0	MD00G1151900	PREDICTED: SUPPRESSOR OF ABI3-5-like isoform X1 [Malus domestica]	NA	NA	2.5e-29	1	340,	0	-28.6	-27	2.22	5' UTR	1	33354100	33354495	396	2
Chr00	33355825	33356155	331	MD00G1152000	MD00G1152000	7854	MD00G1152000	PREDICTED: SUPPRESSOR OF ABI3-5-like isoform X2 [Malus domestica]	GO:0000166(nucleotide binding);GO:0000381(regulation of alternative mRNA splicing, via spliceosome);GO:0003676(nucleic acid binding);GO:0008270(zinc ion binding);GO:0008380(RNA splicing);GO:0042981(regulation of apoptotic process);GO:0046872(metal ion binding)	03040(Spliceosome)	1e-37	1	331,	0	-37	-35.3	1.95	Exon (MD00G1152000/MD00G1152000, exon 14 of 16)	1	33354497	33364009	9513	2
Chr00	33360350	33361558	1209	MD00G1152000	MD00G1152000	2451	MD00G1152000	PREDICTED: SUPPRESSOR OF ABI3-5-like isoform X2 [Malus domestica]	GO:0000166(nucleotide binding);GO:0000381(regulation of alternative mRNA splicing, via spliceosome);GO:0003676(nucleic acid binding);GO:0008270(zinc ion binding);GO:0008380(RNA splicing);GO:0042981(regulation of apoptotic process);GO:0046872(metal ion binding)	03040(Spliceosome)	3.6e-06	3	15,80,86,	0,961,1123	-5.44	-4.36	1.43	Exon (MD00G1152000/MD00G1152000, exon 6 of 16)	1	33354497	33364009	9513	2
Chr00	33361703	33362033	331	MD00G1152000	MD00G1152000	1976	MD00G1152000	PREDICTED: SUPPRESSOR OF ABI3-5-like isoform X2 [Malus domestica]	GO:0000166(nucleotide binding);GO:0000381(regulation of alternative mRNA splicing, via spliceosome);GO:0003676(nucleic acid binding);GO:0008270(zinc ion binding);GO:0008380(RNA splicing);GO:0042981(regulation of apoptotic process);GO:0046872(metal ion binding)	03040(Spliceosome)	6.5e-10	2	20,221,	0,110	-9.19	-7.96	1.48	Exon (MD00G1152000/MD00G1152000, exon 4 of 16)	1	33354497	33364009	9513	2
Chr00	33362834	33363949	1116	MD00G1152000	MD00G1152000	60	MD00G1152000	PREDICTED: SUPPRESSOR OF ABI3-5-like isoform X2 [Malus domestica]	GO:0000166(nucleotide binding);GO:0000381(regulation of alternative mRNA splicing, via spliceosome);GO:0003676(nucleic acid binding);GO:0008270(zinc ion binding);GO:0008380(RNA splicing);GO:0042981(regulation of apoptotic process);GO:0046872(metal ion binding)	03040(Spliceosome)	0.00025	3	29,120,62,	0,241,1054	-3.61	-2.63	1.37	5' UTR	1	33354497	33364009	9513	2
Chr00	33425515	33425813	299	MD00G1152600	MD00G1152600	2472	MD00G1152600	PREDICTED: uncharacterized protein LOC103959981 [Pyrus x bretschneideri]	GO:0005515(protein binding);GO:0009507(chloroplast);GO:0009535(chloroplast thylakoid membrane);GO:0009579(thylakoid);GO:0009735(response to cytokinin);GO:0061635(regulation of protein complex stability)	NA	1e-19	1	299,	0	-19	-17.6	1.46	Exon (MD00G1152600/MD00G1152600, exon 3 of 3)	1	33425276	33428285	3010	2
Chr00	33430615	33430674	60	MD00G1152700	MD00G1152700	5367	MD00G1152700	PREDICTED: probable choline kinase 2 isoform X1 [Pyrus x bretschneideri]	GO:0004103(choline kinase activity);GO:0005524(ATP binding);GO:0005737(cytoplasm);GO:0016310(phosphorylation)	00564(Glycerophospholipid metabolism)	0.032	1	60,	0	-1.5	-0.704	1.41	3' UTR	1	33430318	33436041	5724	2
Chr00	33830981	33831100	120	MD00G1154200	MD00G1154200	2302	MD00G1154200	PREDICTED: uncharacterized protein LOC103448226 [Malus domestica]	GO:0003674(molecular_function);GO:0008150(biological_process);GO:0016021(integral component of membrane)	NA	0.001	1	120,	0	-2.98	-2.04	1.7	3' UTR	1	33830863	33833402	2540	2
Chr00	33953159	33953578	420	MD00G1155200	MD00G1155200	0	MD00G1155200	PREDICTED: uncharacterized protein LOC103406126 [Malus domestica]	NA	NA	5e-30	1	420,	0	-29.3	-27.7	38.3	5' UTR	1	33948805	33953578	4774	2
Chr00	34418936	34419209	274	MD00G1156200	MD00G1156200	4954	MD00G1156200	PREDICTED: alpha-1,4 glucan phosphorylase L isozyme, chloroplastic/amyloplastic-like [Pyrus x bretschneideri]	GO:0005737(cytoplasm);GO:0005980(glycogen catabolic process);GO:0008184(glycogen phosphorylase activity);GO:0030170(pyridoxal phosphate binding)	NA	9.3e-07	2	20,161,	0,113	-6.03	-4.92	1.6	Exon (MD00G1156200/MD00G1156200, exon 13 of 15)	1	34418185	34424163	5979	2
Chr00	34421034	34421094	61	MD00G1156200	MD00G1156200	3069	MD00G1156200	PREDICTED: alpha-1,4 glucan phosphorylase L isozyme, chloroplastic/amyloplastic-like [Pyrus x bretschneideri]	GO:0005737(cytoplasm);GO:0005980(glycogen catabolic process);GO:0008184(glycogen phosphorylase activity);GO:0030170(pyridoxal phosphate binding)	NA	0.00093	1	61,	0	-3.03	-2.09	1.33	Exon (MD00G1156200/MD00G1156200, exon 8 of 15)	1	34418185	34424163	5979	2
Chr00	34803505	34804287	783	MD00G1157400	MD00G1157400	4247	MD00G1157400	PREDICTED: glutamic acid-rich protein-like [Malus domestica]	GO:0003674(molecular_function);GO:0005634(nucleus);GO:0008150(biological_process)	NA	2.5e-12	2	152,87,	0,696	-11.6	-10.3	1.34	Exon (MD00G1157400/MD00G1157400, exon 7 of 9)	1	34802259	34808534	6276	2
Chr00	34804692	34804961	270	MD00G1157400	MD00G1157400	3573	MD00G1157400	PREDICTED: glutamic acid-rich protein-like [Malus domestica]	GO:0003674(molecular_function);GO:0005634(nucleus);GO:0008150(biological_process)	NA	5e-33	1	270,	0	-32.3	-30.6	1.64	Exon (MD00G1157400/MD00G1157400, exon 5 of 9)	1	34802259	34808534	6276	2
Chr00	34805577	34807209	1633	MD00G1157400	MD00G1157400	1325	MD00G1157400	PREDICTED: glutamic acid-rich protein-like [Malus domestica]	GO:0003674(molecular_function);GO:0005634(nucleus);GO:0008150(biological_process)	NA	3.2e-37	2	186,83,	0,1550	-36.5	-34.8	1.68	Exon (MD00G1157400/MD00G1157400, exon 2 of 9)	1	34802259	34808534	6276	2
Chr00	35181408	35181882	475	MD00G1159300	MD00G1159300	5066	MD00G1159300	PREDICTED: aspartic proteinase A1-like [Pyrus x bretschneideri]	GO:0004190(aspartic-type endopeptidase activity);GO:0006508(proteolysis);GO:0030163(protein catabolic process)	NA	7.9e-48	2	230,40,	0,435	-47.1	-45.2	1.72	3' UTR	1	35181228	35186948	5721	2
Chr00	35241136	35241464	329	MD00G1159400	MD00G1159400	11562	MD00G1159400	PREDICTED: stromal processing peptidase, chloroplastic-like [Pyrus x bretschneideri]	GO:0004222(metalloendopeptidase activity);GO:0008270(zinc ion binding);GO:0016485(protein processing)	NA	0.0024	1	329,	0	-2.62	-1.71	1.5	3' UTR	1	35241076	35253026	11951	2
Chr00	35672308	35673025	718	MD00G1160500	MD00G1160500	1632	MD00G1160500	PREDICTED: pre-mRNA-splicing factor SPF27 homolog [Malus domestica]	GO:0000398(mRNA splicing, via spliceosome);GO:0000974(Prp19 complex);GO:0071011(precatalytic spliceosome);GO:0071012(catalytic step 1 spliceosome);GO:0071013(catalytic step 2 spliceosome)	03040(Spliceosome)	9.3e-06	3	54,93,4,	0,537,714	-5.03	-3.96	1.33	3' UTR	1	35671948	35674657	2710	2
Chr00	35674136	35674507	372	MD00G1160500	MD00G1160500	150	MD00G1160500	PREDICTED: pre-mRNA-splicing factor SPF27 homolog [Malus domestica]	GO:0000398(mRNA splicing, via spliceosome);GO:0000974(Prp19 complex);GO:0071011(precatalytic spliceosome);GO:0071012(catalytic step 1 spliceosome);GO:0071013(catalytic step 2 spliceosome)	03040(Spliceosome)	2.8e-07	2	12,259,	0,113	-6.56	-5.42	1.49	5' UTR	1	35671948	35674657	2710	2
Chr00	35892566	35892779	214	MD00G1161400	MD00G1161400	1223	MD00G1161400	PREDICTED: chlorophyll a-b binding protein CP26, chloroplastic [Malus domestica]	GO:0009416(response to light stimulus);GO:0009535(chloroplast thylakoid membrane);GO:0009768(photosynthesis, light harvesting in photosystem I);GO:0009941(chloroplast envelope);GO:0010287(plastoglobule);GO:0016168(chlorophyll binding);GO:0031409(pigment binding)	00196(Photosynthesis - antenna proteins)	0.00028	2	95,26,	0,188	-3.56	-2.58	1.65	Exon (MD00G1161400/MD00G1161400, exon 3 of 6)	1	35891516	35894002	2487	2
Chr00	37601362	37601450	89	MD00G1165100	MD00G1165100	1728	MD00G1165100	PREDICTED: protein DOWNY MILDEW RESISTANCE 6-like isoform X1 [Pyrus x bretschneideri]	GO:0051213(dioxygenase activity)	00941(Flavonoid biosynthesis)	0.0018	1	89,	0	-2.75	-1.83	1.24	3' UTR	1	37601156	37603178	2023	2
Chr00	37621509	37621807	299	MD00G1165300	MD00G1165300	30	MD00G1165300	PREDICTED: extradiol ring-cleavage dioxygenase-like [Malus domestica]	GO:0005737(cytoplasm);GO:0006725(cellular aromatic compound metabolic process);GO:0008198(ferrous iron binding);GO:0008270(zinc ion binding);GO:0016491(oxidoreductase activity);GO:0016701(oxidoreductase activity, acting on single donors with incorporation of molecular oxygen);GO:0051213(dioxygenase activity);GO:0055114(oxidation-reduction process)	00965(Betalain biosynthesis)	2.9e-10	1	299,	0	-9.54	-8.3	1.67	Exon (MD00G1165300/MD00G1165300, exon 1 of 1)	1	37621031	37621837	807	2
Chr00	37678867	37678985	119	MD00G1165400	MD00G1165400	14150	MD00G1165400	PREDICTED: ABC transporter G family member 3 [Pyrus x bretschneideri]	GO:0005886(plasma membrane);GO:0016021(integral component of membrane);GO:0042626(ATPase activity, coupled to transmembrane movement of substances)	02010(ABC transporters)	0.0038	1	119,	0	-2.42	-1.53	1.64	Exon (MD00G1165400/MD00G1165400, exon 12 of 12)	1	37678748	37693135	14388	2
Chr00	37978458	37978665	208	MD00G1166100	MD00G1166100	935	MD00G1166100	PREDICTED: uncharacterized protein LOC103420240 [Malus domestica]	GO:0005575(cellular_component)	NA	1.2e-07	1	208,	0	-6.93	-5.78	2.08	Exon (MD00G1166100/MD00G1166100, exon 2 of 2)	1	37978281	37979600	1320	2
Chr00	38247387	38247643	257	MD00G1167000	MD00G1167000	857	MD00G1167000	PREDICTED: cytochrome P450 71A1-like [Malus domestica]	GO:0016020(membrane);GO:0016709(oxidoreductase activity, acting on paired donors, with incorporation or reduction of molecular oxygen, NAD(P)H as one donor, and incorporation of one atom of oxygen);GO:0044550(secondary metabolite biosynthetic process)	00591(Linoleic acid metabolism);00380(Tryptophan metabolism);00232(Caffeine metabolism)	0.012	2	30,89,	0,168	-1.93	-1.08	1.24	Exon (MD00G1167000/MD00G1167000, exon 1 of 2)	1	38246708	38248500	1793	2
Chr00	38247939	38247998	60	MD00G1167000	MD00G1167000	502	MD00G1167000	PREDICTED: cytochrome P450 71A1-like [Malus domestica]	GO:0016020(membrane);GO:0016709(oxidoreductase activity, acting on paired donors, with incorporation or reduction of molecular oxygen, NAD(P)H as one donor, and incorporation of one atom of oxygen);GO:0044550(secondary metabolite biosynthetic process)	00591(Linoleic acid metabolism);00380(Tryptophan metabolism);00232(Caffeine metabolism)	1.3e-05	1	60,	0	-4.9	-3.84	1.18	Exon (MD00G1167000/MD00G1167000, exon 1 of 2)	1	38246708	38248500	1793	2
Chr00	38639318	38639496	179	MD00G1168000	MD00G1168000	2778	MD00G1168000	PREDICTED: putative disease resistance RPP13-like protein 1 [Malus domestica]	GO:0005515(protein binding);GO:0005524(ATP binding);GO:0005576(extracellular region);GO:0006952(defense response);GO:0043531(ADP binding)	03040(Spliceosome)	0.0024	1	179,	0	-2.62	-1.71	1.86	Exon (MD00G1168000/MD00G1168000, exon 4 of 6)	1	38637350	38642274	4925	2
Chr00	38649166	38649375	210	MD00G1168200	MD00G1168200	2195	MD00G1168200	PREDICTED: uncharacterized protein LOC103422606 isoform X1 [Malus domestica]	NA	NA	1.9e-09	1	210,	0	-8.72	-7.5	2.56	3' UTR	1	38649107	38651570	2464	2
Chr00	38650803	38651213	411	MD00G1168200	MD00G1168200	357	MD00G1168200	PREDICTED: uncharacterized protein LOC103422606 isoform X1 [Malus domestica]	NA	NA	1.3e-19	2	106,222,	0,189	-18.9	-17.4	2.57	5' UTR	1	38649107	38651570	2464	2
Chr00	38664794	38665773	980	MD00G1168400	MD00G1168400	1069	MD00G1168400	PREDICTED: putative uncharacterized protein DDB_G0271982 isoform X2 [Pyrus x bretschneideri]	GO:0003674(molecular_function);GO:0005737(cytoplasm);GO:0009553(embryo sac development);GO:0048316(seed development)	NA	3.2e-39	4	99,304,28,45,	0,190,761,935	-38.5	-36.8	3.4	Exon (MD00G1168400/MD00G1168400, exon 1 of 8)	1	38663201	38666842	3642	2
Chr00	39307316	39307613	298	MD00G1170800	MD00G1170800	2547	MD00G1170800	PREDICTED: DNA-directed RNA polymerase V subunit 5A [Malus domestica]	GO:0000428(DNA-directed RNA polymerase complex);GO:0001054(RNA polymerase I activity);GO:0001055(RNA polymerase II activity);GO:0001056(RNA polymerase III activity);GO:0003899(DNA-directed RNA polymerase activity);GO:0005665(DNA-directed RNA polymerase II, core complex);GO:0005666(DNA-directed RNA polymerase III complex);GO:0005736(DNA-directed RNA polymerase I complex)	00230(Purine metabolism);00240(Pyrimidine metabolism);03020(RNA polymerase)	2e-19	1	298,	0	-18.7	-17.3	2.91	5' UTR	1	39303997	39310160	6164	2
Chr00	39476671	39476910	240	MD00G1171700	MD00G1171700	311	MD00G1171700	PREDICTED: uncharacterized protein LOC103437744 [Malus domestica]	GO:0003674(molecular_function);GO:0005634(nucleus);GO:0008150(biological_process)	NA	1.3e-09	1	240,	0	-8.9	-7.68	2.55	Exon (MD00G1171700/MD00G1171700, exon 2 of 2)	1	39476641	39477221	581	2
Chr00	39536201	39536291	91	MD00G1172000	MD00G1172000	178	MD00G1172000	PREDICTED: membrane-anchored ubiquitin-fold protein 1 [Malus domestica]	GO:0003674(molecular_function);GO:0005886(plasma membrane)	NA	0.0015	1	91,	0	-2.82	-1.89	1.54	5' UTR	1	39533675	39536469	2795	2
Chr00	39568168	39568258	91	MD00G1172400	MD00G1172400	2014	MD00G1172400	PREDICTED: LOW QUALITY PROTEIN: bifunctional monothiol glutaredoxin-S16, chloroplastic [Malus domestica]	GO:0006812(cation transport);GO:0009055(electron carrier activity);GO:0009507(chloroplast);GO:0009570(chloroplast stroma);GO:0015035(protein disulfide oxidoreductase activity);GO:0016787(hydrolase activity);GO:0045454(cell redox homeostasis);GO:0046872(metal ion binding);GO:0051537(2 iron, 2 sulfur cluster binding)	NA	1.9e-05	1	91,	0	-4.72	-3.68	19.5	3' UTR	1	39568138	39570272	2135	2
Chr00	40418621	40419001	381	MD00G1174300	MD00G1174300	2698	MD00G1174300	hypothetical protein TSUD_260890 [Trifolium subterraneum]	GO:0000398(mRNA splicing, via spliceosome);GO:0004004(ATP-dependent RNA helicase activity);GO:0005681(spliceosomal complex);GO:0006406(mRNA export from nucleus);GO:0006974(cellular response to DNA damage stimulus);GO:0010468(regulation of gene expression);GO:0010501(RNA secondary structure unwinding)	03040(Spliceosome);03013(RNA transport);03015(mRNA surveillance pathway)	0.00025	3	44,57,49,	0,132,332	-3.6	-2.62	1.34	Exon (MD00G1174300/MD00G1174300, exon 7 of 11)	1	40416720	40421699	4980	2
Chr00	40671352	40672074	723	MD00G1175500	MD00G1175500	2222	MD00G1175500	PREDICTED: uncharacterized protein LOC103408666 [Malus domestica]	NA	NA	2e-14	2	396,20,	0,703	-13.7	-12.4	1.64	3' UTR	1	40671203	40674296	3094	2
Chr00	41221935	41222114	180	MD00G1177300	MD00G1177300	10261	MD00G1177300	PREDICTED: uncharacterized protein LOC103433167 [Malus domestica]	GO:0005544(calcium-dependent phospholipid binding);GO:0005634(nucleus);GO:0005886(plasma membrane);GO:0060548(negative regulation of cell death)	NA	4.4e-08	1	180,	0	-7.36	-6.19	1.91	3' UTR	1	41221785	41232375	10591	2
Chr00	41222623	41223188	566	MD00G1177300	MD00G1177300	9187	MD00G1177300	PREDICTED: uncharacterized protein LOC103433167 [Malus domestica]	GO:0005544(calcium-dependent phospholipid binding);GO:0005634(nucleus);GO:0005886(plasma membrane);GO:0060548(negative regulation of cell death)	NA	2.9e-06	2	109,12,	0,554	-5.54	-4.45	1.59	Exon (MD00G1177300/MD00G1177300, exon 4 of 5)	1	41221785	41232375	10591	2
Chr00	42084422	42084692	271	MD00G1179000	MD00G1179000	2463	MD00G1179000	PREDICTED: protein HOMOLOG OF MAMMALIAN LYST-INTERACTING PROTEIN 5 [Malus domestica]	GO:0005515(protein binding);GO:0005634(nucleus);GO:0005737(cytoplasm);GO:0005771(multivesicular body);GO:0009814(defense response, incompatible interaction);GO:0010008(endosome membrane);GO:0015031(protein transport);GO:0016192(vesicle-mediated transport);GO:0042803(protein homodimerization activity);GO:1900426(positive regulation of defense response to bacterium)	04144(Endocytosis)	1.8e-10	1	271,	0	-9.75	-8.5	1.34	Exon (MD00G1179000/MD00G1179000, exon 6 of 6)	1	42083823	42087155	3333	2
Chr00	42093213	42093504	292	MD00G1179300	MD00G1179300	1421	MD00G1179300	PREDICTED: probable cytochrome c oxidase subunit 5C-3 [Malus domestica]	GO:0004129(cytochrome-c oxidase activity);GO:0005739(mitochondrion);GO:0005746(mitochondrial respiratory chain);GO:0016021(integral component of membrane)	NA	1e-42	1	292,	0	-42	-40.2	1.52	3' UTR	1	42093010	42094925	1916	2
Chr00	42102870	42103110	241	MD00G1179500	MD00G1179500	4047	MD00G1179500	PREDICTED: histone-lysine N-methyltransferase EZA1 isoform X1 [Malus domestica]	GO:0003700(transcription factor activity, sequence-specific DNA binding);GO:0003727(single-stranded RNA binding);GO:0005515(protein binding);GO:0005634(nucleus);GO:0005677(chromatin silencing complex);GO:0006349(regulation of gene expression by genetic imprinting);GO:0006351(transcription, DNA-templated);GO:0006355(regulation of transcription, DNA-templated);GO:0009506(plasmodesma);GO:0009960(end…	00310(Lysine degradation)	1.7e-06	1	241,	0	-5.76	-4.66	2.19	3' UTR	1	42102840	42107157	4318	2
Chr00	42103500	42103769	270	MD00G1179500	MD00G1179500	3388	MD00G1179500	PREDICTED: histone-lysine N-methyltransferase EZA1 isoform X1 [Malus domestica]	GO:0003700(transcription factor activity, sequence-specific DNA binding);GO:0003727(single-stranded RNA binding);GO:0005515(protein binding);GO:0005634(nucleus);GO:0005677(chromatin silencing complex);GO:0006349(regulation of gene expression by genetic imprinting);GO:0006351(transcription, DNA-templated);GO:0006355(regulation of transcription, DNA-templated);GO:0009506(plasmodesma);GO:0009960(end…	00310(Lysine degradation)	0.00093	1	270,	0	-3.03	-2.09	1.25	3' UTR	1	42102840	42107157	4318	2
Chr00	42104857	42105149	293	MD00G1179500	MD00G1179500	2008	MD00G1179500	PREDICTED: histone-lysine N-methyltransferase EZA1 isoform X1 [Malus domestica]	GO:0003700(transcription factor activity, sequence-specific DNA binding);GO:0003727(single-stranded RNA binding);GO:0005515(protein binding);GO:0005634(nucleus);GO:0005677(chromatin silencing complex);GO:0006349(regulation of gene expression by genetic imprinting);GO:0006351(transcription, DNA-templated);GO:0006355(regulation of transcription, DNA-templated);GO:0009506(plasmodesma);GO:0009960(end…	00310(Lysine degradation)	4e-12	2	112,99,	0,194	-11.4	-10.1	1.39	Exon (MD00G1179500/MD00G1179500, exon 8 of 14)	1	42102840	42107157	4318	2
Chr00	42823041	42823425	385	MD00G1181800	MD00G1181800	10459	MD00G1181800	PREDICTED: peroxisomal nicotinamide adenine dinucleotide carrier-like [Pyrus x bretschneideri]	GO:0003735(structural constituent of ribosome);GO:0006412(translation)	04146(Peroxisome)	2e-26	1	385,	0	-25.7	-24.1	2.15	3' UTR	1	42823041	42833884	10844	2
Chr00	42915739	42915947	209	MD00G1182200	MD00G1182200	2187	MD00G1182200	PREDICTED: protein NUCLEAR FUSION DEFECTIVE 4-like [Malus domestica]	GO:0003674(molecular_function);GO:0005634(nucleus);GO:0016021(integral component of membrane);GO:0080167(response to karrikin)	NA	0.0046	1	209,	0	-2.34	-1.45	1.67	3' UTR	1	42915620	42918134	2515	2
Chr00	44144056	44144204	149	MD00G1185500	MD00G1185500	1048	MD00G1185500	PREDICTED: C2 domain-containing protein At1g53590-like isoform X2 [Malus domestica]	GO:0005773(vacuole);GO:0005886(plasma membrane);GO:0009507(chloroplast);GO:0016021(integral component of membrane)	01210(2-Oxocarboxylic acid metabolism);01230(Biosynthesis of amino acids);00650(Butanoate metabolism);00660(C5-Branched dibasic acid metabolism);00290(Valine, leucine and isoleucine biosynthesis);00770(Pantothenate and CoA biosynthesis)	0.00037	1	149,	0	-3.43	-2.46	1.24	Exon (MD00G1185500/MD00G1185500, exon 3 of 4)	1	44143714	44145252	1539	2
Chr00	44333139	44333651	513	MD00G1186900	MD00G1186900	280	MD00G1186900	PREDICTED: 2-methylene-furan-3-one reductase [Pyrus x bretschneideri]	GO:0008270(zinc ion binding);GO:0009409(response to cold);GO:0009507(chloroplast);GO:0009570(chloroplast stroma);GO:0009579(thylakoid);GO:0009941(chloroplast envelope);GO:0010319(stromule);GO:0035671(enone reductase activity);GO:0035798(2-alkenal reductase (NADP+) activity);GO:0048046(apoplast);GO:0055114(oxidation-reduction process)	NA	5e-18	2	394,25,	0,488	-17.3	-15.8	1.52	3' UTR	1	44333020	44333931	912	2
Chr00	44768036	44768453	418	MD00G1188700	MD00G1188700	1759	MD00G1188700	PREDICTED: uncharacterized protein LOC103957650 isoform X2 [Pyrus x bretschneideri]	GO:0005516(calmodulin binding);GO:0005634(nucleus)	NA	4e-73	1	418,	0	-72.4	-70.3	3.87	Exon (MD00G1188700/MD00G1188700, exon 1 of 2)	1	44767293	44770212	2920	2
Chr00	44769884	44770123	240	MD00G1188700	MD00G1188700	89	MD00G1188700	PREDICTED: uncharacterized protein LOC103957650 isoform X2 [Pyrus x bretschneideri]	GO:0005516(calmodulin binding);GO:0005634(nucleus)	NA	2.9e-05	1	240,	0	-4.54	-3.5	1.33	5' UTR	1	44767293	44770212	2920	2
Chr00	44876177	44880354	4178	MD00G1189000	MD00G1189000	530	MD00G1189000	PREDICTED: heavy metal-associated isoprenylated plant protein 3-like [Pyrus x bretschneideri]	GO:0005737(cytoplasm);GO:0030001(metal ion transport);GO:0046914(transition metal ion binding);GO:0046916(cellular transition metal ion homeostasis)	NA	0	4	347,91,200,112,	0,758,3504,4066	-700	-Inf	2.43	3' UTR	1	44875788	44880884	5097	2
Chr00	45548290	45549352	1063	MD00G1189600	MD00G1189600	930	MD00G1189600	PREDICTED: H/ACA ribonucleoprotein complex subunit 1-like protein 2 [Malus domestica]	GO:0001522(pseudouridine synthesis);GO:0003723(RNA binding);GO:0005634(nucleus);GO:0006364(rRNA processing);GO:0009535(chloroplast thylakoid membrane);GO:0016020(membrane);GO:0031429(box H/ACA snoRNP complex)	03008(Ribosome biogenesis in eukaryotes)	3e-10	2	169,41,	0,1022	-9.52	-8.28	5.81	3' UTR	1	45547932	45550282	2351	2
Chr00	45861847	45862208	362	MD00G1190700	MD00G1190700	6201	MD00G1190700	PREDICTED: putative laccase-9 [Pyrus x bretschneideri]	GO:0005507(copper ion binding);GO:0016722(oxidoreductase activity, oxidizing metal ions)	00053(Ascorbate and aldarate metabolism)	0.0059	2	20,131,	0,231	-2.23	-1.35	8.67	Exon (MD00G1190700/MD00G1190700, exon 6 of 7)	1	45861727	45868409	6683	2
Chr00	45942412	45942620	209	MD00G1190800	MD00G1190800	3746	MD00G1190800	PREDICTED: peroxidase 12-like [Malus domestica]	GO:0004601(peroxidase activity);GO:0009505(plant-type cell wall);GO:0009664(plant-type cell wall organization)	00940(Phenylpropanoid biosynthesis)	2.1e-06	1	209,	0	-5.67	-4.58	1.56	3' UTR	1	45942353	45946366	4014	2
Chr00	47097538	47098534	997	MD00G1199600	MD00G1199600	176	MD00G1199600	PREDICTED: 50S ribosomal protein L29, chloroplastic-like [Pyrus x bretschneideri]	GO:0022625(cytosolic large ribosomal subunit)	03010(Ribosome)	6.3e-67	2	235,236,	0,761	-66.2	-64.2	1.69	3' UTR	1	47097333	47098710	1378	2
Chr00	47547625	47547773	149	MD00G1200900	MD00G1200900	356	MD00G1200900	PREDICTED: uncharacterized protein LOC103405493 [Malus domestica]	GO:0005794(Golgi apparatus);GO:0016021(integral component of membrane);GO:0016740(transferase activity);GO:0016757(transferase activity, transferring glycosyl groups)	00561(Glycerolipid metabolism)	0.0011	1	149,	0	-2.97	-2.03	13	Exon (MD00G1200900/MD00G1200900, exon 1 of 4)	1	47543942	47548129	4188	2
Chr00	47554466	47554793	328	MD00G1201000	MD00G1201000	623	MD00G1201000	PREDICTED: protein CASC3-like isoform X4 [Malus domestica]	GO:0005737(cytoplasm);GO:0030001(metal ion transport);GO:0046914(transition metal ion binding);GO:0046916(cellular transition metal ion homeostasis)	03013(RNA transport);03015(mRNA surveillance pathway)	6.3e-26	2	67,172,	0,156	-25.2	-23.6	1.95	Exon (MD00G1201000/MD00G1201000, exon 3 of 12)	1	47550107	47555416	5310	2
Chr00	47799789	47800527	739	MD00G1201600	MD00G1201600	4366	MD00G1201600	PREDICTED: cryptochrome-1 isoform X1 [Malus domestica]	GO:0004672(protein kinase activity);GO:0005515(protein binding);GO:0005524(ATP binding);GO:0005634(nucleus);GO:0005737(cytoplasm);GO:0006915(apoptotic process);GO:0006952(defense response);GO:0007623(circadian rhythm);GO:0009414(response to water deprivation);GO:0009416(response to light stimulus);GO:0009583(detection of light stimulus);GO:0009637(response to blue light);GO:0009638(phototropism);…	04712(Circadian rhythm - plant)	2e-13	2	115,124,	0,615	-12.7	-11.4	1.22	3' UTR	1	47799490	47804893	5404	2
Chr00	47800945	47801065	121	MD00G1201600	MD00G1201600	3828	MD00G1201600	PREDICTED: cryptochrome-1 isoform X1 [Malus domestica]	GO:0004672(protein kinase activity);GO:0005515(protein binding);GO:0005524(ATP binding);GO:0005634(nucleus);GO:0005737(cytoplasm);GO:0006915(apoptotic process);GO:0006952(defense response);GO:0007623(circadian rhythm);GO:0009414(response to water deprivation);GO:0009416(response to light stimulus);GO:0009583(detection of light stimulus);GO:0009637(response to blue light);GO:0009638(phototropism);…	04712(Circadian rhythm - plant)	0.00042	1	121,	0	-3.38	-2.41	1.09	Exon (MD00G1201600/MD00G1201600, exon 4 of 5)	1	47799490	47804893	5404	2
Chr00	47804565	47804624	60	MD00G1201600	MD00G1201600	269	MD00G1201600	PREDICTED: cryptochrome-1 isoform X1 [Malus domestica]	GO:0004672(protein kinase activity);GO:0005515(protein binding);GO:0005524(ATP binding);GO:0005634(nucleus);GO:0005737(cytoplasm);GO:0006915(apoptotic process);GO:0006952(defense response);GO:0007623(circadian rhythm);GO:0009414(response to water deprivation);GO:0009416(response to light stimulus);GO:0009583(detection of light stimulus);GO:0009637(response to blue light);GO:0009638(phototropism);…	04712(Circadian rhythm - plant)	2.6e-05	1	60,	0	-4.58	-3.54	1.15	5' UTR	1	47799490	47804893	5404	2
Chr00	47870991	47871081	91	MD00G1201700	MD00G1201700	5797	MD00G1201700	PREDICTED: replication factor C subunit 2 [Pyrus x bretschneideri]	GO:0003689(DNA clamp loader activity);GO:0005663(DNA replication factor C complex);GO:0006261(DNA-dependent DNA replication)	03030(DNA replication);03420(Nucleotide excision repair);03430(Mismatch repair)	0.032	1	91,	0	-1.49	-0.691	1.97	3' UTR	1	47870901	47876878	5978	2
Chr00	50459157	50459245	89	MD00G1207300	MD00G1207300	1930	MD00G1207300	PREDICTED: WUSCHEL-related homeobox 8-like [Malus domestica]	GO:0003677(DNA binding);GO:0003700(transcription factor activity, sequence-specific DNA binding);GO:0005634(nucleus);GO:0006351(transcription, DNA-templated);GO:0006355(regulation of transcription, DNA-templated);GO:0007275(multicellular organism development)	NA	0.0047	1	89,	0	-2.33	-1.45	1.32	Exon (MD00G1207300/MD00G1207300, exon 2 of 3)	1	50458386	50461175	2790	2
Chr00	50799745	50799862	118	MD00G1208500	MD00G1208500	351	MD00G1208500	PREDICTED: protein ENDOSPERM DEFECTIVE 1-like [Pyrus x bretschneideri]	NA	NA	0.01	1	118,	0	-2	-1.15	2.17	Exon (MD00G1208500/MD00G1208500, exon 1 of 1)	1	50799687	50800213	527	2
Chr00	51397386	51397763	378	MD00G1214800	MD00G1214800	2324	MD00G1214800	PREDICTED: protein fluG [Malus domestica]	GO:0004356(glutamate-ammonia ligase activity);GO:0005737(cytoplasm);GO:0005829(cytosol);GO:0006542(glutamine biosynthetic process);GO:0008017(microtubule binding);GO:0009399(nitrogen fixation);GO:0009617(response to bacterium);GO:0009737(response to abscisic acid);GO:0010311(lateral root formation);GO:0016787(hydrolase activity);GO:0043015(gamma-tubulin binding);GO:0043621(protein self-associatio…	NA	6.2e-06	2	172,97,	0,281	-5.21	-4.13	1.56	3' UTR	1	51397088	51400087	3000	2
Chr01	381368	382145	778	MD01G1001200	MD01G1001200	855	MD01G1001200	PREDICTED: microfibrillar-associated protein 1-like [Pyrus x bretschneideri]	GO:0003674(molecular_function);GO:0005576(extracellular region);GO:0008150(biological_process)	NA	1e-182	1	778,	0	-182	-179	3.49	Exon (MD01G1001200/MD01G1001200, exon 2 of 3)	2	380513	388436	7924	1
Chr01	849291	849588	298	MD01G1001900	MD01G1001900	1574	MD01G1001900	PREDICTED: autophagy-related protein 13b [Malus domestica]	GO:0005634(nucleus);GO:0005776(autophagosome);GO:0006914(autophagy);GO:0015031(protein transport);GO:0031410(cytoplasmic vesicle);GO:1990316(ATG1/ULK1 kinase complex)	04140(Regulation of autophagy)	8.7e-06	1	298,	0	-5.06	-3.99	1.45	Exon (MD01G1001900/MD01G1001900, exon 2 of 4)	2	847717	851332	3616	1
Chr01	1206218	1206703	486	MD01G1003600	MD01G1003600	1786	MD01G1003600	PREDICTED: NAD(P)H-quinone oxidoreductase subunit O, chloroplastic isoform X1 [Malus domestica]	GO:0005886(plasma membrane);GO:0006810(transport);GO:0009507(chloroplast);GO:0009535(chloroplast thylakoid membrane);GO:0010258(NADH dehydrogenase complex (plastoquinone) assembly);GO:0010598(NAD(P)H dehydrogenase complex (plastoquinone));GO:0016655(oxidoreductase activity, acting on NAD(P)H, quinone or similar compound as acceptor);GO:0048038(quinone binding);GO:0055114(oxidation-reduction proce…	NA	1e-12	2	16,364,	0,122	-12	-10.7	1.49	3' UTR	2	1204432	1206849	2418	1
Chr01	1207002	1207181	180	MD01G1003700	MD01G1003700	150	MD01G1003700	PREDICTED: LOW QUALITY PROTEIN: uncharacterized protein LOC103441428 [Malus domestica]	GO:0000784(nuclear chromosome, telomeric region);GO:0003684(damaged DNA binding);GO:0006303(double-strand break repair via nonhomologous end joining);GO:0031848(protection from non-homologous end joining at telomere);GO:0035312(5'-3' exodeoxyribonuclease activity);GO:0036297(interstrand cross-link repair)	03030(DNA replication);03410(Base excision repair);03420(Nucleotide excision repair);03430(Mismatch repair)	1.8e-05	1	180,	0	-4.74	-3.69	1.89	5' UTR	2	1206852	1211846	4995	1
Chr01	1357995	1358114	120	MD01G1004200	MD01G1004200	5258	MD01G1004200	PREDICTED: SWR1-complex protein 4-like isoform X4 [Malus domestica]	GO:0003714(transcription corepressor activity);GO:0035267(NuA4 histone acetyltransferase complex);GO:0043967(histone H4 acetylation);GO:0043968(histone H2A acetylation)	NA	9.1e-05	1	120,	0	-4.04	-3.04	1.47	3' UTR	2	1352737	1358293	5557	1
Chr01	1359969	1360749	781	MD01G1004300	MD01G1004300	262	MD01G1004300	PREDICTED: photosystem I reaction center subunit N, chloroplastic-like [Malus domestica]	GO:0005516(calmodulin binding);GO:0009507(chloroplast);GO:0009522(photosystem I);GO:0009534(chloroplast thylakoid);GO:0009535(chloroplast thylakoid membrane);GO:0009543(chloroplast thylakoid lumen);GO:0009579(thylakoid);GO:0009773(photosynthetic electron transport in photosystem I);GO:0015979(photosynthesis);GO:0030093(chloroplast photosystem I)	00195(Photosynthesis)	0	3	106,126,148,	0,337,633	-526	-Inf	1.6	3' UTR	2	1359707	1361011	1305	1
Chr01	5938840	5939019	180	MD01G1010100	MD01G1010100	4429	MD01G1010100	PREDICTED: ribonucleoside-diphosphate reductase large subunit [Malus domestica]	GO:0004748(ribonucleoside-diphosphate reductase activity, thioredoxin disulfide as acceptor);GO:0005971(ribonucleoside-diphosphate reductase complex);GO:0009263(deoxyribonucleotide biosynthetic process)	00230(Purine metabolism);00240(Pyrimidine metabolism);00480(Glutathione metabolism)	4.2e-06	1	180,	0	-5.38	-4.3	2.19	3' UTR	2	5934411	5939109	4699	1
Chr01	6048321	6048558	238	MD01G1010900	MD01G1010900	859	MD01G1010900	PREDICTED: U-box domain-containing protein 28-like [Malus domestica]	GO:0004842(ubiquitin-protein transferase activity);GO:0005737(cytoplasm);GO:0010200(response to chitin);GO:0016567(protein ubiquitination);GO:0016874(ligase activity)	00970(Aminoacyl-tRNA biosynthesis)	0.00093	1	238,	0	-3.03	-2.09	2.75	Exon (MD01G1010900/MD01G1010900, exon 1 of 1)	2	6047462	6048736	1275	1
Chr01	6210760	6211028	269	MD01G1011700	MD01G1011700	2603	MD01G1011700	PREDICTED: uridylate kinase-like [Malus domestica]	GO:0006221(pyrimidine nucleotide biosynthetic process);GO:0009041(uridylate kinase activity);GO:0009507(chloroplast);GO:0033862(UMP kinase activity)	00240(Pyrimidine metabolism)	5e-18	1	269,	0	-17.3	-15.8	1.88	3' UTR	2	6208157	6211117	2961	1
Chr01	6321690	6321894	205	MD01G1012100	MD01G1012100	3153	MD01G1012100	PREDICTED: 50S ribosomal protein L17-like [Malus domestica]	GO:0003735(structural constituent of ribosome);GO:0015934(large ribosomal subunit)	03010(Ribosome)	1.8e-06	1	205,	0	-5.75	-4.65	1.67	3' UTR	2	6318537	6322098	3562	1
Chr01	6383414	6383504	91	MD01G1012600	MD01G1012600	6015	MD01G1012600	PREDICTED: DNA replication licensing factor MCM7-like isoform X1 [Malus domestica]	GO:0000347(THO complex);GO:0003677(DNA binding);GO:0003678(DNA helicase activity);GO:0005515(protein binding);GO:0005524(ATP binding);GO:0005634(nucleus);GO:0005737(cytoplasm);GO:0005829(cytosol);GO:0006268(DNA unwinding involved in DNA replication);GO:0006270(DNA replication initiation);GO:0006351(transcription, DNA-templated);GO:0006355(regulation of transcription, DNA-templated);GO:0007049(cel…	03030(DNA replication)	0.017	1	91,	0	-1.78	-0.952	3.52	3' UTR	2	6377399	6383653	6255	1
Chr01	6503391	6503969	579	MD01G1013400	MD01G1013400	1617	MD01G1013400	PREDICTED: zinc finger CCCH domain-containing protein 38-like [Malus domestica]	GO:0003677(DNA binding);GO:0005634(nucleus);GO:0046872(metal ion binding)	NA	1.6e-19	2	227,223,	0,356	-18.8	-17.3	2.31	Exon (MD01G1013400/MD01G1013400, exon 2 of 5)	2	6501774	6507712	5939	1
Chr01	6504119	6504239	121	MD01G1013400	MD01G1013400	2345	MD01G1013400	PREDICTED: zinc finger CCCH domain-containing protein 38-like [Malus domestica]	GO:0003677(DNA binding);GO:0005634(nucleus);GO:0046872(metal ion binding)	NA	0.00019	1	121,	0	-3.72	-2.73	1.51	Exon (MD01G1013400/MD01G1013400, exon 3 of 5)	2	6501774	6507712	5939	1
Chr01	6504568	6504658	91	MD01G1013400	MD01G1013400	2794	MD01G1013400	PREDICTED: zinc finger CCCH domain-containing protein 38-like [Malus domestica]	GO:0003677(DNA binding);GO:0005634(nucleus);GO:0046872(metal ion binding)	NA	9.5e-05	1	91,	0	-4.02	-3.01	1.48	Exon (MD01G1013400/MD01G1013400, exon 3 of 5)	2	6501774	6507712	5939	1
Chr01	6505527	6505917	391	MD01G1013400	MD01G1013400	3753	MD01G1013400	PREDICTED: zinc finger CCCH domain-containing protein 38-like [Malus domestica]	GO:0003677(DNA binding);GO:0005634(nucleus);GO:0046872(metal ion binding)	NA	5e-12	1	391,	0	-11.3	-10	1.82	Exon (MD01G1013400/MD01G1013400, exon 3 of 5)	2	6501774	6507712	5939	1
Chr01	7625211	7625360	150	MD01G1017000	MD01G1017000	12110	MD01G1017000	PREDICTED: uncharacterized protein LOC103942419 [Pyrus x bretschneideri]	GO:0004519(endonuclease activity);GO:0005739(mitochondrion);GO:0005777(peroxisome);GO:0009507(chloroplast);GO:0010468(regulation of gene expression)	NA	0.0035	1	150,	0	-2.45	-1.56	4.33	3' UTR	2	7613101	7625569	12469	1
Chr01	7781828	7782962	1135	MD01G1017900	MD01G1017900	390	MD01G1017900	PREDICTED: uncharacterized protein sll1770 [Malus domestica]	GO:0005215(transporter activity);GO:0005886(plasma membrane);GO:0006810(transport);GO:0009507(chloroplast);GO:0009941(chloroplast envelope);GO:0016021(integral component of membrane);GO:0034599(cellular response to oxidative stress);GO:0046467(membrane lipid biosynthetic process)	04626(Plant-pathogen interaction)	2e-33	2	225,106,	0,1029	-32.7	-31	1.38	Exon (MD01G1017900/MD01G1017900, exon 1 of 21)	2	7781438	7797571	16134	1
Chr01	7797121	7797541	421	MD01G1017900	MD01G1017900	15683	MD01G1017900	PREDICTED: uncharacterized protein sll1770 [Malus domestica]	GO:0005215(transporter activity);GO:0005886(plasma membrane);GO:0006810(transport);GO:0009507(chloroplast);GO:0009941(chloroplast envelope);GO:0016021(integral component of membrane);GO:0034599(cellular response to oxidative stress);GO:0046467(membrane lipid biosynthetic process)	04626(Plant-pathogen interaction)	1.6e-30	1	421,	0	-29.8	-28.2	1.61	3' UTR	2	7781438	7797571	16134	1
Chr01	8010681	8011231	551	MD01G1018800	MD01G1018800	926	MD01G1018800	PREDICTED: uncharacterized protein LOC103406997 isoform X1 [Malus domestica]	GO:0003674(molecular_function);GO:0008150(biological_process);GO:0009507(chloroplast);GO:0016021(integral component of membrane)	NA	1.6e-07	3	50,92,215,	0,172,336	-6.8	-5.66	1.96	3' UTR	2	8009755	8011438	1684	1
Chr01	8290036	8290124	89	MD01G1020100	MD01G1020100	3534	MD01G1020100	PREDICTED: uncharacterized protein LOC103454794 isoform X1 [Malus domestica]	GO:0003674(molecular_function);GO:0005634(nucleus);GO:0005886(plasma membrane);GO:0008150(biological_process)	NA	2.5e-05	1	89,	0	-4.61	-3.57	1.6	3' UTR	2	8286502	8290386	3885	1
Chr01	8309754	8310259	506	MD01G1020300	MD01G1020300	0	MD01G1020300	PREDICTED: UBP1-associated protein 2A-like [Malus domestica]	GO:0000166(nucleotide binding);GO:0003723(RNA binding);GO:0005515(protein binding);GO:0005634(nucleus);GO:0005737(cytoplasm);GO:0005829(cytosol);GO:0006952(defense response);GO:0008219(cell death);GO:0009693(ethylene biosynthetic process);GO:0009738(abscisic acid-activated signaling pathway);GO:0010150(leaf senescence);GO:0017091(AU-rich element binding);GO:0048255(mRNA stabilization)	03040(Spliceosome)	1e-187	1	506,	0	-187	-184	2.69	5' UTR	2	8309754	8312762	3009	1
Chr01	8310527	8310824	298	MD01G1020300	MD01G1020300	773	MD01G1020300	PREDICTED: UBP1-associated protein 2A-like [Malus domestica]	GO:0000166(nucleotide binding);GO:0003723(RNA binding);GO:0005515(protein binding);GO:0005634(nucleus);GO:0005737(cytoplasm);GO:0005829(cytosol);GO:0006952(defense response);GO:0008219(cell death);GO:0009693(ethylene biosynthetic process);GO:0009738(abscisic acid-activated signaling pathway);GO:0010150(leaf senescence);GO:0017091(AU-rich element binding);GO:0048255(mRNA stabilization)	03040(Spliceosome)	5e-39	1	298,	0	-38.3	-36.5	1.61	Exon (MD01G1020300/MD01G1020300, exon 1 of 2)	2	8309754	8312762	3009	1
Chr01	8311032	8312316	1285	MD01G1020300	MD01G1020300	1278	MD01G1020300	PREDICTED: UBP1-associated protein 2A-like [Malus domestica]	GO:0000166(nucleotide binding);GO:0003723(RNA binding);GO:0005515(protein binding);GO:0005634(nucleus);GO:0005737(cytoplasm);GO:0005829(cytosol);GO:0006952(defense response);GO:0008219(cell death);GO:0009693(ethylene biosynthetic process);GO:0009738(abscisic acid-activated signaling pathway);GO:0010150(leaf senescence);GO:0017091(AU-rich element binding);GO:0048255(mRNA stabilization)	03040(Spliceosome)	1e-30	2	247,22,	0,1263	-30	-28.3	1.61	3' UTR	2	8309754	8312762	3009	1
Chr01	8343852	8344176	325	MD01G1020500	MD01G1020500	5431	MD01G1020500	PREDICTED: LOW QUALITY PROTEIN: ABC transporter F family member 5-like [Malus domestica]	GO:0005215(transporter activity);GO:0005524(ATP binding);GO:0005886(plasma membrane);GO:0006810(transport);GO:0009624(response to nematode);GO:0016887(ATPase activity)	00920(Sulfur metabolism);02010(ABC transporters)	1.5e-06	2	94,143,	0,182	-5.81	-4.71	2.84	3' UTR	2	8338421	8344176	5756	1
Chr01	8381987	8383253	1267	MD01G1021000	MD01G1021000	3797	MD01G1021000	PREDICTED: probable ATP synthase 24 kDa subunit, mitochondrial [Malus domestica]	GO:0005507(copper ion binding);GO:0005730(nucleolus);GO:0005739(mitochondrion);GO:0005753(mitochondrial proton-transporting ATP synthase complex);GO:0008270(zinc ion binding);GO:0009507(chloroplast);GO:0009555(pollen development);GO:0015992(proton transport);GO:0016020(membrane);GO:0045263(proton-transporting ATP synthase complex, coupling factor F(o));GO:0050897(cobalt ion binding)	NA	1.3e-61	3	59,123,234,	0,604,1033	-60.9	-58.9	1.54	3' UTR	2	8378190	8383371	5182	1
Chr01	8904503	8905925	1423	MD01G1022300	MD01G1022300	10854	MD01G1022300	PREDICTED: biotin carboxylase 1, chloroplastic-like [Pyrus x bretschneideri]	GO:0003989(acetyl-CoA carboxylase activity);GO:0006633(fatty acid biosynthetic process)	01200(Carbon metabolism);01212(Fatty acid metabolism);00620(Pyruvate metabolism);00640(Propanoate metabolism);00061(Fatty acid biosynthesis);00253(Tetracycline biosynthesis)	1.4e-05	3	25,72,83,	0,1015,1340	-4.85	-3.79	1.79	Exon (MD01G1022300/MD01G1022300, exon 6 of 16)	2	8893649	8908430	14782	1
Chr01	9097462	9098056	595	MD01G1023900	MD01G1023900	890	MD01G1023900	PREDICTED: UBX domain-containing protein 4 [Malus domestica]	GO:0005515(protein binding);GO:0005739(mitochondrion);GO:0005743(mitochondrial inner membrane);GO:0008150(biological_process);GO:0016021(integral component of membrane);GO:0097035(regulation of membrane lipid distribution);GO:1901612(cardiolipin binding)	NA	7.9e-31	2	356,34,	0,561	-30.1	-28.5	1.99	Exon (MD01G1023900/MD01G1023900, exon 2 of 11)	2	9096572	9102685	6114	1
Chr01	9098371	9100451	2081	MD01G1023900	MD01G1023900	1799	MD01G1023900	PREDICTED: UBX domain-containing protein 4 [Malus domestica]	GO:0005515(protein binding);GO:0005739(mitochondrion);GO:0005743(mitochondrial inner membrane);GO:0008150(biological_process);GO:0016021(integral component of membrane);GO:0097035(regulation of membrane lipid distribution);GO:1901612(cardiolipin binding)	NA	1e-114	5	46,78,93,120,52,	0,194,854,1060,2029	-114	-112	3.32	Exon (MD01G1023900/MD01G1023900, exon 4 of 11)	2	9096572	9102685	6114	1
Chr01	9102326	9102506	181	MD01G1023900	MD01G1023900	5754	MD01G1023900	PREDICTED: UBX domain-containing protein 4 [Malus domestica]	GO:0005515(protein binding);GO:0005739(mitochondrion);GO:0005743(mitochondrial inner membrane);GO:0008150(biological_process);GO:0016021(integral component of membrane);GO:0097035(regulation of membrane lipid distribution);GO:1901612(cardiolipin binding)	NA	5e-07	1	181,	0	-6.3	-5.17	1.79	3' UTR	2	9096572	9102685	6114	1
Chr01	9112386	9112476	91	MD01G1024000	MD01G1024000	2392	MD01G1024000	PREDICTED: uncharacterized protein LOC103437618 [Malus domestica]	GO:0005634(nucleus);GO:0005737(cytoplasm)	NA	0.014	1	91,	0	-1.85	-1.01	1.53	Exon (MD01G1024000/MD01G1024000, exon 3 of 7)	2	9109994	9119637	9644	1
Chr01	9117677	9118140	464	MD01G1024000	MD01G1024000	7683	MD01G1024000	PREDICTED: uncharacterized protein LOC103437618 [Malus domestica]	GO:0005634(nucleus);GO:0005737(cytoplasm)	NA	0.0046	2	49,72,	0,392	-2.34	-1.45	1.43	Exon (MD01G1024000/MD01G1024000, exon 4 of 7)	2	9109994	9119637	9644	1
Chr01	9119188	9119398	211	MD01G1024000	MD01G1024000	9194	MD01G1024000	PREDICTED: uncharacterized protein LOC103437618 [Malus domestica]	GO:0005634(nucleus);GO:0005737(cytoplasm)	NA	0.00017	1	211,	0	-3.77	-2.78	1.71	3' UTR	2	9109994	9119637	9644	1
Chr01	9242441	9242561	121	MD01G1024400	MD01G1024400	3973	MD01G1024400	PREDICTED: bifunctional aspartate aminotransferase and glutamate/aspartate-prephenate aminotransferase-like [Malus domestica]	GO:0004069(L-aspartate:2-oxoglutarate aminotransferase activity);GO:0009095(aromatic amino acid family biosynthetic process, prephenate pathway);GO:0030170(pyridoxal phosphate binding);GO:0033853(aspartate-prephenate aminotransferase activity);GO:0033854(glutamate-prephenate aminotransferase activity);GO:0042802(identical protein binding)	01230(Biosynthesis of amino acids);00350(Tyrosine metabolism);00360(Phenylalanine metabolism);00400(Phenylalanine, tyrosine and tryptophan biosynthesis);00950(Isoquinoline alkaloid biosynthesis);00960(Tropane, piperidine and pyridine alkaloid biosynthesis)	6.6e-07	1	121,	0	-6.18	-5.06	1.68	3' UTR	2	9238468	9242711	4244	1
Chr01	9875291	9875380	90	MD01G1026300	MD01G1026300	1667	MD01G1026300	PREDICTED: uncharacterized protein LOC103433702 [Malus domestica]	GO:0003674(molecular_function);GO:0005634(nucleus);GO:0008150(biological_process)	NA	0.018	1	90,	0	-1.75	-0.922	2.44	Exon (MD01G1026300/MD01G1026300, exon 3 of 3)	2	9873624	9875588	1965	1
Chr01	10237786	10238081	296	MD01G1027400	MD01G1027400	316	MD01G1027400	PREDICTED: PLAT domain-containing protein 3-like [Pyrus x bretschneideri]	GO:0003674(molecular_function);GO:0005576(extracellular region);GO:0005773(vacuole);GO:0005774(vacuolar membrane);GO:0005829(cytosol);GO:0005886(plasma membrane);GO:0008150(biological_process);GO:0009507(chloroplast);GO:0009535(chloroplast thylakoid membrane);GO:0009579(thylakoid)	NA	2.5e-34	1	296,	0	-33.6	-31.9	1.48	Exon (MD01G1027400/MD01G1027400, exon 2 of 2)	2	10237470	10238730	1261	1
Chr01	10457916	10458705	790	MD01G1028100	MD01G1028100	441	MD01G1028100	PREDICTED: uncharacterized protein LOC103408150 [Malus domestica]	GO:0003674(molecular_function);GO:0005768(endosome);GO:0005794(Golgi apparatus);GO:0005802(trans-Golgi network);GO:0008150(biological_process);GO:0016021(integral component of membrane)	NA	7.9e-78	2	711,27,	0,763	-77.1	-75	2.75	3' UTR	2	10457475	10458705	1231	1
Chr01	10498759	10500975	2217	MD01G1028300	MD01G1028300	4724	MD01G1028300	PREDICTED: uncharacterized protein LOC103931922 isoform X1 [Pyrus x bretschneideri]	GO:0005634(nucleus);GO:0005886(plasma membrane);GO:0008150(biological_process)	NA	8.5e-10	2	229,41,	0,2176	-9.07	-7.84	2.24	Exon (MD01G1028300/MD01G1028300, exon 3 of 4)	2	10494035	10501392	7358	1
Chr01	10614604	10615474	871	MD01G1029000	MD01G1029000	89	MD01G1029000	PREDICTED: uncharacterized protein LOC103432653 [Malus domestica]	GO:0003674(molecular_function);GO:0005634(nucleus);GO:0005737(cytoplasm);GO:0008150(biological_process)	NA	1.2e-09	3	133,74,91,	0,249,780	-8.92	-7.69	1.39	Exon (MD01G1029000/MD01G1029000, exon 1 of 4)	2	10614515	10616839	2325	1
Chr01	10615623	10615712	90	MD01G1029000	MD01G1029000	1108	MD01G1029000	PREDICTED: uncharacterized protein LOC103432653 [Malus domestica]	GO:0003674(molecular_function);GO:0005634(nucleus);GO:0005737(cytoplasm);GO:0008150(biological_process)	NA	8.9e-05	1	90,	0	-4.05	-3.04	1.22	Exon (MD01G1029000/MD01G1029000, exon 3 of 4)	2	10614515	10616839	2325	1
Chr01	10616482	10616750	269	MD01G1029000	MD01G1029000	1967	MD01G1029000	PREDICTED: uncharacterized protein LOC103432653 [Malus domestica]	GO:0003674(molecular_function);GO:0005634(nucleus);GO:0005737(cytoplasm);GO:0008150(biological_process)	NA	2.5e-14	1	269,	0	-13.6	-12.3	1.82	3' UTR	2	10614515	10616839	2325	1
Chr01	10747579	10747850	272	MD01G1029800	MD01G1029800	179	MD01G1029800	PREDICTED: CMP-sialic acid transporter 5-like [Malus domestica]	GO:0000139(Golgi membrane);GO:0005338(nucleotide-sugar transmembrane transporter activity);GO:0005351(sugar:proton symporter activity);GO:0005463(UDP-N-acetylgalactosamine transmembrane transporter activity);GO:0005783(endoplasmic reticulum);GO:0008643(carbohydrate transport);GO:0009507(chloroplast);GO:0010584(pollen exine formation);GO:0015780(nucleotide-sugar transport);GO:0015789(UDP-N-acetylg…	NA	1.5e-08	2	85,95,	0,177	-7.81	-6.63	1.46	Exon (MD01G1029800/MD01G1029800, exon 1 of 6)	2	10747400	10750758	3359	1
Chr01	10786744	10787262	519	MD01G1030100	MD01G1030100	0	MD01G1030100	PREDICTED: uncharacterized protein LOC103432780 [Malus domestica]	GO:0003723(RNA binding);GO:0003735(structural constituent of ribosome);GO:0005762(mitochondrial large ribosomal subunit);GO:0032543(mitochondrial translation)	03010(Ribosome)	2e-13	1	519,	0	-12.7	-11.4	1.84	Exon (MD01G1030100/MD01G1030100, exon 1 of 1)	2	10786744	10787262	519	1
Chr01	10938075	10938793	719	MD01G1031100	MD01G1031100	25315	MD01G1031100	PREDICTED: calmodulin-binding transcription activator 3-like [Pyrus x bretschneideri]	GO:0001077(transcriptional activator activity, RNA polymerase II core promoter proximal region sequence-specific binding);GO:0005634(nucleus);GO:0043565(sequence-specific DNA binding);GO:0045944(positive regulation of transcription from RNA polymerase II promoter)	00100(Steroid biosynthesis);00561(Glycerolipid metabolism);00564(Glycerophospholipid metabolism);00565(Ether lipid metabolism);00590(Arachidonic acid metabolism);00591(Linoleic acid metabolism);00592(alpha-Linolenic acid metabolism)	3e-07	3	87,324,69,	0,232,650	-6.52	-5.39	1.95	Exon (MD01G1031100/MD01G1031100, exon 11 of 13)	2	10912760	10939123	26364	1
Chr01	11078579	11079564	986	MD01G1031300	MD01G1031300	379	MD01G1031300	PREDICTED: 50S ribosomal protein L29, chloroplastic-like [Pyrus x bretschneideri]	GO:0022625(cytosolic large ribosomal subunit)	03010(Ribosome)	1e-15	2	130,249,	0,737	-15	-13.6	1.71	3' UTR	2	11078200	11079797	1598	1
Chr01	11301514	11301663	150	MD01G1032400	MD01G1032400	238	MD01G1032400	PREDICTED: lipase 3-like [Malus domestica]	GO:0016787(hydrolase activity)	NA	1.8e-06	1	150,	0	-5.75	-4.66	1.36	Exon (MD01G1032400/MD01G1032400, exon 1 of 4)	2	11301276	11304214	2939	1
Chr01	11303348	11304035	688	MD01G1032400	MD01G1032400	2072	MD01G1032400	PREDICTED: lipase 3-like [Malus domestica]	GO:0016787(hydrolase activity)	NA	1e-05	3	9,68,221,	0,110,467	-4.98	-3.92	1.51	3' UTR	2	11301276	11304214	2939	1
Chr01	11379826	11380001	176	MD01G1032700	MD01G1032700	87	MD01G1032700	PREDICTED: classical arabinogalactan protein 4-like [Malus domestica]	NA	NA	0.014	1	176,	0	-1.85	-1.01	1.64	Exon (MD01G1032700/MD01G1032700, exon 1 of 1)	2	11379739	11380176	438	1
Chr01	11387617	11387878	262	MD01G1032800	MD01G1032800	0	MD01G1032800	PREDICTED: protein DETOXIFICATION 27-like [Malus domestica]	GO:0006855(drug transmembrane transport);GO:0015238(drug transmembrane transporter activity)	NA	5.1e-08	2	9,199,	0,63	-7.29	-6.13	1.79	5' UTR	2	11387617	11393024	5408	1
Chr01	11392178	11392965	788	MD01G1032800	MD01G1032800	4561	MD01G1032800	PREDICTED: protein DETOXIFICATION 27-like [Malus domestica]	GO:0006855(drug transmembrane transport);GO:0015238(drug transmembrane transporter activity)	NA	7.9e-66	3	38,90,198,	0,388,590	-65.1	-63.1	2.2	3' UTR	2	11387617	11393024	5408	1
Chr01	11582030	11582267	238	MD01G1033400	MD01G1033400	3924	MD01G1033400	PREDICTED: F-box protein FBW2-like [Malus domestica]	GO:0004842(ubiquitin-protein transferase activity);GO:0005515(protein binding);GO:0005634(nucleus);GO:0006511(ubiquitin-dependent protein catabolic process);GO:0009737(response to abscisic acid);GO:0010608(posttranscriptional regulation of gene expression);GO:0010629(negative regulation of gene expression);GO:0016567(protein ubiquitination)	NA	0.0003	1	238,	0	-3.53	-2.55	1.33	3' UTR	2	11578106	11582503	4398	1
Chr01	11706715	11706803	89	MD01G1034200	MD01G1034200	1759	MD01G1034200	PREDICTED: ras-related protein Rab11D [Pyrus x bretschneideri]	GO:0005768(endosome)	04144(Endocytosis)	6.3e-06	1	89,	0	-5.2	-4.13	1.27	Exon (MD01G1034200/MD01G1034200, exon 2 of 2)	2	11704956	11707390	2435	1
Chr01	12009161	12009949	789	MD01G1035500	MD01G1035500	3259	MD01G1035500	PREDICTED: serine/threonine-protein kinase rio2-like isoform X1 [Malus domestica]	GO:0004674(protein serine/threonine kinase activity);GO:0005524(ATP binding);GO:0005634(nucleus);GO:0006468(protein phosphorylation)	03008(Ribosome biogenesis in eukaryotes)	1.3e-13	3	25,108,225,	0,110,564	-12.9	-11.6	2.66	3' UTR	2	12005902	12010158	4257	1
Chr01	12019780	12020018	239	MD01G1035600	MD01G1035600	9113	MD01G1035600	PREDICTED: LMBR1 domain-containing protein 2 homolog A-like [Pyrus x bretschneideri]	GO:0003674(molecular_function);GO:0008150(biological_process);GO:0009507(chloroplast);GO:0016021(integral component of membrane)	NA	4.9e-06	1	239,	0	-5.31	-4.23	2.91	3' UTR	2	12010667	12020048	9382	1
Chr01	12254636	12256201	1566	MD01G1036500	MD01G1036500	3129	MD01G1036500	bifunctional riboflavin biosynthesis protein RIBA 1, chloroplastic-like [Malus domestica]	GO:0003935(GTP cyclohydrolase II activity);GO:0005525(GTP binding);GO:0008686(3,4-dihydroxy-2-butanone-4-phosphate synthase activity);GO:0009231(riboflavin biosynthetic process);GO:0009507(chloroplast);GO:0009570(chloroplast stroma);GO:0016020(membrane);GO:0046872(metal ion binding)	00740(Riboflavin metabolism)	0.002	2	70,20,	0,1546	-2.7	-1.78	1.15	Exon (MD01G1036500/MD01G1036500, exon 5 of 7)	2	12251507	12257759	6253	1
Chr01	12256321	12257460	1140	MD01G1036500	MD01G1036500	4814	MD01G1036500	bifunctional riboflavin biosynthesis protein RIBA 1, chloroplastic-like [Malus domestica]	GO:0003935(GTP cyclohydrolase II activity);GO:0005525(GTP binding);GO:0008686(3,4-dihydroxy-2-butanone-4-phosphate synthase activity);GO:0009231(riboflavin biosynthetic process);GO:0009507(chloroplast);GO:0009570(chloroplast stroma);GO:0016020(membrane);GO:0046872(metal ion binding)	00740(Riboflavin metabolism)	5e-17	2	158,380,	0,760	-16.3	-14.9	1.83	3' UTR	2	12251507	12257759	6253	1
Chr01	12319697	12319996	300	MD01G1036600	MD01G1036600	540	MD01G1036600	PREDICTED: ATP-dependent RNA helicase DEAH11, chloroplastic-like isoform X1 [Malus domestica]	GO:0004004(ATP-dependent RNA helicase activity);GO:0005634(nucleus);GO:0005737(cytoplasm);GO:0006396(RNA processing);GO:0044822(poly(A) RNA binding)	03040(Spliceosome)	6.9e-07	1	300,	0	-6.16	-5.04	1.74	Exon (MD01G1036600/MD01G1036600, exon 1 of 3)	2	12319157	12325632	6476	1
Chr01	12321907	12321967	61	MD01G1036600	MD01G1036600	2750	MD01G1036600	PREDICTED: ATP-dependent RNA helicase DEAH11, chloroplastic-like isoform X1 [Malus domestica]	GO:0004004(ATP-dependent RNA helicase activity);GO:0005634(nucleus);GO:0005737(cytoplasm);GO:0006396(RNA processing);GO:0044822(poly(A) RNA binding)	03040(Spliceosome)	0.015	1	61,	0	-1.83	-0.99	1.56	Exon (MD01G1036600/MD01G1036600, exon 2 of 3)	2	12319157	12325632	6476	1
Chr01	12378840	12379017	178	MD01G1036900	MD01G1036900	769	MD01G1036900	PREDICTED: RING-H2 finger protein ATL54-like [Malus domestica]	GO:0043161(proteasome-mediated ubiquitin-dependent protein catabolic process);GO:0061630(ubiquitin protein ligase activity)	00563(Glycosylphosphatidylinositol(GPI)-anchor biosynthesis)	5.8e-06	1	178,	0	-5.24	-4.17	1.93	Exon (MD01G1036900/MD01G1036900, exon 1 of 1)	2	12378071	12379372	1302	1
Chr01	12887147	12887757	611	MD01G1037200	MD01G1037200	891	MD01G1037200	PREDICTED: zinc-finger homeodomain protein 1-like isoform X2 [Malus domestica]	GO:0003677(DNA binding);GO:0003700(transcription factor activity, sequence-specific DNA binding);GO:0005515(protein binding);GO:0005634(nucleus);GO:0006351(transcription, DNA-templated);GO:0006355(regulation of transcription, DNA-templated);GO:0009793(embryo development ending in seed dormancy);GO:0042803(protein homodimerization activity);GO:0046872(metal ion binding)	NA	0.026	2	58,2,	0,609	-1.59	-0.778	2.98	Exon (MD01G1037200/MD01G1037200, exon 1 of 2)	2	12886256	12888351	2096	1
Chr01	13073998	13074588	591	MD01G1037800	MD01G1037800	0	MD01G1037800	PREDICTED: uncharacterized protein LOC103413129 [Malus domestica]	NA	NA	0.00091	3	50,70,27,	0,347,564	-3.04	-2.09	1.31	5' UTR	2	13073998	13074966	969	1
Chr01	13086248	13086634	387	MD01G1037900	MD01G1037900	3079	MD01G1037900	PREDICTED: uncharacterized protein LOC103933066 [Pyrus x bretschneideri]	GO:0003674(molecular_function);GO:0008150(biological_process);GO:0009507(chloroplast);GO:0016021(integral component of membrane)	NA	4e-22	1	387,	0	-21.4	-19.9	2.17	3' UTR	2	13083169	13086694	3526	1
Chr01	13407627	13408243	617	MD01G1038600	MD01G1038600	11730	MD01G1038600	JOINTLESS-like protein [Malus domestica]	GO:0000900(translation repressor activity, nucleic acid binding);GO:0003677(DNA binding);GO:0003700(transcription factor activity, sequence-specific DNA binding);GO:0005515(protein binding);GO:0005634(nucleus);GO:0006351(transcription, DNA-templated);GO:0009266(response to temperature stimulus);GO:0009910(negative regulation of flower development);GO:0010076(maintenance of floral meristem identit…	03060(Protein export)	0.00011	4	7,100,42,30,	0,85,256,587	-3.95	-2.95	1.37	Exon (MD01G1038600/MD01G1038600, exon 4 of 9)	2	13395897	13410209	14313	1
Chr01	13408391	13408451	61	MD01G1038600	MD01G1038600	12494	MD01G1038600	JOINTLESS-like protein [Malus domestica]	GO:0000900(translation repressor activity, nucleic acid binding);GO:0003677(DNA binding);GO:0003700(transcription factor activity, sequence-specific DNA binding);GO:0005515(protein binding);GO:0005634(nucleus);GO:0006351(transcription, DNA-templated);GO:0009266(response to temperature stimulus);GO:0009910(negative regulation of flower development);GO:0010076(maintenance of floral meristem identit…	03060(Protein export)	0.00029	1	61,	0	-3.54	-2.56	1.43	Exon (MD01G1038600/MD01G1038600, exon 8 of 9)	2	13395897	13410209	14313	1
Chr01	13498422	13498692	271	MD01G1039200	MD01G1039200	3386	MD01G1039200	PREDICTED: LOW QUALITY PROTEIN: uncharacterized protein At1g04910 [Malus domestica]	GO:0005794(Golgi apparatus);GO:0008150(biological_process);GO:0016757(transferase activity, transferring glycosyl groups)	00561(Glycerolipid metabolism);00564(Glycerophospholipid metabolism)	4e-29	1	271,	0	-28.4	-26.8	2.27	3' UTR	2	13495036	13498782	3747	1
Chr01	13522006	13522125	120	MD01G1039500	MD01G1039500	983	MD01G1039500	PREDICTED: uncharacterized protein LOC103422922 [Malus domestica]	GO:0003674(molecular_function);GO:0005739(mitochondrion);GO:0008150(biological_process);GO:0009507(chloroplast)	NA	2.3e-10	1	120,	0	-9.64	-8.39	1.31	Exon (MD01G1039500/MD01G1039500, exon 1 of 2)	2	13521023	13523955	2933	1
Chr01	13523568	13523836	269	MD01G1039500	MD01G1039500	2545	MD01G1039500	PREDICTED: uncharacterized protein LOC103422922 [Malus domestica]	GO:0003674(molecular_function);GO:0005739(mitochondrion);GO:0008150(biological_process);GO:0009507(chloroplast)	NA	7.9e-19	1	269,	0	-18.1	-16.7	1.49	3' UTR	2	13521023	13523955	2933	1
Chr01	13783439	13783529	91	MD01G1040900	MD01G1040900	3674	MD01G1040900	PREDICTED: uncharacterized protein LOC103455317 [Malus domestica]	GO:0003674(molecular_function);GO:0005634(nucleus);GO:0008150(biological_process)	NA	0.00055	1	91,	0	-3.26	-2.3	1.38	Exon (MD01G1040900/MD01G1040900, exon 5 of 6)	2	13779765	13784151	4387	1
Chr01	13819894	13820012	119	MD01G1041100	MD01G1041100	3784	MD01G1041100	hypothetical protein PRUPE_ppa008148mg [Prunus persica]	GO:0004029(aldehyde dehydrogenase (NAD) activity);GO:0004491(methylmalonate-semialdehyde dehydrogenase (acylating) activity);GO:0018478(malonate-semialdehyde dehydrogenase (acetylating) activity)	NA	0.00085	1	119,	0	-3.07	-2.12	1.39	3' UTR	2	13816110	13820248	4139	1
Chr01	14060582	14060642	61	MD01G1042400	MD01G1042400	4013	MD01G1042400	PREDICTED: elongator complex protein 4 [Malus domestica]	GO:0005634(nucleus);GO:0005737(cytoplasm);GO:0006351(transcription, DNA-templated);GO:0006355(regulation of transcription, DNA-templated);GO:0006357(regulation of transcription from RNA polymerase II promoter);GO:0008023(transcription elongation factor complex);GO:0008607(phosphorylase kinase regulator activity);GO:0033588(Elongator holoenzyme complex)	NA	0.012	1	61,	0	-1.91	-1.06	1.77	3' UTR	2	14056569	14060880	4312	1
Chr01	14344530	14344781	252	MD01G1044100	MD01G1044100	2729	MD01G1044100	PREDICTED: serine hydroxymethyltransferase, mitochondrial [Pyrus x bretschneideri]	GO:0004372(glycine hydroxymethyltransferase activity);GO:0005515(protein binding);GO:0005634(nucleus);GO:0005739(mitochondrion);GO:0005759(mitochondrial matrix);GO:0005829(cytosol);GO:0005886(plasma membrane);GO:0006544(glycine metabolic process);GO:0006563(L-serine metabolic process);GO:0007623(circadian rhythm);GO:0008266(poly(U) RNA binding);GO:0009409(response to cold);GO:0009416(response to …	01200(Carbon metabolism);01230(Biosynthesis of amino acids);00630(Glyoxylate and dicarboxylate metabolism);00260(Glycine, serine and threonine metabolism);00460(Cyanoamino acid metabolism);00670(One carbon pool by folate)	1.6e-41	2	76,43,	0,209	-40.8	-39	1.12	Exon (MD01G1044100/MD01G1044100, exon 9 of 16)	2	14341801	14346792	4992	1
Chr01	14345940	14346615	676	MD01G1044100	MD01G1044100	4139	MD01G1044100	PREDICTED: serine hydroxymethyltransferase, mitochondrial [Pyrus x bretschneideri]	GO:0004372(glycine hydroxymethyltransferase activity);GO:0005515(protein binding);GO:0005634(nucleus);GO:0005739(mitochondrion);GO:0005759(mitochondrial matrix);GO:0005829(cytosol);GO:0005886(plasma membrane);GO:0006544(glycine metabolic process);GO:0006563(L-serine metabolic process);GO:0007623(circadian rhythm);GO:0008266(poly(U) RNA binding);GO:0009409(response to cold);GO:0009416(response to …	01200(Carbon metabolism);01230(Biosynthesis of amino acids);00630(Glyoxylate and dicarboxylate metabolism);00260(Glycine, serine and threonine metabolism);00460(Cyanoamino acid metabolism);00670(One carbon pool by folate)	1e-129	2	66,143,	0,533	-129	-127	1.35	3' UTR	2	14341801	14346792	4992	1
Chr01	14355731	14355969	239	MD01G1044200	MD01G1044200	149	MD01G1044200	PREDICTED: probable cytosolic oligopeptidase A isoform X1 [Malus domestica]	GO:0004222(metalloendopeptidase activity);GO:0006518(peptide metabolic process);GO:0009507(chloroplast)	NA	2e-37	1	239,	0	-36.7	-35	1.56	Exon (MD01G1044200/MD01G1044200, exon 1 of 17)	2	14355582	14363310	7729	1
Chr01	14357684	14357773	90	MD01G1044200	MD01G1044200	2102	MD01G1044200	PREDICTED: probable cytosolic oligopeptidase A isoform X1 [Malus domestica]	GO:0004222(metalloendopeptidase activity);GO:0006518(peptide metabolic process);GO:0009507(chloroplast)	NA	1.4e-06	1	90,	0	-5.86	-4.75	1.21	Exon (MD01G1044200/MD01G1044200, exon 5 of 17)	2	14355582	14363310	7729	1
Chr01	14362781	14363251	471	MD01G1044200	MD01G1044200	7199	MD01G1044200	PREDICTED: probable cytosolic oligopeptidase A isoform X1 [Malus domestica]	GO:0004222(metalloendopeptidase activity);GO:0006518(peptide metabolic process);GO:0009507(chloroplast)	NA	5e-30	2	25,304,	0,167	-29.3	-27.6	1.68	3' UTR	2	14355582	14363310	7729	1
Chr01	14397982	14398040	59	MD01G1044400	MD01G1044400	1174	MD01G1044400	hypothetical protein PRUPE_ppa014091mg [Prunus persica]	GO:0000902(cell morphogenesis);GO:0005515(protein binding);GO:0005737(cytoplasm);GO:0005856(cytoskeleton);GO:0005886(plasma membrane);GO:0007163(establishment or maintenance of cell polarity);GO:0010090(trichome morphogenesis);GO:0030041(actin filament polymerization);GO:0031209(SCAR complex);GO:0042802(identical protein binding);GO:0045010(actin nucleation);GO:0071944(cell periphery)	NA	0.00028	1	59,	0	-3.56	-2.58	1.36	Exon (MD01G1044400/MD01G1044400, exon 2 of 2)	2	14396808	14398329	1522	1
Chr01	14424970	14425464	495	MD01G1044700	MD01G1044700	0	MD01G1044700	PREDICTED: uncharacterized protein At4g37920, chloroplastic-like [Malus domestica]	GO:0003674(molecular_function);GO:0008150(biological_process);GO:0009507(chloroplast);GO:0009535(chloroplast thylakoid membrane);GO:0009941(chloroplast envelope)	NA	0.0078	2	123,56,	0,439	-2.11	-1.24	1.52	5' UTR	2	14424970	14427610	2641	1
Chr01	14426735	14427521	787	MD01G1044700	MD01G1044700	1765	MD01G1044700	PREDICTED: uncharacterized protein At4g37920, chloroplastic-like [Malus domestica]	GO:0003674(molecular_function);GO:0008150(biological_process);GO:0009507(chloroplast);GO:0009535(chloroplast thylakoid membrane);GO:0009941(chloroplast envelope)	NA	8.3e-08	2	159,523,	0,264	-7.08	-5.92	1.49	3' UTR	2	14424970	14427610	2641	1
Chr01	14446044	14446792	749	MD01G1044900	MD01G1044900	4446	MD01G1044900	PREDICTED: glycine-rich domain-containing protein 1 isoform X1 [Malus domestica]	GO:0003674(molecular_function);GO:0005634(nucleus);GO:0005737(cytoplasm);GO:0005886(plasma membrane);GO:0006970(response to osmotic stress);GO:0009738(abscisic acid-activated signaling pathway)	NA	0	1	749,	0	-800	-Inf	7.08	3' UTR	2	14441598	14446972	5375	1
Chr01	14638156	14638423	268	MD01G1045800	MD01G1045800	4709	MD01G1045800	ARF domain class transcription factor [Malus domestica]	GO:0003700(transcription factor activity, sequence-specific DNA binding);GO:0005634(nucleus);GO:0006351(transcription, DNA-templated);GO:0006355(regulation of transcription, DNA-templated);GO:0009733(response to auxin);GO:0009734(auxin-activated signaling pathway)	04075(Plant hormone signal transduction)	7.9e-56	1	268,	0	-55.1	-53.2	1.92	3' UTR	2	14633447	14638572	5126	1
Chr01	14673421	14674265	845	MD01G1045900	MD01G1045900	360	MD01G1045900	PREDICTED: uncharacterized protein LOC103417568 [Malus domestica]	GO:0004842(ubiquitin-protein transferase activity);GO:0005634(nucleus);GO:0005886(plasma membrane);GO:0008270(zinc ion binding);GO:0009506(plasmodesma);GO:0010197(polar nucleus fusion)	NA	1e-167	2	480,241,	0,604	-167	-164	4.53	5' UTR	2	14673061	14676574	3514	1
Chr01	14675554	14675734	181	MD01G1045900	MD01G1045900	2493	MD01G1045900	PREDICTED: uncharacterized protein LOC103417568 [Malus domestica]	GO:0004842(ubiquitin-protein transferase activity);GO:0005634(nucleus);GO:0005886(plasma membrane);GO:0008270(zinc ion binding);GO:0009506(plasmodesma);GO:0010197(polar nucleus fusion)	NA	0.0003	1	181,	0	-3.52	-2.54	1.61	Exon (MD01G1045900/MD01G1045900, exon 2 of 2)	2	14673061	14676574	3514	1
Chr01	14714378	14715683	1306	MD01G1046200	MD01G1046200	646	MD01G1046200	phosphoenolpyruvate carboxykinase [Malus domestica]	GO:0004612(phosphoenolpyruvate carboxykinase (ATP) activity);GO:0005829(cytosol);GO:0006094(gluconeogenesis)	01200(Carbon metabolism);00010(Glycolysis / Gluconeogenesis);00020(Citrate cycle (TCA cycle));00620(Pyruvate metabolism);00710(Carbon fixation in photosynthetic organisms)	5e-37	2	259,159,	0,1147	-36.3	-34.6	2.14	Exon (MD01G1046200/MD01G1046200, exon 3 of 14)	2	14713732	14719690	5959	1
Chr01	14719362	14719511	150	MD01G1046200	MD01G1046200	5630	MD01G1046200	phosphoenolpyruvate carboxykinase [Malus domestica]	GO:0004612(phosphoenolpyruvate carboxykinase (ATP) activity);GO:0005829(cytosol);GO:0006094(gluconeogenesis)	01200(Carbon metabolism);00010(Glycolysis / Gluconeogenesis);00020(Citrate cycle (TCA cycle));00620(Pyruvate metabolism);00710(Carbon fixation in photosynthetic organisms)	2e-07	1	150,	0	-6.69	-5.55	1.47	3' UTR	2	14713732	14719690	5959	1
Chr01	14740674	14741641	968	MD01G1046400	MD01G1046400	3640	MD01G1046400	PREDICTED: protein SPT2 homolog isoform X3 [Malus domestica]	GO:0003674(molecular_function);GO:0008150(biological_process)	NA	1e-119	3	48,84,288,	0,468,680	-119	-116	2.15	3' UTR	2	14737034	14741911	4878	1
Chr01	14770526	14770733	208	MD01G1046500	MD01G1046500	23403	MD01G1046500	hypothetical protein PRUPE_ppa002460mg [Prunus persica]	GO:0009011(starch synthase activity);GO:0009507(chloroplast);GO:0016740(transferase activity)	00500(Starch and sucrose metabolism)	1.3e-12	1	208,	0	-11.9	-10.6	2.52	3' UTR	2	14747123	14771000	23878	1
Chr01	14781280	14781459	180	MD01G1046700	MD01G1046700	2341	MD01G1046700	PREDICTED: 2-alkenal reductase (NADP(+)-dependent)-like [Prunus mume]	GO:0005737(cytoplasm);GO:0008270(zinc ion binding);GO:0016491(oxidoreductase activity);GO:0055114(oxidation-reduction process)	NA	6.5e-10	1	180,	0	-9.19	-7.96	1.62	3' UTR	2	14778939	14781459	2521	1
Chr01	14838523	14839235	713	MD01G1046900	MD01G1046900	1893	MD01G1046900	PREDICTED: kinesin-like protein KIF19 [Malus domestica]	GO:0003777(microtubule motor activity);GO:0005871(kinesin complex);GO:0007018(microtubule-based movement);GO:0016887(ATPase activity)	04144(Endocytosis)	0.00015	2	41,139,	0,574	-3.83	-2.83	1.89	Exon (MD01G1046900/MD01G1046900, exon 7 of 14)	2	14836630	14842481	5852	1
Chr01	14844230	14844469	240	MD01G1047000	MD01G1047000	119	MD01G1047000	PREDICTED: COMPASS-like H3K4 histone methylase component WDR5A isoform X1 [Malus domestica]	GO:0000166(nucleotide binding);GO:0005634(nucleus);GO:0005834(heterotrimeric G-protein complex);GO:0007186(G-protein coupled receptor signaling pathway);GO:0008168(methyltransferase activity);GO:0010228(vegetative to reproductive phase transition of meristem);GO:0032259(methylation);GO:0042393(histone binding);GO:0048188(Set1C/COMPASS complex)	NA	1.5e-09	1	240,	0	-8.82	-7.6	1.99	Exon (MD01G1047000/MD01G1047000, exon 1 of 2)	2	14844111	14846867	2757	1
Chr01	15167301	15167508	208	MD01G1048600	MD01G1048600	2018	MD01G1048600	PREDICTED: digalactosyldiacylglycerol synthase 2, chloroplastic [Malus domestica]	GO:0008194(UDP-glycosyltransferase activity);GO:0009247(glycolipid biosynthetic process);GO:0009507(chloroplast);GO:0009707(chloroplast outer membrane);GO:0016036(cellular response to phosphate starvation);GO:0016757(transferase activity, transferring glycosyl groups);GO:0019375(galactolipid biosynthetic process);GO:0035250(UDP-galactosyltransferase activity);GO:0046481(digalactosyldiacylglycerol…	00561(Glycerolipid metabolism)	5e-14	1	208,	0	-13.3	-11.9	1.39	Exon (MD01G1048600/MD01G1048600, exon 4 of 5)	2	15165283	15168759	3477	1
Chr01	15168433	15168641	209	MD01G1048600	MD01G1048600	3150	MD01G1048600	PREDICTED: digalactosyldiacylglycerol synthase 2, chloroplastic [Malus domestica]	GO:0008194(UDP-glycosyltransferase activity);GO:0009247(glycolipid biosynthetic process);GO:0009507(chloroplast);GO:0009707(chloroplast outer membrane);GO:0016036(cellular response to phosphate starvation);GO:0016757(transferase activity, transferring glycosyl groups);GO:0019375(galactolipid biosynthetic process);GO:0035250(UDP-galactosyltransferase activity);GO:0046481(digalactosyldiacylglycerol…	00561(Glycerolipid metabolism)	5e-14	1	209,	0	-13.3	-12	1.61	3' UTR	2	15165283	15168759	3477	1
Chr01	15379904	15380416	513	MD01G1050500	MD01G1050500	1842	MD01G1050500	PREDICTED: plant UBX domain-containing protein 9-like isoform X1 [Malus domestica]	GO:0003674(molecular_function);GO:0005575(cellular_component);GO:0008150(biological_process)	01210(2-Oxocarboxylic acid metabolism);01230(Biosynthesis of amino acids);00650(Butanoate metabolism);00660(C5-Branched dibasic acid metabolism);00290(Valine, leucine and isoleucine biosynthesis);00770(Pantothenate and CoA biosynthesis)	0.00015	2	73,77,	0,436	-3.82	-2.83	1.46	Exon (MD01G1050500/MD01G1050500, exon 5 of 11)	2	15378062	15382970	4909	1
Chr01	15382584	15382733	150	MD01G1050500	MD01G1050500	4522	MD01G1050500	PREDICTED: plant UBX domain-containing protein 9-like isoform X1 [Malus domestica]	GO:0003674(molecular_function);GO:0005575(cellular_component);GO:0008150(biological_process)	01210(2-Oxocarboxylic acid metabolism);01230(Biosynthesis of amino acids);00650(Butanoate metabolism);00660(C5-Branched dibasic acid metabolism);00290(Valine, leucine and isoleucine biosynthesis);00770(Pantothenate and CoA biosynthesis)	1e-05	1	150,	0	-5	-3.94	1.96	3' UTR	2	15378062	15382970	4909	1
Chr01	15476952	15477160	209	MD01G1051100	MD01G1051100	3838	MD01G1051100	PREDICTED: F-box protein At4g00755-like [Malus domestica]	GO:0003674(molecular_function);GO:0005634(nucleus);GO:0008150(biological_process)	NA	2.5e-26	1	209,	0	-25.6	-24	1.32	3' UTR	2	15473114	15477578	4465	1
Chr01	15593829	15594129	301	MD01G1051700	MD01G1051700	2990	MD01G1051700	PREDICTED: beta-galactosidase 8-like [Malus domestica]	GO:0004565(beta-galactosidase activity);GO:0005618(cell wall);GO:0005773(vacuole)	00052(Galactose metabolism);00600(Sphingolipid metabolism);00531(Glycosaminoglycan degradation);00604(Glycosphingolipid biosynthesis - ganglio series);00511(Other glycan degradation)	3.2e-11	1	301,	0	-10.5	-9.24	2.08	3' UTR	2	15590839	15594189	3351	1
Chr01	15715798	15715947	150	MD01G1052300	MD01G1052300	2067	MD01G1052300	PREDICTED: uncharacterized protein LOC103400976 [Malus domestica]	GO:0003674(molecular_function);GO:0005747(mitochondrial respiratory chain complex I);GO:0009853(photorespiration);GO:0016021(integral component of membrane);GO:0031966(mitochondrial membrane);GO:0045271(respiratory chain complex I)	NA	1.3e-07	1	150,	0	-6.89	-5.74	1.58	3' UTR	2	15713731	15716185	2455	1
Chr01	15724589	15724709	121	MD01G1052400	MD01G1052400	6300	MD01G1052400	PREDICTED: NAD-dependent malic enzyme 59 kDa isoform, mitochondrial-like [Malus domestica]	GO:0004470(malic enzyme activity);GO:0004471(malate dehydrogenase (decarboxylating) (NAD+) activity);GO:0005515(protein binding);GO:0005524(ATP binding);GO:0005739(mitochondrion);GO:0006108(malate metabolic process);GO:0008270(zinc ion binding);GO:0008948(oxaloacetate decarboxylase activity);GO:0009507(chloroplast);GO:0016652(oxidoreductase activity, acting on NAD(P)H, NAD(P) as acceptor);GO:0042…	01200(Carbon metabolism);00620(Pyruvate metabolism);00710(Carbon fixation in photosynthetic organisms)	4e-06	1	121,	0	-5.4	-4.32	1.54	3' UTR	2	15718289	15724888	6600	1
Chr01	15822260	15822478	219	MD01G1053200	MD01G1053200	210	MD01G1053200	PREDICTED: (+)-neomenthol dehydrogenase-like isoform X2 [Malus domestica]	GO:0005737(cytoplasm);GO:0009505(plant-type cell wall);GO:0016491(oxidoreductase activity)	00902(Monoterpenoid biosynthesis)	0.00026	2	9,111,	0,108	-3.59	-2.61	1.28	Exon (MD01G1053200/MD01G1053200, exon 1 of 5)	2	15822050	15824174	2125	1
Chr01	15823785	15823994	210	MD01G1053200	MD01G1053200	1735	MD01G1053200	PREDICTED: (+)-neomenthol dehydrogenase-like isoform X2 [Malus domestica]	GO:0005737(cytoplasm);GO:0009505(plant-type cell wall);GO:0016491(oxidoreductase activity)	00902(Monoterpenoid biosynthesis)	4e-13	1	210,	0	-12.4	-11.1	1.64	3' UTR	2	15822050	15824174	2125	1
Chr01	15832039	15832306	268	MD01G1053400	MD01G1053400	3223	MD01G1053400	PREDICTED: phosphomannomutase [Malus domestica]	GO:0004615(phosphomannomutase activity);GO:0005515(protein binding);GO:0005737(cytoplasm);GO:0005829(cytosol);GO:0009298(GDP-mannose biosynthetic process);GO:0009651(response to salt stress);GO:0019307(mannose biosynthetic process);GO:0019853(L-ascorbic acid biosynthetic process)	00051(Fructose and mannose metabolism);00520(Amino sugar and nucleotide sugar metabolism)	1.6e-14	2	7,82,	0,186	-13.8	-12.5	1.19	3' UTR	2	15828816	15832541	3726	1
Chr01	15894454	15894632	179	MD01G1054400	MD01G1054400	9666	MD01G1054400	hypothetical protein PRUPE_ppa002638mg [Prunus persica]	GO:0005634(nucleus);GO:0008150(biological_process)	NA	0.00079	1	179,	0	-3.1	-2.15	1.66	3' UTR	2	15884788	15894899	10112	1
Chr01	15966980	15967129	150	MD01G1055100	MD01G1055100	10611	MD01G1055100	PREDICTED: tRNA-specific adenosine deaminase 1 [Malus domestica]	GO:0003723(RNA binding);GO:0004000(adenosine deaminase activity);GO:0005634(nucleus);GO:0006396(RNA processing)	NA	0.0063	1	150,	0	-2.2	-1.32	1.81	3' UTR	2	15956369	15967398	11030	1
Chr01	16040898	16041107	210	MD01G1055400	MD01G1055400	3357	MD01G1055400	PREDICTED: protein QUIRKY-like [Malus domestica]	GO:0005509(calcium ion binding);GO:0005544(calcium-dependent phospholipid binding);GO:0005886(plasma membrane)	NA	6.3e-05	1	210,	0	-4.2	-3.18	1.33	Exon (MD01G1055400/MD01G1055400, exon 2 of 2)	2	16037541	16042544	5004	1
Chr01	16042275	16042514	240	MD01G1055400	MD01G1055400	4734	MD01G1055400	PREDICTED: protein QUIRKY-like [Malus domestica]	GO:0005509(calcium ion binding);GO:0005544(calcium-dependent phospholipid binding);GO:0005886(plasma membrane)	NA	7.9e-12	1	240,	0	-11.1	-9.81	1.82	3' UTR	2	16037541	16042544	5004	1
Chr01	16225943	16226239	297	MD01G1057600	MD01G1057600	89	MD01G1057600	PREDICTED: UPF0187 protein At3g61320, chloroplastic-like [Pyrus x bretschneideri]	GO:0003674(molecular_function);GO:0008150(biological_process);GO:0009507(chloroplast);GO:0009533(chloroplast stromal thylakoid);GO:0016021(integral component of membrane);GO:0031969(chloroplast membrane);GO:0042548(regulation of photosynthesis, light reaction)	NA	2.5e-26	1	297,	0	-25.6	-24	1.55	5' UTR	2	16225854	16228978	3125	1
Chr01	16228652	16228800	149	MD01G1057600	MD01G1057600	2798	MD01G1057600	PREDICTED: UPF0187 protein At3g61320, chloroplastic-like [Pyrus x bretschneideri]	GO:0003674(molecular_function);GO:0008150(biological_process);GO:0009507(chloroplast);GO:0009533(chloroplast stromal thylakoid);GO:0016021(integral component of membrane);GO:0031969(chloroplast membrane);GO:0042548(regulation of photosynthesis, light reaction)	NA	1.3e-10	1	149,	0	-9.89	-8.64	1.44	3' UTR	2	16225854	16228978	3125	1
Chr01	16303565	16303803	239	MD01G1059200	MD01G1059200	2935	MD01G1059200	PREDICTED: uncharacterized protein LOC103932523 [Pyrus x bretschneideri]	GO:0004806(triglyceride lipase activity);GO:0005516(calmodulin binding);GO:0005886(plasma membrane);GO:0006629(lipid metabolic process);GO:0016042(lipid catabolic process);GO:0016787(hydrolase activity)	NA	5.2e-08	1	239,	0	-7.28	-6.11	1.56	3' UTR	2	16300630	16303981	3352	1
Chr01	16357535	16357683	149	MD01G1059700	MD01G1059700	712	MD01G1059700	PREDICTED: LEAF RUST 10 DISEASE-RESISTANCE LOCUS RECEPTOR-LIKE PROTEIN KINASE-like 2.1 [Pyrus x bretschneideri]	GO:0005886(plasma membrane)	00520(Amino sugar and nucleotide sugar metabolism)	0.014	1	149,	0	-1.84	-1	2.44	Exon (MD01G1059700/MD01G1059700, exon 1 of 6)	2	16356823	16364269	7447	1
Chr01	16363824	16364150	327	MD01G1059700	MD01G1059700	7001	MD01G1059700	PREDICTED: LEAF RUST 10 DISEASE-RESISTANCE LOCUS RECEPTOR-LIKE PROTEIN KINASE-like 2.1 [Pyrus x bretschneideri]	GO:0005886(plasma membrane)	00520(Amino sugar and nucleotide sugar metabolism)	7.9e-12	1	327,	0	-11.1	-9.82	1.37	Exon (MD01G1059700/MD01G1059700, exon 6 of 6)	2	16356823	16364269	7447	1
Chr01	16388035	16388154	120	MD01G1060200	MD01G1060200	1030	MD01G1060200	PREDICTED: transcription factor EGL1-like [Pyrus x bretschneideri]	GO:0001708(cell fate specification);GO:0003677(DNA binding);GO:0003700(transcription factor activity, sequence-specific DNA binding);GO:0005515(protein binding);GO:0005634(nucleus);GO:0006351(transcription, DNA-templated);GO:0006355(regulation of transcription, DNA-templated);GO:0007275(multicellular organism development);GO:0009957(epidermal cell fate specification);GO:0010091(trichome branching…	04075(Plant hormone signal transduction)	0.018	1	120,	0	-1.75	-0.917	1.2	Exon (MD01G1060200/MD01G1060200, exon 2 of 8)	2	16387005	16391038	4034	1
Chr01	16389846	16390115	270	MD01G1060200	MD01G1060200	2841	MD01G1060200	PREDICTED: transcription factor EGL1-like [Pyrus x bretschneideri]	GO:0001708(cell fate specification);GO:0003677(DNA binding);GO:0003700(transcription factor activity, sequence-specific DNA binding);GO:0005515(protein binding);GO:0005634(nucleus);GO:0006351(transcription, DNA-templated);GO:0006355(regulation of transcription, DNA-templated);GO:0007275(multicellular organism development);GO:0009957(epidermal cell fate specification);GO:0010091(trichome branching…	04075(Plant hormone signal transduction)	6e-08	2	7,142,	0,128	-7.22	-6.06	1.36	Exon (MD01G1060200/MD01G1060200, exon 6 of 8)	2	16387005	16391038	4034	1
Chr01	16468630	16468876	247	MD01G1061100	MD01G1061100	450	MD01G1061100	PREDICTED: DEAD-box ATP-dependent RNA helicase 28-like [Pyrus x bretschneideri]	GO:0004004(ATP-dependent RNA helicase activity);GO:0006413(translational initiation);GO:0007059(chromosome segregation);GO:0010468(regulation of gene expression);GO:0010501(RNA secondary structure unwinding);GO:0036464(cytoplasmic ribonucleoprotein granule)	03040(Spliceosome)	0.019	2	97,24,	0,223	-1.71	-0.89	1.53	Exon (MD01G1061100/MD01G1061100, exon 1 of 20)	2	16468180	16475760	7581	1
Chr01	16473672	16474884	1213	MD01G1061100	MD01G1061100	5492	MD01G1061100	PREDICTED: DEAD-box ATP-dependent RNA helicase 28-like [Pyrus x bretschneideri]	GO:0004004(ATP-dependent RNA helicase activity);GO:0006413(translational initiation);GO:0007059(chromosome segregation);GO:0010468(regulation of gene expression);GO:0010501(RNA secondary structure unwinding);GO:0036464(cytoplasmic ribonucleoprotein granule)	03040(Spliceosome)	7.6e-06	4	80,99,75,106,	0,724,919,1107	-5.12	-4.05	1.66	Exon (MD01G1061100/MD01G1061100, exon 16 of 20)	2	16468180	16475760	7581	1
Chr01	16505022	16505411	390	MD01G1061400	MD01G1061400	510	MD01G1061400	PREDICTED: U-box domain-containing protein 33-like isoform X1 [Pyrus x bretschneideri]	GO:0004674(protein serine/threonine kinase activity);GO:0004842(ubiquitin-protein transferase activity);GO:0005524(ATP binding);GO:0005886(plasma membrane);GO:0006468(protein phosphorylation);GO:0016301(kinase activity);GO:0016567(protein ubiquitination);GO:0016874(ligase activity)	04626(Plant-pathogen interaction)	1.3e-32	1	390,	0	-31.9	-30.3	2.62	5' UTR	2	16504512	16510997	6486	1
Chr01	16505979	16507368	1390	MD01G1061400	MD01G1061400	1467	MD01G1061400	PREDICTED: U-box domain-containing protein 33-like isoform X1 [Pyrus x bretschneideri]	GO:0004674(protein serine/threonine kinase activity);GO:0004842(ubiquitin-protein transferase activity);GO:0005524(ATP binding);GO:0005886(plasma membrane);GO:0006468(protein phosphorylation);GO:0016301(kinase activity);GO:0016567(protein ubiquitination);GO:0016874(ligase activity)	04626(Plant-pathogen interaction)	6.3e-13	4	43,122,105,121,	0,328,919,1269	-12.2	-10.9	1.85	Exon (MD01G1061400/MD01G1061400, exon 2 of 9)	2	16504512	16510997	6486	1
Chr01	16507870	16508683	814	MD01G1061400	MD01G1061400	3358	MD01G1061400	PREDICTED: U-box domain-containing protein 33-like isoform X1 [Pyrus x bretschneideri]	GO:0004674(protein serine/threonine kinase activity);GO:0004842(ubiquitin-protein transferase activity);GO:0005524(ATP binding);GO:0005886(plasma membrane);GO:0006468(protein phosphorylation);GO:0016301(kinase activity);GO:0016567(protein ubiquitination);GO:0016874(ligase activity)	04626(Plant-pathogen interaction)	2e-82	2	110,311,	0,503	-81.7	-79.6	2.57	Exon (MD01G1061400/MD01G1061400, exon 6 of 9)	2	16504512	16510997	6486	1
Chr01	16510727	16510847	121	MD01G1061400	MD01G1061400	6215	MD01G1061400	PREDICTED: U-box domain-containing protein 33-like isoform X1 [Pyrus x bretschneideri]	GO:0004674(protein serine/threonine kinase activity);GO:0004842(ubiquitin-protein transferase activity);GO:0005524(ATP binding);GO:0005886(plasma membrane);GO:0006468(protein phosphorylation);GO:0016301(kinase activity);GO:0016567(protein ubiquitination);GO:0016874(ligase activity)	04626(Plant-pathogen interaction)	0.00021	1	121,	0	-3.68	-2.69	1.58	3' UTR	2	16504512	16510997	6486	1
Chr01	16599086	16599176	91	MD01G1061800	MD01G1061800	1435	MD01G1061800	PREDICTED: receptor-like protein 12 [Malus domestica]	GO:0005618(cell wall);GO:0006952(defense response);GO:0007165(signal transduction);GO:0050832(defense response to fungus)	04626(Plant-pathogen interaction)	0.0019	1	91,	0	-2.73	-1.81	1.3	Exon (MD01G1061800/MD01G1061800, exon 1 of 3)	2	16597651	16601367	3717	1
Chr01	16674377	16676179	1803	MD01G1062800	MD01G1062800	207	MD01G1062800	aquaporin PIP1-1 [Malus domestica]	GO:0005739(mitochondrion);GO:0005773(vacuole);GO:0005886(plasma membrane);GO:0005887(integral component of plasma membrane);GO:0006810(transport);GO:0006833(water transport);GO:0009414(response to water deprivation);GO:0009506(plasmodesma);GO:0009941(chloroplast envelope);GO:0009992(cellular water homeostasis);GO:0015250(water channel activity);GO:0015254(glycerol channel activity);GO:0016020(mem…	00531(Glycosaminoglycan degradation)	2.5e-24	3	369,296,18,	0,1069,1785	-23.6	-22.1	1.41	5' UTR	2	16674170	16676813	2644	1
Chr01	16681704	16682368	665	MD01G1063000	MD01G1063000	1415	MD01G1063000	PREDICTED: uncharacterized protein LOC103404604 [Malus domestica]	GO:0003674(molecular_function);GO:0005575(cellular_component);GO:0008150(biological_process)	NA	8.1e-05	3	18,103,269,	0,214,396	-4.09	-3.08	1.41	3' UTR	2	16680289	16682608	2320	1
Chr01	16837055	16837338	284	MD01G1064500	MD01G1064500	1754	MD01G1064500	PREDICTED: uncharacterized protein LOC103932258 [Pyrus x bretschneideri]	GO:0005634(nucleus);GO:0006109(regulation of carbohydrate metabolic process);GO:0009745(sucrose mediated signaling)	NA	0.013	2	79,98,	0,186	-1.89	-1.05	4.88	3' UTR	2	16835301	16837338	2038	1
Chr01	16869787	16870117	331	MD01G1064800	MD01G1064800	5341	MD01G1064800	PREDICTED: ascorbate transporter, chloroplastic-like [Malus domestica]	GO:0005315(inorganic phosphate transmembrane transporter activity);GO:0009536(plastid);GO:0016021(integral component of membrane);GO:0098656(anion transmembrane transport)	NA	1e-127	1	331,	0	-127	-124	2.21	3' UTR	2	16864446	16870416	5971	1
Chr01	16870206	16870386	181	MD01G1064800	MD01G1064800	5760	MD01G1064800	PREDICTED: ascorbate transporter, chloroplastic-like [Malus domestica]	GO:0005315(inorganic phosphate transmembrane transporter activity);GO:0009536(plastid);GO:0016021(integral component of membrane);GO:0098656(anion transmembrane transport)	NA	0.00093	1	181,	0	-3.03	-2.09	1.95	3' UTR	2	16864446	16870416	5971	1
Chr01	16893532	16893678	147	MD01G1065200	MD01G1065200	742	MD01G1065200	PREDICTED: uncharacterized protein LOC103957377 [Pyrus x bretschneideri]	GO:0000149(SNARE binding);GO:0000323(lytic vacuole);GO:0005768(endosome);GO:0035493(SNARE complex assembly);GO:0060627(regulation of vesicle-mediated transport)	NA	1e-15	1	147,	0	-15	-13.6	1.27	Exon (MD01G1065200/MD01G1065200, exon 3 of 8)	2	16892790	16894981	2192	1
Chr01	16894322	16894718	397	MD01G1065200	MD01G1065200	1532	MD01G1065200	PREDICTED: uncharacterized protein LOC103957377 [Pyrus x bretschneideri]	GO:0000149(SNARE binding);GO:0000323(lytic vacuole);GO:0005768(endosome);GO:0035493(SNARE complex assembly);GO:0060627(regulation of vesicle-mediated transport)	NA	6.5e-07	3	54,77,75,	0,143,322	-6.19	-5.07	1.23	Exon (MD01G1065200/MD01G1065200, exon 6 of 8)	2	16892790	16894981	2192	1
Chr01	16940121	16941187	1067	MD01G1065600	MD01G1065600	3994	MD01G1065600	L-3-cyanoalanine synthase 2, mitochondrial [Malus domestica]	GO:0009836(fruit ripening, climacteric);GO:0050017(L-3-cyanoalanine synthase activity)	01200(Carbon metabolism);01230(Biosynthesis of amino acids);00920(Sulfur metabolism);00270(Cysteine and methionine metabolism);00460(Cyanoamino acid metabolism)	2.5e-37	6	31,52,80,60,81,142,	0,138,319,517,657,925	-36.6	-34.9	1.74	3' UTR	2	16936127	16941633	5507	1
Chr01	16965398	16965488	91	MD01G1065800	MD01G1065800	478	MD01G1065800	PREDICTED: ATP-dependent helicase BRM isoform X1 [Malus domestica]	GO:0003677(DNA binding);GO:0003682(chromatin binding);GO:0004386(helicase activity);GO:0005515(protein binding);GO:0005524(ATP binding);GO:0005634(nucleus);GO:0005829(cytosol);GO:0006351(transcription, DNA-templated);GO:0006355(regulation of transcription, DNA-templated);GO:0008094(DNA-dependent ATPase activity);GO:0010199(organ boundary specification between lateral organs and the meristem);GO:0…	03420(Nucleotide excision repair)	0.0003	1	91,	0	-3.53	-2.56	1.46	Exon (MD01G1065800/MD01G1065800, exon 1 of 15)	2	16964920	16976537	11618	1
Chr01	16966850	16967209	360	MD01G1065800	MD01G1065800	1930	MD01G1065800	PREDICTED: ATP-dependent helicase BRM isoform X1 [Malus domestica]	GO:0003677(DNA binding);GO:0003682(chromatin binding);GO:0004386(helicase activity);GO:0005515(protein binding);GO:0005524(ATP binding);GO:0005634(nucleus);GO:0005829(cytosol);GO:0006351(transcription, DNA-templated);GO:0006355(regulation of transcription, DNA-templated);GO:0008094(DNA-dependent ATPase activity);GO:0010199(organ boundary specification between lateral organs and the meristem);GO:0…	03420(Nucleotide excision repair)	6.3e-27	1	360,	0	-26.2	-24.7	1.87	Exon (MD01G1065800/MD01G1065800, exon 2 of 15)	2	16964920	16976537	11618	1
Chr01	16968153	16968243	91	MD01G1065800	MD01G1065800	3233	MD01G1065800	PREDICTED: ATP-dependent helicase BRM isoform X1 [Malus domestica]	GO:0003677(DNA binding);GO:0003682(chromatin binding);GO:0004386(helicase activity);GO:0005515(protein binding);GO:0005524(ATP binding);GO:0005634(nucleus);GO:0005829(cytosol);GO:0006351(transcription, DNA-templated);GO:0006355(regulation of transcription, DNA-templated);GO:0008094(DNA-dependent ATPase activity);GO:0010199(organ boundary specification between lateral organs and the meristem);GO:0…	03420(Nucleotide excision repair)	0.011	1	91,	0	-1.96	-1.11	1.21	Exon (MD01G1065800/MD01G1065800, exon 3 of 15)	2	16964920	16976537	11618	1
Chr01	16969020	16970215	1196	MD01G1065800	MD01G1065800	4100	MD01G1065800	PREDICTED: ATP-dependent helicase BRM isoform X1 [Malus domestica]	GO:0003677(DNA binding);GO:0003682(chromatin binding);GO:0004386(helicase activity);GO:0005515(protein binding);GO:0005524(ATP binding);GO:0005634(nucleus);GO:0005829(cytosol);GO:0006351(transcription, DNA-templated);GO:0006355(regulation of transcription, DNA-templated);GO:0008094(DNA-dependent ATPase activity);GO:0010199(organ boundary specification between lateral organs and the meristem);GO:0…	03420(Nucleotide excision repair)	2e-58	3	364,113,2,	0,788,1194	-57.7	-55.8	2.38	Exon (MD01G1065800/MD01G1065800, exon 3 of 15)	2	16964920	16976537	11618	1
Chr01	16973266	16973355	90	MD01G1065800	MD01G1065800	8346	MD01G1065800	PREDICTED: ATP-dependent helicase BRM isoform X1 [Malus domestica]	GO:0003677(DNA binding);GO:0003682(chromatin binding);GO:0004386(helicase activity);GO:0005515(protein binding);GO:0005524(ATP binding);GO:0005634(nucleus);GO:0005829(cytosol);GO:0006351(transcription, DNA-templated);GO:0006355(regulation of transcription, DNA-templated);GO:0008094(DNA-dependent ATPase activity);GO:0010199(organ boundary specification between lateral organs and the meristem);GO:0…	03420(Nucleotide excision repair)	3.4e-06	1	90,	0	-5.47	-4.39	1.26	Exon (MD01G1065800/MD01G1065800, exon 11 of 15)	2	16964920	16976537	11618	1
Chr01	16974158	16974218	61	MD01G1065800	MD01G1065800	9238	MD01G1065800	PREDICTED: ATP-dependent helicase BRM isoform X1 [Malus domestica]	GO:0003677(DNA binding);GO:0003682(chromatin binding);GO:0004386(helicase activity);GO:0005515(protein binding);GO:0005524(ATP binding);GO:0005634(nucleus);GO:0005829(cytosol);GO:0006351(transcription, DNA-templated);GO:0006355(regulation of transcription, DNA-templated);GO:0008094(DNA-dependent ATPase activity);GO:0010199(organ boundary specification between lateral organs and the meristem);GO:0…	03420(Nucleotide excision repair)	0.00021	1	61,	0	-3.68	-2.69	1.23	Exon (MD01G1065800/MD01G1065800, exon 12 of 15)	2	16964920	16976537	11618	1
Chr01	16975524	16975673	150	MD01G1065800	MD01G1065800	10604	MD01G1065800	PREDICTED: ATP-dependent helicase BRM isoform X1 [Malus domestica]	GO:0003677(DNA binding);GO:0003682(chromatin binding);GO:0004386(helicase activity);GO:0005515(protein binding);GO:0005524(ATP binding);GO:0005634(nucleus);GO:0005829(cytosol);GO:0006351(transcription, DNA-templated);GO:0006355(regulation of transcription, DNA-templated);GO:0008094(DNA-dependent ATPase activity);GO:0010199(organ boundary specification between lateral organs and the meristem);GO:0…	03420(Nucleotide excision repair)	3.8e-05	1	150,	0	-4.42	-3.39	1.23	Exon (MD01G1065800/MD01G1065800, exon 14 of 15)	2	16964920	16976537	11618	1
Chr01	16975853	16976122	270	MD01G1065800	MD01G1065800	10933	MD01G1065800	PREDICTED: ATP-dependent helicase BRM isoform X1 [Malus domestica]	GO:0003677(DNA binding);GO:0003682(chromatin binding);GO:0004386(helicase activity);GO:0005515(protein binding);GO:0005524(ATP binding);GO:0005634(nucleus);GO:0005829(cytosol);GO:0006351(transcription, DNA-templated);GO:0006355(regulation of transcription, DNA-templated);GO:0008094(DNA-dependent ATPase activity);GO:0010199(organ boundary specification between lateral organs and the meristem);GO:0…	03420(Nucleotide excision repair)	6.3e-13	1	270,	0	-12.2	-10.9	1.75	3' UTR	2	16964920	16976537	11618	1
Chr01	17312740	17313117	378	MD01G1069000	MD01G1069000	379	MD01G1069000	PREDICTED: probable polygalacturonase [Malus domestica]	GO:0004650(polygalacturonase activity);GO:0005576(extracellular region);GO:0005975(carbohydrate metabolic process);GO:0071555(cell wall organization)	00040(Pentose and glucuronate interconversions);00500(Starch and sucrose metabolism)	6.3e-16	1	378,	0	-15.2	-13.8	2.1	Exon (MD01G1069000/MD01G1069000, exon 2 of 2)	2	17312361	17313291	931	1
Chr01	17409381	17410146	766	MD01G1069900	MD01G1069900	2489	MD01G1069900	PREDICTED: uncharacterized protein LOC103417617 [Malus domestica]	GO:0003674(molecular_function);GO:0005634(nucleus);GO:0008150(biological_process)	NA	1.3e-45	3	113,106,200,	0,333,566	-44.9	-43.1	1.93	Exon (MD01G1069900/MD01G1069900, exon 4 of 10)	2	17406892	17414172	7281	1
Chr01	17410206	17410779	574	MD01G1069900	MD01G1069900	3314	MD01G1069900	PREDICTED: uncharacterized protein LOC103417617 [Malus domestica]	GO:0003674(molecular_function);GO:0005634(nucleus);GO:0008150(biological_process)	NA	6.5e-06	2	46,163,	0,411	-5.19	-4.12	1.34	Exon (MD01G1069900/MD01G1069900, exon 6 of 10)	2	17406892	17414172	7281	1
Chr01	17413199	17414023	825	MD01G1069900	MD01G1069900	6307	MD01G1069900	PREDICTED: uncharacterized protein LOC103417617 [Malus domestica]	GO:0003674(molecular_function);GO:0005634(nucleus);GO:0008150(biological_process)	NA	5e-47	2	156,322,	0,503	-46.3	-44.4	2.61	3' UTR	2	17406892	17414172	7281	1
Chr01	17456212	17456596	385	MD01G1070300	MD01G1070300	1578	MD01G1070300	PREDICTED: FK506-binding protein 4-like [Malus domestica]	GO:0005737(cytoplasm);GO:0030001(metal ion transport);GO:0046914(transition metal ion binding);GO:0046916(cellular transition metal ion homeostasis)	NA	1e-231	1	385,	0	-231	-229	2.35	3' UTR	2	17454634	17457099	2466	1
Chr01	17603131	17603220	90	MD01G1071300	MD01G1071300	207	MD01G1071300	PREDICTED: WRKY transcription factor 22 [Malus domestica]	GO:0003700(transcription factor activity, sequence-specific DNA binding);GO:0005634(nucleus);GO:0006351(transcription, DNA-templated);GO:0006355(regulation of transcription, DNA-templated);GO:0006952(defense response);GO:0010150(leaf senescence);GO:0010200(response to chitin);GO:0043565(sequence-specific DNA binding)	04626(Plant-pathogen interaction)	2e-05	1	90,	0	-4.7	-3.65	1.77	Exon (MD01G1071300/MD01G1071300, exon 1 of 3)	2	17602924	17604669	1746	1
Chr01	17665633	17665843	211	MD01G1071500	MD01G1071500	3870	MD01G1071500	PREDICTED: uncharacterized protein LOC103933180 [Pyrus x bretschneideri]	GO:0016787(hydrolase activity)	NA	1.7e-08	1	211,	0	-7.77	-6.59	2.14	3' UTR	2	17661763	17666232	4470	1
Chr01	17770091	17770527	437	MD01G1072300	MD01G1072300	0	MD01G1072300	PREDICTED: RING-H2 finger protein ATL67-like [Malus domestica]	GO:0043161(proteasome-mediated ubiquitin-dependent protein catabolic process);GO:0061630(ubiquitin protein ligase activity)	NA	7.9e-48	1	437,	0	-47.1	-45.3	3.32	Exon (MD01G1072300/MD01G1072300, exon 1 of 2)	2	17770091	17770857	767	1
Chr01	17777832	17777950	119	MD01G1072500	MD01G1072500	1841	MD01G1072500	PREDICTED: reticulon-like protein B1 [Malus domestica]	GO:0005783(endoplasmic reticulum);GO:0005789(endoplasmic reticulum membrane);GO:0005886(plasma membrane);GO:0016021(integral component of membrane);GO:0080167(response to karrikin)	00100(Steroid biosynthesis)	1.6e-13	1	119,	0	-12.8	-11.5	1.49	3' UTR	2	17775991	17778276	2286	1
Chr01	17858248	17858307	60	MD01G1073200	MD01G1073200	2311	MD01G1073200	PREDICTED: protein ABIL1-like isoform X2 [Pyrus x bretschneideri]	GO:0005515(protein binding);GO:0005737(cytoplasm);GO:0005856(cytoskeleton);GO:0010090(trichome morphogenesis);GO:0031209(SCAR complex);GO:0045010(actin nucleation)	NA	0.0032	1	60,	0	-2.5	-1.59	1.25	3' UTR	2	17855937	17858571	2635	1
Chr01	17859597	17859774	178	MD01G1073300	MD01G1073300	296	MD01G1073300	PREDICTED: UDP-D-xylose:L-fucose alpha-1,3-D-xylosyltransferase MGP4-like [Malus domestica]	GO:0005794(Golgi apparatus);GO:0035252(UDP-xylosyltransferase activity);GO:0042546(cell wall biogenesis)	NA	2.8e-09	1	178,	0	-8.55	-7.34	1.64	5' UTR	2	17859301	17862285	2985	1
Chr01	17882044	17882164	121	MD01G1073400	MD01G1073400	628	MD01G1073400	PREDICTED: uncharacterized protein LOC103407019 [Malus domestica]	GO:0005739(mitochondrion);GO:0005768(endosome);GO:0005794(Golgi apparatus);GO:0005802(trans-Golgi network);GO:0009058(biosynthetic process);GO:0016021(integral component of membrane);GO:0016757(transferase activity, transferring glycosyl groups)	NA	0.0034	1	121,	0	-2.47	-1.57	1.36	Exon (MD01G1073400/MD01G1073400, exon 1 of 14)	2	17881416	17890838	9423	1
Chr01	17887531	17888009	479	MD01G1073400	MD01G1073400	6115	MD01G1073400	PREDICTED: uncharacterized protein LOC103407019 [Malus domestica]	GO:0005739(mitochondrion);GO:0005768(endosome);GO:0005794(Golgi apparatus);GO:0005802(trans-Golgi network);GO:0009058(biosynthetic process);GO:0016021(integral component of membrane);GO:0016757(transferase activity, transferring glycosyl groups)	NA	2.5e-25	2	143,157,	0,322	-24.6	-23	2.31	Exon (MD01G1073400/MD01G1073400, exon 8 of 14)	2	17881416	17890838	9423	1
Chr01	17890180	17890629	450	MD01G1073400	MD01G1073400	8764	MD01G1073400	PREDICTED: uncharacterized protein LOC103407019 [Malus domestica]	GO:0005739(mitochondrion);GO:0005768(endosome);GO:0005794(Golgi apparatus);GO:0005802(trans-Golgi network);GO:0009058(biosynthetic process);GO:0016021(integral component of membrane);GO:0016757(transferase activity, transferring glycosyl groups)	NA	7.9e-82	1	450,	0	-81.1	-79	3.11	3' UTR	2	17881416	17890838	9423	1
Chr01	17915368	17916113	746	MD01G1073600	MD01G1073600	1748	MD01G1073600	PREDICTED: BAG family molecular chaperone regulator 6 isoform X1 [Malus domestica]	GO:0005515(protein binding);GO:0005516(calmodulin binding);GO:0005634(nucleus);GO:0006914(autophagy);GO:0006915(apoptotic process);GO:0009408(response to heat);GO:0009409(response to cold);GO:0009506(plasmodesma);GO:0009644(response to high light intensity);GO:0009817(defense response to fungus, incompatible interaction);GO:0010228(vegetative to reproductive phase transition of meristem);GO:00105…	00350(Tyrosine metabolism)	1e-189	1	746,	0	-189	-187	1.92	Exon (MD01G1073600/MD01G1073600, exon 2 of 3)	2	17913620	17918552	4933	1
Chr01	17916705	17917062	358	MD01G1073600	MD01G1073600	3085	MD01G1073600	PREDICTED: BAG family molecular chaperone regulator 6 isoform X1 [Malus domestica]	GO:0005515(protein binding);GO:0005516(calmodulin binding);GO:0005634(nucleus);GO:0006914(autophagy);GO:0006915(apoptotic process);GO:0009408(response to heat);GO:0009409(response to cold);GO:0009506(plasmodesma);GO:0009644(response to high light intensity);GO:0009817(defense response to fungus, incompatible interaction);GO:0010228(vegetative to reproductive phase transition of meristem);GO:00105…	00350(Tyrosine metabolism)	5e-76	1	358,	0	-75.3	-73.2	2.08	Exon (MD01G1073600/MD01G1073600, exon 3 of 3)	2	17913620	17918552	4933	1
Chr01	17917182	17917748	567	MD01G1073600	MD01G1073600	3562	MD01G1073600	PREDICTED: BAG family molecular chaperone regulator 6 isoform X1 [Malus domestica]	GO:0005515(protein binding);GO:0005516(calmodulin binding);GO:0005634(nucleus);GO:0006914(autophagy);GO:0006915(apoptotic process);GO:0009408(response to heat);GO:0009409(response to cold);GO:0009506(plasmodesma);GO:0009644(response to high light intensity);GO:0009817(defense response to fungus, incompatible interaction);GO:0010228(vegetative to reproductive phase transition of meristem);GO:00105…	00350(Tyrosine metabolism)	1e-111	1	567,	0	-111	-109	1.88	Exon (MD01G1073600/MD01G1073600, exon 3 of 3)	2	17913620	17918552	4933	1
Chr01	17918075	17918433	359	MD01G1073600	MD01G1073600	4455	MD01G1073600	PREDICTED: BAG family molecular chaperone regulator 6 isoform X1 [Malus domestica]	GO:0005515(protein binding);GO:0005516(calmodulin binding);GO:0005634(nucleus);GO:0006914(autophagy);GO:0006915(apoptotic process);GO:0009408(response to heat);GO:0009409(response to cold);GO:0009506(plasmodesma);GO:0009644(response to high light intensity);GO:0009817(defense response to fungus, incompatible interaction);GO:0010228(vegetative to reproductive phase transition of meristem);GO:00105…	00350(Tyrosine metabolism)	1e-183	1	359,	0	-183	-180	2.11	3' UTR	2	17913620	17918552	4933	1
Chr01	17955356	17955535	180	MD01G1074000	MD01G1074000	2435	MD01G1074000	PREDICTED: uncharacterized protein At5g41620 [Malus domestica]	GO:0000902(cell morphogenesis)	NA	2.5e-11	1	180,	0	-10.6	-9.29	2.37	Exon (MD01G1074000/MD01G1074000, exon 3 of 3)	2	17952921	17956131	3211	1
Chr01	18037852	18038834	983	MD01G1074300	MD01G1074300	416	MD01G1074300	PREDICTED: BTB/POZ domain-containing protein POB1-like [Malus domestica]	GO:0004842(ubiquitin-protein transferase activity);GO:0005634(nucleus);GO:0010114(response to red light);GO:0031463(Cul3-RING ubiquitin ligase complex)	NA	7.9e-12	2	142,97,	0,886	-11.1	-9.81	1.58	Exon (MD01G1074300/MD01G1074300, exon 1 of 6)	2	18037436	18040844	3409	1
Chr01	18039484	18039724	241	MD01G1074300	MD01G1074300	2048	MD01G1074300	PREDICTED: BTB/POZ domain-containing protein POB1-like [Malus domestica]	GO:0004842(ubiquitin-protein transferase activity);GO:0005634(nucleus);GO:0010114(response to red light);GO:0031463(Cul3-RING ubiquitin ligase complex)	NA	0.00013	2	37,83,	0,158	-3.88	-2.88	1.35	Exon (MD01G1074300/MD01G1074300, exon 4 of 6)	2	18037436	18040844	3409	1
Chr01	18040576	18040755	180	MD01G1074300	MD01G1074300	3140	MD01G1074300	PREDICTED: BTB/POZ domain-containing protein POB1-like [Malus domestica]	GO:0004842(ubiquitin-protein transferase activity);GO:0005634(nucleus);GO:0010114(response to red light);GO:0031463(Cul3-RING ubiquitin ligase complex)	NA	2.6e-06	1	180,	0	-5.58	-4.49	1.26	Exon (MD01G1074300/MD01G1074300, exon 6 of 6)	2	18037436	18040844	3409	1
Chr01	18123994	18124198	205	MD01G1075300	MD01G1075300	2786	MD01G1075300	Ubiquitin-conjugating enzyme E2 28, partial [Anthurium amnicola]	GO:0004842(ubiquitin-protein transferase activity);GO:0005524(ATP binding);GO:0005737(cytoplasm);GO:0006511(ubiquitin-dependent protein catabolic process);GO:0016567(protein ubiquitination);GO:0031625(ubiquitin protein ligase binding)	04141(Protein processing in endoplasmic reticulum);04120(Ubiquitin mediated proteolysis)	1.6e-59	1	205,	0	-58.8	-56.9	2.12	3' UTR	2	18121208	18124344	3137	1
Chr01	18173639	18174240	602	MD01G1075800	MD01G1075800	179	MD01G1075800	PREDICTED: mitochondrial carrier protein MTM1 [Malus domestica]	GO:0003735(structural constituent of ribosome);GO:0006412(translation)	04146(Peroxisome)	1.6e-06	2	229,41,	0,561	-5.8	-4.7	2.05	Exon (MD01G1075800/MD01G1075800, exon 1 of 10)	2	18173460	18177158	3699	1
Chr01	18175788	18176206	419	MD01G1075800	MD01G1075800	2328	MD01G1075800	PREDICTED: mitochondrial carrier protein MTM1 [Malus domestica]	GO:0003735(structural constituent of ribosome);GO:0006412(translation)	04146(Peroxisome)	1.9e-05	3	15,92,43,	0,170,376	-4.72	-3.67	1.68	Exon (MD01G1075800/MD01G1075800, exon 6 of 10)	2	18173460	18177158	3699	1
Chr01	18362097	18362247	151	MD01G1077000	MD01G1077000	2390	MD01G1077000	PREDICTED: protein trichome birefringence-like 25 isoform X1 [Malus domestica]	GO:0005794(Golgi apparatus);GO:0016413(O-acetyltransferase activity);GO:0071554(cell wall organization or biogenesis)	NA	1e-05	1	151,	0	-4.99	-3.93	1.47	Exon (MD01G1077000/MD01G1077000, exon 3 of 3)	2	18359707	18362786	3080	1
Chr01	18362517	18362606	90	MD01G1077000	MD01G1077000	2810	MD01G1077000	PREDICTED: protein trichome birefringence-like 25 isoform X1 [Malus domestica]	GO:0005794(Golgi apparatus);GO:0016413(O-acetyltransferase activity);GO:0071554(cell wall organization or biogenesis)	NA	9.8e-05	1	90,	0	-4.01	-3	1.98	3' UTR	2	18359707	18362786	3080	1
Chr01	18377722	18378136	415	MD01G1077200	MD01G1077200	0	MD01G1077200	PREDICTED: hydroquinone glucosyltransferase [Malus domestica]	GO:0009813(flavonoid biosynthetic process);GO:0043231(intracellular membrane-bounded organelle);GO:0052696(flavonoid glucuronidation);GO:0080043(quercetin 3-O-glucosyltransferase activity);GO:0080044(quercetin 7-O-glucosyltransferase activity)	03013(RNA transport)	1e-149	1	415,	0	-149	-147	4.25	Exon (MD01G1077200/MD01G1077200, exon 1 of 1)	2	18377722	18379143	1422	1
Chr01	18440356	18442400	2045	MD01G1077800	MD01G1077800	1926	MD01G1077800	PREDICTED: anthocyanidin reductase-like [Malus domestica]	GO:0003824(catalytic activity);GO:0005634(nucleus);GO:0045551(cinnamyl-alcohol dehydrogenase activity);GO:0050662(coenzyme binding)	00941(Flavonoid biosynthesis)	2.8e-05	2	77,101,	0,1944	-4.56	-3.53	2.29	Exon (MD01G1077800/MD01G1077800, exon 4 of 5)	2	18438430	18442400	3971	1
Chr01	18651064	18651304	241	MD01G1079200	MD01G1079200	3737	MD01G1079200	PREDICTED: uncharacterized protein LOC103406206 isoform X1 [Malus domestica]	GO:0005634(nucleus);GO:0016779(nucleotidyltransferase activity)	NA	1.7e-05	1	241,	0	-4.78	-3.73	1.75	Exon (MD01G1079200/MD01G1079200, exon 7 of 8)	2	18647327	18654031	6705	1
Chr01	18652292	18652352	61	MD01G1079200	MD01G1079200	4965	MD01G1079200	PREDICTED: uncharacterized protein LOC103406206 isoform X1 [Malus domestica]	GO:0005634(nucleus);GO:0016779(nucleotidyltransferase activity)	NA	0.023	1	61,	0	-1.63	-0.818	1.31	Exon (MD01G1079200/MD01G1079200, exon 7 of 8)	2	18647327	18654031	6705	1
Chr01	18683036	18683243	208	MD01G1079500	MD01G1079500	4553	MD01G1079500	PREDICTED: uncharacterized protein LOC103414221 isoform X2 [Malus domestica]	GO:0003674(molecular_function);GO:0005634(nucleus);GO:0008150(biological_process)	NA	1.2e-07	1	208,	0	-6.93	-5.78	1.75	3' UTR	2	18678483	18683243	4761	1
Chr01	18689818	18690304	487	MD01G1079600	MD01G1079600	2536	MD01G1079600	PREDICTED: cyclic nucleotide-gated ion channel 1 [Malus domestica]	GO:0005249(voltage-gated potassium channel activity);GO:0005887(integral component of plasma membrane);GO:0042391(regulation of membrane potential)	04626(Plant-pathogen interaction)	2e-20	3	73,237,19,	0,149,468	-19.7	-18.2	1.69	Exon (MD01G1079600/MD01G1079600, exon 6 of 9)	2	18687282	18691211	3930	1
Chr01	18690722	18691181	460	MD01G1079600	MD01G1079600	3440	MD01G1079600	PREDICTED: cyclic nucleotide-gated ion channel 1 [Malus domestica]	GO:0005249(voltage-gated potassium channel activity);GO:0005887(integral component of plasma membrane);GO:0042391(regulation of membrane potential)	04626(Plant-pathogen interaction)	2.5e-50	2	5,324,	0,136	-49.6	-47.8	2.42	3' UTR	2	18687282	18691211	3930	1
Chr01	18728466	18730768	2303	MD01G1080000	MD01G1080000	359	MD01G1080000	PREDICTED: protein SDE2 homolog [Malus domestica]	GO:0005634(nucleus)	03040(Spliceosome)	3.2e-27	3	379,625,311,	0,956,1992	-26.5	-24.9	2.51	3' UTR	2	18728107	18730768	2662	1
Chr01	18756258	18756465	208	MD01G1080400	MD01G1080400	29	MD01G1080400	NA	NA	NA	1e-06	1	208,	0	-6	-4.89	1.72	5' UTR	2	18756229	18758601	2373	1
Chr01	18771985	18772164	180	MD01G1080500	MD01G1080500	1797	MD01G1080500	PREDICTED: protein TSS [Malus domestica]	GO:0005634(nucleus);GO:0005737(cytoplasm);GO:0005829(cytosol)	01200(Carbon metabolism);01210(2-Oxocarboxylic acid metabolism);01230(Biosynthesis of amino acids);00020(Citrate cycle (TCA cycle));00630(Glyoxylate and dicarboxylate metabolism)	7.8e-08	1	180,	0	-7.11	-5.96	1.46	Exon (MD01G1080500/MD01G1080500, exon 6 of 25)	2	18770188	18781501	11314	1
Chr01	18773620	18774258	639	MD01G1080500	MD01G1080500	3432	MD01G1080500	PREDICTED: protein TSS [Malus domestica]	GO:0005634(nucleus);GO:0005737(cytoplasm);GO:0005829(cytosol)	01200(Carbon metabolism);01210(2-Oxocarboxylic acid metabolism);01230(Biosynthesis of amino acids);00020(Citrate cycle (TCA cycle));00630(Glyoxylate and dicarboxylate metabolism)	1.3e-26	2	113,367,	0,272	-25.9	-24.3	1.46	Exon (MD01G1080500/MD01G1080500, exon 11 of 25)	2	18770188	18781501	11314	1
Chr01	18778821	18779061	241	MD01G1080500	MD01G1080500	8633	MD01G1080500	PREDICTED: protein TSS [Malus domestica]	GO:0005634(nucleus);GO:0005737(cytoplasm);GO:0005829(cytosol)	01200(Carbon metabolism);01210(2-Oxocarboxylic acid metabolism);01230(Biosynthesis of amino acids);00020(Citrate cycle (TCA cycle));00630(Glyoxylate and dicarboxylate metabolism)	1.6e-31	1	241,	0	-30.8	-29.2	1.5	Exon (MD01G1080500/MD01G1080500, exon 24 of 25)	2	18770188	18781501	11314	1
Chr01	18779330	18779659	330	MD01G1080500	MD01G1080500	9142	MD01G1080500	PREDICTED: protein TSS [Malus domestica]	GO:0005634(nucleus);GO:0005737(cytoplasm);GO:0005829(cytosol)	01200(Carbon metabolism);01210(2-Oxocarboxylic acid metabolism);01230(Biosynthesis of amino acids);00020(Citrate cycle (TCA cycle));00630(Glyoxylate and dicarboxylate metabolism)	2.5e-18	1	330,	0	-17.6	-16.1	1.36	Exon (MD01G1080500/MD01G1080500, exon 24 of 25)	2	18770188	18781501	11314	1
Chr01	18779928	18780197	270	MD01G1080500	MD01G1080500	9740	MD01G1080500	PREDICTED: protein TSS [Malus domestica]	GO:0005634(nucleus);GO:0005737(cytoplasm);GO:0005829(cytosol)	01200(Carbon metabolism);01210(2-Oxocarboxylic acid metabolism);01230(Biosynthesis of amino acids);00020(Citrate cycle (TCA cycle));00630(Glyoxylate and dicarboxylate metabolism)	3.2e-57	1	270,	0	-56.5	-54.6	1.53	Exon (MD01G1080500/MD01G1080500, exon 24 of 25)	2	18770188	18781501	11314	1
Chr01	18780436	18780735	300	MD01G1080500	MD01G1080500	10248	MD01G1080500	PREDICTED: protein TSS [Malus domestica]	GO:0005634(nucleus);GO:0005737(cytoplasm);GO:0005829(cytosol)	01200(Carbon metabolism);01210(2-Oxocarboxylic acid metabolism);01230(Biosynthesis of amino acids);00020(Citrate cycle (TCA cycle));00630(Glyoxylate and dicarboxylate metabolism)	1.3e-12	1	300,	0	-11.9	-10.6	1.31	Exon (MD01G1080500/MD01G1080500, exon 24 of 25)	2	18770188	18781501	11314	1
Chr01	18804922	18805042	121	MD01G1080900	MD01G1080900	210	MD01G1080900	PREDICTED: LOW QUALITY PROTEIN: uncharacterized protein LOC103439326 [Malus domestica]	GO:0004601(peroxidase activity);GO:0005886(plasma membrane);GO:0008150(biological_process);GO:0016021(integral component of membrane)	NA	5.5e-05	1	121,	0	-4.26	-3.24	1.37	Exon (MD01G1080900/MD01G1080900, exon 1 of 3)	2	18804712	18807252	2541	1
Chr01	18821743	18821893	151	MD01G1081200	MD01G1081200	984	MD01G1081200	PREDICTED: phosphatidylinositol 4-kinase gamma 4-like [Malus domestica]	GO:0004430(1-phosphatidylinositol 4-kinase activity);GO:0004674(protein serine/threonine kinase activity);GO:0005524(ATP binding);GO:0005829(cytosol);GO:0009507(chloroplast);GO:0009651(response to salt stress);GO:0016020(membrane);GO:0016301(kinase activity);GO:0016310(phosphorylation);GO:0016773(phosphotransferase activity, alcohol group as acceptor);GO:0046777(protein autophosphorylation);GO:00…	03008(Ribosome biogenesis in eukaryotes)	0.00047	1	151,	0	-3.33	-2.36	1.36	Exon (MD01G1081200/MD01G1081200, exon 2 of 3)	2	18820759	18823843	3085	1
Chr01	18896283	18896432	150	MD01G1082500	MD01G1082500	2383	MD01G1082500	PREDICTED: uncharacterized protein LOC103415445 [Malus domestica]	GO:0003676(nucleic acid binding);GO:0003677(DNA binding);GO:0005634(nucleus);GO:0008150(biological_process);GO:0008270(zinc ion binding)	NA	0.00098	1	150,	0	-3.01	-2.07	1.43	Exon (MD01G1082500/MD01G1082500, exon 4 of 4)	2	18893900	18896910	3011	1
Chr01	18948338	18948788	451	MD01G1083100	MD01G1083100	60	MD01G1083100	PREDICTED: exportin-2-like [Malus domestica]	GO:0005049(nuclear export signal receptor activity);GO:0005635(nuclear envelope);GO:0005829(cytosol);GO:0006606(protein import into nucleus);GO:0006611(protein export from nucleus)	NA	3.5e-08	1	451,	0	-7.45	-6.28	1.81	5' UTR	2	18948278	18953116	4839	1
Chr01	18969780	18970045	266	MD01G1083300	MD01G1083300	746	MD01G1083300	PREDICTED: NADP-dependent malic enzyme-like [Malus domestica]	GO:0004470(malic enzyme activity);GO:0004471(malate dehydrogenase (decarboxylating) (NAD+) activity);GO:0004473(malate dehydrogenase (decarboxylating) (NADP+) activity);GO:0005829(cytosol);GO:0006108(malate metabolic process);GO:0008948(oxaloacetate decarboxylase activity);GO:0009507(chloroplast);GO:0016652(oxidoreductase activity, acting on NAD(P)H, NAD(P) as acceptor);GO:0046872(metal ion bindi…	01200(Carbon metabolism);00620(Pyruvate metabolism);00710(Carbon fixation in photosynthetic organisms)	3.2e-38	1	266,	0	-37.5	-35.7	2.89	Exon (MD01G1083300/MD01G1083300, exon 2 of 2)	2	18969034	18970045	1012	1
Chr01	18987012	18987161	150	MD01G1083400	MD01G1083400	90	MD01G1083400	PREDICTED: auxin response factor 18-like isoform X1 [Malus domestica]	GO:0003677(DNA binding);GO:0003700(transcription factor activity, sequence-specific DNA binding);GO:0005515(protein binding);GO:0005634(nucleus);GO:0006351(transcription, DNA-templated);GO:0006355(regulation of transcription, DNA-templated);GO:0009734(auxin-activated signaling pathway)	04075(Plant hormone signal transduction)	0.042	1	150,	0	-1.38	-0.601	1.26	5' UTR	2	18986922	18991504	4583	1
Chr01	18991205	18991444	240	MD01G1083400	MD01G1083400	4283	MD01G1083400	PREDICTED: auxin response factor 18-like isoform X1 [Malus domestica]	GO:0003677(DNA binding);GO:0003700(transcription factor activity, sequence-specific DNA binding);GO:0005515(protein binding);GO:0005634(nucleus);GO:0006351(transcription, DNA-templated);GO:0006355(regulation of transcription, DNA-templated);GO:0009734(auxin-activated signaling pathway)	04075(Plant hormone signal transduction)	6.3e-26	1	240,	0	-25.2	-23.6	4.89	3' UTR	2	18986922	18991504	4583	1
Chr01	18999012	19000379	1368	MD01G1083500	MD01G1083500	234	MD01G1083500	PREDICTED: uncharacterized protein At4g00950-like [Malus domestica]	GO:0003700(transcription factor activity, sequence-specific DNA binding);GO:0005634(nucleus);GO:0006355(regulation of transcription, DNA-templated);GO:0009793(embryo development ending in seed dormancy)	NA	4e-36	2	470,57,	0,1311	-35.4	-33.6	5.79	Exon (MD01G1083500/MD01G1083500, exon 1 of 2)	2	18998778	19000700	1923	1
Chr01	19000437	19000554	118	MD01G1083500	MD01G1083500	1659	MD01G1083500	PREDICTED: uncharacterized protein At4g00950-like [Malus domestica]	GO:0003700(transcription factor activity, sequence-specific DNA binding);GO:0005634(nucleus);GO:0006355(regulation of transcription, DNA-templated);GO:0009793(embryo development ending in seed dormancy)	NA	0.034	1	118,	0	-1.47	-0.675	1.88	3' UTR	2	18998778	19000700	1923	1
Chr01	19042535	19042822	288	MD01G1084100	MD01G1084100	0	MD01G1084100	PREDICTED: uncharacterized protein LOC103964232 [Pyrus x bretschneideri]	GO:0003674(molecular_function);GO:0005634(nucleus);GO:0008150(biological_process)	00500(Starch and sucrose metabolism)	1e-15	1	288,	0	-15	-13.6	2.32	Exon (MD01G1084100/MD01G1084100, exon 1 of 1)	2	19042535	19042822	288	1
Chr01	19149979	19150339	361	MD01G1084900	MD01G1084900	120	MD01G1084900	PREDICTED: uncharacterized protein LOC103416459 [Malus domestica]	GO:0005634(nucleus)	NA	4e-11	1	361,	0	-10.4	-9.16	1.57	5' UTR	2	19149859	19152450	2592	1
Chr01	19192644	19192971	328	MD01G1085500	MD01G1085500	0	MD01G1085500	PREDICTED: calcium-binding protein KIC-like [Pyrus x bretschneideri]	GO:0005509(calcium ion binding)	04070(Phosphatidylinositol signaling system);04626(Plant-pathogen interaction)	2.4e-05	1	328,	0	-4.62	-3.58	1.94	Exon (MD01G1085500/MD01G1085500, exon 1 of 1)	2	19192644	19193030	387	1
Chr01	19235752	19235927	176	MD01G1085800	MD01G1085800	59	MD01G1085800	PREDICTED: ras-related protein RABA3 [Pyrus x bretschneideri]	GO:0005768(endosome)	04144(Endocytosis)	2e-12	1	176,	0	-11.7	-10.3	4.23	5' UTR	2	19235693	19237703	2011	1
Chr01	19274320	19275611	1292	MD01G1086200	MD01G1086200	918	MD01G1086200	PREDICTED: uncharacterized protein LOC103417540 [Malus domestica]	GO:0003674(molecular_function);GO:0005739(mitochondrion);GO:0008150(biological_process);GO:0009507(chloroplast);GO:0009534(chloroplast thylakoid);GO:0009706(chloroplast inner membrane);GO:0009941(chloroplast envelope);GO:0016021(integral component of membrane)	NA	2e-48	3	97,160,342,	0,690,950	-47.7	-45.9	1.62	3' UTR	2	19273402	19275761	2360	1
Chr01	19537663	19538175	513	MD01G1086700	MD01G1086700	2954	MD01G1086700	PREDICTED: rho GTPase-activating protein 3-like [Pyrus x bretschneideri]	GO:0005096(GTPase activator activity);GO:0005737(cytoplasm);GO:0005886(plasma membrane);GO:0007165(signal transduction);GO:0007275(multicellular organism development);GO:0009531(secondary cell wall);GO:0009664(plant-type cell wall organization)	NA	0.044	2	55,5,	0,508	-1.36	-0.585	1.21	Exon (MD01G1086700/MD01G1086700, exon 4 of 5)	2	19534709	19538856	4148	1
Chr01	19538471	19538797	327	MD01G1086700	MD01G1086700	3762	MD01G1086700	PREDICTED: rho GTPase-activating protein 3-like [Pyrus x bretschneideri]	GO:0005096(GTPase activator activity);GO:0005737(cytoplasm);GO:0005886(plasma membrane);GO:0007165(signal transduction);GO:0007275(multicellular organism development);GO:0009531(secondary cell wall);GO:0009664(plant-type cell wall organization)	NA	1e-11	1	327,	0	-11	-9.73	3.14	3' UTR	2	19534709	19538856	4148	1
Chr01	19581849	19582415	567	MD01G1086800	MD01G1086800	805	MD01G1086800	PREDICTED: transcription factor MYC2 [Malus domestica]	GO:0003677(DNA binding);GO:0003700(transcription factor activity, sequence-specific DNA binding);GO:0005515(protein binding);GO:0005634(nucleus);GO:0006351(transcription, DNA-templated);GO:0009269(response to desiccation);GO:0009611(response to wounding);GO:0009737(response to abscisic acid);GO:0009738(abscisic acid-activated signaling pathway);GO:0009753(response to jasmonic acid);GO:0009867(jas…	04075(Plant hormone signal transduction)	4.3e-07	1	567,	0	-6.37	-5.25	2.03	Exon (MD01G1086800/MD01G1086800, exon 1 of 1)	2	19581044	19582534	1491	1
Chr01	19657765	19658461	697	MD01G1087300	MD01G1087300	60	MD01G1087300	PREDICTED: CBL-interacting serine/threonine-protein kinase 9-like [Malus domestica]	GO:0004674(protein serine/threonine kinase activity);GO:0005634(nucleus);GO:0005737(cytoplasm);GO:0006468(protein phosphorylation);GO:0035556(intracellular signal transduction)	04075(Plant hormone signal transduction)	2e-11	2	149,60,	0,637	-10.7	-9.43	2.74	Exon (MD01G1087300/MD01G1087300, exon 1 of 15)	2	19657705	19663688	5984	1
Chr01	19662063	19662123	61	MD01G1087300	MD01G1087300	4358	MD01G1087300	PREDICTED: CBL-interacting serine/threonine-protein kinase 9-like [Malus domestica]	GO:0004674(protein serine/threonine kinase activity);GO:0005634(nucleus);GO:0005737(cytoplasm);GO:0006468(protein phosphorylation);GO:0035556(intracellular signal transduction)	04075(Plant hormone signal transduction)	0.0071	1	61,	0	-2.15	-1.28	1.93	3' UTR	2	19657705	19663688	5984	1
Chr01	19673322	19673767	446	MD01G1087400	MD01G1087400	534	MD01G1087400	PREDICTED: 3-ketoacyl-CoA synthase 1-like [Malus domestica]	GO:0000038(very long-chain fatty acid metabolic process);GO:0005783(endoplasmic reticulum);GO:0005789(endoplasmic reticulum membrane);GO:0006633(fatty acid biosynthetic process);GO:0009409(response to cold);GO:0009416(response to light stimulus);GO:0009922(fatty acid elongase activity);GO:0010025(wax biosynthetic process);GO:0016020(membrane);GO:0016021(integral component of membrane);GO:0016746(…	00062(Fatty acid elongation)	2.5e-77	1	446,	0	-76.6	-74.5	2.31	Exon (MD01G1087400/MD01G1087400, exon 1 of 1)	2	19672788	19674419	1632	1
Chr01	19673885	19674300	416	MD01G1087400	MD01G1087400	1097	MD01G1087400	PREDICTED: 3-ketoacyl-CoA synthase 1-like [Malus domestica]	GO:0000038(very long-chain fatty acid metabolic process);GO:0005783(endoplasmic reticulum);GO:0005789(endoplasmic reticulum membrane);GO:0006633(fatty acid biosynthetic process);GO:0009409(response to cold);GO:0009416(response to light stimulus);GO:0009922(fatty acid elongase activity);GO:0010025(wax biosynthetic process);GO:0016020(membrane);GO:0016021(integral component of membrane);GO:0016746(…	00062(Fatty acid elongation)	1.6e-13	1	416,	0	-12.8	-11.5	2.61	Exon (MD01G1087400/MD01G1087400, exon 1 of 1)	2	19672788	19674419	1632	1
Chr01	20183759	20184342	584	MD01G1088900	MD01G1088900	239	MD01G1088900	PREDICTED: LOW QUALITY PROTEIN: two-component response regulator-like PRR95 [Malus domestica]	GO:0000156(phosphorelay response regulator activity);GO:0000160(phosphorelay signal transduction system);GO:0003677(DNA binding);GO:0005515(protein binding);GO:0005634(nucleus);GO:0006351(transcription, DNA-templated);GO:0006355(regulation of transcription, DNA-templated);GO:0007623(circadian rhythm);GO:0009266(response to temperature stimulus);GO:0010017(red or far-red light signaling pathway);G…	04712(Circadian rhythm - plant)	1e-227	2	285,106,	0,478	-227	-225	3.47	5' UTR	2	20183520	20187776	4257	1
Chr01	20184680	20185530	851	MD01G1088900	MD01G1088900	1160	MD01G1088900	PREDICTED: LOW QUALITY PROTEIN: two-component response regulator-like PRR95 [Malus domestica]	GO:0000156(phosphorelay response regulator activity);GO:0000160(phosphorelay signal transduction system);GO:0003677(DNA binding);GO:0005515(protein binding);GO:0005634(nucleus);GO:0006351(transcription, DNA-templated);GO:0006355(regulation of transcription, DNA-templated);GO:0007623(circadian rhythm);GO:0009266(response to temperature stimulus);GO:0010017(red or far-red light signaling pathway);G…	04712(Circadian rhythm - plant)	1.6e-53	4	9,153,175,83,	0,138,492,768	-52.8	-50.9	1.59	Exon (MD01G1088900/MD01G1088900, exon 3 of 8)	2	20183520	20187776	4257	1
Chr01	20186599	20186928	330	MD01G1088900	MD01G1088900	3079	MD01G1088900	PREDICTED: LOW QUALITY PROTEIN: two-component response regulator-like PRR95 [Malus domestica]	GO:0000156(phosphorelay response regulator activity);GO:0000160(phosphorelay signal transduction system);GO:0003677(DNA binding);GO:0005515(protein binding);GO:0005634(nucleus);GO:0006351(transcription, DNA-templated);GO:0006355(regulation of transcription, DNA-templated);GO:0007623(circadian rhythm);GO:0009266(response to temperature stimulus);GO:0010017(red or far-red light signaling pathway);G…	04712(Circadian rhythm - plant)	2.5e-16	1	330,	0	-15.6	-14.2	1.31	Exon (MD01G1088900/MD01G1088900, exon 7 of 8)	2	20183520	20187776	4257	1
Chr01	20187357	20187626	270	MD01G1088900	MD01G1088900	3837	MD01G1088900	PREDICTED: LOW QUALITY PROTEIN: two-component response regulator-like PRR95 [Malus domestica]	GO:0000156(phosphorelay response regulator activity);GO:0000160(phosphorelay signal transduction system);GO:0003677(DNA binding);GO:0005515(protein binding);GO:0005634(nucleus);GO:0006351(transcription, DNA-templated);GO:0006355(regulation of transcription, DNA-templated);GO:0007623(circadian rhythm);GO:0009266(response to temperature stimulus);GO:0010017(red or far-red light signaling pathway);G…	04712(Circadian rhythm - plant)	6.3e-68	1	270,	0	-67.2	-65.2	1.78	3' UTR	2	20183520	20187776	4257	1
Chr01	20197503	20197982	480	MD01G1089100	MD01G1089100	2649	MD01G1089100	PREDICTED: metal tolerance protein 1-like [Malus domestica]	GO:0005385(zinc ion transmembrane transporter activity);GO:0005773(vacuole);GO:0010043(response to zinc ion);GO:0016020(membrane);GO:0061088(regulation of sequestering of zinc ion)	NA	5e-55	1	480,	0	-54.3	-52.4	1.78	3' UTR	2	20194854	20198191	3338	1
Chr01	20258406	20258615	210	MD01G1089400	MD01G1089400	1533	MD01G1089400	PREDICTED: protein CURVATURE THYLAKOID 1B, chloroplastic [Prunus mume]	GO:0003677(DNA binding);GO:0009295(nucleoid);GO:0009507(chloroplast);GO:0009508(plastid chromosome);GO:0009534(chloroplast thylakoid);GO:0009535(chloroplast thylakoid membrane);GO:0009579(thylakoid);GO:0009737(response to abscisic acid);GO:0009773(photosynthetic electron transport in photosystem I);GO:0009941(chloroplast envelope);GO:0016021(integral component of membrane);GO:0030093(chloroplast …	NA	1.3e-58	1	210,	0	-57.9	-55.9	1.33	3' UTR	2	20256873	20258823	1951	1
Chr01	20580974	20584566	3593	MD01G1090900	MD01G1090900	1200	MD01G1090900	PREDICTED: protein LHY-like [Malus domestica]	GO:0003677(DNA binding);GO:0003700(transcription factor activity, sequence-specific DNA binding);GO:0005634(nucleus);GO:0006351(transcription, DNA-templated);GO:0006355(regulation of transcription, DNA-templated);GO:0007623(circadian rhythm);GO:0009409(response to cold);GO:0009651(response to salt stress);GO:0009723(response to ethylene);GO:0009733(response to auxin);GO:0009737(response to abscis…	04712(Circadian rhythm - plant)	0	4	98,62,234,86,	0,346,3180,3507	-325	-Inf	1.65	Exon (MD01G1090900/MD01G1090900, exon 3 of 8)	2	20579774	20586910	7137	1
Chr01	20584715	20585164	450	MD01G1090900	MD01G1090900	4941	MD01G1090900	PREDICTED: protein LHY-like [Malus domestica]	GO:0003677(DNA binding);GO:0003700(transcription factor activity, sequence-specific DNA binding);GO:0005634(nucleus);GO:0006351(transcription, DNA-templated);GO:0006355(regulation of transcription, DNA-templated);GO:0007623(circadian rhythm);GO:0009409(response to cold);GO:0009651(response to salt stress);GO:0009723(response to ethylene);GO:0009733(response to auxin);GO:0009737(response to abscis…	04712(Circadian rhythm - plant)	1e-131	1	450,	0	-131	-128	1.29	Exon (MD01G1090900/MD01G1090900, exon 6 of 8)	2	20579774	20586910	7137	1
Chr01	20585643	20586065	423	MD01G1090900	MD01G1090900	5869	MD01G1090900	PREDICTED: protein LHY-like [Malus domestica]	GO:0003677(DNA binding);GO:0003700(transcription factor activity, sequence-specific DNA binding);GO:0005634(nucleus);GO:0006351(transcription, DNA-templated);GO:0006355(regulation of transcription, DNA-templated);GO:0007623(circadian rhythm);GO:0009409(response to cold);GO:0009651(response to salt stress);GO:0009723(response to ethylene);GO:0009733(response to auxin);GO:0009737(response to abscis…	04712(Circadian rhythm - plant)	0	2	101,200,	0,223	-1180	-Inf	1.96	Exon (MD01G1090900/MD01G1090900, exon 6 of 8)	2	20579774	20586910	7137	1
Chr01	20586311	20586760	450	MD01G1090900	MD01G1090900	6537	MD01G1090900	PREDICTED: protein LHY-like [Malus domestica]	GO:0003677(DNA binding);GO:0003700(transcription factor activity, sequence-specific DNA binding);GO:0005634(nucleus);GO:0006351(transcription, DNA-templated);GO:0006355(regulation of transcription, DNA-templated);GO:0007623(circadian rhythm);GO:0009409(response to cold);GO:0009651(response to salt stress);GO:0009723(response to ethylene);GO:0009733(response to auxin);GO:0009737(response to abscis…	04712(Circadian rhythm - plant)	0	1	450,	0	-520	-Inf	1.95	3' UTR	2	20579774	20586910	7137	1
Chr01	21107371	21107459	89	MD01G1096200	MD01G1096200	89	MD01G1096200	PREDICTED: LOW QUALITY PROTEIN: pentatricopeptide repeat-containing protein At4g01570-like [Malus domestica]	GO:0005739(mitochondrion);GO:0008150(biological_process)	NA	0.002	1	89,	0	-2.69	-1.77	4.61	Exon (MD01G1096200/MD01G1096200, exon 1 of 1)	2	21107282	21108877	1596	1
Chr01	21108493	21108582	90	MD01G1096200	MD01G1096200	1211	MD01G1096200	PREDICTED: LOW QUALITY PROTEIN: pentatricopeptide repeat-containing protein At4g01570-like [Malus domestica]	GO:0005739(mitochondrion);GO:0008150(biological_process)	NA	0.02	1	90,	0	-1.69	-0.868	1.81	Exon (MD01G1096200/MD01G1096200, exon 1 of 1)	2	21107282	21108877	1596	1
Chr01	21138327	21138417	91	MD01G1096700	MD01G1096700	3350	MD01G1096700	hypothetical protein VITISV_027864 [Vitis vinifera]	GO:0005739(mitochondrion)	00040(Pentose and glucuronate interconversions);00052(Galactose metabolism);00053(Ascorbate and aldarate metabolism);00520(Amino sugar and nucleotide sugar metabolism)	0.023	1	91,	0	-1.63	-0.811	2.44	Exon (MD01G1096700/MD01G1096700, exon 4 of 6)	2	21134977	21141135	6159	1
Chr01	21220918	21221601	684	MD01G1098500	MD01G1098500	298	MD01G1098500	PREDICTED: transcription factor 25-like [Malus domestica]	GO:0003674(molecular_function);GO:0005634(nucleus);GO:0005829(cytosol);GO:0008150(biological_process)	NA	3.9e-09	2	201,68,	0,616	-8.41	-7.21	2.32	5' UTR	2	21220620	21224310	3691	1
Chr01	21224101	21224161	61	MD01G1098500	MD01G1098500	3481	MD01G1098500	PREDICTED: transcription factor 25-like [Malus domestica]	GO:0003674(molecular_function);GO:0005634(nucleus);GO:0005829(cytosol);GO:0008150(biological_process)	NA	0.00065	1	61,	0	-3.19	-2.23	1.77	3' UTR	2	21220620	21224310	3691	1
Chr01	21282432	21282787	356	MD01G1099600	MD01G1099600	1908	MD01G1099600	PREDICTED: uncharacterized protein LOC103958421 [Pyrus x bretschneideri]	GO:0003674(molecular_function);GO:0005634(nucleus);GO:0008150(biological_process)	NA	2.2e-10	1	356,	0	-9.65	-8.4	1.66	3' UTR	2	21280524	21282935	2412	1
Chr01	21372835	21372924	90	MD01G1100600	MD01G1100600	1249	MD01G1100600	PREDICTED: probable pectate lyase 13 [Pyrus x bretschneideri]	GO:0005886(plasma membrane);GO:0016021(integral component of membrane);GO:0030570(pectate lyase activity);GO:0031225(anchored component of membrane);GO:0045490(pectin catabolic process);GO:0046872(metal ion binding)	00040(Pentose and glucuronate interconversions)	0.0093	1	90,	0	-2.03	-1.17	1.73	Exon (MD01G1100600/MD01G1100600, exon 2 of 4)	2	21371586	21377400	5815	1
Chr01	21373282	21374139	858	MD01G1100600	MD01G1100600	1696	MD01G1100600	PREDICTED: probable pectate lyase 13 [Pyrus x bretschneideri]	GO:0005886(plasma membrane);GO:0016021(integral component of membrane);GO:0030570(pectate lyase activity);GO:0031225(anchored component of membrane);GO:0045490(pectin catabolic process);GO:0046872(metal ion binding)	00040(Pentose and glucuronate interconversions)	0.0071	2	44,46,	0,812	-2.15	-1.28	1.93	Exon (MD01G1100600/MD01G1100600, exon 2 of 4)	2	21371586	21377400	5815	1
Chr01	21481899	21482400	502	MD01G1102500	MD01G1102500	59	MD01G1102500	PREDICTED: vacuolar protein sorting-associated protein 24 homolog 1-like isoform X2 [Malus domestica]	GO:0000815(ESCRT III complex);GO:0005634(nucleus);GO:0005737(cytoplasm);GO:0007034(vacuolar transport);GO:0015031(protein transport);GO:0016192(vesicle-mediated transport)	04144(Endocytosis)	6.3e-28	2	263,33,	0,469	-27.2	-25.5	2.46	5' UTR	2	21481840	21484484	2645	1
Chr01	21483958	21484189	232	MD01G1102500	MD01G1102500	2118	MD01G1102500	PREDICTED: vacuolar protein sorting-associated protein 24 homolog 1-like isoform X2 [Malus domestica]	GO:0000815(ESCRT III complex);GO:0005634(nucleus);GO:0005737(cytoplasm);GO:0007034(vacuolar transport);GO:0015031(protein transport);GO:0016192(vesicle-mediated transport)	04144(Endocytosis)	0.001	2	52,97,	0,135	-2.99	-2.05	1.36	3' UTR	2	21481840	21484484	2645	1
Chr01	21486026	21486205	180	MD01G1102600	MD01G1102600	90	MD01G1102600	PREDICTED: serine carboxypeptidase-like [Malus domestica]	GO:0004185(serine-type carboxypeptidase activity);GO:0005773(vacuole);GO:0051603(proteolysis involved in cellular protein catabolic process)	00460(Cyanoamino acid metabolism)	6.3e-13	1	180,	0	-12.2	-10.9	1.17	5' UTR	2	21485936	21489618	3683	1
Chr01	21489199	21489498	300	MD01G1102600	MD01G1102600	3263	MD01G1102600	PREDICTED: serine carboxypeptidase-like [Malus domestica]	GO:0004185(serine-type carboxypeptidase activity);GO:0005773(vacuole);GO:0051603(proteolysis involved in cellular protein catabolic process)	00460(Cyanoamino acid metabolism)	5e-47	1	300,	0	-46.3	-44.4	1.6	3' UTR	2	21485936	21489618	3683	1
Chr01	21493146	21493437	292	MD01G1102700	MD01G1102700	3111	MD01G1102700	PREDICTED: uncharacterized protein LOC103427317 [Malus domestica]	GO:0003674(molecular_function);GO:0009507(chloroplast);GO:0009555(pollen development)	NA	1.5e-05	2	71,134,	0,158	-4.81	-3.76	1.51	3' UTR	2	21490035	21493641	3607	1
Chr01	21501278	21501513	236	MD01G1102900	MD01G1102900	1547	MD01G1102900	PREDICTED: uncharacterized protein LOC103427648 [Malus domestica]	GO:0005634(nucleus);GO:0008150(biological_process)	NA	3.8e-06	1	236,	0	-5.42	-4.33	1.45	3' UTR	2	21499731	21501836	2106	1
Chr01	21508902	21509051	150	MD01G1103100	MD01G1103100	90	MD01G1103100	PREDICTED: exocyst complex component SEC8 isoform X1 [Malus domestica]	GO:0000145(exocyst);GO:0005576(extracellular region);GO:0005618(cell wall);GO:0005634(nucleus);GO:0005829(cytosol);GO:0005856(cytoskeleton);GO:0005886(plasma membrane);GO:0006904(vesicle docking involved in exocytosis);GO:0009506(plasmodesma);GO:0009524(phragmoplast);GO:0009846(pollen germination);GO:0009860(pollen tube growth);GO:0015031(protein transport);GO:0048354(mucilage biosynthetic proces…	NA	8.3e-05	1	150,	0	-4.08	-3.07	1.64	5' UTR	2	21508812	21525007	16196	1
Chr01	21511202	21511614	413	MD01G1103100	MD01G1103100	2390	MD01G1103100	PREDICTED: exocyst complex component SEC8 isoform X1 [Malus domestica]	GO:0000145(exocyst);GO:0005576(extracellular region);GO:0005618(cell wall);GO:0005634(nucleus);GO:0005829(cytosol);GO:0005856(cytoskeleton);GO:0005886(plasma membrane);GO:0006904(vesicle docking involved in exocytosis);GO:0009506(plasmodesma);GO:0009524(phragmoplast);GO:0009846(pollen germination);GO:0009860(pollen tube growth);GO:0015031(protein transport);GO:0048354(mucilage biosynthetic proces…	NA	1.3e-05	2	112,9,	0,404	-4.89	-3.84	1.83	Exon (MD01G1103100/MD01G1103100, exon 4 of 28)	2	21508812	21525007	16196	1
Chr01	21524469	21524888	420	MD01G1103100	MD01G1103100	15657	MD01G1103100	PREDICTED: exocyst complex component SEC8 isoform X1 [Malus domestica]	GO:0000145(exocyst);GO:0005576(extracellular region);GO:0005618(cell wall);GO:0005634(nucleus);GO:0005829(cytosol);GO:0005856(cytoskeleton);GO:0005886(plasma membrane);GO:0006904(vesicle docking involved in exocytosis);GO:0009506(plasmodesma);GO:0009524(phragmoplast);GO:0009846(pollen germination);GO:0009860(pollen tube growth);GO:0015031(protein transport);GO:0048354(mucilage biosynthetic proces…	NA	4e-31	1	420,	0	-30.4	-28.7	2.78	3' UTR	2	21508812	21525007	16196	1
Chr01	21731866	21731955	90	MD01G1104200	MD01G1104200	3204	MD01G1104200	PREDICTED: probable protein S-acyltransferase 15 [Prunus mume]	GO:0005576(extracellular region);GO:0005789(endoplasmic reticulum membrane);GO:0008270(zinc ion binding);GO:0016021(integral component of membrane);GO:0019706(protein-cysteine S-palmitoyltransferase activity);GO:0030659(cytoplasmic vesicle membrane)	00100(Steroid biosynthesis)	0.016	1	90,	0	-1.8	-0.97	1.24	3' UTR	2	21728662	21732134	3473	1
Chr01	21798685	21800277	1593	MD01G1104800	MD01G1104800	898	MD01G1104800	PREDICTED: thioredoxin-like 3-2, chloroplastic isoform X1 [Pyrus x bretschneideri]	GO:0000103(sulfate assimilation);GO:0005737(cytoplasm);GO:0006457(protein folding);GO:0015035(protein disulfide oxidoreductase activity);GO:0016671(oxidoreductase activity, acting on a sulfur group of donors, disulfide as acceptor);GO:0034599(cellular response to oxidative stress);GO:0045454(cell redox homeostasis);GO:0055114(oxidation-reduction process)	NA	0.00054	4	22,67,18,73,	0,681,1401,1520	-3.27	-2.31	1.52	Exon (MD01G1104800/MD01G1104800, exon 2 of 5)	2	21797787	21800545	2759	1
Chr01	21808296	21808475	180	MD01G1104900	MD01G1104900	6584	MD01G1104900	PREDICTED: pumilio homolog 4 isoform X1 [Malus domestica]	GO:0003723(RNA binding);GO:0003729(mRNA binding);GO:0005737(cytoplasm);GO:0006417(regulation of translation)	NA	4e-09	1	180,	0	-8.4	-7.2	1.94	3' UTR	2	21801712	21808713	7002	1
Chr01	21913316	21913585	270	MD01G1105900	MD01G1105900	0	MD01G1105900	PREDICTED: LOW QUALITY PROTEIN: uncharacterized protein LOC103430084 [Malus domestica]	GO:0016197(endosomal transport);GO:0030119(AP-type membrane coat adaptor complex)	NA	1.7e-05	1	270,	0	-4.77	-3.72	4.33	5' UTR	2	21913316	21917940	4625	1
Chr01	22028616	22028766	151	MD01G1107300	MD01G1107300	2286	MD01G1107300	PREDICTED: uncharacterized protein LOC103406265 [Malus domestica]	GO:0004842(ubiquitin-protein transferase activity);GO:0005576(extracellular region);GO:0008270(zinc ion binding)	03040(Spliceosome)	0.003	1	151,	0	-2.52	-1.62	1.3	Exon (MD01G1107300/MD01G1107300, exon 2 of 2)	2	22026330	22030735	4406	1
Chr01	22028975	22029094	120	MD01G1107300	MD01G1107300	2645	MD01G1107300	PREDICTED: uncharacterized protein LOC103406265 [Malus domestica]	GO:0004842(ubiquitin-protein transferase activity);GO:0005576(extracellular region);GO:0008270(zinc ion binding)	03040(Spliceosome)	6.3e-11	1	120,	0	-10.2	-8.98	1.57	Exon (MD01G1107300/MD01G1107300, exon 2 of 2)	2	22026330	22030735	4406	1
Chr01	22029661	22029989	329	MD01G1107300	MD01G1107300	3331	MD01G1107300	PREDICTED: uncharacterized protein LOC103406265 [Malus domestica]	GO:0004842(ubiquitin-protein transferase activity);GO:0005576(extracellular region);GO:0008270(zinc ion binding)	03040(Spliceosome)	2.5e-11	1	329,	0	-10.6	-9.35	1.47	Exon (MD01G1107300/MD01G1107300, exon 2 of 2)	2	22026330	22030735	4406	1
Chr01	22030437	22030616	180	MD01G1107300	MD01G1107300	4107	MD01G1107300	PREDICTED: uncharacterized protein LOC103406265 [Malus domestica]	GO:0004842(ubiquitin-protein transferase activity);GO:0005576(extracellular region);GO:0008270(zinc ion binding)	03040(Spliceosome)	6.8e-06	1	180,	0	-5.17	-4.1	1.46	3' UTR	2	22026330	22030735	4406	1
Chr01	22083973	22084180	208	MD01G1108000	MD01G1108000	1087	MD01G1108000	PREDICTED: GATA transcription factor 8-like [Malus domestica]	GO:0000977(RNA polymerase II regulatory region sequence-specific DNA binding);GO:0001085(RNA polymerase II transcription factor binding);GO:0001228(transcriptional activator activity, RNA polymerase II transcription regulatory region sequence-specific binding);GO:0003682(chromatin binding);GO:0005634(nucleus);GO:0005667(transcription factor complex);GO:0030154(cell differentiation)	NA	0.0003	1	208,	0	-3.52	-2.55	1.54	Exon (MD01G1108000/MD01G1108000, exon 2 of 3)	2	22082886	22086167	3282	1
Chr01	22084955	22085251	297	MD01G1108000	MD01G1108000	2069	MD01G1108000	PREDICTED: GATA transcription factor 8-like [Malus domestica]	GO:0000977(RNA polymerase II regulatory region sequence-specific DNA binding);GO:0001085(RNA polymerase II transcription factor binding);GO:0001228(transcriptional activator activity, RNA polymerase II transcription regulatory region sequence-specific binding);GO:0003682(chromatin binding);GO:0005634(nucleus);GO:0005667(transcription factor complex);GO:0030154(cell differentiation)	NA	7.2e-05	1	297,	0	-4.14	-3.13	1.65	Exon (MD01G1108000/MD01G1108000, exon 3 of 3)	2	22082886	22086167	3282	1
Chr01	22085310	22085369	60	MD01G1108000	MD01G1108000	2424	MD01G1108000	PREDICTED: GATA transcription factor 8-like [Malus domestica]	GO:0000977(RNA polymerase II regulatory region sequence-specific DNA binding);GO:0001085(RNA polymerase II transcription factor binding);GO:0001228(transcriptional activator activity, RNA polymerase II transcription regulatory region sequence-specific binding);GO:0003682(chromatin binding);GO:0005634(nucleus);GO:0005667(transcription factor complex);GO:0030154(cell differentiation)	NA	3e-06	1	60,	0	-5.53	-4.45	1.66	Exon (MD01G1108000/MD01G1108000, exon 3 of 3)	2	22082886	22086167	3282	1
Chr01	22117489	22117609	121	MD01G1108200	MD01G1108200	6038	MD01G1108200	PREDICTED: phosphoglucomutase isoform X1 [Malus domestica]	GO:0004615(phosphomannomutase activity);GO:0005829(cytosol)	NA	0.00055	1	121,	0	-3.26	-2.3	1.27	3' UTR	2	22111451	22117909	6459	1
Chr01	22133205	22133265	61	MD01G1108400	MD01G1108400	4277	MD01G1108400	PREDICTED: mRNA-decapping enzyme subunit 2-like [Malus domestica]	GO:0000290(deadenylation-dependent decapping of nuclear-transcribed mRNA);GO:0005737(cytoplasm);GO:0050072(m7G(5')pppN diphosphatase activity)	03018(RNA degradation)	6.2e-05	1	61,	0	-4.21	-3.19	1.54	Exon (MD01G1108400/MD01G1108400, exon 9 of 9)	2	22128928	22133654	4727	1
Chr01	22133325	22133414	90	MD01G1108400	MD01G1108400	4397	MD01G1108400	PREDICTED: mRNA-decapping enzyme subunit 2-like [Malus domestica]	GO:0000290(deadenylation-dependent decapping of nuclear-transcribed mRNA);GO:0005737(cytoplasm);GO:0050072(m7G(5')pppN diphosphatase activity)	03018(RNA degradation)	5.6e-05	1	90,	0	-4.25	-3.23	1.54	3' UTR	2	22128928	22133654	4727	1
Chr01	22142040	22143046	1007	MD01G1108500	MD01G1108500	532	MD01G1108500	aquaporin, partial [Malus zumi]	GO:0005773(vacuole);GO:0005887(integral component of plasma membrane);GO:0009506(plasmodesma);GO:0009992(cellular water homeostasis);GO:0015250(water channel activity);GO:0015254(glycerol channel activity);GO:0034220(ion transmembrane transport)	00531(Glycosaminoglycan degradation)	4e-66	2	170,38,	0,969	-65.4	-63.4	1.44	Exon (MD01G1108500/MD01G1108500, exon 1 of 4)	2	22141508	22146252	4745	1
Chr01	22145490	22145927	438	MD01G1108500	MD01G1108500	3982	MD01G1108500	aquaporin, partial [Malus zumi]	GO:0005773(vacuole);GO:0005887(integral component of plasma membrane);GO:0009506(plasmodesma);GO:0009992(cellular water homeostasis);GO:0015250(water channel activity);GO:0015254(glycerol channel activity);GO:0034220(ion transmembrane transport)	00531(Glycosaminoglycan degradation)	4e-83	2	74,223,	0,215	-82.4	-80.3	1.43	3' UTR	2	22141508	22146252	4745	1
[truncated: 23,549 more rows]
