# Supplementary material for: The m6A reader MhYTP2 regulates MdMLO19 mRNA stability and antioxidant genes translation efficiency conferring powdery mildew resistance in apple
Source: Plant Biotechnol J. 2021 Nov 17;20(3):511–25. doi: 10.1111/pbi.13733 (PMC8882777; doi:10.1111/pbi.13733)
Supplement: Supplementary file 4 — Table S6 m6A‐containing transcripts identified via m6A‐seq in the 35S::MhYTP2 line OE‐2. [file PBI-20-511-s001.xlsx]

## Sheet: Sheet1
seqnames	start	end	width	geneId	transcriptId	distanceToTSS	geneName	Description	GO	KEGG	score	blockCount	blockSizes	blockStarts	lg.p	lg.fdr	fold_enrichment	annotation	geneChr	geneStart	geneEnd	geneLength	geneStrand
Chr00	104662	104722	61	MD00G1000600	MD00G1000600	2659	MD00G1000600	PREDICTED: protein LOW PSII ACCUMULATION 3, chloroplastic [Prunus mume]	GO:0009507(chloroplast);GO:0010207(photosystem II assembly)	NA	2.8e-05	1	61,	0	-4.56	-3.62	1.47	3' UTR	1	102003	104811	2809	1
Chr00	391113	391321	209	MD00G1001800	MD00G1001800	3535	MD00G1001800	PREDICTED: uncharacterized protein LOC103955566 [Pyrus x bretschneideri]	GO:0003674(molecular_function);GO:0008150(biological_process);GO:0016021(integral component of membrane)	NA	1.8e-07	1	209,	0	-6.74	-5.72	1.8	3' UTR	1	387578	391499	3922	1
Chr00	397514	397602	89	MD00G1001900	MD00G1001900	2305	MD00G1001900	PREDICTED: protein BUD31 homolog 1 [Pyrus x bretschneideri]	GO:0000398(mRNA splicing, via spliceosome);GO:0005681(spliceosomal complex)	03040(Spliceosome)	0.00031	1	89,	0	-3.51	-2.62	1.76	3' UTR	1	395209	397719	2511	1
Chr00	413193	413313	121	MD00G1002000	MD00G1002000	1136	MD00G1002000	PREDICTED: uncharacterized protein LOC103336734 isoform X2 [Prunus mume]	GO:0005634(nucleus)	NA	0.00081	1	121,	0	-3.09	-2.23	1.6	5' UTR	1	412057	419132	7076	1
Chr00	416551	418261	1711	MD00G1002000	MD00G1002000	4494	MD00G1002000	PREDICTED: uncharacterized protein LOC103336734 isoform X2 [Prunus mume]	GO:0005634(nucleus)	NA	0.00058	5	1,44,49,49,7,	0,443,594,1133,1704	-3.24	-2.37	2.13	Exon (MD00G1002000/MD00G1002000, exon 7 of 12)	1	412057	419132	7076	1
Chr00	555079	555253	175	MD00G1003500	MD00G1003500	58	MD00G1003500	PREDICTED: LOW QUALITY PROTEIN: carboxylesterase 1 [Malus domestica]	GO:0005634(nucleus);GO:0008152(metabolic process);GO:0052689(carboxylic ester hydrolase activity)	04075(Plant hormone signal transduction)	0.00058	1	175,	0	-3.24	-2.37	2.98	Exon (MD00G1003500/MD00G1003500, exon 1 of 1)	1	555021	555803	783	1
Chr00	660828	661214	387	MD00G1004100	MD00G1004100	3245	MD00G1004100	PREDICTED: probable fructokinase-7 [Malus domestica]	GO:0004747(ribokinase activity);GO:0005524(ATP binding);GO:0005737(cytoplasm);GO:0005829(cytosol);GO:0006014(D-ribose metabolic process);GO:0008865(fructokinase activity);GO:0016301(kinase activity);GO:0019252(starch biosynthetic process);GO:0046686(response to cadmium ion)	00051(Fructose and mannose metabolism);00500(Starch and sucrose metabolism);00520(Amino sugar and nucleotide sugar metabolism)	2.5e-74	1	387,	0	-73.6	-71.7	3.69	3' UTR	1	657583	661362	3780	1
Chr00	663086	663800	715	MD00G1004200	MD00G1004200	1329	MD00G1004200	PREDICTED: uncharacterized protein LOC103439693 [Malus domestica]	GO:0003674(molecular_function);GO:0005575(cellular_component);GO:0008150(biological_process)	NA	1.8e-06	3	77,78,23,	0,541,692	-5.75	-4.76	1.55	Exon (MD00G1004200/MD00G1004200, exon 4 of 7)	1	661757	665431	3675	1
Chr00	735937	736470	534	MD00G1004900	MD00G1004900	511	MD00G1004900	PREDICTED: transcription factor TCP19-like [Malus domestica]	GO:0003677(DNA binding);GO:0003700(transcription factor activity, sequence-specific DNA binding);GO:0005634(nucleus);GO:0006351(transcription, DNA-templated);GO:0006355(regulation of transcription, DNA-templated);GO:0031347(regulation of defense response)	04712(Circadian rhythm - plant)	3.2e-15	1	534,	0	-14.5	-13.3	2.98	Exon (MD00G1004900/MD00G1004900, exon 2 of 2)	1	735426	737092	1667	1
Chr00	736618	736826	209	MD00G1004900	MD00G1004900	1192	MD00G1004900	PREDICTED: transcription factor TCP19-like [Malus domestica]	GO:0003677(DNA binding);GO:0003700(transcription factor activity, sequence-specific DNA binding);GO:0005634(nucleus);GO:0006351(transcription, DNA-templated);GO:0006355(regulation of transcription, DNA-templated);GO:0031347(regulation of defense response)	04712(Circadian rhythm - plant)	1e-05	1	209,	0	-4.98	-4.02	2.84	Exon (MD00G1004900/MD00G1004900, exon 2 of 2)	1	735426	737092	1667	1
Chr00	815796	816033	238	MD00G1005700	MD00G1005700	1293	MD00G1005700	PREDICTED: sorbitol dehydrogenase-like [Pyrus x bretschneideri]	GO:0005737(cytoplasm);GO:0005829(cytosol);GO:0005886(plasma membrane);GO:0008270(zinc ion binding);GO:0009506(plasmodesma);GO:0031966(mitochondrial membrane);GO:0055114(oxidation-reduction process)	00040(Pentose and glucuronate interconversions);00051(Fructose and mannose metabolism)	1e-21	1	238,	0	-21	-19.6	3.56	3' UTR	1	814503	816299	1797	1
Chr00	997734	998120	387	MD00G1007100	MD00G1007100	0	MD00G1007100	PREDICTED: seipin-2-like [Malus domestica]	GO:0003674(molecular_function);GO:0005634(nucleus);GO:0005783(endoplasmic reticulum);GO:0005789(endoplasmic reticulum membrane);GO:0006629(lipid metabolic process);GO:0016021(integral component of membrane);GO:0019915(lipid storage);GO:0034389(lipid particle organization)	NA	1e-48	1	387,	0	-48	-46.4	2.67	5' UTR	1	997734	1000324	2591	1
Chr00	999968	1000176	209	MD00G1007100	MD00G1007100	2234	MD00G1007100	PREDICTED: seipin-2-like [Malus domestica]	GO:0003674(molecular_function);GO:0005634(nucleus);GO:0005783(endoplasmic reticulum);GO:0005789(endoplasmic reticulum membrane);GO:0006629(lipid metabolic process);GO:0016021(integral component of membrane);GO:0019915(lipid storage);GO:0034389(lipid particle organization)	NA	7.9e-12	1	209,	0	-11.1	-9.91	1.98	3' UTR	1	997734	1000324	2591	1
Chr00	1032717	1032956	240	MD00G1007600	MD00G1007600	3350	MD00G1007600	PREDICTED: uncharacterized protein LOC103434917 [Malus domestica]	GO:0032587(ruffle membrane);GO:0035091(phosphatidylinositol binding);GO:1900027(regulation of ruffle assembly)	00562(Inositol phosphate metabolism);04070(Phosphatidylinositol signaling system);04144(Endocytosis)	2.2e-10	1	240,	0	-9.66	-8.55	2.05	3' UTR	1	1029367	1033136	3770	1
Chr00	1051695	1051904	210	MD00G1007800	MD00G1007800	1545	MD00G1007800	heat stress transcription factor A-4c-like [Malus domestica]	GO:0000302(response to reactive oxygen species);GO:0003677(DNA binding);GO:0003700(transcription factor activity, sequence-specific DNA binding);GO:0005515(protein binding);GO:0005634(nucleus);GO:0005737(cytoplasm);GO:0006351(transcription, DNA-templated);GO:0006355(regulation of transcription, DNA-templated);GO:0010200(response to chitin);GO:0042803(protein homodimerization activity);GO:0043565(…	NA	4.2e-10	1	210,	0	-9.38	-8.28	1.66	Exon (MD00G1007800/MD00G1007800, exon 2 of 2)	1	1050150	1052710	2561	1
Chr00	1052113	1052262	150	MD00G1007800	MD00G1007800	1963	MD00G1007800	heat stress transcription factor A-4c-like [Malus domestica]	GO:0000302(response to reactive oxygen species);GO:0003677(DNA binding);GO:0003700(transcription factor activity, sequence-specific DNA binding);GO:0005515(protein binding);GO:0005634(nucleus);GO:0005737(cytoplasm);GO:0006351(transcription, DNA-templated);GO:0006355(regulation of transcription, DNA-templated);GO:0010200(response to chitin);GO:0042803(protein homodimerization activity);GO:0043565(…	NA	2.7e-07	1	150,	0	-6.57	-5.56	1.51	Exon (MD00G1007800/MD00G1007800, exon 2 of 2)	1	1050150	1052710	2561	1
Chr00	1132822	1134102	1281	MD00G1009000	MD00G1009000	5281	MD00G1009000	PREDICTED: acetolactate synthase small subunit 1, chloroplastic-like [Pyrus x bretschneideri]	GO:0003984(acetolactate synthase activity);GO:0005829(cytosol);GO:0006551(leucine metabolic process);GO:0006573(valine metabolic process);GO:0009082(branched-chain amino acid biosynthetic process);GO:0009097(isoleucine biosynthetic process);GO:0009099(valine biosynthetic process);GO:0009507(chloroplast);GO:0016597(amino acid binding)	01210(2-Oxocarboxylic acid metabolism);01230(Biosynthesis of amino acids);00650(Butanoate metabolism);00660(C5-Branched dibasic acid metabolism);00290(Valine, leucine and isoleucine biosynthesis);00770(Pantothenate and CoA biosynthesis)	1.8e-09	3	23,69,58,	0,488,1223	-8.75	-7.66	1.47	Exon (MD00G1009000/MD00G1009000, exon 3 of 12)	1	1127541	1137322	9782	1
Chr00	1136964	1137262	299	MD00G1009000	MD00G1009000	9423	MD00G1009000	PREDICTED: acetolactate synthase small subunit 1, chloroplastic-like [Pyrus x bretschneideri]	GO:0003984(acetolactate synthase activity);GO:0005829(cytosol);GO:0006551(leucine metabolic process);GO:0006573(valine metabolic process);GO:0009082(branched-chain amino acid biosynthetic process);GO:0009097(isoleucine biosynthetic process);GO:0009099(valine biosynthetic process);GO:0009507(chloroplast);GO:0016597(amino acid binding)	01210(2-Oxocarboxylic acid metabolism);01230(Biosynthesis of amino acids);00650(Butanoate metabolism);00660(C5-Branched dibasic acid metabolism);00290(Valine, leucine and isoleucine biosynthesis);00770(Pantothenate and CoA biosynthesis)	4e-31	1	299,	0	-30.4	-28.9	2.3	3' UTR	1	1127541	1137322	9782	1
Chr00	1163034	1163463	430	MD00G1009300	MD00G1009300	2236	MD00G1009300	PREDICTED: uncharacterized protein LOC103434908 [Malus domestica]	NA	NA	2e-49	2	109,11,	0,419	-48.7	-47.1	1.38	Exon (MD00G1009300/MD00G1009300, exon 7 of 18)	1	1160798	1166768	5971	1
Chr00	1166230	1166439	210	MD00G1009300	MD00G1009300	5432	MD00G1009300	PREDICTED: uncharacterized protein LOC103434908 [Malus domestica]	NA	NA	2.6e-09	1	210,	0	-8.58	-7.5	2.2	3' UTR	1	1160798	1166768	5971	1
Chr00	1166529	1166738	210	MD00G1009300	MD00G1009300	5731	MD00G1009300	PREDICTED: uncharacterized protein LOC103434908 [Malus domestica]	NA	NA	1.2e-05	1	210,	0	-4.93	-3.98	2.07	3' UTR	1	1160798	1166768	5971	1
Chr00	1173759	1173938	180	MD00G1009500	MD00G1009500	3639	MD00G1009500	PREDICTED: ras-related protein RIC2 [Malus domestica]	GO:0003924(GTPase activity);GO:0005525(GTP binding);GO:0005829(cytosol);GO:0005886(plasma membrane);GO:0006886(intracellular protein transport);GO:0006913(nucleocytoplasmic transport);GO:0007264(small GTPase mediated signal transduction);GO:0009506(plasmodesma);GO:0031901(early endosome membrane);GO:0032588(trans-Golgi network membrane);GO:0042546(cell wall biogenesis)	04144(Endocytosis)	0.00095	1	180,	0	-3.02	-2.16	1.88	3' UTR	1	1170120	1174177	4058	1
Chr00	1221183	1221482	300	MD00G1009800	MD00G1009800	3082	MD00G1009800	PREDICTED: uncharacterized protein LOC103417530 [Malus domestica]	GO:0005576(extracellular region);GO:0005773(vacuole);GO:0008150(biological_process)	NA	7.9e-28	1	300,	0	-27.1	-25.7	2.3	3' UTR	1	1218101	1221961	3861	1
Chr00	1388855	1389004	150	MD00G1011500	MD00G1011500	932	MD00G1011500	PREDICTED: uncharacterized protein LOC103404290 isoform X1 [Malus domestica]	GO:0007165(signal transduction);GO:0016020(membrane)	NA	0.00043	1	150,	0	-3.37	-2.49	1.54	Exon (MD00G1011500/MD00G1011500, exon 3 of 8)	1	1387923	1394302	6380	1
Chr00	1423144	1423494	351	MD00G1011700	MD00G1011700	6041	MD00G1011700	PREDICTED: disease resistance protein TAO1-like [Malus domestica]	GO:0005737(cytoplasm);GO:0006952(defense response);GO:0007165(signal transduction);GO:0016021(integral component of membrane);GO:0043531(ADP binding)	04141(Protein processing in endoplasmic reticulum)	0.042	2	10,51,	0,300	-1.38	-0.658	1.44	Exon (MD00G1011700/MD00G1011700, exon 4 of 8)	1	1417103	1426308	9206	1
Chr00	1462219	1464327	2109	MD00G1011900	MD00G1011900	3950	MD00G1011900	PREDICTED: uncharacterized protein LOC103404290 isoform X2 [Malus domestica]	GO:0007165(signal transduction);GO:0016020(membrane)	NA	0.0017	2	106,14,	0,2095	-2.77	-1.93	11.7	Exon (MD00G1011900/MD00G1011900, exon 5 of 6)	1	1458269	1464922	6654	1
Chr00	1524651	1525009	359	MD00G1012300	MD00G1012300	2384	MD00G1012300	PREDICTED: protein kinase APK1A, chloroplastic-like isoform X1 [Pyrus x bretschneideri]	GO:0004674(protein serine/threonine kinase activity);GO:0004713(protein tyrosine kinase activity);GO:0005524(ATP binding);GO:0005886(plasma membrane);GO:0006468(protein phosphorylation);GO:0009507(chloroplast);GO:0016301(kinase activity)	04626(Plant-pathogen interaction)	2e-13	1	359,	0	-12.7	-11.5	1.77	3' UTR	1	1522267	1525098	2832	1
Chr00	1577395	1578701	1307	MD00G1012600	MD00G1012600	2925	MD00G1012600	PREDICTED: factor of DNA methylation 4 [Malus domestica]	GO:0004526(ribonuclease P activity);GO:0005655(nucleolar ribonuclease P complex);GO:0090502(RNA phosphodiester bond hydrolysis, endonucleolytic)	NA	1.3e-21	4	103,182,69,277,	0,212,873,1030	-20.9	-19.6	5.57	Exon (MD00G1012600/MD00G1012600, exon 2 of 8)	1	1574470	1580617	6148	1
Chr00	1579779	1580317	539	MD00G1012600	MD00G1012600	5309	MD00G1012600	PREDICTED: factor of DNA methylation 4 [Malus domestica]	GO:0004526(ribonuclease P activity);GO:0005655(nucleolar ribonuclease P complex);GO:0090502(RNA phosphodiester bond hydrolysis, endonucleolytic)	NA	0.043	2	6,145,	0,394	-1.37	-0.647	1.89	3' UTR	1	1574470	1580617	6148	1
Chr00	1705090	1705326	237	MD00G1013500	MD00G1013500	3394	MD00G1013500	PREDICTED: uncharacterized protein LOC103447440 isoform X2 [Malus domestica]	GO:0003723(RNA binding)	NA	4.2e-05	1	237,	0	-4.38	-3.45	1.87	Exon (MD00G1013500/MD00G1013500, exon 3 of 3)	1	1701696	1705474	3779	1
Chr00	1723022	1723081	60	MD00G1013700	MD00G1013700	2805	MD00G1013700	PREDICTED: enhancer of mRNA-decapping protein 4-like [Pyrus x bretschneideri]	NA	03018(RNA degradation)	0.028	1	60,	0	-1.55	-0.807	3.61	3' UTR	1	1720217	1723200	2984	1
Chr00	1753155	1753304	150	MD00G1014200	MD00G1014200	59	MD00G1014200	PREDICTED: putative nuclease HARBI1, partial [Pyrus x bretschneideri]	GO:0005575(cellular_component);GO:0016788(hydrolase activity, acting on ester bonds)	01200(Carbon metabolism);00030(Pentose phosphate pathway);00480(Glutathione metabolism)	0.0039	1	150,	0	-2.41	-1.59	6.31	5' UTR	1	1753096	1755985	2890	1
Chr00	1753600	1753897	298	MD00G1014200	MD00G1014200	504	MD00G1014200	PREDICTED: putative nuclease HARBI1, partial [Pyrus x bretschneideri]	GO:0005575(cellular_component);GO:0016788(hydrolase activity, acting on ester bonds)	01200(Carbon metabolism);00030(Pentose phosphate pathway);00480(Glutathione metabolism)	9.1e-05	1	298,	0	-4.04	-3.13	5.86	3' UTR	1	1753096	1755985	2890	1
Chr00	1792013	1792928	916	MD00G1014400	MD00G1014400	0	MD00G1014400	NA	NA	NA	0	2	118,148,	0,768	-825	-Inf	3.63	Exon (MD00G1014400/MD00G1014400, exon 1 of 2)	1	1792013	1792957	945	1
Chr00	2268765	2268825	61	MD00G1015800	MD00G1015800	357	MD00G1015800	PREDICTED: LOB domain-containing protein 37-like [Malus domestica]	GO:0005575(cellular_component);GO:0008150(biological_process)	NA	3.8e-05	1	61,	0	-4.42	-3.49	1.32	Exon (MD00G1015800/MD00G1015800, exon 1 of 2)	1	2268408	2270102	1695	1
Chr00	2269209	2269507	299	MD00G1015800	MD00G1015800	801	MD00G1015800	PREDICTED: LOB domain-containing protein 37-like [Malus domestica]	GO:0005575(cellular_component);GO:0008150(biological_process)	NA	2e-12	1	299,	0	-11.7	-10.5	1.89	Exon (MD00G1015800/MD00G1015800, exon 2 of 2)	1	2268408	2270102	1695	1
Chr00	2401062	2401122	61	MD00G1016700	MD00G1016700	719	MD00G1016700	PREDICTED: sister chromatid cohesion 1 protein 4 [Malus domestica]	GO:0000228(nuclear chromosome);GO:0000775(chromosome, centromeric region);GO:0003674(molecular_function);GO:0005634(nucleus);GO:0006302(double-strand break repair);GO:0007062(sister chromatid cohesion);GO:0007067(mitotic nuclear division);GO:0051301(cell division);GO:0070601(centromeric sister chromatid cohesion)	NA	0.018	1	61,	0	-1.74	-0.982	1.23	5' UTR	1	2400343	2414207	13865	1
Chr00	2408217	2408307	91	MD00G1016700	MD00G1016700	7874	MD00G1016700	PREDICTED: sister chromatid cohesion 1 protein 4 [Malus domestica]	GO:0000228(nuclear chromosome);GO:0000775(chromosome, centromeric region);GO:0003674(molecular_function);GO:0005634(nucleus);GO:0006302(double-strand break repair);GO:0007062(sister chromatid cohesion);GO:0007067(mitotic nuclear division);GO:0051301(cell division);GO:0070601(centromeric sister chromatid cohesion)	NA	0.0027	1	91,	0	-2.57	-1.74	1.26	Exon (MD00G1016700/MD00G1016700, exon 7 of 14)	1	2400343	2414207	13865	1
Chr00	2408486	2409085	600	MD00G1016700	MD00G1016700	8143	MD00G1016700	PREDICTED: sister chromatid cohesion 1 protein 4 [Malus domestica]	GO:0000228(nuclear chromosome);GO:0000775(chromosome, centromeric region);GO:0003674(molecular_function);GO:0005634(nucleus);GO:0006302(double-strand break repair);GO:0007062(sister chromatid cohesion);GO:0007067(mitotic nuclear division);GO:0051301(cell division);GO:0070601(centromeric sister chromatid cohesion)	NA	1.3e-25	1	600,	0	-24.9	-23.5	2.49	Exon (MD00G1016700/MD00G1016700, exon 7 of 14)	1	2400343	2414207	13865	1
Chr00	2410249	2410458	210	MD00G1016700	MD00G1016700	9906	MD00G1016700	PREDICTED: sister chromatid cohesion 1 protein 4 [Malus domestica]	GO:0000228(nuclear chromosome);GO:0000775(chromosome, centromeric region);GO:0003674(molecular_function);GO:0005634(nucleus);GO:0006302(double-strand break repair);GO:0007062(sister chromatid cohesion);GO:0007067(mitotic nuclear division);GO:0051301(cell division);GO:0070601(centromeric sister chromatid cohesion)	NA	7.4e-08	1	210,	0	-7.13	-6.1	1.38	Exon (MD00G1016700/MD00G1016700, exon 10 of 14)	1	2400343	2414207	13865	1
Chr00	3061304	3061626	323	MD00G1018400	MD00G1018400	409	MD00G1018400	PREDICTED: uncharacterized protein LOC103444922 [Malus domestica]	GO:0003674(molecular_function);GO:0005575(cellular_component);GO:0008150(biological_process)	NA	0.00045	1	323,	0	-3.35	-2.47	1.34	Exon (MD00G1018400/MD00G1018400, exon 1 of 1)	1	3060895	3061626	732	1
Chr00	3359755	3360021	267	MD00G1019100	MD00G1019100	12295	MD00G1019100	PREDICTED: cytochrome b5-like [Malus domestica]	GO:0005515(protein binding);GO:0005783(endoplasmic reticulum);GO:0005789(endoplasmic reticulum membrane);GO:0016021(integral component of membrane);GO:0020037(heme binding);GO:0043447(alkane biosynthetic process);GO:0046872(metal ion binding);GO:0055114(oxidation-reduction process)	00910(Nitrogen metabolism)	0.00014	1	267,	0	-3.85	-2.94	2.02	3' UTR	1	3347460	3360612	13153	1
Chr00	3431921	3432220	300	MD00G1019200	MD00G1019200	15688	MD00G1019200	PREDICTED: membrane-associated 30 kDa protein, chloroplastic [Pyrus x bretschneideri]	GO:0005829(cytosol);GO:0009535(chloroplast thylakoid membrane);GO:0010027(thylakoid membrane organization)	NA	1.6e-95	1	300,	0	-94.8	-92.9	2.27	3' UTR	1	3416233	3432250	16018	1
Chr00	3612658	3613070	413	MD00G1019700	MD00G1019700	448	MD00G1019700	PREDICTED: kinesin-like protein KCA2 [Malus domestica]	GO:0003777(microtubule motor activity);GO:0005871(kinesin complex);GO:0007018(microtubule-based movement);GO:0016887(ATPase activity)	03008(Ribosome biogenesis in eukaryotes)	0.0013	2	37,83,	0,330	-2.9	-2.04	1.16	Exon (MD00G1019700/MD00G1019700, exon 1 of 23)	1	3612210	3625944	13735	1
Chr00	3617688	3618231	544	MD00G1019700	MD00G1019700	5478	MD00G1019700	PREDICTED: kinesin-like protein KCA2 [Malus domestica]	GO:0003777(microtubule motor activity);GO:0005871(kinesin complex);GO:0007018(microtubule-based movement);GO:0016887(ATPase activity)	03008(Ribosome biogenesis in eukaryotes)	1e-117	2	164,75,	0,469	-117	-115	1.98	Exon (MD00G1019700/MD00G1019700, exon 11 of 23)	1	3612210	3625944	13735	1
Chr00	3625496	3625854	359	MD00G1019700	MD00G1019700	13286	MD00G1019700	PREDICTED: kinesin-like protein KCA2 [Malus domestica]	GO:0003777(microtubule motor activity);GO:0005871(kinesin complex);GO:0007018(microtubule-based movement);GO:0016887(ATPase activity)	03008(Ribosome biogenesis in eukaryotes)	5e-89	1	359,	0	-88.3	-86.4	2.34	3' UTR	1	3612210	3625944	13735	1
Chr00	3705804	3705892	89	MD00G1020200	MD00G1020200	1303	MD00G1020200	PREDICTED: LOW QUALITY PROTEIN: protein TOPLESS-like [Malus domestica]	GO:0005515(protein binding);GO:0005634(nucleus);GO:0005829(cytosol);GO:0006351(transcription, DNA-templated);GO:0006355(regulation of transcription, DNA-templated);GO:0010072(primary shoot apical meristem specification)	NA	0.0031	1	89,	0	-2.51	-1.69	1.78	Exon (MD00G1020200/MD00G1020200, exon 7 of 7)	1	3704501	3706040	1540	1
Chr00	3773023	3773080	58	MD00G1021400	MD00G1021400	535	MD00G1021400	PREDICTED: probable chalcone--flavonone isomerase 3 [Prunus mume]	GO:0009507(chloroplast);GO:0009813(flavonoid biosynthetic process);GO:0045430(chalcone isomerase activity);GO:0080167(response to karrikin)	NA	0.037	1	58,	0	-1.43	-0.701	1.26	Exon (MD00G1021400/MD00G1021400, exon 3 of 3)	1	3772488	3773454	967	1
Chr00	3808186	3809470	1285	MD00G1022200	MD00G1022200	237	MD00G1022200	PREDICTED: DCC family protein At1g52590, chloroplastic [Malus domestica]	GO:0003674(molecular_function);GO:0008150(biological_process);GO:0010287(plastoglobule)	NA	1.6e-12	4	83,58,108,49,	0,656,921,1236	-11.8	-10.7	1.38	Exon (MD00G1022200/MD00G1022200, exon 1 of 6)	1	3807949	3824497	16549	1
Chr00	3912986	3913298	313	MD00G1023300	MD00G1023300	2253	MD00G1023300	PREDICTED: protein ROOT HAIR DEFECTIVE 3 homolog 2-like isoform X2 [Pyrus x bretschneideri]	GO:0003924(GTPase activity);GO:0005525(GTP binding);GO:0005634(nucleus);GO:0005783(endoplasmic reticulum);GO:0005789(endoplasmic reticulum membrane);GO:0016021(integral component of membrane)	NA	4.7e-07	2	149,60,	0,253	-6.33	-5.32	1.43	Exon (MD00G1023300/MD00G1023300, exon 7 of 9)	1	3910733	3913567	2835	1
Chr00	3969196	3969376	181	MD00G1024000	MD00G1024000	1189	MD00G1024000	PREDICTED: LOW QUALITY PROTEIN: threonine--tRNA ligase, chloroplastic/mitochondrial 2-like [Malus domestica]	GO:0003723(RNA binding);GO:0004829(threonine-tRNA ligase activity);GO:0005524(ATP binding);GO:0005739(mitochondrion);GO:0006435(threonyl-tRNA aminoacylation);GO:0009507(chloroplast);GO:0009570(chloroplast stroma);GO:0009793(embryo development ending in seed dormancy);GO:0046872(metal ion binding)	00970(Aminoacyl-tRNA biosynthesis)	3.5e-09	1	181,	0	-8.46	-7.38	1.77	3' UTR	1	3968007	3969376	1370	1
Chr00	3970710	3970945	236	MD00G1024200	MD00G1024200	495	MD00G1024200	PREDICTED: threonine--tRNA ligase-like [Malus domestica]	GO:0003723(RNA binding);GO:0004829(threonine-tRNA ligase activity);GO:0005739(mitochondrion);GO:0006435(threonyl-tRNA aminoacylation);GO:0009570(chloroplast stroma)	00970(Aminoacyl-tRNA biosynthesis)	5e-17	1	236,	0	-16.3	-15.1	1.96	Exon (MD00G1024200/MD00G1024200, exon 3 of 7)	1	3970215	3974496	4282	1
Chr00	3972228	3972287	60	MD00G1024200	MD00G1024200	2013	MD00G1024200	PREDICTED: threonine--tRNA ligase-like [Malus domestica]	GO:0003723(RNA binding);GO:0004829(threonine-tRNA ligase activity);GO:0005739(mitochondrion);GO:0006435(threonyl-tRNA aminoacylation);GO:0009570(chloroplast stroma)	00970(Aminoacyl-tRNA biosynthesis)	0.0019	1	60,	0	-2.72	-1.88	1.39	3' UTR	1	3970215	3974496	4282	1
Chr00	3988001	3988371	371	MD00G1024400	MD00G1024400	0	MD00G1024400	PREDICTED: probable LRR receptor-like serine/threonine-protein kinase At1g56140 isoform X1 [Malus domestica]	GO:0004674(protein serine/threonine kinase activity);GO:0005886(plasma membrane)	NA	2e-07	3	5,153,22,	0,53,349	-6.69	-5.67	2.84	Exon (MD00G1024400/MD00G1024400, exon 1 of 9)	1	3988001	3990480	2480	1
Chr00	3993999	3994446	448	MD00G1024500	MD00G1024500	3015	MD00G1024500	hypothetical protein PRUPE_ppa001152mg [Prunus persica]	GO:0004674(protein serine/threonine kinase activity);GO:0005886(plasma membrane)	04626(Plant-pathogen interaction)	1e-38	1	448,	0	-38	-36.5	4.46	3' UTR	1	3990984	3994595	3612	1
Chr00	4454383	4454825	443	MD00G1025600	MD00G1025600	431	MD00G1025600	PREDICTED: serine-threonine kinase receptor-associated protein-like [Malus domestica]	GO:0000166(nucleotide binding);GO:0005737(cytoplasm);GO:0005829(cytosol);GO:0008150(biological_process);GO:0080008(Cul4-RING E3 ubiquitin ligase complex)	03013(RNA transport)	5e-50	1	443,	0	-49.3	-47.6	2.77	3' UTR	1	4453952	4454914	963	1
Chr00	4457578	4457870	293	MD00G1025700	MD00G1025700	2038	MD00G1025700	PREDICTED: probable histone H2A variant 3 [Malus domestica]	GO:0000790(nuclear chromatin);GO:0003677(DNA binding);GO:0006342(chromatin silencing)	04070(Phosphatidylinositol signaling system);04626(Plant-pathogen interaction)	6e-06	1	293,	0	-5.22	-4.25	1.66	3' UTR	1	4455540	4458016	2477	1
Chr00	4468801	4468919	119	MD00G1026000	MD00G1026000	354	MD00G1026000	PREDICTED: TMV resistance protein N-like [Malus domestica]	GO:0005515(protein binding)	04141(Protein processing in endoplasmic reticulum)	0.00079	1	119,	0	-3.1	-2.23	1.51	Exon (MD00G1026000/MD00G1026000, exon 1 of 2)	1	4468447	4469497	1051	1
Chr00	4592851	4593028	178	MD00G1027900	MD00G1027900	2456	MD00G1027900	PREDICTED: TMV resistance protein N-like [Malus domestica]	GO:0005737(cytoplasm);GO:0006952(defense response);GO:0007165(signal transduction);GO:0016021(integral component of membrane);GO:0043531(ADP binding)	04141(Protein processing in endoplasmic reticulum)	0.0083	1	178,	0	-2.08	-1.28	2.14	Exon (MD00G1027900/MD00G1027900, exon 2 of 2)	1	4590395	4593117	2723	1
Chr00	4666170	4666434	265	MD00G1028400	MD00G1028400	2655	MD00G1028400	PREDICTED: proteasome subunit beta type-3-A-like [Malus domestica]	GO:0000502(proteasome complex);GO:0004298(threonine-type endopeptidase activity);GO:0005634(nucleus);GO:0005737(cytoplasm);GO:0005774(vacuolar membrane);GO:0005829(cytosol);GO:0005839(proteasome core complex);GO:0006511(ubiquitin-dependent protein catabolic process);GO:0008233(peptidase activity);GO:0051603(proteolysis involved in cellular protein catabolic process)	03050(Proteasome)	3.2e-13	1	265,	0	-12.5	-11.3	1.99	3' UTR	1	4663515	4666492	2978	1
Chr00	4731166	4731346	181	MD00G1028700	MD00G1028700	6851	MD00G1028700	PREDICTED: uncharacterized protein LOC103441541 [Malus domestica]	GO:0005634(nucleus);GO:0005737(cytoplasm)	NA	7.9e-18	1	181,	0	-17.1	-15.8	2.11	Exon (MD00G1028700/MD00G1028700, exon 5 of 6)	1	4724315	4732315	8001	1
Chr00	4782067	4782420	354	MD00G1029300	MD00G1029300	0	MD00G1029300	PREDICTED: probable L-ascorbate peroxidase 6, chloroplastic isoform X1 [Malus domestica]	GO:0009533(chloroplast stromal thylakoid);GO:0009535(chloroplast thylakoid membrane);GO:0016688(L-ascorbate peroxidase activity)	00053(Ascorbate and aldarate metabolism);00480(Glutathione metabolism)	1e-151	1	354,	0	-151	-149	2.22	5' UTR	1	4782067	4784625	2559	1
Chr00	4784537	4784625	89	MD00G1029300	MD00G1029300	2470	MD00G1029300	PREDICTED: probable L-ascorbate peroxidase 6, chloroplastic isoform X1 [Malus domestica]	GO:0009533(chloroplast stromal thylakoid);GO:0009535(chloroplast thylakoid membrane);GO:0016688(L-ascorbate peroxidase activity)	00053(Ascorbate and aldarate metabolism);00480(Glutathione metabolism)	2.8e-05	1	89,	0	-4.56	-3.62	1.57	3' UTR	1	4782067	4784625	2559	1
Chr00	4849613	4850036	424	MD00G1030000	MD00G1030000	120	MD00G1030000	PREDICTED: SWI/SNF complex subunit SWI3C isoform X1 [Malus domestica]	GO:0003677(DNA binding);GO:0005515(protein binding);GO:0005634(nucleus);GO:0006338(chromatin remodeling);GO:0006351(transcription, DNA-templated);GO:0006355(regulation of transcription, DNA-templated);GO:0007275(multicellular organism development);GO:0016514(SWI/SNF complex)	NA	1.6e-17	2	94,177,	0,247	-16.8	-15.6	2.41	5' UTR	1	4849493	4858271	8779	1
Chr00	4945947	4946542	596	MD00G1030500	MD00G1030500	30	MD00G1030500	PREDICTED: N-lysine methyltransferase setd6-like [Malus domestica]	GO:0016279(protein-lysine N-methyltransferase activity);GO:0018026(peptidyl-lysine monomethylation)	NA	3.2e-43	1	596,	0	-42.5	-40.9	5.41	5' UTR	1	4945917	4948323	2407	1
Chr00	5172596	5173177	582	MD00G1031100	MD00G1031100	13836	MD00G1031100	PREDICTED: serine/threonine-protein kinase TOR isoform X2 [Pyrus x bretschneideri]	GO:0005634(nucleus);GO:0006281(DNA repair);GO:0016301(kinase activity)	03015(mRNA surveillance pathway)	2e-12	3	89,62,60,	0,195,522	-11.7	-10.6	1.67	Exon (MD00G1031100/MD00G1031100, exon 29 of 56)	1	5158760	5185116	26357	1
Chr00	5173419	5175021	1603	MD00G1031100	MD00G1031100	14659	MD00G1031100	PREDICTED: serine/threonine-protein kinase TOR isoform X2 [Pyrus x bretschneideri]	GO:0005634(nucleus);GO:0006281(DNA repair);GO:0016301(kinase activity)	03015(mRNA surveillance pathway)	6.3e-38	3	89,174,38,	0,159,1565	-37.2	-35.7	2.12	Exon (MD00G1031100/MD00G1031100, exon 32 of 56)	1	5158760	5185116	26357	1
Chr00	5179886	5180893	1008	MD00G1031100	MD00G1031100	21126	MD00G1031100	PREDICTED: serine/threonine-protein kinase TOR isoform X2 [Pyrus x bretschneideri]	GO:0005634(nucleus);GO:0006281(DNA repair);GO:0016301(kinase activity)	03015(mRNA surveillance pathway)	6.3e-48	3	160,81,59,	0,395,949	-47.2	-45.6	2.03	Exon (MD00G1031100/MD00G1031100, exon 43 of 56)	1	5158760	5185116	26357	1
Chr00	5184757	5184936	180	MD00G1031100	MD00G1031100	25997	MD00G1031100	PREDICTED: serine/threonine-protein kinase TOR isoform X2 [Pyrus x bretschneideri]	GO:0005634(nucleus);GO:0006281(DNA repair);GO:0016301(kinase activity)	03015(mRNA surveillance pathway)	6.3e-13	1	180,	0	-12.2	-11	2	3' UTR	1	5158760	5185116	26357	1
Chr00	5301530	5301738	209	MD00G1031300	MD00G1031300	506	MD00G1031300	PREDICTED: pyruvate kinase isozyme A, chloroplastic-like isoform X2 [Malus domestica]	GO:0000287(magnesium ion binding);GO:0004743(pyruvate kinase activity);GO:0005524(ATP binding);GO:0005829(cytosol);GO:0006096(glycolytic process);GO:0006629(lipid metabolic process);GO:0009507(chloroplast);GO:0009570(chloroplast stroma);GO:0010431(seed maturation);GO:0016301(kinase activity);GO:0030955(potassium ion binding);GO:0046686(response to cadmium ion)	01200(Carbon metabolism);01230(Biosynthesis of amino acids);00010(Glycolysis / Gluconeogenesis);00620(Pyruvate metabolism);00230(Purine metabolism)	0.0011	1	209,	0	-2.94	-2.08	3.76	Exon (MD00G1031300/MD00G1031300, exon 1 of 7)	1	5301024	5304542	3519	1
Chr00	5608160	5609347	1188	MD00G1032200	MD00G1032200	299	MD00G1032200	PREDICTED: (+)-neomenthol dehydrogenase-like isoform X2 [Malus domestica]	GO:0047037(salutaridine reductase (NADPH) activity);GO:0050661(NADP binding);GO:0097295(morphine biosynthetic process)	00902(Monoterpenoid biosynthesis)	2.9e-09	3	14,87,79,	0,884,1109	-8.54	-7.46	1.75	5' UTR	1	5607861	5611306	3446	1
Chr00	5611007	5611246	240	MD00G1032200	MD00G1032200	3146	MD00G1032200	PREDICTED: (+)-neomenthol dehydrogenase-like isoform X2 [Malus domestica]	GO:0047037(salutaridine reductase (NADPH) activity);GO:0050661(NADP binding);GO:0097295(morphine biosynthetic process)	00902(Monoterpenoid biosynthesis)	2.8e-06	1	240,	0	-5.55	-4.57	1.86	3' UTR	1	5607861	5611306	3446	1
Chr00	5669509	5670327	819	MD00G1032300	MD00G1032300	179	MD00G1032300	PREDICTED: vacuolar protein sorting-associated protein 24 homolog 1-like [Malus domestica]	GO:0000815(ESCRT III complex);GO:0005515(protein binding);GO:0005622(intracellular);GO:0005623(cell);GO:0005634(nucleus);GO:0005770(late endosome);GO:0005829(cytosol);GO:0007034(vacuolar transport);GO:0010008(endosome membrane);GO:0015031(protein transport);GO:0016192(vesicle-mediated transport);GO:0070676(intralumenal vesicle formation)	04144(Endocytosis)	1.4e-06	3	38,77,35,	0,156,784	-5.84	-4.85	1.37	Exon (MD00G1032300/MD00G1032300, exon 1 of 6)	1	5669330	5672924	3595	1
Chr00	5671948	5672148	201	MD00G1032300	MD00G1032300	2618	MD00G1032300	PREDICTED: vacuolar protein sorting-associated protein 24 homolog 1-like [Malus domestica]	GO:0000815(ESCRT III complex);GO:0005515(protein binding);GO:0005622(intracellular);GO:0005623(cell);GO:0005634(nucleus);GO:0005770(late endosome);GO:0005829(cytosol);GO:0007034(vacuolar transport);GO:0010008(endosome membrane);GO:0015031(protein transport);GO:0016192(vesicle-mediated transport);GO:0070676(intralumenal vesicle formation)	04144(Endocytosis)	0.004	2	54,37,	0,164	-2.4	-1.58	1.23	Exon (MD00G1032300/MD00G1032300, exon 5 of 6)	1	5669330	5672924	3595	1
Chr00	5672357	5672506	150	MD00G1032300	MD00G1032300	3027	MD00G1032300	PREDICTED: vacuolar protein sorting-associated protein 24 homolog 1-like [Malus domestica]	GO:0000815(ESCRT III complex);GO:0005515(protein binding);GO:0005622(intracellular);GO:0005623(cell);GO:0005634(nucleus);GO:0005770(late endosome);GO:0005829(cytosol);GO:0007034(vacuolar transport);GO:0010008(endosome membrane);GO:0015031(protein transport);GO:0016192(vesicle-mediated transport);GO:0070676(intralumenal vesicle formation)	04144(Endocytosis)	0.0012	1	150,	0	-2.92	-2.07	1.51	3' UTR	1	5669330	5672924	3595	1
Chr00	5675721	5675900	180	MD00G1032400	MD00G1032400	0	MD00G1032400	PREDICTED: serine carboxypeptidase-like [Malus domestica]	GO:0004185(serine-type carboxypeptidase activity);GO:0005773(vacuole);GO:0051603(proteolysis involved in cellular protein catabolic process)	00460(Cyanoamino acid metabolism)	5.5e-06	1	180,	0	-5.26	-4.29	1.64	5' UTR	1	5675721	5678340	2620	1
Chr00	5779134	5779955	822	MD00G1033400	MD00G1033400	830	MD00G1033400	PREDICTED: heavy metal-associated isoprenylated plant protein 3-like [Malus domestica]	GO:0005737(cytoplasm);GO:0030001(metal ion transport);GO:0046914(transition metal ion binding);GO:0046916(cellular transition metal ion homeostasis)	NA	6.8e-09	3	168,88,345,	0,285,477	-8.17	-7.1	4.96	Exon (MD00G1033400/MD00G1033400, exon 3 of 5)	1	5778304	5780314	2011	1
Chr00	5794343	5794784	442	MD00G1033600	MD00G1033600	30	MD00G1033600	PREDICTED: ABC transporter F family member 1 [Pyrus x bretschneideri]	GO:0005215(transporter activity);GO:0005524(ATP binding);GO:0005886(plasma membrane);GO:0006810(transport);GO:0016887(ATPase activity)	02010(ABC transporters)	1.6e-16	2	119,208,	0,234	-15.8	-14.5	2.18	5' UTR	1	5794313	5798553	4241	1
Chr00	5795939	5796261	323	MD00G1033600	MD00G1033600	1626	MD00G1033600	PREDICTED: ABC transporter F family member 1 [Pyrus x bretschneideri]	GO:0005215(transporter activity);GO:0005524(ATP binding);GO:0005886(plasma membrane);GO:0006810(transport);GO:0016887(ATPase activity)	02010(ABC transporters)	2.8e-07	2	14,106,	0,217	-6.56	-5.54	1.37	Exon (MD00G1033600/MD00G1033600, exon 4 of 6)	1	5794313	5798553	4241	1
Chr00	5797573	5797870	298	MD00G1033600	MD00G1033600	3260	MD00G1033600	PREDICTED: ABC transporter F family member 1 [Pyrus x bretschneideri]	GO:0005215(transporter activity);GO:0005524(ATP binding);GO:0005886(plasma membrane);GO:0006810(transport);GO:0016887(ATPase activity)	02010(ABC transporters)	2.5e-78	1	298,	0	-77.6	-75.8	2.22	Exon (MD00G1033600/MD00G1033600, exon 6 of 6)	1	5794313	5798553	4241	1
Chr00	5798167	5798553	387	MD00G1033600	MD00G1033600	3854	MD00G1033600	PREDICTED: ABC transporter F family member 1 [Pyrus x bretschneideri]	GO:0005215(transporter activity);GO:0005524(ATP binding);GO:0005886(plasma membrane);GO:0006810(transport);GO:0016887(ATPase activity)	02010(ABC transporters)	4.7e-09	1	387,	0	-8.33	-7.26	1.45	Exon (MD00G1033600/MD00G1033600, exon 6 of 6)	1	5794313	5798553	4241	1
Chr00	6463961	6464332	372	MD00G1036600	MD00G1036600	0	MD00G1036600	PREDICTED: auxin-responsive protein SAUR32-like [Malus domestica]	GO:0003674(molecular_function);GO:0009733(response to auxin)	04075(Plant hormone signal transduction)	1e-18	1	372,	0	-18	-16.8	1.38	Exon (MD00G1036600/MD00G1036600, exon 1 of 1)	1	6463961	6464332	372	1
Chr00	6564927	6565694	768	MD00G1037000	MD00G1037000	0	MD00G1037000	PREDICTED: polyadenylate-binding protein 2 isoform X1 [Malus domestica]	GO:0000166(nucleotide binding);GO:0003723(RNA binding);GO:0005515(protein binding);GO:0005634(nucleus);GO:0005774(vacuolar membrane);GO:0008143(poly(A) binding);GO:0008150(biological_process);GO:0016607(nuclear speck);GO:0043621(protein self-association)	03015(mRNA surveillance pathway)	2e-83	3	159,103,30,	0,252,738	-82.7	-80.9	3.75	5' UTR	1	6564927	6569496	4570	1
Chr00	6569292	6569467	176	MD00G1037000	MD00G1037000	4365	MD00G1037000	PREDICTED: polyadenylate-binding protein 2 isoform X1 [Malus domestica]	GO:0000166(nucleotide binding);GO:0003723(RNA binding);GO:0005515(protein binding);GO:0005634(nucleus);GO:0005774(vacuolar membrane);GO:0008143(poly(A) binding);GO:0008150(biological_process);GO:0016607(nuclear speck);GO:0043621(protein self-association)	03015(mRNA surveillance pathway)	1.4e-08	1	176,	0	-7.86	-6.8	2.18	3' UTR	1	6564927	6569496	4570	1
Chr00	6600099	6600336	238	MD00G1037300	MD00G1037300	504	MD00G1037300	hypothetical protein PRUPE_ppa009241mg [Prunus persica]	GO:0003674(molecular_function);GO:0008150(biological_process);GO:0009507(chloroplast);GO:0009941(chloroplast envelope);GO:0016021(integral component of membrane)	NA	1e-35	1	238,	0	-35	-33.4	2.73	Exon (MD00G1037300/MD00G1037300, exon 1 of 3)	1	6599595	6603719	4125	1
Chr00	6603245	6603660	416	MD00G1037300	MD00G1037300	3650	MD00G1037300	hypothetical protein PRUPE_ppa009241mg [Prunus persica]	GO:0003674(molecular_function);GO:0008150(biological_process);GO:0009507(chloroplast);GO:0009941(chloroplast envelope);GO:0016021(integral component of membrane)	NA	2.5e-15	1	416,	0	-14.6	-13.4	2.41	3' UTR	1	6599595	6603719	4125	1
Chr00	6778667	6778756	90	MD00G1039600	MD00G1039600	1679	MD00G1039600	PREDICTED: protein DA1 isoform X1 [Malus domestica]	GO:0005634(nucleus);GO:0008270(zinc ion binding);GO:0043130(ubiquitin binding);GO:0046621(negative regulation of organ growth);GO:0048317(seed morphogenesis);GO:0048482(plant ovule morphogenesis)	NA	0.0083	1	90,	0	-2.08	-1.28	1.94	Exon (MD00G1039600/MD00G1039600, exon 4 of 12)	1	6776988	6781730	4743	1
Chr00	6846914	6847390	477	MD00G1040200	MD00G1040200	3748	MD00G1040200	PREDICTED: zinc finger protein GIS2-like [Pyrus x bretschneideri]	NA	NA	4e-25	1	477,	0	-24.4	-23	5.06	3' UTR	1	6843166	6847450	4285	1
Chr00	6917461	6918688	1228	MD00G1040500	MD00G1040500	209	MD00G1040500	PREDICTED: zinc finger CCCH domain-containing protein 19-like [Malus domestica]	GO:0005634(nucleus);GO:0005829(cytosol)	00565(Ether lipid metabolism)	0	1	1228,	0	-1260	-Inf	87.1	5' UTR	1	6917252	6929235	11984	1
Chr00	6925681	6927500	1820	MD00G1040500	MD00G1040500	8429	MD00G1040500	PREDICTED: zinc finger CCCH domain-containing protein 19-like [Malus domestica]	GO:0005634(nucleus);GO:0005829(cytosol)	00565(Ether lipid metabolism)	1.6e-92	3	87,149,364,	0,1134,1456	-91.8	-89.9	3.53	Exon (MD00G1040500/MD00G1040500, exon 8 of 10)	1	6917252	6929235	11984	1
Chr00	6927769	6927829	61	MD00G1040500	MD00G1040500	10517	MD00G1040500	PREDICTED: zinc finger CCCH domain-containing protein 19-like [Malus domestica]	GO:0005634(nucleus);GO:0005829(cytosol)	00565(Ether lipid metabolism)	0.0089	1	61,	0	-2.05	-1.26	1.38	Exon (MD00G1040500/MD00G1040500, exon 10 of 10)	1	6917252	6929235	11984	1
Chr00	6928966	6929235	270	MD00G1040500	MD00G1040500	11714	MD00G1040500	PREDICTED: zinc finger CCCH domain-containing protein 19-like [Malus domestica]	GO:0005634(nucleus);GO:0005829(cytosol)	00565(Ether lipid metabolism)	4e-28	1	270,	0	-27.4	-26	4.12	3' UTR	1	6917252	6929235	11984	1
Chr00	6939942	6940190	249	MD00G1040600	MD00G1040600	2708	MD00G1040600	PREDICTED: protein FMP32, mitochondrial-like isoform X1 [Malus domestica]	GO:0005739(mitochondrion);GO:0005774(vacuolar membrane);GO:0008150(biological_process);GO:0009507(chloroplast);GO:0046872(metal ion binding)	NA	0.001	2	53,98,	0,151	-2.99	-2.13	2.39	Exon (MD00G1040600/MD00G1040600, exon 5 of 6)	1	6937234	6940489	3256	1
Chr00	7291789	7291989	201	MD00G1041200	MD00G1041200	387	MD00G1041200	PREDICTED: flowering locus K homology domain-like [Malus domestica]	GO:0003676(nucleic acid binding);GO:0003723(RNA binding);GO:0005634(nucleus);GO:0008150(biological_process)	NA	1.1e-05	2	25,95,	0,106	-4.96	-4.01	2.06	Exon (MD00G1041200/MD00G1041200, exon 1 of 9)	1	7291402	7297387	5986	1
Chr00	7295680	7297119	1440	MD00G1041200	MD00G1041200	4278	MD00G1041200	PREDICTED: flowering locus K homology domain-like [Malus domestica]	GO:0003676(nucleic acid binding);GO:0003723(RNA binding);GO:0005634(nucleus);GO:0008150(biological_process)	NA	0.00031	2	45,194,	0,1246	-3.51	-2.62	1.92	3' UTR	1	7291402	7297387	5986	1
Chr00	7636713	7637397	685	MD00G1041900	MD00G1041900	60	MD00G1041900	PREDICTED: SWI/SNF complex subunit SWI3C-like isoform X1 [Malus domestica]	GO:0003677(DNA binding);GO:0005515(protein binding);GO:0005634(nucleus);GO:0006338(chromatin remodeling);GO:0006351(transcription, DNA-templated);GO:0006355(regulation of transcription, DNA-templated);GO:0007275(multicellular organism development);GO:0016514(SWI/SNF complex)	NA	6.3e-48	2	124,413,	0,272	-47.2	-45.6	2.94	5' UTR	1	7636653	7644302	7650	1
Chr00	7642199	7643467	1269	MD00G1041900	MD00G1041900	5546	MD00G1041900	PREDICTED: SWI/SNF complex subunit SWI3C-like isoform X1 [Malus domestica]	GO:0003677(DNA binding);GO:0005515(protein binding);GO:0005634(nucleus);GO:0006338(chromatin remodeling);GO:0006351(transcription, DNA-templated);GO:0006355(regulation of transcription, DNA-templated);GO:0007275(multicellular organism development);GO:0016514(SWI/SNF complex)	NA	2.5e-13	3	1,185,53,	0,116,1216	-12.6	-11.5	1.64	Exon (MD00G1041900/MD00G1041900, exon 7 of 9)	1	7636653	7644302	7650	1
Chr00	7643765	7644153	389	MD00G1041900	MD00G1041900	7112	MD00G1041900	PREDICTED: SWI/SNF complex subunit SWI3C-like isoform X1 [Malus domestica]	GO:0003677(DNA binding);GO:0005515(protein binding);GO:0005634(nucleus);GO:0006338(chromatin remodeling);GO:0006351(transcription, DNA-templated);GO:0006355(regulation of transcription, DNA-templated);GO:0007275(multicellular organism development);GO:0016514(SWI/SNF complex)	NA	3.2e-32	1	389,	0	-31.5	-30	2.95	3' UTR	1	7636653	7644302	7650	1
Chr00	8255650	8255888	239	MD00G1045200	MD00G1045200	59	MD00G1045200	PREDICTED: uncharacterized protein LOC103401363 [Malus domestica]	GO:0003674(molecular_function);GO:0005634(nucleus);GO:0008150(biological_process)	NA	8.1e-06	1	239,	0	-5.09	-4.13	1.57	5' UTR	1	8255591	8260268	4678	1
Chr00	8258286	8258494	209	MD00G1045200	MD00G1045200	2695	MD00G1045200	PREDICTED: uncharacterized protein LOC103401363 [Malus domestica]	GO:0003674(molecular_function);GO:0005634(nucleus);GO:0008150(biological_process)	NA	7.9e-19	1	209,	0	-18.1	-16.8	2.2	Exon (MD00G1045200/MD00G1045200, exon 8 of 12)	1	8255591	8260268	4678	1
Chr00	8731784	8732273	490	MD00G1046500	MD00G1046500	2147	MD00G1046500	PREDICTED: uncharacterized protein LOC103425660 isoform X2 [Malus domestica]	GO:0000407(pre-autophagosomal structure);GO:0005783(endoplasmic reticulum);GO:0006887(exocytosis);GO:0007029(endoplasmic reticulum organization);GO:0007030(Golgi organization);GO:0010506(regulation of autophagy);GO:0016020(membrane)	NA	2.3e-06	3	6,60,114,	0,144,376	-5.63	-4.65	1.73	3' UTR	1	8729637	8732273	2637	1
Chr00	8994113	8995833	1721	MD00G1047900	MD00G1047900	0	MD00G1047900	PREDICTED: clathrin light chain 2-like [Malus domestica]	GO:0005198(structural molecule activity);GO:0030125(clathrin vesicle coat);GO:0032050(clathrin heavy chain binding);GO:0072583(clathrin-mediated endocytosis)	04144(Endocytosis)	2e-19	4	110,20,151,357,	0,237,584,1364	-18.7	-17.4	1.94	5' UTR	1	8994113	8995862	1750	1
Chr00	9102165	9102402	238	MD00G1048400	MD00G1048400	7063	MD00G1048400	PREDICTED: clathrin light chain 2-like [Malus domestica]	GO:0005198(structural molecule activity);GO:0030125(clathrin vesicle coat);GO:0032050(clathrin heavy chain binding);GO:0072583(clathrin-mediated endocytosis)	00970(Aminoacyl-tRNA biosynthesis)	1e-06	1	238,	0	-6	-5	2.4	Exon (MD00G1048400/MD00G1048400, exon 2 of 3)	1	9095102	9103079	7978	1
Chr00	9595947	9597134	1188	MD00G1050700	MD00G1050700	118	MD00G1050700	PREDICTED: far upstream element-binding protein 2-like isoform X1 [Pyrus x bretschneideri]	GO:0003676(nucleic acid binding);GO:0003723(RNA binding);GO:0005829(cytosol)	NA	2.5e-100	2	286,41,	0,1147	-99.6	-97.6	2.66	5' UTR	1	9595829	9602246	6418	1
Chr00	9598964	9601032	2069	MD00G1050700	MD00G1050700	3135	MD00G1050700	PREDICTED: far upstream element-binding protein 2-like isoform X1 [Pyrus x bretschneideri]	GO:0003676(nucleic acid binding);GO:0003723(RNA binding);GO:0005829(cytosol)	NA	0.00033	2	31,30,	0,2039	-3.48	-2.6	1.21	Exon (MD00G1050700/MD00G1050700, exon 6 of 7)	1	9595829	9602246	6418	1
Chr00	9601594	9601950	357	MD00G1050700	MD00G1050700	5765	MD00G1050700	PREDICTED: far upstream element-binding protein 2-like isoform X1 [Pyrus x bretschneideri]	GO:0003676(nucleic acid binding);GO:0003723(RNA binding);GO:0005829(cytosol)	NA	3.2e-30	1	357,	0	-29.5	-28.1	2.31	3' UTR	1	9595829	9602246	6418	1
Chr00	9602039	9602187	149	MD00G1050700	MD00G1050700	6210	MD00G1050700	PREDICTED: far upstream element-binding protein 2-like isoform X1 [Pyrus x bretschneideri]	GO:0003676(nucleic acid binding);GO:0003723(RNA binding);GO:0005829(cytosol)	NA	1.4e-06	1	149,	0	-5.85	-4.85	1.63	3' UTR	1	9595829	9602246	6418	1
Chr00	9680184	9680572	389	MD00G1051300	MD00G1051300	4410	MD00G1051300	PREDICTED: sodium/hydrogen exchanger 2-like [Malus domestica]	GO:0005576(extracellular region);GO:0005774(vacuolar membrane);GO:0005886(plasma membrane);GO:0006814(sodium ion transport);GO:0006885(regulation of pH);GO:0009651(response to salt stress);GO:0010107(potassium ion import);GO:0015081(sodium ion transmembrane transporter activity);GO:0015385(sodium:proton antiporter activity);GO:0015386(potassium:proton antiporter activity);GO:0016021(integral comp…	NA	2e-16	1	389,	0	-15.7	-14.4	1.92	3' UTR	1	9675774	9680661	4888	1
Chr00	9716836	9717806	971	MD00G1052100	MD00G1052100	2064	MD00G1052100	PREDICTED: vesicle-associated protein 2-2-like [Malus domestica]	GO:0005789(endoplasmic reticulum membrane);GO:0005886(plasma membrane);GO:0016021(integral component of membrane);GO:0016032(viral process);GO:0046907(intracellular transport)	NA	1e-195	2	15,663,	0,308	-195	-193	4.66	Exon (MD00G1052100/MD00G1052100, exon 7 of 8)	1	9714772	9717806	3035	1
Chr00	10025357	10025595	239	MD00G1053700	MD00G1053700	239	MD00G1053700	PREDICTED: probable disease resistance protein At5g66900 [Malus domestica]	GO:0005524(ATP binding);GO:0005634(nucleus);GO:0006952(defense response);GO:0043531(ADP binding)	04075(Plant hormone signal transduction)	2.5e-16	1	239,	0	-15.6	-14.3	1.86	Exon (MD00G1053700/MD00G1053700, exon 1 of 5)	1	10025118	10028320	3203	1
Chr00	10057371	10057519	149	MD00G1053900	MD00G1053900	0	MD00G1053900	PREDICTED: serine/threonine-protein kinase CTR1-like [Pyrus x bretschneideri]	GO:0004712(protein serine/threonine/tyrosine kinase activity);GO:0005524(ATP binding);GO:0005634(nucleus);GO:0005737(cytoplasm);GO:0005829(cytosol);GO:0005886(plasma membrane);GO:0006468(protein phosphorylation);GO:0007229(integrin-mediated signaling pathway);GO:0016301(kinase activity)	04075(Plant hormone signal transduction)	0.011	1	149,	0	-1.96	-1.18	1.9	5' UTR	1	10057371	10074187	16817	1
Chr00	10093150	10093300	151	MD00G1054100	MD00G1054100	60	MD00G1054100	hypothetical protein PRUPE_ppa000275mg [Prunus persica]	GO:0003910(DNA ligase (ATP) activity);GO:0005737(cytoplasm);GO:0006273(lagging strand elongation);GO:0051103(DNA ligation involved in DNA repair)	03030(DNA replication);03410(Base excision repair);03420(Nucleotide excision repair);03430(Mismatch repair)	6.3e-05	1	151,	0	-4.2	-3.28	1.41	5' UTR	1	10093090	10111659	18570	1
Chr00	10096664	10098146	1483	MD00G1054100	MD00G1054100	3574	MD00G1054100	hypothetical protein PRUPE_ppa000275mg [Prunus persica]	GO:0003910(DNA ligase (ATP) activity);GO:0005737(cytoplasm);GO:0006273(lagging strand elongation);GO:0051103(DNA ligation involved in DNA repair)	03030(DNA replication);03410(Base excision repair);03420(Nucleotide excision repair);03430(Mismatch repair)	5.8e-09	3	32,97,51,	0,190,1432	-8.24	-7.17	2.12	Exon (MD00G1054100/MD00G1054100, exon 4 of 20)	1	10093090	10111659	18570	1
Chr00	10111240	10111539	300	MD00G1054100	MD00G1054100	18150	MD00G1054100	hypothetical protein PRUPE_ppa000275mg [Prunus persica]	GO:0003910(DNA ligase (ATP) activity);GO:0005737(cytoplasm);GO:0006273(lagging strand elongation);GO:0051103(DNA ligation involved in DNA repair)	03030(DNA replication);03410(Base excision repair);03420(Nucleotide excision repair);03430(Mismatch repair)	5e-28	1	300,	0	-27.3	-25.9	4.74	3' UTR	1	10093090	10111659	18570	1
Chr00	10128627	10128983	357	MD00G1054500	MD00G1054500	922	MD00G1054500	PREDICTED: 2-hydroxyacyl-CoA lyase [Malus domestica]	GO:0000287(magnesium ion binding);GO:0004737(pyruvate decarboxylase activity);GO:0005829(cytosol);GO:0009507(chloroplast);GO:0016831(carboxy-lyase activity);GO:0030976(thiamine pyrophosphate binding)	04146(Peroxisome)	3e-05	1	357,	0	-4.52	-3.58	1.72	Exon (MD00G1054500/MD00G1054500, exon 1 of 2)	1	10127705	10136863	9159	1
Chr00	10136477	10136625	149	MD00G1054500	MD00G1054500	8772	MD00G1054500	PREDICTED: 2-hydroxyacyl-CoA lyase [Malus domestica]	GO:0000287(magnesium ion binding);GO:0004737(pyruvate decarboxylase activity);GO:0005829(cytosol);GO:0009507(chloroplast);GO:0016831(carboxy-lyase activity);GO:0030976(thiamine pyrophosphate binding)	04146(Peroxisome)	0.00022	1	149,	0	-3.65	-2.75	1.88	3' UTR	1	10127705	10136863	9159	1
Chr00	10325681	10326188	508	MD00G1055200	MD00G1055200	6531	MD00G1055200	PREDICTED: cysteine protease ATG4-like [Pyrus x bretschneideri]	GO:0000045(autophagosome assembly);GO:0000422(mitophagy);GO:0004197(cysteine-type endopeptidase activity);GO:0005829(cytosol);GO:0006501(C-terminal protein lipidation);GO:0006612(protein targeting to membrane);GO:0016485(protein processing);GO:0044804(nucleophagy);GO:0051697(protein delipidation)	04140(Regulation of autophagy)	5e-49	1	508,	0	-48.3	-46.7	3.16	3' UTR	1	10319150	10326188	7039	1
Chr00	10462126	10462900	775	MD00G1055800	MD00G1055800	447	MD00G1055800	PREDICTED: uncharacterized protein LOC103962835 isoform X2 [Pyrus x bretschneideri]	GO:0003677(DNA binding);GO:0005634(nucleus);GO:0006355(regulation of transcription, DNA-templated);GO:0008270(zinc ion binding);GO:0016746(transferase activity, transferring acyl groups)	NA	1.3e-27	2	675,10,	0,765	-26.9	-25.5	2.45	Exon (MD00G1055800/MD00G1055800, exon 1 of 20)	1	10461679	10469495	7817	1
Chr00	10463469	10465161	1693	MD00G1055800	MD00G1055800	1790	MD00G1055800	PREDICTED: uncharacterized protein LOC103962835 isoform X2 [Pyrus x bretschneideri]	GO:0003677(DNA binding);GO:0005634(nucleus);GO:0006355(regulation of transcription, DNA-templated);GO:0008270(zinc ion binding);GO:0016746(transferase activity, transferring acyl groups)	NA	2e-48	3	19,258,21,	0,1206,1672	-47.7	-46.1	2.63	Exon (MD00G1055800/MD00G1055800, exon 4 of 20)	1	10461679	10469495	7817	1
Chr00	10469227	10469406	180	MD00G1055800	MD00G1055800	7548	MD00G1055800	PREDICTED: uncharacterized protein LOC103962835 isoform X2 [Pyrus x bretschneideri]	GO:0003677(DNA binding);GO:0005634(nucleus);GO:0006355(regulation of transcription, DNA-templated);GO:0008270(zinc ion binding);GO:0016746(transferase activity, transferring acyl groups)	NA	5e-16	1	180,	0	-15.3	-14	2.83	3' UTR	1	10461679	10469495	7817	1
Chr00	10506446	10506504	59	MD00G1056000	MD00G1056000	325	MD00G1056000	PREDICTED: probable indole-3-pyruvate monooxygenase YUCCA10 [Malus domestica]	GO:0004497(monooxygenase activity);GO:0055114(oxidation-reduction process)	00380(Tryptophan metabolism)	4e-05	1	59,	0	-4.4	-3.46	1.16	Exon (MD00G1056000/MD00G1056000, exon 1 of 3)	1	10506121	10507905	1785	1
Chr00	10530917	10531335	419	MD00G1056300	MD00G1056300	120	MD00G1056300	PREDICTED: auxin response factor 2-like [Malus domestica]	GO:0003677(DNA binding);GO:0003700(transcription factor activity, sequence-specific DNA binding);GO:0005515(protein binding);GO:0005634(nucleus);GO:0006351(transcription, DNA-templated);GO:0006355(regulation of transcription, DNA-templated);GO:0008285(negative regulation of cell proliferation);GO:0009734(auxin-activated signaling pathway);GO:0009737(response to abscisic acid);GO:0009911(positive …	04075(Plant hormone signal transduction)	1.3e-18	2	204,97,	0,322	-17.9	-16.6	5.1	5' UTR	1	10530797	10536295	5499	1
Chr00	10536115	10536235	121	MD00G1056300	MD00G1056300	5318	MD00G1056300	PREDICTED: auxin response factor 2-like [Malus domestica]	GO:0003677(DNA binding);GO:0003700(transcription factor activity, sequence-specific DNA binding);GO:0005515(protein binding);GO:0005634(nucleus);GO:0006351(transcription, DNA-templated);GO:0006355(regulation of transcription, DNA-templated);GO:0008285(negative regulation of cell proliferation);GO:0009734(auxin-activated signaling pathway);GO:0009737(response to abscisic acid);GO:0009911(positive …	04075(Plant hormone signal transduction)	0.035	1	121,	0	-1.46	-0.724	2.14	3' UTR	1	10530797	10536295	5499	1
Chr00	10604118	10604266	149	MD00G1057400	MD00G1057400	2897	MD00G1057400	PREDICTED: uncharacterized protein LOC108173473 isoform X1 [Malus domestica]	NA	NA	3.3e-06	1	149,	0	-5.48	-4.51	1.48	3' UTR	1	10601221	10604296	3076	1
Chr00	10617547	10617787	241	MD00G1057800	MD00G1057800	0	MD00G1057800	PREDICTED: uncharacterized protein LOC103427780 [Malus domestica]	GO:0003677(DNA binding);GO:0003682(chromatin binding);GO:0005634(nucleus);GO:0008150(biological_process)	NA	2e-12	1	241,	0	-11.7	-10.5	3.07	5' UTR	1	10617547	10625205	7659	1
Chr00	10624497	10624916	420	MD00G1057800	MD00G1057800	6950	MD00G1057800	PREDICTED: uncharacterized protein LOC103427780 [Malus domestica]	GO:0003677(DNA binding);GO:0003682(chromatin binding);GO:0005634(nucleus);GO:0008150(biological_process)	NA	7.9e-15	1	420,	0	-14.1	-12.9	2.83	3' UTR	1	10617547	10625205	7659	1
Chr00	10655208	10655469	262	MD00G1058600	MD00G1058600	290	MD00G1058600	PREDICTED: uncharacterized protein LOC103434424 [Malus domestica]	GO:0032981(mitochondrial respiratory chain complex I assembly)	NA	6.3e-11	2	5,170,	0,92	-10.2	-9.05	1.8	3' UTR	1	10654918	10655817	900	1
Chr00	10717968	10718087	120	MD00G1058700	MD00G1058700	3226	MD00G1058700	PREDICTED: uncharacterized protein LOC103409598 [Malus domestica]	GO:0005634(nucleus);GO:0005829(cytosol);GO:0008150(biological_process)	NA	0.0065	1	120,	0	-2.19	-1.39	5.86	3' UTR	1	10714742	10718087	3346	1
Chr00	11009197	11009373	177	MD00G1059200	MD00G1059200	2669	MD00G1059200	PREDICTED: transmembrane protein 208 homolog [Pyrus x bretschneideri]	GO:0006624(vacuolar protein processing)	NA	0.00045	1	177,	0	-3.35	-2.47	1.92	3' UTR	1	11006528	11009608	3081	1
Chr00	11198039	11198179	141	MD00G1060300	MD00G1060300	56	MD00G1060300	PREDICTED: mitochondrial import receptor subunit TOM9-2-like [Malus domestica]	GO:0005742(mitochondrial outer membrane translocase complex);GO:0015266(protein channel activity);GO:0030150(protein import into mitochondrial matrix);GO:0031307(integral component of mitochondrial outer membrane);GO:0045040(protein import into mitochondrial outer membrane)	NA	0.014	1	141,	0	-1.85	-1.08	1.5	Exon (MD00G1060300/MD00G1060300, exon 1 of 1)	1	11197983	11198291	309	1
Chr00	11222948	11223038	91	MD00G1060700	MD00G1060700	1532	MD00G1060700	PREDICTED: probable inactive histone-lysine N-methyltransferase SUVR2 [Malus domestica]	GO:0005634(nucleus);GO:0005694(chromosome);GO:0005730(nucleolus);GO:0008270(zinc ion binding);GO:0009507(chloroplast);GO:0018024(histone-lysine N-methyltransferase activity);GO:0031047(gene silencing by RNA);GO:0034968(histone lysine methylation)	00310(Lysine degradation)	1.1e-05	1	91,	0	-4.97	-4.02	1.62	Exon (MD00G1060700/MD00G1060700, exon 5 of 13)	1	11221416	11227152	5737	1
Chr00	11243449	11243688	240	MD00G1060900	MD00G1060900	4755	MD00G1060900	PREDICTED: protein PHOSPHATE STARVATION RESPONSE 1-like isoform X1 [Pyrus x bretschneideri]	GO:0003677(DNA binding);GO:0003700(transcription factor activity, sequence-specific DNA binding);GO:0005634(nucleus);GO:0006351(transcription, DNA-templated);GO:0006355(regulation of transcription, DNA-templated)	03040(Spliceosome)	2e-20	1	240,	0	-19.7	-18.3	2.02	3' UTR	1	11238694	11243807	5114	1
Chr00	11253239	11253681	443	MD00G1061100	MD00G1061100	894	MD00G1061100	PREDICTED: cellulose synthase A catalytic subunit 4 [UDP-forming]-like [Malus domestica]	GO:0005515(protein binding);GO:0005886(plasma membrane);GO:0009832(plant-type cell wall biogenesis);GO:0009834(plant-type secondary cell wall biogenesis);GO:0009863(salicylic acid mediated signaling pathway);GO:0009867(jasmonic acid mediated signaling pathway);GO:0009873(ethylene-activated signaling pathway);GO:0016021(integral component of membrane);GO:0016757(transferase activity, transferring …	00500(Starch and sucrose metabolism);00520(Amino sugar and nucleotide sugar metabolism)	0.0003	3	16,151,12,	0,192,431	-3.53	-2.64	1.44	Exon (MD00G1061100/MD00G1061100, exon 4 of 12)	1	11252345	11257459	5115	1
Chr00	11254158	11254639	482	MD00G1061100	MD00G1061100	1813	MD00G1061100	PREDICTED: cellulose synthase A catalytic subunit 4 [UDP-forming]-like [Malus domestica]	GO:0005515(protein binding);GO:0005886(plasma membrane);GO:0009832(plant-type cell wall biogenesis);GO:0009834(plant-type secondary cell wall biogenesis);GO:0009863(salicylic acid mediated signaling pathway);GO:0009867(jasmonic acid mediated signaling pathway);GO:0009873(ethylene-activated signaling pathway);GO:0016021(integral component of membrane);GO:0016757(transferase activity, transferring …	00500(Starch and sucrose metabolism);00520(Amino sugar and nucleotide sugar metabolism)	1.3e-17	3	125,138,6,	0,211,476	-16.9	-15.7	3.06	Exon (MD00G1061100/MD00G1061100, exon 6 of 12)	1	11252345	11257459	5115	1
Chr00	11255339	11255518	180	MD00G1061100	MD00G1061100	2994	MD00G1061100	PREDICTED: cellulose synthase A catalytic subunit 4 [UDP-forming]-like [Malus domestica]	GO:0005515(protein binding);GO:0005886(plasma membrane);GO:0009832(plant-type cell wall biogenesis);GO:0009834(plant-type secondary cell wall biogenesis);GO:0009863(salicylic acid mediated signaling pathway);GO:0009867(jasmonic acid mediated signaling pathway);GO:0009873(ethylene-activated signaling pathway);GO:0016021(integral component of membrane);GO:0016757(transferase activity, transferring …	00500(Starch and sucrose metabolism);00520(Amino sugar and nucleotide sugar metabolism)	1.1e-07	1	180,	0	-6.94	-5.91	1.75	Exon (MD00G1061100/MD00G1061100, exon 10 of 12)	1	11252345	11257459	5115	1
Chr00	11443131	11443397	267	MD00G1061800	MD00G1061800	3442	MD00G1061800	PREDICTED: chlorophyll synthase, chloroplastic-like isoform X2 [Malus domestica]	GO:0009507(chloroplast);GO:0009534(chloroplast thylakoid);GO:0009535(chloroplast thylakoid membrane);GO:0015995(chlorophyll biosynthetic process);GO:0016021(integral component of membrane);GO:0031969(chloroplast membrane);GO:0046408(chlorophyll synthetase activity)	00860(Porphyrin and chlorophyll metabolism)	1e-171	1	267,	0	-171	-169	2.52	3' UTR	1	11439689	11443397	3709	1
Chr00	11469042	11469439	398	MD00G1062200	MD00G1062200	3307	MD00G1062200	PREDICTED: ERBB-3 BINDING PROTEIN 1 isoform X1 [Malus domestica]	GO:0001558(regulation of cell growth);GO:0005634(nucleus);GO:0009734(auxin-activated signaling pathway);GO:0044843(cell cycle G1/S phase transition);GO:0051302(regulation of cell division)	NA	4e-40	2	68,230,	0,168	-39.4	-37.9	2.63	3' UTR	1	11465735	11469735	4001	1
Chr00	11972897	11974112	1216	MD00G1063900	MD00G1063900	2727	MD00G1063900	PREDICTED: peptidyl-prolyl cis-trans isomerase FKBP53-like isoform X2 [Malus domestica]	GO:0003755(peptidyl-prolyl cis-trans isomerase activity);GO:0005528(FK506 binding);GO:0005789(endoplasmic reticulum membrane);GO:0061077(chaperone-mediated protein folding)	03030(DNA replication);03420(Nucleotide excision repair);03430(Mismatch repair);03440(Homologous recombination)	1e-18	4	138,210,237,41,	0,289,637,1175	-18	-16.7	2.83	Exon (MD00G1063900/MD00G1063900, exon 7 of 14)	1	11970170	11975317	5148	1
Chr00	11976207	11976356	150	MD00G1064000	MD00G1064000	207	MD00G1064000	PREDICTED: cyclin-dependent kinase B2-2-like [Malus domestica]	GO:0004674(protein serine/threonine kinase activity);GO:0004693(cyclin-dependent protein serine/threonine kinase activity);GO:0005515(protein binding);GO:0005524(ATP binding);GO:0005634(nucleus);GO:0007346(regulation of mitotic cell cycle);GO:0008353(RNA polymerase II carboxy-terminal domain kinase activity);GO:0009755(hormone-mediated signaling pathway);GO:0009934(regulation of meristem structur…	03022(Basal transcription factors);03420(Nucleotide excision repair)	2.2e-06	1	150,	0	-5.66	-4.68	2.11	Exon (MD00G1064000/MD00G1064000, exon 1 of 8)	1	11976000	11978304	2305	1
Chr00	12398987	12399194	208	MD00G1064800	MD00G1064800	6686	MD00G1064800	hypothetical protein PRUPE_ppa012082mg [Prunus persica]	GO:0005618(cell wall);GO:0006633(fatty acid biosynthetic process);GO:0009507(chloroplast);GO:0009534(chloroplast thylakoid);GO:0009817(defense response to fungus, incompatible interaction);GO:0019171(3-hydroxyacyl-[acyl-carrier-protein] dehydratase activity);GO:0047450(crotonoyl-[acyl-carrier-protein] hydratase activity)	01212(Fatty acid metabolism);00061(Fatty acid biosynthesis);00780(Biotin metabolism)	1.1e-06	1	208,	0	-5.95	-4.96	2.28	3' UTR	1	12392301	12399431	7131	1
Chr00	12545240	12546015	776	MD00G1065300	MD00G1065300	2871	MD00G1065300	PREDICTED: uncharacterized protein LOC103438635 [Malus domestica]	GO:0004843(thiol-dependent ubiquitin-specific protease activity);GO:0005634(nucleus);GO:0005829(cytosol);GO:0006511(ubiquitin-dependent protein catabolic process);GO:0009506(plasmodesma);GO:0016579(protein deubiquitination);GO:0036459(thiol-dependent ubiquitinyl hydrolase activity)	NA	1e-144	2	405,105,	0,671	-144	-142	1.86	3' UTR	1	12542369	12547093	4725	1
Chr00	12878771	12878829	59	MD00G1066700	MD00G1066700	2243	MD00G1066700	PREDICTED: uncharacterized protein LOC103967958 [Pyrus x bretschneideri]	GO:0003674(molecular_function);GO:0008150(biological_process);GO:0009507(chloroplast);GO:0016021(integral component of membrane)	00190(Oxidative phosphorylation)	6.8e-06	1	59,	0	-5.17	-4.21	1.43	3' UTR	1	12876528	12879829	3302	1
Chr00	13393592	13393859	268	MD00G1068300	MD00G1068300	1918	MD00G1068300	PREDICTED: histone-lysine N-methyltransferase, H3 lysine-9 specific SUVH1-like [Malus domestica]	GO:0000775(chromosome, centromeric region);GO:0003677(DNA binding);GO:0005634(nucleus);GO:0005694(chromosome);GO:0008270(zinc ion binding);GO:0018024(histone-lysine N-methyltransferase activity);GO:0034968(histone lysine methylation);GO:0040029(regulation of gene expression, epigenetic);GO:0042054(histone methyltransferase activity);GO:0042393(histone binding)	00310(Lysine degradation)	1e-22	1	268,	0	-22	-20.7	1.74	Exon (MD00G1068300/MD00G1068300, exon 2 of 3)	1	13391674	13396040	4367	1
Chr00	13458828	13459215	388	MD00G1068700	MD00G1068700	90	MD00G1068700	PREDICTED: DEAD-box ATP-dependent RNA helicase 5-like [Pyrus x bretschneideri]	GO:0004004(ATP-dependent RNA helicase activity);GO:0005739(mitochondrion);GO:0010501(RNA secondary structure unwinding)	03040(Spliceosome)	1.3e-34	1	388,	0	-33.9	-32.4	3.04	5' UTR	1	13458738	13474890	16153	1
Chr00	13474562	13474711	150	MD00G1068700	MD00G1068700	15824	MD00G1068700	PREDICTED: DEAD-box ATP-dependent RNA helicase 5-like [Pyrus x bretschneideri]	GO:0004004(ATP-dependent RNA helicase activity);GO:0005739(mitochondrion);GO:0010501(RNA secondary structure unwinding)	03040(Spliceosome)	0.0016	1	150,	0	-2.79	-1.95	1.73	3' UTR	1	13458738	13474890	16153	1
Chr00	13732102	13732340	239	MD00G1070700	MD00G1070700	3965	MD00G1070700	PREDICTED: actin-related protein 8 isoform X1 [Pyrus x bretschneideri]	GO:0005200(structural constituent of cytoskeleton);GO:0005524(ATP binding);GO:0005634(nucleus);GO:0005730(nucleolus);GO:0005737(cytoplasm);GO:0030029(actin filament-based process)	NA	1.5e-10	1	239,	0	-9.83	-8.72	1.84	3' UTR	1	13728137	13732400	4264	1
Chr00	13813773	13815024	1252	MD00G1071200	MD00G1071200	2732	MD00G1071200	PREDICTED: apoptosis-inducing factor homolog B-like [Malus domestica]	GO:0005737(cytoplasm);GO:0005794(Golgi apparatus);GO:0009055(electron carrier activity);GO:0016491(oxidoreductase activity);GO:0055114(oxidation-reduction process)	NA	1e-121	2	211,326,	0,926	-121	-119	2.36	3' UTR	1	13811041	13815202	4162	1
Chr00	13816295	13816474	180	MD00G1071300	MD00G1071300	89	MD00G1071300	PREDICTED: ribosome biogenesis protein BMS1 homolog [Malus domestica]	GO:0000462(maturation of SSU-rRNA from tricistronic rRNA transcript (SSU-rRNA, 5.8S rRNA, LSU-rRNA));GO:0000479(endonucleolytic cleavage of tricistronic rRNA transcript (SSU-rRNA, 5.8S rRNA, LSU-rRNA));GO:0003924(GTPase activity);GO:0005525(GTP binding);GO:0030686(90S preribosome);GO:0034511(U3 snoRNA binding)	03008(Ribosome biogenesis in eukaryotes)	0.0025	1	180,	0	-2.61	-1.78	1.86	5' UTR	1	13816206	13827229	11024	1
Chr00	13821713	13822324	612	MD00G1071300	MD00G1071300	5507	MD00G1071300	PREDICTED: ribosome biogenesis protein BMS1 homolog [Malus domestica]	GO:0000462(maturation of SSU-rRNA from tricistronic rRNA transcript (SSU-rRNA, 5.8S rRNA, LSU-rRNA));GO:0000479(endonucleolytic cleavage of tricistronic rRNA transcript (SSU-rRNA, 5.8S rRNA, LSU-rRNA));GO:0003924(GTPase activity);GO:0005525(GTP binding);GO:0030686(90S preribosome);GO:0034511(U3 snoRNA binding)	03008(Ribosome biogenesis in eukaryotes)	7.6e-07	3	228,81,20,	0,429,592	-6.12	-5.12	1.57	Exon (MD00G1071300/MD00G1071300, exon 10 of 17)	1	13816206	13827229	11024	1
Chr00	13824899	13825270	372	MD00G1071300	MD00G1071300	8693	MD00G1071300	PREDICTED: ribosome biogenesis protein BMS1 homolog [Malus domestica]	GO:0000462(maturation of SSU-rRNA from tricistronic rRNA transcript (SSU-rRNA, 5.8S rRNA, LSU-rRNA));GO:0000479(endonucleolytic cleavage of tricistronic rRNA transcript (SSU-rRNA, 5.8S rRNA, LSU-rRNA));GO:0003924(GTPase activity);GO:0005525(GTP binding);GO:0030686(90S preribosome);GO:0034511(U3 snoRNA binding)	03008(Ribosome biogenesis in eukaryotes)	4.6e-05	2	54,96,	0,276	-4.34	-3.41	1.48	Exon (MD00G1071300/MD00G1071300, exon 14 of 17)	1	13816206	13827229	11024	1
Chr00	13826305	13826722	418	MD00G1071300	MD00G1071300	10099	MD00G1071300	PREDICTED: ribosome biogenesis protein BMS1 homolog [Malus domestica]	GO:0000462(maturation of SSU-rRNA from tricistronic rRNA transcript (SSU-rRNA, 5.8S rRNA, LSU-rRNA));GO:0000479(endonucleolytic cleavage of tricistronic rRNA transcript (SSU-rRNA, 5.8S rRNA, LSU-rRNA));GO:0003924(GTPase activity);GO:0005525(GTP binding);GO:0030686(90S preribosome);GO:0034511(U3 snoRNA binding)	03008(Ribosome biogenesis in eukaryotes)	5e-74	1	418,	0	-73.3	-71.5	5.22	3' UTR	1	13816206	13827229	11024	1
Chr00	14108836	14109042	207	MD00G1071900	MD00G1071900	295	MD00G1071900	PREDICTED: transmembrane protein 64-like isoform X2 [Malus domestica]	GO:0003674(molecular_function);GO:0005886(plasma membrane);GO:0008150(biological_process);GO:0016021(integral component of membrane)	NA	1.6e-21	1	207,	0	-20.8	-19.4	5.45	Exon (MD00G1071900/MD00G1071900, exon 1 of 4)	1	14108541	14111967	3427	1
Chr00	14111613	14111790	178	MD00G1071900	MD00G1071900	3072	MD00G1071900	PREDICTED: transmembrane protein 64-like isoform X2 [Malus domestica]	GO:0003674(molecular_function);GO:0005886(plasma membrane);GO:0008150(biological_process);GO:0016021(integral component of membrane)	NA	0.00028	1	178,	0	-3.55	-2.66	1.86	3' UTR	1	14108541	14111967	3427	1
Chr00	14219690	14219780	91	MD00G1072300	MD00G1072300	5424	MD00G1072300	PREDICTED: pre-mRNA-processing-splicing factor 8A [Pyrus x bretschneideri]	GO:0000244(spliceosomal tri-snRNP complex assembly);GO:0000386(second spliceosomal transesterification activity);GO:0005682(U5 snRNP);GO:0017070(U6 snRNA binding);GO:0030619(U1 snRNA binding);GO:0030620(U2 snRNA binding);GO:0030623(U5 snRNA binding);GO:0071013(catalytic step 2 spliceosome);GO:0097157(pre-mRNA intronic binding)	03040(Spliceosome)	0.0017	1	91,	0	-2.76	-1.92	1.33	Exon (MD00G1072300/MD00G1072300, exon 5 of 15)	1	14214266	14224948	10683	1
Chr00	14220440	14221068	629	MD00G1072300	MD00G1072300	6174	MD00G1072300	PREDICTED: pre-mRNA-processing-splicing factor 8A [Pyrus x bretschneideri]	GO:0000244(spliceosomal tri-snRNP complex assembly);GO:0000386(second spliceosomal transesterification activity);GO:0005682(U5 snRNP);GO:0017070(U6 snRNA binding);GO:0030619(U1 snRNA binding);GO:0030620(U2 snRNA binding);GO:0030623(U5 snRNA binding);GO:0071013(catalytic step 2 spliceosome);GO:0097157(pre-mRNA intronic binding)	03040(Spliceosome)	1e-08	2	210,1,	0,628	-8	-6.94	1.51	Exon (MD00G1072300/MD00G1072300, exon 6 of 15)	1	14214266	14224948	10683	1
Chr00	14223132	14223459	328	MD00G1072300	MD00G1072300	8866	MD00G1072300	PREDICTED: pre-mRNA-processing-splicing factor 8A [Pyrus x bretschneideri]	GO:0000244(spliceosomal tri-snRNP complex assembly);GO:0000386(second spliceosomal transesterification activity);GO:0005682(U5 snRNP);GO:0017070(U6 snRNA binding);GO:0030619(U1 snRNA binding);GO:0030620(U2 snRNA binding);GO:0030623(U5 snRNA binding);GO:0071013(catalytic step 2 spliceosome);GO:0097157(pre-mRNA intronic binding)	03040(Spliceosome)	4e-11	2	88,93,	0,235	-10.4	-9.25	1.64	Exon (MD00G1072300/MD00G1072300, exon 11 of 15)	1	14214266	14224948	10683	1
Chr00	14224589	14224828	240	MD00G1072300	MD00G1072300	10323	MD00G1072300	PREDICTED: pre-mRNA-processing-splicing factor 8A [Pyrus x bretschneideri]	GO:0000244(spliceosomal tri-snRNP complex assembly);GO:0000386(second spliceosomal transesterification activity);GO:0005682(U5 snRNP);GO:0017070(U6 snRNA binding);GO:0030619(U1 snRNA binding);GO:0030620(U2 snRNA binding);GO:0030623(U5 snRNA binding);GO:0071013(catalytic step 2 spliceosome);GO:0097157(pre-mRNA intronic binding)	03040(Spliceosome)	4e-21	1	240,	0	-20.4	-19.1	2.09	3' UTR	1	14214266	14224948	10683	1
Chr00	14836591	14836858	268	MD00G1073400	MD00G1073400	1105	MD00G1073400	PREDICTED: uncharacterized protein LOC103416102 [Malus domestica]	GO:0005634(nucleus)	NA	2e-46	1	268,	0	-45.7	-44.1	2.57	3' UTR	1	14835486	14837126	1641	1
Chr00	15324492	15324672	181	MD00G1075700	MD00G1075700	913	MD00G1075700	PREDICTED: uncharacterized protein LOC103438663 [Malus domestica]	GO:0003674(molecular_function);GO:0005773(vacuole);GO:0008150(biological_process);GO:0009507(chloroplast);GO:0016021(integral component of membrane)	NA	7.9e-26	1	181,	0	-25.1	-23.7	1.27	Exon (MD00G1075700/MD00G1075700, exon 2 of 5)	1	15323579	15326423	2845	1
Chr00	15326063	15326363	301	MD00G1075700	MD00G1075700	2484	MD00G1075700	PREDICTED: uncharacterized protein LOC103438663 [Malus domestica]	GO:0003674(molecular_function);GO:0005773(vacuole);GO:0008150(biological_process);GO:0009507(chloroplast);GO:0016021(integral component of membrane)	NA	3.2e-24	1	301,	0	-23.5	-22.1	33.4	3' UTR	1	15323579	15326423	2845	1
Chr00	15327399	15327458	60	MD00G1075800	MD00G1075800	415	MD00G1075800	PREDICTED: calcium-binding mitochondrial carrier protein SCaMC-1 isoform X1 [Malus domestica]	GO:0003735(structural constituent of ribosome);GO:0006412(translation)	04146(Peroxisome)	0.01	1	60,	0	-1.98	-1.2	1.46	Exon (MD00G1075800/MD00G1075800, exon 1 of 4)	1	15326984	15329876	2893	1
Chr00	15329580	15329817	238	MD00G1075800	MD00G1075800	2596	MD00G1075800	PREDICTED: calcium-binding mitochondrial carrier protein SCaMC-1 isoform X1 [Malus domestica]	GO:0003735(structural constituent of ribosome);GO:0006412(translation)	04146(Peroxisome)	5.9e-05	1	238,	0	-4.23	-3.3	1.94	3' UTR	1	15326984	15329876	2893	1
Chr00	15335569	15335775	207	MD00G1076000	MD00G1076000	59	MD00G1076000	PREDICTED: pentatricopeptide repeat-containing protein At5g61800 [Malus domestica]	GO:0003674(molecular_function);GO:0005739(mitochondrion);GO:0008150(biological_process)	00500(Starch and sucrose metabolism)	0.00083	1	207,	0	-3.08	-2.21	2.78	Exon (MD00G1076000/MD00G1076000, exon 1 of 1)	1	15335510	15337102	1593	1
Chr00	15338974	15339119	146	MD00G1076100	MD00G1076100	406	MD00G1076100	PREDICTED: uncharacterized protein LOC103950766 [Pyrus x bretschneideri]	GO:0003674(molecular_function);GO:0008150(biological_process);GO:0016021(integral component of membrane)	NA	0.004	1	146,	0	-2.4	-1.58	2.32	Exon (MD00G1076100/MD00G1076100, exon 2 of 2)	1	15338568	15339148	581	1
Chr00	15351212	15352595	1384	MD00G1076300	MD00G1076300	1676	MD00G1076300	PREDICTED: calnexin homolog [Malus domestica]	GO:0005509(calcium ion binding);GO:0005739(mitochondrion);GO:0005773(vacuole);GO:0005774(vacuolar membrane);GO:0005783(endoplasmic reticulum);GO:0005789(endoplasmic reticulum membrane);GO:0005794(Golgi apparatus);GO:0005886(plasma membrane);GO:0006457(protein folding);GO:0009505(plant-type cell wall);GO:0009506(plasmodesma);GO:0009507(chloroplast);GO:0016020(membrane);GO:0016021(integral componen…	04141(Protein processing in endoplasmic reticulum);04145(Phagosome)	1e-184	4	683,72,114,231,	0,791,949,1153	-184	-181	2.79	3' UTR	1	15349536	15352832	3297	1
Chr00	15422809	15423077	269	MD00G1077000	MD00G1077000	2497	MD00G1077000	PREDICTED: ras-related protein RABA1b [Malus domestica]	GO:0003924(GTPase activity);GO:0005525(GTP binding);GO:0005773(vacuole);GO:0005774(vacuolar membrane);GO:0005802(trans-Golgi network);GO:0005886(plasma membrane);GO:0006886(intracellular protein transport);GO:0006913(nucleocytoplasmic transport);GO:0007264(small GTPase mediated signal transduction);GO:0042538(hyperosmotic salinity response)	04144(Endocytosis)	1.6e-20	1	269,	0	-19.8	-18.5	4.02	3' UTR	1	15420312	15423166	2855	1
Chr00	15864379	15865953	1575	MD00G1078600	MD00G1078600	387	MD00G1078600	PREDICTED: ankyrin-1-like [Pyrus x bretschneideri]	GO:0005634(nucleus);GO:0005739(mitochondrion);GO:0009553(embryo sac development);GO:0009567(double fertilization forming a zygote and endosperm);GO:0080173(male-female gamete recognition during double fertilization)	NA	8.3e-08	2	20,160,	0,1415	-7.08	-6.05	1.22	Exon (MD00G1078600/MD00G1078600, exon 1 of 3)	1	15863992	15866692	2701	1
Chr00	15866156	15866692	537	MD00G1078600	MD00G1078600	2164	MD00G1078600	PREDICTED: ankyrin-1-like [Pyrus x bretschneideri]	GO:0005634(nucleus);GO:0005739(mitochondrion);GO:0009553(embryo sac development);GO:0009567(double fertilization forming a zygote and endosperm);GO:0080173(male-female gamete recognition during double fertilization)	NA	1.3e-34	1	537,	0	-33.9	-32.4	2.99	3' UTR	1	15863992	15866692	2701	1
Chr00	16096908	16097174	267	MD00G1080700	MD00G1080700	2742	MD00G1080700	PREDICTED: adenylosuccinate synthetase 2, chloroplastic-like [Malus domestica]	GO:0004019(adenylosuccinate synthase activity);GO:0005737(cytoplasm);GO:0044208('de novo' AMP biosynthetic process);GO:0046040(IMP metabolic process)	00230(Purine metabolism);00250(Alanine, aspartate and glutamate metabolism)	7.9e-31	1	267,	0	-30.1	-28.6	2.03	3' UTR	1	16094166	16097470	3305	1
Chr00	16540750	16540809	60	MD00G1083000	MD00G1083000	2655	MD00G1083000	PREDICTED: ACT domain-containing protein ACR8 [Malus domestica]	GO:0005575(cellular_component);GO:0008152(metabolic process);GO:0009737(response to abscisic acid);GO:0016597(amino acid binding)	NA	0.028	1	60,	0	-1.55	-0.737	7.22	3' UTR	1	16538095	16540839	2745	1
Chr00	16579335	16579485	151	MD00G1083100	MD00G1083100	688	MD00G1083100	PREDICTED: AT-hook motif nuclear-localized protein 1 [Malus domestica]	GO:0003677(DNA binding);GO:0003680(AT DNA binding);GO:0005634(nucleus);GO:0005654(nucleoplasm);GO:0005730(nucleolus);GO:0005737(cytoplasm);GO:0005739(mitochondrion);GO:0006351(transcription, DNA-templated);GO:0006355(regulation of transcription, DNA-templated);GO:0043565(sequence-specific DNA binding);GO:0098687(chromosomal region)	NA	2.5e-11	1	151,	0	-10.6	-9.48	2.44	Exon (MD00G1083100/MD00G1083100, exon 1 of 6)	1	16578647	16583950	5304	1
Chr00	16583501	16583591	91	MD00G1083100	MD00G1083100	4854	MD00G1083100	PREDICTED: AT-hook motif nuclear-localized protein 1 [Malus domestica]	GO:0003677(DNA binding);GO:0003680(AT DNA binding);GO:0005634(nucleus);GO:0005654(nucleoplasm);GO:0005730(nucleolus);GO:0005737(cytoplasm);GO:0005739(mitochondrion);GO:0006351(transcription, DNA-templated);GO:0006355(regulation of transcription, DNA-templated);GO:0043565(sequence-specific DNA binding);GO:0098687(chromosomal region)	NA	0.00019	1	91,	0	-3.71	-2.81	1.64	3' UTR	1	16578647	16583950	5304	1
Chr00	17094330	17094478	149	MD00G1085200	MD00G1085200	177	MD00G1085200	PREDICTED: probable polyamine aminopropyl transferase [Malus domestica]	GO:0008168(methyltransferase activity);GO:0009507(chloroplast);GO:0032259(methylation)	NA	3.6e-06	1	149,	0	-5.44	-4.46	1.43	Exon (MD00G1085200/MD00G1085200, exon 1 of 8)	1	17094153	17099048	4896	1
Chr00	17098723	17098989	267	MD00G1085200	MD00G1085200	4570	MD00G1085200	PREDICTED: probable polyamine aminopropyl transferase [Malus domestica]	GO:0008168(methyltransferase activity);GO:0009507(chloroplast);GO:0032259(methylation)	NA	5e-11	1	267,	0	-10.3	-9.13	1.7	3' UTR	1	17094153	17099048	4896	1
Chr00	17360559	17360737	179	MD00G1085900	MD00G1085900	6243	MD00G1085900	PREDICTED: probable E3 ubiquitin-protein ligase XBOS32 [Pyrus x bretschneideri]	GO:0004842(ubiquitin-protein transferase activity);GO:0005515(protein binding);GO:0006511(ubiquitin-dependent protein catabolic process);GO:0008270(zinc ion binding);GO:0009733(response to auxin);GO:0010311(lateral root formation);GO:0010366(negative regulation of ethylene biosynthetic process);GO:0016567(protein ubiquitination);GO:0016874(ligase activity);GO:0051865(protein autoubiquitination)	NA	6e-07	1	179,	0	-6.22	-5.22	1.82	3' UTR	1	17354316	17360797	6482	1
Chr00	17511417	17511913	497	MD00G1086100	MD00G1086100	3582	MD00G1086100	PREDICTED: kinesin-like protein KIN-7E [Pyrus x bretschneideri]	GO:0003777(microtubule motor activity);GO:0005871(kinesin complex);GO:0007018(microtubule-based movement);GO:0016887(ATPase activity)	04144(Endocytosis)	0.023	2	41,49,	0,448	-1.64	-0.884	1.44	Exon (MD00G1086100/MD00G1086100, exon 11 of 15)	1	17507835	17514646	6812	1
Chr00	17512328	17512418	91	MD00G1086100	MD00G1086100	4493	MD00G1086100	PREDICTED: kinesin-like protein KIN-7E [Pyrus x bretschneideri]	GO:0003777(microtubule motor activity);GO:0005871(kinesin complex);GO:0007018(microtubule-based movement);GO:0016887(ATPase activity)	04144(Endocytosis)	0.0056	1	91,	0	-2.25	-1.44	1.65	Exon (MD00G1086100/MD00G1086100, exon 13 of 15)	1	17507835	17514646	6812	1
Chr00	17523124	17523602	479	MD00G1086200	MD00G1086200	321	MD00G1086200	PREDICTED: NADH dehydrogenase [ubiquinone] 1 beta subcomplex subunit 9-like [Pyrus x bretschneideri]	GO:0005747(mitochondrial respiratory chain complex I);GO:0006120(mitochondrial electron transport, NADH to ubiquinone);GO:0008137(NADH dehydrogenase (ubiquinone) activity)	00190(Oxidative phosphorylation)	9.8e-09	3	37,42,68,	0,145,411	-8.01	-6.95	1.27	Exon (MD00G1086200/MD00G1086200, exon 1 of 6)	1	17522803	17526665	3863	1
Chr00	17526315	17526402	88	MD00G1086200	MD00G1086200	3512	MD00G1086200	PREDICTED: NADH dehydrogenase [ubiquinone] 1 beta subcomplex subunit 9-like [Pyrus x bretschneideri]	GO:0005747(mitochondrial respiratory chain complex I);GO:0006120(mitochondrial electron transport, NADH to ubiquinone);GO:0008137(NADH dehydrogenase (ubiquinone) activity)	00190(Oxidative phosphorylation)	4.7e-05	1	88,	0	-4.33	-3.4	1.36	3' UTR	1	17522803	17526665	3863	1
Chr00	17592308	17592634	327	MD00G1086500	MD00G1086500	415	MD00G1086500	PREDICTED: uncharacterized protein LOC103436813 [Malus domestica]	GO:0005794(Golgi apparatus);GO:0008150(biological_process);GO:0016021(integral component of membrane);GO:0016740(transferase activity);GO:0016757(transferase activity, transferring glycosyl groups)	NA	1.6e-27	1	327,	0	-26.8	-25.4	2.52	Exon (MD00G1086500/MD00G1086500, exon 1 of 3)	1	17591893	17595520	3628	1
Chr00	17785112	17785468	357	MD00G1087300	MD00G1087300	30	MD00G1087300	PREDICTED: la-related protein 6B-like [Pyrus x bretschneideri]	GO:0000166(nucleotide binding);GO:0003723(RNA binding);GO:0005634(nucleus);GO:0006351(transcription, DNA-templated);GO:0006355(regulation of transcription, DNA-templated);GO:0006396(RNA processing);GO:0030529(intracellular ribonucleoprotein complex)	NA	2e-36	1	357,	0	-35.7	-34.2	2.16	5' UTR	1	17785082	17789270	4189	1
Chr00	17787496	17788973	1478	MD00G1087300	MD00G1087300	2414	MD00G1087300	PREDICTED: la-related protein 6B-like [Pyrus x bretschneideri]	GO:0000166(nucleotide binding);GO:0003723(RNA binding);GO:0005634(nucleus);GO:0006351(transcription, DNA-templated);GO:0006355(regulation of transcription, DNA-templated);GO:0006396(RNA processing);GO:0030529(intracellular ribonucleoprotein complex)	NA	1.3e-49	3	8,174,473,	0,432,1005	-48.9	-47.3	3.22	3' UTR	1	17785082	17789270	4189	1
Chr00	17789638	17789874	237	MD00G1087400	MD00G1087400	267	MD00G1087400	PREDICTED: outer envelope pore protein 37, chloroplastic [Pyrus x bretschneideri]	GO:0005216(ion channel activity);GO:0006812(cation transport);GO:0031359(integral component of chloroplast outer membrane);GO:0042802(identical protein binding)	NA	1e-47	1	237,	0	-47	-45.4	1.77	5' UTR	1	17789371	17793037	3667	1
Chr00	17791524	17792770	1247	MD00G1087400	MD00G1087400	2153	MD00G1087400	PREDICTED: outer envelope pore protein 37, chloroplastic [Pyrus x bretschneideri]	GO:0005216(ion channel activity);GO:0006812(cation transport);GO:0031359(integral component of chloroplast outer membrane);GO:0042802(identical protein binding)	NA	7.9e-23	3	17,121,188,	0,552,1059	-22.1	-20.7	1.62	3' UTR	1	17789371	17793037	3667	1
Chr00	17796484	17796719	236	MD00G1087500	MD00G1087500	3122	MD00G1087500	PREDICTED: uncharacterized protein LOC103956044 isoform X1 [Pyrus x bretschneideri]	GO:0009507(chloroplast);GO:0009570(chloroplast stroma)	04140(Regulation of autophagy)	2e-19	1	236,	0	-18.7	-17.4	1.72	3' UTR	1	17793362	17796837	3476	1
Chr00	18279969	18282190	2222	MD00G1089100	MD00G1089100	265	MD00G1089100	PREDICTED: uncharacterized protein LOC103429347 [Malus domestica]	GO:0003674(molecular_function);GO:0005634(nucleus);GO:0009507(chloroplast)	NA	0	2	132,281,	0,1941	-812	-Inf	2.42	3' UTR	1	18279704	18282514	2811	1
Chr00	18312540	18313109	570	MD00G1089200	MD00G1089200	479	MD00G1089200	PREDICTED: CLP protease regulatory subunit CLPX3, mitochondrial-like [Malus domestica]	GO:0004176(ATP-dependent peptidase activity);GO:0005524(ATP binding);GO:0005759(mitochondrial matrix);GO:0006508(proteolysis);GO:0030163(protein catabolic process)	NA	1e-41	1	570,	0	-41	-39.4	2.18	Exon (MD00G1089200/MD00G1089200, exon 1 of 15)	1	18312061	18320294	8234	1
Chr00	18319751	18320054	304	MD00G1089200	MD00G1089200	7690	MD00G1089200	PREDICTED: CLP protease regulatory subunit CLPX3, mitochondrial-like [Malus domestica]	GO:0004176(ATP-dependent peptidase activity);GO:0005524(ATP binding);GO:0005759(mitochondrial matrix);GO:0006508(proteolysis);GO:0030163(protein catabolic process)	NA	3.2e-35	2	101,109,	0,195	-34.5	-33	2.82	3' UTR	1	18312061	18320294	8234	1
Chr00	18977786	18978081	296	MD00G1091200	MD00G1091200	5724	MD00G1091200	PREDICTED: transmembrane protein 208 homolog [Pyrus x bretschneideri]	GO:0006624(vacuolar protein processing)	NA	1.3e-11	1	296,	0	-10.9	-9.75	2.15	3' UTR	1	18972062	18978229	6168	1
Chr00	19255430	19255548	119	MD00G1091800	MD00G1091800	25905	MD00G1091800	PREDICTED: NAD-dependent protein deacylase SRT2-like isoform X1 [Malus domestica]	GO:0003677(DNA binding);GO:0005634(nucleus);GO:0005677(chromatin silencing complex);GO:0005737(cytoplasm);GO:0005759(mitochondrial matrix);GO:0006342(chromatin silencing);GO:0006355(regulation of transcription, DNA-templated);GO:0016787(hydrolase activity);GO:0031348(negative regulation of defense response);GO:0042742(defense response to bacterium);GO:0046872(metal ion binding);GO:0070403(NAD+ bi…	00760(Nicotinate and nicotinamide metabolism)	0.0032	1	119,	0	-2.5	-1.68	1.41	3' UTR	1	19229525	19255727	26203	1
Chr00	19577149	19577298	150	MD00G1093000	MD00G1093000	1166	MD00G1093000	PREDICTED: exonuclease 1-like [Malus domestica]	GO:0003677(DNA binding);GO:0004518(nuclease activity);GO:0004519(endonuclease activity);GO:0005634(nucleus);GO:0006281(DNA repair);GO:0035312(5'-3' exodeoxyribonuclease activity);GO:0046872(metal ion binding)	03430(Mismatch repair)	7.2e-06	1	150,	0	-5.14	-4.18	2.09	3' UTR	1	19575983	19577418	1436	1
Chr00	19609691	19610133	443	MD00G1093300	MD00G1093300	2371	MD00G1093300	PREDICTED: pentatricopeptide repeat-containing protein At4g18975, chloroplastic-like [Malus domestica]	GO:0003674(molecular_function);GO:0008150(biological_process);GO:0009507(chloroplast)	NA	3.2e-24	2	13,283,	0,160	-23.5	-22.1	2.11	3' UTR	1	19607320	19610311	2992	1
Chr00	19752972	19753087	116	MD00G1094600	MD00G1094600	2155	MD00G1094600	PREDICTED: uncharacterized protein At5g41620-like [Malus domestica]	GO:0000902(cell morphogenesis)	NA	0.041	2	39,22,	0,94	-1.39	-0.664	1.67	Exon (MD00G1094600/MD00G1094600, exon 3 of 4)	1	19750817	19753087	2271	1
Chr00	19915427	19915725	299	MD00G1095300	MD00G1095300	0	MD00G1095300	PREDICTED: endonuclease MutS2 [Malus domestica]	GO:0003824(catalytic activity);GO:0006281(DNA repair)	03430(Mismatch repair)	4e-29	1	299,	0	-28.4	-27	2.45	5' UTR	1	19915427	19919247	3821	1
Chr00	19917684	19917773	90	MD00G1095300	MD00G1095300	2257	MD00G1095300	PREDICTED: endonuclease MutS2 [Malus domestica]	GO:0003824(catalytic activity);GO:0006281(DNA repair)	03430(Mismatch repair)	8.1e-06	1	90,	0	-5.09	-4.12	1.38	Exon (MD00G1095300/MD00G1095300, exon 3 of 5)	1	19915427	19919247	3821	1
Chr00	19918226	19919187	962	MD00G1095300	MD00G1095300	2799	MD00G1095300	PREDICTED: endonuclease MutS2 [Malus domestica]	GO:0003824(catalytic activity);GO:0006281(DNA repair)	03430(Mismatch repair)	1.6e-45	2	162,525,	0,437	-44.8	-43.2	3.29	3' UTR	1	19915427	19919247	3821	1
Chr00	19931040	19931130	91	MD00G1095600	MD00G1095600	2657	MD00G1095600	PREDICTED: putative nuclear RNA export factor SDE5 [Malus domestica]	GO:0003674(molecular_function);GO:0005634(nucleus);GO:0006952(defense response);GO:0009507(chloroplast);GO:0010267(production of ta-siRNAs involved in RNA interference)	NA	2.9e-05	1	91,	0	-4.54	-3.6	2.2	Exon (MD00G1095600/MD00G1095600, exon 6 of 12)	1	19928383	19932896	4514	1
Chr00	19932686	19932746	61	MD00G1095600	MD00G1095600	4303	MD00G1095600	PREDICTED: putative nuclear RNA export factor SDE5 [Malus domestica]	GO:0003674(molecular_function);GO:0005634(nucleus);GO:0006952(defense response);GO:0009507(chloroplast);GO:0010267(production of ta-siRNAs involved in RNA interference)	NA	0.0055	1	61,	0	-2.26	-1.45	1.88	3' UTR	1	19928383	19932896	4514	1
Chr00	19935084	19935233	150	MD00G1095700	MD00G1095700	1834	MD00G1095700	PREDICTED: monothiol glutaredoxin-S17 [Malus domestica]	GO:0005737(cytoplasm);GO:0005829(cytosol);GO:0009055(electron carrier activity);GO:0009408(response to heat);GO:0009926(auxin polar transport);GO:0015035(protein disulfide oxidoreductase activity);GO:0045454(cell redox homeostasis);GO:0046872(metal ion binding);GO:0051537(2 iron, 2 sulfur cluster binding);GO:0051726(regulation of cell cycle);GO:0072593(reactive oxygen species metabolic process)	01200(Carbon metabolism);01230(Biosynthesis of amino acids);00010(Glycolysis / Gluconeogenesis);00030(Pentose phosphate pathway);00051(Fructose and mannose metabolism);00710(Carbon fixation in photosynthetic organisms)	0.00022	1	150,	0	-3.65	-2.75	1.15	Exon (MD00G1095700/MD00G1095700, exon 3 of 3)	1	19933250	19936244	2995	1
Chr00	19935828	19936066	239	MD00G1095700	MD00G1095700	2578	MD00G1095700	PREDICTED: monothiol glutaredoxin-S17 [Malus domestica]	GO:0005737(cytoplasm);GO:0005829(cytosol);GO:0009055(electron carrier activity);GO:0009408(response to heat);GO:0009926(auxin polar transport);GO:0015035(protein disulfide oxidoreductase activity);GO:0045454(cell redox homeostasis);GO:0046872(metal ion binding);GO:0051537(2 iron, 2 sulfur cluster binding);GO:0051726(regulation of cell cycle);GO:0072593(reactive oxygen species metabolic process)	01200(Carbon metabolism);01230(Biosynthesis of amino acids);00010(Glycolysis / Gluconeogenesis);00030(Pentose phosphate pathway);00051(Fructose and mannose metabolism);00710(Carbon fixation in photosynthetic organisms)	7.9e-20	1	239,	0	-19.1	-17.8	1.5	3' UTR	1	19933250	19936244	2995	1
Chr00	20302806	20303014	209	MD00G1096600	MD00G1096600	3857	MD00G1096600	PREDICTED: NAC domain-containing protein 14-like [Malus domestica]	GO:0003677(DNA binding);GO:0003700(transcription factor activity, sequence-specific DNA binding);GO:0005634(nucleus);GO:0006351(transcription, DNA-templated);GO:0006355(regulation of transcription, DNA-templated);GO:0007275(multicellular organism development);GO:0016021(integral component of membrane)	03018(RNA degradation)	4.1e-07	1	209,	0	-6.39	-5.38	2	3' UTR	1	20298949	20303133	4185	1
Chr00	20519693	20520082	390	MD00G1098500	MD00G1098500	6736	MD00G1098500	PREDICTED: 3-hydroxyisobutyryl-CoA hydrolase 1-like isoform X2 [Malus domestica]	GO:0003860(3-hydroxyisobutyryl-CoA hydrolase activity);GO:0005777(peroxisome);GO:0006574(valine catabolic process);GO:0006635(fatty acid beta-oxidation);GO:0009409(response to cold);GO:0009733(response to auxin);GO:0016836(hydro-lyase activity)	01200(Carbon metabolism);00640(Propanoate metabolism);00280(Valine, leucine and isoleucine degradation);00410(beta-Alanine metabolism)	1.3e-13	1	390,	0	-12.9	-11.7	2.08	3' UTR	1	20512957	20520082	7126	1
Chr00	20796388	20796538	151	MD00G1099100	MD00G1099100	3412	MD00G1099100	PREDICTED: uncharacterized protein LOC103427612 [Malus domestica]	GO:0005739(mitochondrion);GO:0009507(chloroplast);GO:0009536(plastid);GO:0016020(membrane)	NA	2.8e-05	1	151,	0	-4.55	-3.61	1.58	3' UTR	1	20792976	20796628	3653	1
Chr00	21137404	21138160	757	MD00G1099800	MD00G1099800	1554	MD00G1099800	hypothetical protein PRUPE_ppa012862mg [Prunus persica]	GO:0003735(structural constituent of ribosome);GO:0005730(nucleolus);GO:0006412(translation);GO:0022627(cytosolic small ribosomal subunit);GO:0070181(small ribosomal subunit rRNA binding)	03010(Ribosome)	3.6e-07	2	24,126,	0,631	-6.44	-5.43	1.47	3' UTR	1	21135850	21138369	2520	1
Chr00	21154115	21154174	60	MD00G1100000	MD00G1100000	2847	MD00G1100000	PREDICTED: tRNA 2'-phosphotransferase 1-like [Malus domestica]	GO:0000215(tRNA 2'-phosphotransferase activity);GO:0006388(tRNA splicing, via endonucleolytic cleavage and ligation);GO:0009507(chloroplast);GO:0009793(embryo development ending in seed dormancy);GO:0016772(transferase activity, transferring phosphorus-containing groups)	04140(Regulation of autophagy)	0.0022	1	60,	0	-2.65	-1.81	1.39	3' UTR	1	21151268	21154412	3145	1
Chr00	21440312	21440492	181	MD00G1101100	MD00G1101100	5809	MD00G1101100	PREDICTED: uncharacterized protein LOC103453661 isoform X1 [Malus domestica]	GO:0005575(cellular_component)	03008(Ribosome biogenesis in eukaryotes);03018(RNA degradation)	0.0025	1	181,	0	-2.61	-1.77	3.31	3' UTR	1	21434503	21440611	6109	1
Chr00	21635241	21637011	1771	MD00G1102700	MD00G1102700	180	MD00G1102700	PREDICTED: heavy metal-associated isoprenylated plant protein 3 [Malus domestica]	GO:0005737(cytoplasm);GO:0030001(metal ion transport);GO:0046914(transition metal ion binding);GO:0046916(cellular transition metal ion homeostasis)	NA	0	5	15,187,212,88,608,	0,110,647,978,1163	-519	-Inf	9.03	5' UTR	1	21635061	21637161	2101	1
Chr00	21902487	21902606	120	MD00G1104200	MD00G1104200	3221	MD00G1104200	PREDICTED: beta-1,3-galactosyltransferase 7-like isoform X4 [Malus domestica]	GO:0000139(Golgi membrane);GO:0005794(Golgi apparatus);GO:0006486(protein glycosylation);GO:0016021(integral component of membrane);GO:0016757(transferase activity, transferring glycosyl groups);GO:0048531(beta-1,3-galactosyltransferase activity)	NA	1.1e-05	1	120,	0	-4.96	-4.01	1.54	3' UTR	1	21899266	21903051	3786	1
Chr00	21949342	21949731	390	MD00G1104400	MD00G1104400	4383	MD00G1104400	PREDICTED: putative inactive cadmium/zinc-transporting ATPase HMA3 [Malus domestica]	GO:0005385(zinc ion transmembrane transporter activity);GO:0005887(integral component of plasma membrane);GO:0015086(cadmium ion transmembrane transporter activity);GO:0019829(cation-transporting ATPase activity);GO:0043231(intracellular membrane-bounded organelle)	00190(Oxidative phosphorylation)	0.0019	2	3,178,	0,212	-2.71	-1.87	2.71	Exon (MD00G1104400/MD00G1104400, exon 8 of 10)	1	21944959	21950236	5278	1
Chr00	21980909	21981149	241	MD00G1104800	MD00G1104800	2602	MD00G1104800	PREDICTED: UMP-CMP kinase [Malus domestica]	GO:0004127(cytidylate kinase activity);GO:0005524(ATP binding);GO:0005634(nucleus);GO:0005737(cytoplasm);GO:0006207('de novo' pyrimidine nucleobase biosynthetic process);GO:0006221(pyrimidine nucleotide biosynthetic process);GO:0009041(uridylate kinase activity);GO:0019201(nucleotide kinase activity)	00240(Pyrimidine metabolism)	5.4e-08	1	241,	0	-7.27	-6.23	1.91	3' UTR	1	21978307	21981269	2963	1
Chr00	22346537	22346776	240	MD00G1106400	MD00G1106400	0	MD00G1106400	PREDICTED: la-related protein 1A [Malus domestica]	GO:0000339(RNA cap binding);GO:0003730(mRNA 3'-UTR binding);GO:0005654(nucleoplasm);GO:0005737(cytoplasm);GO:0006413(translational initiation);GO:0008190(eukaryotic initiation factor 4E binding);GO:0008283(cell proliferation);GO:0008494(translation activator activity);GO:0016020(membrane);GO:0016239(positive regulation of macroautophagy);GO:0031929(TOR signaling);GO:0031931(TORC1 complex);GO:0045…	NA	5e-15	1	240,	0	-14.3	-13.1	2.58	5' UTR	1	22346537	22361330	14794	1
Chr00	22350439	22350692	254	MD00G1106400	MD00G1106400	3902	MD00G1106400	PREDICTED: la-related protein 1A [Malus domestica]	GO:0000339(RNA cap binding);GO:0003730(mRNA 3'-UTR binding);GO:0005654(nucleoplasm);GO:0005737(cytoplasm);GO:0006413(translational initiation);GO:0008190(eukaryotic initiation factor 4E binding);GO:0008283(cell proliferation);GO:0008494(translation activator activity);GO:0016020(membrane);GO:0016239(positive regulation of macroautophagy);GO:0031929(TOR signaling);GO:0031931(TORC1 complex);GO:0045…	NA	0.00059	2	43,47,	0,207	-3.23	-2.36	1.48	Exon (MD00G1106400/MD00G1106400, exon 4 of 15)	1	22346537	22361330	14794	1
Chr00	22357064	22357243	180	MD00G1106400	MD00G1106400	10527	MD00G1106400	PREDICTED: la-related protein 1A [Malus domestica]	GO:0000339(RNA cap binding);GO:0003730(mRNA 3'-UTR binding);GO:0005654(nucleoplasm);GO:0005737(cytoplasm);GO:0006413(translational initiation);GO:0008190(eukaryotic initiation factor 4E binding);GO:0008283(cell proliferation);GO:0008494(translation activator activity);GO:0016020(membrane);GO:0016239(positive regulation of macroautophagy);GO:0031929(TOR signaling);GO:0031931(TORC1 complex);GO:0045…	NA	0.00076	1	180,	0	-3.12	-2.25	1.42	3' UTR	1	22346537	22361330	14794	1
Chr00	22372703	22372971	269	MD00G1106500	MD00G1106500	1019	MD00G1106500	hypothetical protein PRUPE_ppa001740mg [Prunus persica]	GO:0005634(nucleus);GO:0005886(plasma membrane);GO:0009506(plasmodesma)	NA	5e-51	1	269,	0	-50.3	-48.7	1.81	Exon (MD00G1106500/MD00G1106500, exon 3 of 7)	1	22371684	22378650	6967	1
Chr00	22378055	22378353	299	MD00G1106500	MD00G1106500	6371	MD00G1106500	hypothetical protein PRUPE_ppa001740mg [Prunus persica]	GO:0005634(nucleus);GO:0005886(plasma membrane);GO:0009506(plasmodesma)	NA	2.5e-87	1	299,	0	-86.6	-84.8	2.75	3' UTR	1	22371684	22378650	6967	1
Chr00	22533124	22533213	90	MD00G1107600	MD00G1107600	5975	MD00G1107600	PREDICTED: probable protein S-acyltransferase 4 [Pyrus x bretschneideri]	GO:0005634(nucleus);GO:0005886(plasma membrane);GO:0008270(zinc ion binding);GO:0016021(integral component of membrane);GO:0019706(protein-cysteine S-palmitoyltransferase activity)	NA	2.5e-05	1	90,	0	-4.61	-3.67	1.88	Exon (MD00G1107600/MD00G1107600, exon 5 of 6)	1	22527149	22534585	7437	1
Chr00	22534167	22534227	61	MD00G1107600	MD00G1107600	7018	MD00G1107600	PREDICTED: probable protein S-acyltransferase 4 [Pyrus x bretschneideri]	GO:0005634(nucleus);GO:0005886(plasma membrane);GO:0008270(zinc ion binding);GO:0016021(integral component of membrane);GO:0019706(protein-cysteine S-palmitoyltransferase activity)	NA	0.034	1	61,	0	-1.47	-0.733	1.49	3' UTR	1	22527149	22534585	7437	1
Chr00	22535947	22536447	501	MD00G1107800	MD00G1107800	928	MD00G1107800	PREDICTED: magnesium-protoporphyrin IX monomethyl ester [oxidative] cyclase, chloroplastic-like isoform X1 [Pyrus x bretschneideri]	GO:0003677(DNA binding);GO:0005515(protein binding);GO:0009507(chloroplast);GO:0009534(chloroplast thylakoid);GO:0009535(chloroplast thylakoid membrane);GO:0009658(chloroplast organization);GO:0009706(chloroplast inner membrane);GO:0009941(chloroplast envelope);GO:0015979(photosynthesis);GO:0015995(chlorophyll biosynthetic process);GO:0046872(metal ion binding);GO:0048529(magnesium-protoporphyrin…	00860(Porphyrin and chlorophyll metabolism)	0	1	501,	0	-2260	-Inf	2.73	Exon (MD00G1107800/MD00G1107800, exon 2 of 2)	1	22535019	22536535	1517	1
Chr00	22632780	22634805	2026	MD00G1108000	MD00G1108000	285	MD00G1108000	PREDICTED: transcription elongation factor SPT6 [Malus domestica]	GO:0003677(DNA binding);GO:0003746(translation elongation factor activity);GO:0005634(nucleus);GO:0005829(cytosol);GO:0006139(nucleobase-containing compound metabolic process);GO:0006333(chromatin assembly or disassembly);GO:0006352(DNA-templated transcription, initiation);GO:0006357(regulation of transcription from RNA polymerase II promoter);GO:0006414(translational elongation);GO:0009506(plasm…	NA	1e-253	6	82,130,76,148,133,210,	0,662,1116,1320,1563,1816	-253	-251	2.96	Exon (MD00G1108000/MD00G1108000, exon 2 of 17)	1	22632495	22642142	9648	1
Chr00	22640455	22641933	1479	MD00G1108000	MD00G1108000	7960	MD00G1108000	PREDICTED: transcription elongation factor SPT6 [Malus domestica]	GO:0003677(DNA binding);GO:0003746(translation elongation factor activity);GO:0005634(nucleus);GO:0005829(cytosol);GO:0006139(nucleobase-containing compound metabolic process);GO:0006333(chromatin assembly or disassembly);GO:0006352(DNA-templated transcription, initiation);GO:0006357(regulation of transcription from RNA polymerase II promoter);GO:0006414(translational elongation);GO:0009506(plasm…	NA	1.3e-46	2	87,752,	0,727	-45.9	-44.2	3.15	3' UTR	1	22632495	22642142	9648	1
Chr00	22877747	22878240	494	MD00G1108800	MD00G1108800	377	MD00G1108800	PREDICTED: TIP41-like protein [Malus domestica]	GO:0003674(molecular_function);GO:0005737(cytoplasm);GO:0005829(cytosol);GO:0008150(biological_process)	NA	0.0093	2	103,74,	0,420	-2.03	-1.24	2.3	Exon (MD00G1108800/MD00G1108800, exon 2 of 4)	1	22877370	22880559	3190	1
Chr00	22915849	22916570	722	MD00G1109300	MD00G1109300	29	MD00G1109300	PREDICTED: uncharacterized protein LOC103938571 [Pyrus x bretschneideri]	GO:0003674(molecular_function);GO:0005575(cellular_component);GO:0008150(biological_process)	NA	5e-81	2	310,155,	0,567	-80.3	-78.4	1.7	5' UTR	1	22915820	22916570	751	1
Chr00	23132968	23133286	319	MD00G1110700	MD00G1110700	269	MD00G1110700	PREDICTED: cyclin-dependent kinase E-1-like [Pyrus x bretschneideri]	GO:0004693(cyclin-dependent protein serine/threonine kinase activity);GO:0005515(protein binding);GO:0005524(ATP binding);GO:0005634(nucleus);GO:0006468(protein phosphorylation);GO:0007049(cell cycle);GO:0008353(RNA polymerase II carboxy-terminal domain kinase activity);GO:0016301(kinase activity);GO:0051301(cell division)	03022(Basal transcription factors);03420(Nucleotide excision repair)	0.00048	2	81,69,	0,250	-3.32	-2.44	1.42	Exon (MD00G1110700/MD00G1110700, exon 1 of 16)	1	23132699	23151567	18869	1
Chr00	23151149	23151448	300	MD00G1110700	MD00G1110700	18450	MD00G1110700	PREDICTED: cyclin-dependent kinase E-1-like [Pyrus x bretschneideri]	GO:0004693(cyclin-dependent protein serine/threonine kinase activity);GO:0005515(protein binding);GO:0005524(ATP binding);GO:0005634(nucleus);GO:0006468(protein phosphorylation);GO:0007049(cell cycle);GO:0008353(RNA polymerase II carboxy-terminal domain kinase activity);GO:0016301(kinase activity);GO:0051301(cell division)	03022(Basal transcription factors);03420(Nucleotide excision repair)	4e-19	1	300,	0	-18.4	-17.1	2.16	3' UTR	1	23132699	23151567	18869	1
Chr00	23561494	23570870	9377	MD00G1111700	MD00G1111700	208	MD00G1111700	PREDICTED: probable serine/threonine-protein kinase At1g01540 [Malus domestica]	GO:0004674(protein serine/threonine kinase activity);GO:0005524(ATP binding);GO:0005886(plasma membrane);GO:0006468(protein phosphorylation);GO:0016021(integral component of membrane);GO:0016301(kinase activity);GO:0046777(protein autophosphorylation)	04626(Plant-pathogen interaction)	2e-18	2	346,40,	0,9337	-17.7	-16.4	8.2	Exon (MD00G1111700/MD00G1111700, exon 1 of 7)	1	23561286	23572479	11194	1
Chr00	23589719	23590045	327	MD00G1111900	MD00G1111900	4675	MD00G1111900	PREDICTED: mitogen-activated protein kinase homolog MMK2 [Pyrus x bretschneideri]	GO:0000911(cytokinesis by cell plate formation);GO:0004672(protein kinase activity);GO:0004707(MAP kinase activity);GO:0005515(protein binding);GO:0005524(ATP binding);GO:0005634(nucleus);GO:0005737(cytoplasm);GO:0005829(cytosol);GO:0005874(microtubule);GO:0006468(protein phosphorylation);GO:0006972(hyperosmotic response);GO:0007112(male meiosis cytokinesis);GO:0007165(signal transduction);GO:000…	04075(Plant hormone signal transduction)	1e-13	1	327,	0	-13	-11.8	2.12	3' UTR	1	23585044	23590045	5002	1
Chr00	24121848	24121967	120	MD00G1113700	MD00G1113700	1289	MD00G1113700	PREDICTED: F-box/kelch-repeat protein At5g42360-like [Pyrus x bretschneideri]	GO:0004842(ubiquitin-protein transferase activity);GO:0019005(SCF ubiquitin ligase complex);GO:0031146(SCF-dependent proteasomal ubiquitin-dependent protein catabolic process)	NA	0.0019	1	120,	0	-2.73	-1.89	1.54	Exon (MD00G1113700/MD00G1113700, exon 2 of 2)	1	24120559	24123938	3380	1
Chr00	24123460	24123669	210	MD00G1113700	MD00G1113700	2901	MD00G1113700	PREDICTED: F-box/kelch-repeat protein At5g42360-like [Pyrus x bretschneideri]	GO:0004842(ubiquitin-protein transferase activity);GO:0019005(SCF ubiquitin ligase complex);GO:0031146(SCF-dependent proteasomal ubiquitin-dependent protein catabolic process)	NA	4.7e-06	1	210,	0	-5.33	-4.36	1.85	3' UTR	1	24120559	24123938	3380	1
Chr00	24141092	24141239	148	MD00G1114100	MD00G1114100	998	MD00G1114100	NA	NA	NA	0.0031	1	148,	0	-2.51	-1.69	2.06	3' UTR	1	24140094	24141387	1294	1
Chr00	24294655	24294863	209	MD00G1114500	MD00G1114500	4872	MD00G1114500	PREDICTED: uncharacterized protein LOC103408666 [Malus domestica]	NA	NA	0.0045	1	209,	0	-2.35	-1.53	2.71	5' UTR	1	24289783	24295757	5975	1
Chr00	24322197	24323505	1309	MD00G1114600	MD00G1114600	5152	MD00G1114600	PREDICTED: uncharacterized protein LOC108173234 [Malus domestica]	NA	NA	0.0052	2	5,86,	0,1223	-2.28	-1.47	9.92	3' UTR	1	24317045	24324253	7209	1
Chr00	24546463	24546882	420	MD00G1115600	MD00G1115600	1586	MD00G1115600	PREDICTED: B3 domain-containing transcription factor LEC2-like [Malus domestica]	GO:0003677(DNA binding);GO:0003700(transcription factor activity, sequence-specific DNA binding);GO:0005634(nucleus);GO:0006351(transcription, DNA-templated);GO:0009793(embryo development ending in seed dormancy);GO:0010262(somatic embryogenesis);GO:0010344(seed oilbody biogenesis);GO:0010431(seed maturation);GO:0010601(positive regulation of auxin biosynthetic process);GO:0045893(positive regula…	NA	3.2e-23	1	420,	0	-22.5	-21.1	2.37	5' UTR	1	24544877	24549632	4756	1
Chr00	24548209	24549123	915	MD00G1115600	MD00G1115600	3332	MD00G1115600	PREDICTED: B3 domain-containing transcription factor LEC2-like [Malus domestica]	GO:0003677(DNA binding);GO:0003700(transcription factor activity, sequence-specific DNA binding);GO:0005634(nucleus);GO:0006351(transcription, DNA-templated);GO:0009793(embryo development ending in seed dormancy);GO:0010262(somatic embryogenesis);GO:0010344(seed oilbody biogenesis);GO:0010431(seed maturation);GO:0010601(positive regulation of auxin biosynthetic process);GO:0045893(positive regula…	NA	1.6e-52	2	5,325,	0,590	-51.8	-50.1	2.94	Exon (MD00G1115600/MD00G1115600, exon 6 of 7)	1	24544877	24549632	4756	1
Chr00	24550731	24553024	2294	MD00G1115700	MD00G1115700	267	MD00G1115700	PREDICTED: 30S ribosomal protein S5, chloroplastic-like [Pyrus x bretschneideri]	GO:0003735(structural constituent of ribosome);GO:0005763(mitochondrial small ribosomal subunit);GO:0006412(translation);GO:0022627(cytosolic small ribosomal subunit)	03010(Ribosome)	1e-149	2	513,379,	0,1915	-149	-146	2.57	3' UTR	1	24550464	24553143	2680	1
Chr00	24677081	24677350	270	MD00G1116700	MD00G1116700	3802	MD00G1116700	PREDICTED: uncharacterized protein LOC103405885 [Malus domestica]	GO:0004806(triglyceride lipase activity);GO:0005516(calmodulin binding);GO:0005886(plasma membrane);GO:0006629(lipid metabolic process);GO:0016042(lipid catabolic process);GO:0016787(hydrolase activity)	NA	1.4e-10	1	270,	0	-9.84	-8.73	3.09	Exon (MD00G1116700/MD00G1116700, exon 5 of 5)	1	24673279	24677798	4520	1
Chr00	25340609	25340788	180	MD00G1118600	MD00G1118600	3753	MD00G1118600	PREDICTED: heat stress transcription factor A-5-like [Malus domestica]	GO:0003677(DNA binding);GO:0003700(transcription factor activity, sequence-specific DNA binding);GO:0005634(nucleus);GO:0005737(cytoplasm);GO:0006351(transcription, DNA-templated);GO:0006355(regulation of transcription, DNA-templated);GO:0043565(sequence-specific DNA binding)	NA	9.3e-05	1	180,	0	-4.03	-3.12	1.67	Exon (MD00G1118600/MD00G1118600, exon 2 of 2)	1	25336856	25341355	4500	1
Chr00	25410398	25410488	91	MD00G1118700	MD00G1118700	269	MD00G1118700	PREDICTED: uncharacterized protein LOC103431093 [Malus domestica]	GO:0003674(molecular_function);GO:0005634(nucleus);GO:0008150(biological_process)	NA	0.00039	1	91,	0	-3.41	-2.53	3.07	Exon (MD00G1118700/MD00G1118700, exon 1 of 1)	1	25410129	25410668	540	1
Chr00	25893710	25893859	150	MD00G1120600	MD00G1120600	1018	MD00G1120600	PREDICTED: putative disease resistance RPP13-like protein 1 [Malus domestica]	GO:0005515(protein binding);GO:0005524(ATP binding);GO:0005576(extracellular region);GO:0006952(defense response);GO:0043531(ADP binding)	01230(Biosynthesis of amino acids);00400(Phenylalanine, tyrosine and tryptophan biosynthesis)	0.0055	1	150,	0	-2.26	-1.46	2.96	Exon (MD00G1120600/MD00G1120600, exon 1 of 4)	1	25892692	25897476	4785	1
Chr00	26432311	26432370	60	MD00G1123300	MD00G1123300	496	MD00G1123300	PREDICTED: haloacid dehalogenase-like hydrolase domain-containing protein Sgpp [Malus domestica]	GO:0005737(cytoplasm);GO:0005829(cytosol);GO:0005886(plasma membrane);GO:0016787(hydrolase activity);GO:0046872(metal ion binding)	NA	0.016	1	60,	0	-1.8	-1.03	1.1	3' UTR	1	26431815	26432546	732	1
Chr00	26696778	26698313	1536	MD00G1125100	MD00G1125100	269	MD00G1125100	PREDICTED: cyclic dof factor 2-like isoform X2 [Malus domestica]	GO:0003677(DNA binding);GO:0003700(transcription factor activity, sequence-specific DNA binding);GO:0005515(protein binding);GO:0005634(nucleus);GO:0006351(transcription, DNA-templated);GO:0006355(regulation of transcription, DNA-templated);GO:0009908(flower development);GO:0046872(metal ion binding);GO:0048510(regulation of timing of transition from vegetative to reproductive phase)	04712(Circadian rhythm - plant)	1e-28	2	47,283,	0,1253	-28	-26.6	1.57	Exon (MD00G1125100/MD00G1125100, exon 1 of 2)	1	26696509	26699779	3271	1
Chr00	26699091	26699211	121	MD00G1125100	MD00G1125100	2582	MD00G1125100	PREDICTED: cyclic dof factor 2-like isoform X2 [Malus domestica]	GO:0003677(DNA binding);GO:0003700(transcription factor activity, sequence-specific DNA binding);GO:0005515(protein binding);GO:0005634(nucleus);GO:0006351(transcription, DNA-templated);GO:0006355(regulation of transcription, DNA-templated);GO:0009908(flower development);GO:0046872(metal ion binding);GO:0048510(regulation of timing of transition from vegetative to reproductive phase)	04712(Circadian rhythm - plant)	2.3e-05	1	121,	0	-4.64	-3.7	1.33	Exon (MD00G1125100/MD00G1125100, exon 2 of 2)	1	26696509	26699779	3271	1
Chr00	26733407	26734004	598	MD00G1125600	MD00G1125600	217	MD00G1125600	PREDICTED: KH domain-containing protein At4g18375-like [Malus domestica]	GO:0003676(nucleic acid binding);GO:0003723(RNA binding);GO:0005634(nucleus);GO:0008150(biological_process)	NA	1e-277	1	598,	0	-277	-275	4.86	5' UTR	1	26733190	26737939	4750	1
Chr00	26736585	26736675	91	MD00G1125600	MD00G1125600	3395	MD00G1125600	PREDICTED: KH domain-containing protein At4g18375-like [Malus domestica]	GO:0003676(nucleic acid binding);GO:0003723(RNA binding);GO:0005634(nucleus);GO:0008150(biological_process)	NA	0.0029	1	91,	0	-2.54	-1.71	1.27	3' UTR	1	26733190	26737939	4750	1
Chr00	26940989	26941227	239	MD00G1127000	MD00G1127000	239	MD00G1127000	PREDICTED: calumenin [Malus domestica]	GO:0005509(calcium ion binding);GO:0005783(endoplasmic reticulum);GO:0005794(Golgi apparatus);GO:0005886(plasma membrane);GO:0016021(integral component of membrane)	04145(Phagosome)	4e-13	1	239,	0	-12.4	-11.2	2.56	5' UTR	1	26940750	26943708	2959	1
Chr00	26957933	26958112	180	MD00G1127200	MD00G1127200	299	MD00G1127200	PREDICTED: protein ASPARTIC PROTEASE IN GUARD CELL 2 [Malus domestica]	GO:0004190(aspartic-type endopeptidase activity);GO:0006508(proteolysis);GO:0030163(protein catabolic process)	NA	0.0011	1	180,	0	-2.95	-2.09	2.28	Exon (MD00G1127200/MD00G1127200, exon 1 of 1)	1	26957634	26959277	1644	1
Chr00	27243908	27244086	179	MD00G1128200	MD00G1128200	5818	MD00G1128200	PREDICTED: probable magnesium transporter NIPA6 isoform X1 [Pyrus x bretschneideri]	GO:0005886(plasma membrane);GO:0008150(biological_process);GO:0015095(magnesium ion transmembrane transporter activity);GO:0016021(integral component of membrane)	NA	0.00013	1	179,	0	-3.88	-2.97	1.7	3' UTR	1	27238090	27244294	6205	1
Chr00	27350496	27351961	1466	MD00G1128300	MD00G1128300	10406	MD00G1128300	PREDICTED: importin beta-like SAD2 [Malus domestica]	GO:0005635(nuclear envelope);GO:0005829(cytosol);GO:0006606(protein import into nucleus);GO:0007165(signal transduction);GO:0008565(protein transporter activity)	NA	3.2e-24	3	96,161,42,	0,690,1424	-23.5	-22.1	2.47	Exon (MD00G1128300/MD00G1128300, exon 19 of 22)	1	27340090	27353043	12954	1
Chr00	27352447	27352536	90	MD00G1128300	MD00G1128300	12357	MD00G1128300	PREDICTED: importin beta-like SAD2 [Malus domestica]	GO:0005635(nuclear envelope);GO:0005829(cytosol);GO:0006606(protein import into nucleus);GO:0007165(signal transduction);GO:0008565(protein transporter activity)	NA	0.0011	1	90,	0	-2.97	-2.11	1.51	3' UTR	1	27340090	27353043	12954	1
Chr00	27352685	27352834	150	MD00G1128300	MD00G1128300	12595	MD00G1128300	PREDICTED: importin beta-like SAD2 [Malus domestica]	GO:0005635(nuclear envelope);GO:0005829(cytosol);GO:0006606(protein import into nucleus);GO:0007165(signal transduction);GO:0008565(protein transporter activity)	NA	3.8e-05	1	150,	0	-4.42	-3.48	1.67	3' UTR	1	27340090	27353043	12954	1
Chr00	27763468	27763674	207	MD00G1129400	MD00G1129400	853	MD00G1129400	PREDICTED: myosin heavy chain kinase C-like [Malus domestica]	GO:0000166(nucleotide binding);GO:0005737(cytoplasm);GO:0005834(heterotrimeric G-protein complex);GO:0008150(biological_process)	00565(Ether lipid metabolism)	0.0017	1	207,	0	-2.76	-1.91	2.09	Exon (MD00G1129400/MD00G1129400, exon 1 of 1)	1	27762615	27764057	1443	1
Chr00	27825965	27827075	1111	MD00G1129700	MD00G1129700	119	MD00G1129700	PREDICTED: (+)-neomenthol dehydrogenase-like [Malus domestica]	GO:0005737(cytoplasm);GO:0016491(oxidoreductase activity);GO:0055114(oxidation-reduction process)	00590(Arachidonic acid metabolism)	0.00016	2	173,36,	0,1075	-3.8	-2.9	1.63	5' UTR	1	27825846	27829177	3332	1
Chr00	28218807	28219016	210	MD00G1130900	MD00G1130900	0	MD00G1130900	PREDICTED: LOW QUALITY PROTEIN: granule-bound starch synthase 2, chloroplastic/amyloplastic [Malus domestica]	GO:0004373(glycogen (starch) synthase activity);GO:0009011(starch synthase activity);GO:0009501(amyloplast);GO:0009507(chloroplast);GO:0010021(amylopectin biosynthetic process);GO:0016757(transferase activity, transferring glycosyl groups);GO:0019252(starch biosynthetic process);GO:0033201(alpha-1,4-glucan synthase activity)	00500(Starch and sucrose metabolism)	6.2e-10	1	210,	0	-9.21	-8.11	1.55	5' UTR	1	28218807	28223357	4551	1
Chr00	28219493	28219552	60	MD00G1130900	MD00G1130900	686	MD00G1130900	PREDICTED: LOW QUALITY PROTEIN: granule-bound starch synthase 2, chloroplastic/amyloplastic [Malus domestica]	GO:0004373(glycogen (starch) synthase activity);GO:0009011(starch synthase activity);GO:0009501(amyloplast);GO:0009507(chloroplast);GO:0010021(amylopectin biosynthetic process);GO:0016757(transferase activity, transferring glycosyl groups);GO:0019252(starch biosynthetic process);GO:0033201(alpha-1,4-glucan synthase activity)	00500(Starch and sucrose metabolism)	0.0025	1	60,	0	-2.6	-1.76	1.21	Exon (MD00G1130900/MD00G1130900, exon 1 of 8)	1	28218807	28223357	4551	1
Chr00	28223059	28223327	269	MD00G1130900	MD00G1130900	4252	MD00G1130900	PREDICTED: LOW QUALITY PROTEIN: granule-bound starch synthase 2, chloroplastic/amyloplastic [Malus domestica]	GO:0004373(glycogen (starch) synthase activity);GO:0009011(starch synthase activity);GO:0009501(amyloplast);GO:0009507(chloroplast);GO:0010021(amylopectin biosynthetic process);GO:0016757(transferase activity, transferring glycosyl groups);GO:0019252(starch biosynthetic process);GO:0033201(alpha-1,4-glucan synthase activity)	00500(Starch and sucrose metabolism)	1.6e-30	1	269,	0	-29.8	-28.3	2.76	3' UTR	1	28218807	28223357	4551	1
Chr00	28266692	28266900	209	MD00G1131600	MD00G1131600	118	MD00G1131600	PREDICTED: protein FIZZY-RELATED 2 [Pyrus x bretschneideri]	GO:0004871(signal transducer activity);GO:0005515(protein binding);GO:0005634(nucleus);GO:0005834(heterotrimeric G-protein complex);GO:0007067(mitotic nuclear division);GO:0007165(signal transduction);GO:0010091(trichome branching);GO:0010997(anaphase-promoting complex binding);GO:0016049(cell growth);GO:0016567(protein ubiquitination);GO:0042023(DNA endoreduplication);GO:0051301(cell division);G…	04120(Ubiquitin mediated proteolysis)	7.9e-13	1	209,	0	-12.1	-10.9	1.87	5' UTR	1	28266574	28272809	6236	1
Chr00	28652713	28652891	179	MD00G1132300	MD00G1132300	5590	MD00G1132300	PREDICTED: decapping nuclease DXO homolog, chloroplastic-like [Malus domestica]	GO:0000166(nucleotide binding);GO:0003723(RNA binding);GO:0004518(nuclease activity);GO:0005829(cytosol);GO:0008150(biological_process);GO:0009507(chloroplast);GO:0046872(metal ion binding)	NA	0.00011	1	179,	0	-3.96	-3.05	2.01	3' UTR	1	28647123	28653010	5888	1
Chr00	29144783	29144841	59	MD00G1134600	MD00G1134600	29	MD00G1134600	hypothetical protein PRUPE_ppa009488mg [Prunus persica]	GO:0005737(cytoplasm);GO:0008168(methyltransferase activity);GO:0016021(integral component of membrane);GO:0032259(methylation)	NA	0.00014	1	59,	0	-3.84	-2.93	2.91	5' UTR	1	29144754	29146768	2015	1
Chr00	29526798	29526948	151	MD00G1135600	MD00G1135600	3301	MD00G1135600	PREDICTED: purine permease 3-like [Pyrus x bretschneideri]	GO:0005345(purine nucleobase transmembrane transporter activity);GO:0006863(purine nucleobase transport);GO:0009507(chloroplast);GO:0016020(membrane);GO:0016021(integral component of membrane)	NA	1.8e-05	1	151,	0	-4.75	-3.81	1.4	3' UTR	1	29523497	29527008	3512	1
Chr00	29807564	29808412	849	MD00G1137300	MD00G1137300	539	MD00G1137300	PREDICTED: uncharacterized protein LOC103421226 [Malus domestica]	GO:0003674(molecular_function);GO:0005634(nucleus);GO:0008150(biological_process)	NA	1e-71	2	568,122,	0,727	-71	-69.2	3.66	3' UTR	1	29807025	29808831	1807	1
Chr00	29812086	29812294	209	MD00G1137500	MD00G1137500	149	MD00G1137500	PREDICTED: LOW QUALITY PROTEIN: inner membrane protein PPF-1, chloroplastic-like [Malus domestica]	GO:0005515(protein binding);GO:0005886(plasma membrane);GO:0009507(chloroplast);GO:0009534(chloroplast thylakoid);GO:0009535(chloroplast thylakoid membrane);GO:0010027(thylakoid membrane organization);GO:0015450(P-P-bond-hydrolysis-driven protein transmembrane transporter activity);GO:0016021(integral component of membrane);GO:0045038(protein import into chloroplast thylakoid membrane);GO:0051205…	03060(Protein export)	6.3e-31	1	209,	0	-30.2	-28.8	1.45	5' UTR	1	29811937	29818247	6311	1
Chr00	29815216	29816579	1364	MD00G1137500	MD00G1137500	3279	MD00G1137500	PREDICTED: LOW QUALITY PROTEIN: inner membrane protein PPF-1, chloroplastic-like [Malus domestica]	GO:0005515(protein binding);GO:0005886(plasma membrane);GO:0009507(chloroplast);GO:0009534(chloroplast thylakoid);GO:0009535(chloroplast thylakoid membrane);GO:0010027(thylakoid membrane organization);GO:0015450(P-P-bond-hydrolysis-driven protein transmembrane transporter activity);GO:0016021(integral component of membrane);GO:0045038(protein import into chloroplast thylakoid membrane);GO:0051205…	03060(Protein export)	1e-120	3	49,115,195,	0,131,1169	-120	-118	1.89	3' UTR	1	29811937	29818247	6311	1
Chr00	29817860	29818158	299	MD00G1137500	MD00G1137500	5923	MD00G1137500	PREDICTED: LOW QUALITY PROTEIN: inner membrane protein PPF-1, chloroplastic-like [Malus domestica]	GO:0005515(protein binding);GO:0005886(plasma membrane);GO:0009507(chloroplast);GO:0009534(chloroplast thylakoid);GO:0009535(chloroplast thylakoid membrane);GO:0010027(thylakoid membrane organization);GO:0015450(P-P-bond-hydrolysis-driven protein transmembrane transporter activity);GO:0016021(integral component of membrane);GO:0045038(protein import into chloroplast thylakoid membrane);GO:0051205…	03060(Protein export)	1.3e-15	1	299,	0	-14.9	-13.7	2.92	3' UTR	1	29811937	29818247	6311	1
Chr00	29843983	29844041	59	MD00G1137800	MD00G1137800	3958	MD00G1137800	PREDICTED: ubiquitin-conjugating enzyme E2 7 [Malus domestica]	GO:0005737(cytoplasm);GO:0031625(ubiquitin protein ligase binding);GO:0061630(ubiquitin protein ligase activity)	04141(Protein processing in endoplasmic reticulum);04120(Ubiquitin mediated proteolysis)	1.2e-05	1	59,	0	-4.92	-3.97	2.67	3' UTR	1	29840025	29844393	4369	1
Chr00	29893035	29893484	450	MD00G1138200	MD00G1138200	0	MD00G1138200	PREDICTED: probable E3 ubiquitin ligase SUD1 [Malus domestica]	GO:0004842(ubiquitin-protein transferase activity);GO:0008270(zinc ion binding);GO:0008299(isoprenoid biosynthetic process);GO:0009414(response to water deprivation);GO:0010025(wax biosynthetic process);GO:0010143(cutin biosynthetic process);GO:0010345(suberin biosynthetic process);GO:0016021(integral component of membrane);GO:0016567(protein ubiquitination);GO:0016874(ligase activity);GO:1900490…	04141(Protein processing in endoplasmic reticulum)	1e-280	1	450,	0	-280	-278	6.28	5' UTR	1	29893035	29898544	5510	1
Chr00	29894644	29894883	240	MD00G1138200	MD00G1138200	1609	MD00G1138200	PREDICTED: probable E3 ubiquitin ligase SUD1 [Malus domestica]	GO:0004842(ubiquitin-protein transferase activity);GO:0008270(zinc ion binding);GO:0008299(isoprenoid biosynthetic process);GO:0009414(response to water deprivation);GO:0010025(wax biosynthetic process);GO:0010143(cutin biosynthetic process);GO:0010345(suberin biosynthetic process);GO:0016021(integral component of membrane);GO:0016567(protein ubiquitination);GO:0016874(ligase activity);GO:1900490…	04141(Protein processing in endoplasmic reticulum)	1.6e-28	1	240,	0	-27.8	-26.4	2.01	Exon (MD00G1138200/MD00G1138200, exon 2 of 10)	1	29893035	29898544	5510	1
Chr00	29898155	29898424	270	MD00G1138200	MD00G1138200	5120	MD00G1138200	PREDICTED: probable E3 ubiquitin ligase SUD1 [Malus domestica]	GO:0004842(ubiquitin-protein transferase activity);GO:0008270(zinc ion binding);GO:0008299(isoprenoid biosynthetic process);GO:0009414(response to water deprivation);GO:0010025(wax biosynthetic process);GO:0010143(cutin biosynthetic process);GO:0010345(suberin biosynthetic process);GO:0016021(integral component of membrane);GO:0016567(protein ubiquitination);GO:0016874(ligase activity);GO:1900490…	04141(Protein processing in endoplasmic reticulum)	7.9e-70	1	270,	0	-69.1	-67.3	3.47	3' UTR	1	29893035	29898544	5510	1
Chr00	30065121	30065210	90	MD00G1139300	MD00G1139300	1289	MD00G1139300	PREDICTED: B2 protein [Malus domestica]	GO:0003674(molecular_function);GO:0008150(biological_process)	NA	1.4e-06	1	90,	0	-5.85	-4.86	1.19	Exon (MD00G1139300/MD00G1139300, exon 2 of 6)	1	30063832	30067318	3487	1
Chr00	30066989	30067138	150	MD00G1139300	MD00G1139300	3157	MD00G1139300	PREDICTED: B2 protein [Malus domestica]	GO:0003674(molecular_function);GO:0008150(biological_process)	NA	2.4e-08	1	150,	0	-7.62	-6.57	1.51	3' UTR	1	30063832	30067318	3487	1
Chr00	30124555	30125211	657	MD00G1139600	MD00G1139600	1214	MD00G1139600	PREDICTED: uncharacterized protein LOC103941641 [Pyrus x bretschneideri]	GO:0003674(molecular_function);GO:0005575(cellular_component);GO:0008150(biological_process)	NA	1.6e-63	1	657,	0	-62.8	-61.1	5.62	3' UTR	1	30123341	30125271	1931	1
Chr00	30554375	30554613	239	MD00G1140000	MD00G1140000	2860	MD00G1140000	PREDICTED: amino acid permease 3-like [Pyrus x bretschneideri]	GO:0003333(amino acid transmembrane transport);GO:0005886(plasma membrane);GO:0015171(amino acid transmembrane transporter activity)	NA	6.9e-07	1	239,	0	-6.16	-5.16	1.84	Exon (MD00G1140000/MD00G1140000, exon 6 of 6)	1	30551515	30555417	3903	1
Chr00	30735889	30736068	180	MD00G1140600	MD00G1140600	2599	MD00G1140600	PREDICTED: uncharacterized protein LOC103449200 isoform X2 [Malus domestica]	GO:0005634(nucleus);GO:0005737(cytoplasm);GO:0006338(chromatin remodeling);GO:0006355(regulation of transcription, DNA-templated);GO:0031011(Ino80 complex)	NA	3.9e-05	1	180,	0	-4.41	-3.48	1.45	Exon (MD00G1140600/MD00G1140600, exon 3 of 7)	1	30733290	30737463	4174	1
Chr00	30736218	30736842	625	MD00G1140600	MD00G1140600	2928	MD00G1140600	PREDICTED: uncharacterized protein LOC103449200 isoform X2 [Malus domestica]	GO:0005634(nucleus);GO:0005737(cytoplasm);GO:0006338(chromatin remodeling);GO:0006355(regulation of transcription, DNA-templated);GO:0031011(Ino80 complex)	NA	5e-54	4	19,101,90,119,	0,112,321,506	-53.3	-51.6	3.32	Exon (MD00G1140600/MD00G1140600, exon 3 of 7)	1	30733290	30737463	4174	1
Chr00	30737104	30737284	181	MD00G1140600	MD00G1140600	3814	MD00G1140600	PREDICTED: uncharacterized protein LOC103449200 isoform X2 [Malus domestica]	GO:0005634(nucleus);GO:0005737(cytoplasm);GO:0006338(chromatin remodeling);GO:0006355(regulation of transcription, DNA-templated);GO:0031011(Ino80 complex)	NA	4.4e-06	1	181,	0	-5.36	-4.38	1.76	3' UTR	1	30733290	30737463	4174	1
Chr00	30737956	30738725	770	MD00G1140700	MD00G1140700	90	MD00G1140700	PREDICTED: ATP-dependent Clp protease proteolytic subunit 5, chloroplastic-like [Malus domestica]	GO:0004252(serine-type endopeptidase activity);GO:0006508(proteolysis);GO:0009507(chloroplast);GO:0009532(plastid stroma);GO:0009534(chloroplast thylakoid);GO:0009570(chloroplast stroma);GO:0009579(thylakoid);GO:0009840(chloroplastic endopeptidase Clp complex);GO:0009941(chloroplast envelope)	NA	5e-31	2	205,5,	0,765	-30.3	-28.9	1.5	5' UTR	1	30737866	30741281	3416	1
Chr00	30740893	30741162	270	MD00G1140700	MD00G1140700	3027	MD00G1140700	PREDICTED: ATP-dependent Clp protease proteolytic subunit 5, chloroplastic-like [Malus domestica]	GO:0004252(serine-type endopeptidase activity);GO:0006508(proteolysis);GO:0009507(chloroplast);GO:0009532(plastid stroma);GO:0009534(chloroplast thylakoid);GO:0009570(chloroplast stroma);GO:0009579(thylakoid);GO:0009840(chloroplastic endopeptidase Clp complex);GO:0009941(chloroplast envelope)	NA	1e-114	1	270,	0	-114	-112	2.36	3' UTR	1	30737866	30741281	3416	1
Chr00	30979746	30979806	61	MD00G1142200	MD00G1142200	180	MD00G1142200	PREDICTED: LOW QUALITY PROTEIN: ATP synthase subunit delta', mitochondrial-like [Malus domestica]	GO:0000275(mitochondrial proton-transporting ATP synthase complex, catalytic core F(1));GO:0015986(ATP synthesis coupled proton transport);GO:0046933(proton-transporting ATP synthase activity, rotational mechanism)	00190(Oxidative phosphorylation)	0.019	1	61,	0	-1.72	-0.96	1.45	5' UTR	1	30979566	30983019	3454	1
Chr00	31661768	31662212	445	MD00G1144500	MD00G1144500	59	MD00G1144500	PREDICTED: uncharacterized protein LOC103445651 [Malus domestica]	GO:0008375(acetylglucosaminyltransferase activity);GO:0016020(membrane);GO:0016757(transferase activity, transferring glycosyl groups)	NA	2.5e-15	1	445,	0	-14.6	-13.4	3.05	Exon (MD00G1144500/MD00G1144500, exon 1 of 1)	1	31661709	31662833	1125	1
Chr00	32160595	32160655	61	MD00G1147000	MD00G1147000	298	MD00G1147000	PREDICTED: uncharacterized protein At1g76660-like [Pyrus x bretschneideri]	GO:0003674(molecular_function);GO:0005634(nucleus);GO:0005886(plasma membrane);GO:0008150(biological_process)	04144(Endocytosis)	0.0071	1	61,	0	-2.15	-1.35	2.07	5' UTR	1	32160297	32163741	3445	1
Chr00	32209139	32209285	147	MD00G1147700	MD00G1147700	3099	MD00G1147700	PREDICTED: LOW QUALITY PROTEIN: probable protein phosphatase 2C 51, partial [Malus domestica]	NA	NA	0.011	1	147,	0	-1.96	-1.18	3.61	Exon (MD00G1147700/MD00G1147700, exon 8 of 8)	1	32206040	32209344	3305	1
Chr00	32488491	32488788	298	MD00G1148100	MD00G1148100	14961	MD00G1148100	PREDICTED: uncharacterized protein LOC103935166 [Pyrus x bretschneideri]	GO:0004553(hydrolase activity, hydrolyzing O-glycosyl compounds);GO:0005634(nucleus);GO:0005975(carbohydrate metabolic process);GO:0009507(chloroplast);GO:0030246(carbohydrate binding)	00052(Galactose metabolism);00500(Starch and sucrose metabolism)	1.6e-47	1	298,	0	-46.8	-45.2	2.67	3' UTR	1	32473530	32488848	15319	1
Chr00	32539799	32540006	208	MD00G1148300	MD00G1148300	4869	MD00G1148300	PREDICTED: RNA-binding protein 24-A-like isoform X1 [Pyrus x bretschneideri]	GO:0000166(nucleotide binding);GO:0003676(nucleic acid binding);GO:0003723(RNA binding);GO:0005634(nucleus);GO:0008150(biological_process)	03040(Spliceosome)	0.00013	1	208,	0	-3.89	-2.99	4.21	3' UTR	1	32534930	32540006	5077	1
Chr00	32822330	32822500	171	MD00G1149200	MD00G1149200	1416	MD00G1149200	PREDICTED: protein CHROMATIN REMODELING 20-like [Malus domestica]	GO:0000784(nuclear chromosome, telomeric region);GO:0003682(chromatin binding);GO:0005524(ATP binding);GO:0005721(pericentric heterochromatin);GO:0006336(DNA replication-independent nucleosome assembly);GO:0006338(chromatin remodeling);GO:0007283(spermatogenesis);GO:0010571(positive regulation of nuclear cell cycle DNA replication);GO:0015616(DNA translocase activity);GO:0016605(PML body);GO:0030…	03440(Homologous recombination)	0.015	2	72,18,	0,153	-1.82	-1.05	1.7	Exon (MD00G1149200/MD00G1149200, exon 4 of 24)	1	32820914	32831162	10249	1
Chr00	32825762	32826050	289	MD00G1149200	MD00G1149200	4848	MD00G1149200	PREDICTED: protein CHROMATIN REMODELING 20-like [Malus domestica]	GO:0000784(nuclear chromosome, telomeric region);GO:0003682(chromatin binding);GO:0005524(ATP binding);GO:0005721(pericentric heterochromatin);GO:0006336(DNA replication-independent nucleosome assembly);GO:0006338(chromatin remodeling);GO:0007283(spermatogenesis);GO:0010571(positive regulation of nuclear cell cycle DNA replication);GO:0015616(DNA translocase activity);GO:0016605(PML body);GO:0030…	03440(Homologous recombination)	7.6e-05	2	11,200,	0,89	-4.12	-3.2	2.25	Exon (MD00G1149200/MD00G1149200, exon 11 of 24)	1	32820914	32831162	10249	1
Chr00	32830503	32830592	90	MD00G1149200	MD00G1149200	9589	MD00G1149200	PREDICTED: protein CHROMATIN REMODELING 20-like [Malus domestica]	GO:0000784(nuclear chromosome, telomeric region);GO:0003682(chromatin binding);GO:0005524(ATP binding);GO:0005721(pericentric heterochromatin);GO:0006336(DNA replication-independent nucleosome assembly);GO:0006338(chromatin remodeling);GO:0007283(spermatogenesis);GO:0010571(positive regulation of nuclear cell cycle DNA replication);GO:0015616(DNA translocase activity);GO:0016605(PML body);GO:0030…	03440(Homologous recombination)	0.00022	1	90,	0	-3.65	-2.75	1.86	Exon (MD00G1149200/MD00G1149200, exon 24 of 24)	1	32820914	32831162	10249	1
Chr00	32830712	32830952	241	MD00G1149200	MD00G1149200	9798	MD00G1149200	PREDICTED: protein CHROMATIN REMODELING 20-like [Malus domestica]	GO:0000784(nuclear chromosome, telomeric region);GO:0003682(chromatin binding);GO:0005524(ATP binding);GO:0005721(pericentric heterochromatin);GO:0006336(DNA replication-independent nucleosome assembly);GO:0006338(chromatin remodeling);GO:0007283(spermatogenesis);GO:0010571(positive regulation of nuclear cell cycle DNA replication);GO:0015616(DNA translocase activity);GO:0016605(PML body);GO:0030…	03440(Homologous recombination)	5.8e-09	1	241,	0	-8.24	-7.17	2.78	3' UTR	1	32820914	32831162	10249	1
Chr00	32913002	32913210	209	MD00G1149500	MD00G1149500	13536	MD00G1149500	PREDICTED: BAG-associated GRAM protein 1 isoform X1 [Malus domestica]	GO:0003674(molecular_function);GO:0005515(protein binding);GO:0005576(extracellular region);GO:0008150(biological_process);GO:0016021(integral component of membrane);GO:0050832(defense response to fungus)	NA	4.5e-05	1	209,	0	-4.35	-3.42	1.68	3' UTR	1	32899466	32913358	13893	1
Chr00	33108200	33109852	1653	MD00G1150000	MD00G1150000	12549	MD00G1150000	PREDICTED: uncharacterized protein LOC103966214 [Pyrus x bretschneideri]	GO:0005634(nucleus);GO:0008150(biological_process)	03040(Spliceosome)	3.2e-07	4	73,126,52,19,	0,910,1133,1634	-6.5	-5.49	1.81	Exon (MD00G1150000/MD00G1150000, exon 10 of 13)	1	33095651	33110450	14800	1
Chr00	33110061	33110181	121	MD00G1150000	MD00G1150000	14410	MD00G1150000	PREDICTED: uncharacterized protein LOC103966214 [Pyrus x bretschneideri]	GO:0005634(nucleus);GO:0008150(biological_process)	03040(Spliceosome)	0.018	1	121,	0	-1.74	-0.981	1.5	3' UTR	1	33095651	33110450	14800	1
Chr00	33291082	33291200	119	MD00G1151400	MD00G1151400	0	MD00G1151400	PREDICTED: LOW QUALITY PROTEIN: G-type lectin S-receptor-like serine/threonine-protein kinase At4g27290 [Malus domestica]	GO:0004674(protein serine/threonine kinase activity);GO:0005886(plasma membrane);GO:0006468(protein phosphorylation);GO:0006952(defense response);GO:0009506(plasmodesma)	NA	0.0065	1	119,	0	-2.19	-1.39	8.12	5' UTR	1	33291082	33291467	386	1
Chr00	33374903	33375233	331	MD00G1152100	MD00G1152100	0	MD00G1152100	PREDICTED: protein ELC-like [Malus domestica]	GO:0000813(ESCRT I complex);GO:0005515(protein binding);GO:0005634(nucleus);GO:0005769(early endosome);GO:0005770(late endosome);GO:0006464(cellular protein modification process);GO:0010091(trichome branching);GO:0015031(protein transport);GO:0043130(ubiquitin binding);GO:0043234(protein complex);GO:0051301(cell division)	04144(Endocytosis)	5e-25	1	331,	0	-24.3	-22.9	3.89	Exon (MD00G1152100/MD00G1152100, exon 1 of 1)	1	33374903	33376162	1260	1
Chr00	33375682	33376012	331	MD00G1152100	MD00G1152100	779	MD00G1152100	PREDICTED: protein ELC-like [Malus domestica]	GO:0000813(ESCRT I complex);GO:0005515(protein binding);GO:0005634(nucleus);GO:0005769(early endosome);GO:0005770(late endosome);GO:0006464(cellular protein modification process);GO:0010091(trichome branching);GO:0015031(protein transport);GO:0043130(ubiquitin binding);GO:0043234(protein complex);GO:0051301(cell division)	04144(Endocytosis)	3.2e-20	1	331,	0	-19.5	-18.1	2.77	Exon (MD00G1152100/MD00G1152100, exon 1 of 1)	1	33374903	33376162	1260	1
Chr00	34407180	34407479	300	MD00G1156000	MD00G1156000	2762	MD00G1156000	PREDICTED: uncharacterized protein LOC103950996 isoform X1 [Pyrus x bretschneideri]	GO:0003674(molecular_function);GO:0005634(nucleus);GO:0008150(biological_process)	NA	0.0005	1	300,	0	-3.3	-2.43	1.41	3' UTR	1	34404418	34408076	3659	1
Chr00	34407867	34408076	210	MD00G1156000	MD00G1156000	3449	MD00G1156000	PREDICTED: uncharacterized protein LOC103950996 isoform X1 [Pyrus x bretschneideri]	GO:0003674(molecular_function);GO:0005634(nucleus);GO:0008150(biological_process)	NA	7.1e-06	1	210,	0	-5.15	-4.19	2	3' UTR	1	34404418	34408076	3659	1
Chr00	34427339	34427637	299	MD00G1156300	MD00G1156300	119	MD00G1156300	PREDICTED: BAG family molecular chaperone regulator 8, chloroplastic-like [Pyrus x bretschneideri]	GO:0005516(calmodulin binding);GO:0005634(nucleus);GO:0005886(plasma membrane);GO:0008150(biological_process);GO:0009507(chloroplast)	NA	1.8e-06	1	299,	0	-5.75	-4.77	11.3	5' UTR	1	34427220	34429230	2011	1
Chr00	34801640	34802027	388	MD00G1157300	MD00G1157300	2197	MD00G1157300	PREDICTED: putative glutathione-specific gamma-glutamylcyclotransferase 2 isoform X2 [Malus domestica]	GO:0003674(molecular_function);GO:0005737(cytoplasm);GO:0005829(cytosol);GO:0008150(biological_process)	NA	1e-16	1	388,	0	-16	-14.7	3.07	3' UTR	1	34799443	34802086	2644	1
Chr00	34906661	34906778	118	MD00G1158000	MD00G1158000	1596	MD00G1158000	PREDICTED: lactation elevated protein 1-like isoform X1 [Pyrus x bretschneideri]	GO:0005524(ATP binding);GO:0005575(cellular_component);GO:0008150(biological_process);GO:0016887(ATPase activity)	NA	0.0093	1	118,	0	-2.03	-1.24	1.3	3' UTR	1	34905065	34907098	2034	1
Chr00	35394385	35394654	270	MD00G1160000	MD00G1160000	1827	MD00G1160000	PREDICTED: putative SWI/SNF-related matrix-associated actin-dependent regulator of chromatin subfamily A member 3-like 1 [Malus domestica]	GO:0000209(protein polyubiquitination);GO:0000978(RNA polymerase II core promoter proximal region sequence-specific DNA binding);GO:0001077(transcriptional activator activity, RNA polymerase II core promoter proximal region sequence-specific binding);GO:0003676(nucleic acid binding);GO:0005524(ATP binding);GO:0005634(nucleus);GO:0005654(nucleoplasm);GO:0006301(postreplication repair);GO:0006357(r…	03440(Homologous recombination)	7.9e-15	1	270,	0	-14.1	-12.9	3.26	3' UTR	1	35392558	35394654	2097	1
Chr00	35664416	35664535	120	MD00G1160300	MD00G1160300	1542	MD00G1160300	PREDICTED: ABC transporter A family member 10-like [Malus domestica]	GO:0006869(lipid transport);GO:0042626(ATPase activity, coupled to transmembrane movement of substances);GO:0043231(intracellular membrane-bounded organelle)	02010(ABC transporters)	0.0023	1	120,	0	-2.64	-1.81	1.33	Exon (MD00G1160300/MD00G1160300, exon 5 of 16)	1	35662874	35668505	5632	1
Chr00	35667669	35667997	329	MD00G1160300	MD00G1160300	4795	MD00G1160300	PREDICTED: ABC transporter A family member 10-like [Malus domestica]	GO:0006869(lipid transport);GO:0042626(ATPase activity, coupled to transmembrane movement of substances);GO:0043231(intracellular membrane-bounded organelle)	02010(ABC transporters)	6.3e-26	1	329,	0	-25.2	-23.8	3.8	3' UTR	1	35662874	35668505	5632	1
Chr00	35680790	35680969	180	MD00G1160700	MD00G1160700	0	MD00G1160700	PREDICTED: LOW QUALITY PROTEIN: guanine nucleotide-binding protein subunit beta-like protein [Malus domestica]	GO:0000166(nucleotide binding);GO:0004871(signal transducer activity);GO:0005078(MAP-kinase scaffold activity);GO:0005730(nucleolus);GO:0005829(cytosol);GO:0005834(heterotrimeric G-protein complex);GO:0007165(signal transduction);GO:0009845(seed germination);GO:0009967(positive regulation of signal transduction);GO:0048364(root development);GO:0048367(shoot system development);GO:0071215(cellular…	00640(Propanoate metabolism);00410(beta-Alanine metabolism);04146(Peroxisome)	1e-10	1	180,	0	-9.98	-8.87	1.59	Exon (MD00G1160700/MD00G1160700, exon 1 of 2)	1	35680790	35682983	2194	1
Chr00	35681625	35682685	1061	MD00G1160700	MD00G1160700	835	MD00G1160700	PREDICTED: LOW QUALITY PROTEIN: guanine nucleotide-binding protein subunit beta-like protein [Malus domestica]	GO:0000166(nucleotide binding);GO:0004871(signal transducer activity);GO:0005078(MAP-kinase scaffold activity);GO:0005730(nucleolus);GO:0005829(cytosol);GO:0005834(heterotrimeric G-protein complex);GO:0007165(signal transduction);GO:0009845(seed germination);GO:0009967(positive regulation of signal transduction);GO:0048364(root development);GO:0048367(shoot system development);GO:0071215(cellular…	00640(Propanoate metabolism);00410(beta-Alanine metabolism);04146(Peroxisome)	1.3e-06	2	47,133,	0,928	-5.87	-4.88	1.41	3' UTR	1	35680790	35682983	2194	1
Chr00	35858296	35861426	3131	MD00G1161300	MD00G1161300	792	MD00G1161300	PREDICTED: RNA-binding protein 24-like isoform X1 [Malus domestica]	GO:0000166(nucleotide binding);GO:0003676(nucleic acid binding);GO:0003723(RNA binding);GO:0005576(extracellular region);GO:0008150(biological_process)	03040(Spliceosome)	6.3e-13	2	25,95,	0,3036	-12.2	-11	3.1	Exon (MD00G1161300/MD00G1161300, exon 2 of 6)	1	35857504	35864060	6557	1
Chr00	35863501	35863852	352	MD00G1161300	MD00G1161300	5997	MD00G1161300	PREDICTED: RNA-binding protein 24-like isoform X1 [Malus domestica]	GO:0000166(nucleotide binding);GO:0003676(nucleic acid binding);GO:0003723(RNA binding);GO:0005576(extracellular region);GO:0008150(biological_process)	03040(Spliceosome)	1.5e-05	2	140,10,	0,342	-4.82	-3.87	1.43	Exon (MD00G1161300/MD00G1161300, exon 5 of 6)	1	35857504	35864060	6557	1
Chr00	36792378	36792527	150	MD00G1163400	MD00G1163400	1964	MD00G1163400	PREDICTED: oligopeptide transporter 3-like [Malus domestica]	GO:0005737(cytoplasm);GO:0005886(plasma membrane);GO:0006857(oligopeptide transport);GO:0015031(protein transport);GO:0015198(oligopeptide transporter activity);GO:0016020(membrane);GO:0016021(integral component of membrane);GO:0055085(transmembrane transport)	NA	9.3e-05	1	150,	0	-4.03	-3.11	1.71	3' UTR	1	36790414	36792587	2174	1
Chr00	36983553	36983818	266	MD00G1163900	MD00G1163900	147	MD00G1163900	PREDICTED: fanconi-associated nuclease 1 homolog [Malus domestica]	GO:0000724(double-strand break repair via homologous recombination);GO:0003676(nucleic acid binding);GO:0004528(phosphodiesterase I activity);GO:0005634(nucleus);GO:0008270(zinc ion binding);GO:0016818(hydrolase activity, acting on acid anhydrides, in phosphorus-containing anhydrides);GO:0036297(interstrand cross-link repair)	NA	6.6e-05	2	24,125,	0,141	-4.18	-3.26	2.71	Exon (MD00G1163900/MD00G1163900, exon 1 of 3)	1	36983406	36984982	1577	1
Chr00	37007939	37008298	360	MD00G1164000	MD00G1164000	4479	MD00G1164000	PREDICTED: uncharacterized protein LOC103929234 isoform X2 [Pyrus x bretschneideri]	GO:0003674(molecular_function);GO:0005634(nucleus);GO:0008150(biological_process)	NA	4e-12	1	360,	0	-11.4	-10.3	2.2	3' UTR	1	37003460	37008448	4989	1
Chr00	37524099	37524545	447	MD00G1164900	MD00G1164900	149	MD00G1164900	PREDICTED: uncharacterized protein LOC103934904 [Pyrus x bretschneideri]	GO:0005634(nucleus);GO:0006281(DNA repair);GO:0006284(base-excision repair);GO:0016787(hydrolase activity)	03410(Base excision repair)	2e-20	1	447,	0	-19.7	-18.4	2.62	Exon (MD00G1164900/MD00G1164900, exon 1 of 3)	1	37523950	37528584	4635	1
Chr00	37525200	37525528	329	MD00G1164900	MD00G1164900	1250	MD00G1164900	PREDICTED: uncharacterized protein LOC103934904 [Pyrus x bretschneideri]	GO:0005634(nucleus);GO:0006281(DNA repair);GO:0006284(base-excision repair);GO:0016787(hydrolase activity)	03410(Base excision repair)	6.3e-60	1	329,	0	-59.2	-57.5	3.11	Exon (MD00G1164900/MD00G1164900, exon 1 of 3)	1	37523950	37528584	4635	1
Chr00	37525706	37525915	210	MD00G1164900	MD00G1164900	1756	MD00G1164900	PREDICTED: uncharacterized protein LOC103934904 [Pyrus x bretschneideri]	GO:0005634(nucleus);GO:0006281(DNA repair);GO:0006284(base-excision repair);GO:0016787(hydrolase activity)	03410(Base excision repair)	3.3e-09	1	210,	0	-8.48	-7.41	1.92	Exon (MD00G1164900/MD00G1164900, exon 1 of 3)	1	37523950	37528584	4635	1
Chr00	37699163	37699343	181	MD00G1165600	MD00G1165600	1798	MD00G1165600	PREDICTED: E3 ubiquitin-protein ligase RNF8-B-like [Malus domestica]	GO:0005634(nucleus);GO:0005829(cytosol);GO:0008270(zinc ion binding)	NA	5e-06	1	181,	0	-5.3	-4.33	1.63	3' UTR	1	37697365	37699583	2219	1
Chr00	37853938	37854057	120	MD00G1165800	MD00G1165800	3730	MD00G1165800	PREDICTED: protein UPSTREAM OF FLC-like [Malus domestica]	GO:0003674(molecular_function);GO:0005634(nucleus);GO:0005886(plasma membrane);GO:0008150(biological_process)	NA	0.0048	1	120,	0	-2.32	-1.51	1.84	3' UTR	1	37850208	37854296	4089	1
Chr00	38533690	38535691	2002	MD00G1167700	MD00G1167700	179	MD00G1167700	PREDICTED: cyclin-dependent kinase inhibitor 5-like [Malus domestica]	GO:0004861(cyclin-dependent protein serine/threonine kinase inhibitor activity);GO:0005515(protein binding);GO:0005634(nucleus);GO:0005654(nucleoplasm);GO:0005737(cytoplasm);GO:0007050(cell cycle arrest);GO:0030332(cyclin binding);GO:0045736(negative regulation of cyclin-dependent protein serine/threonine kinase activity);GO:0045786(negative regulation of cell cycle)	NA	1.3e-05	2	376,12,	0,1990	-4.89	-3.93	1.87	Exon (MD00G1167700/MD00G1167700, exon 1 of 3)	1	38533511	38536541	3031	1
Chr00	38868332	38868599	268	MD00G1168800	MD00G1168800	2726	MD00G1168800	PREDICTED: ACT domain-containing protein ACR8-like [Pyrus x bretschneideri]	GO:0005575(cellular_component);GO:0008152(metabolic process);GO:0009737(response to abscisic acid);GO:0016597(amino acid binding)	NA	8.3e-06	1	268,	0	-5.08	-4.12	2.86	3' UTR	1	38865606	38868599	2994	1
Chr00	38980679	38980944	266	MD00G1169600	MD00G1169600	89	MD00G1169600	PREDICTED: transcription factor MYB1R1-like [Malus domestica]	GO:0009723(response to ethylene)	NA	2e-27	1	266,	0	-26.7	-25.3	2.42	Exon (MD00G1169600/MD00G1169600, exon 1 of 3)	1	38980590	38983505	2916	1
Chr00	39131627	39133023	1397	MD00G1169900	MD00G1169900	30	MD00G1169900	PREDICTED: uncharacterized protein LOC103445338 isoform X1 [Malus domestica]	GO:0005634(nucleus);GO:0005737(cytoplasm);GO:0009651(response to salt stress)	NA	0.00058	2	174,34,	0,1363	-3.24	-2.37	6.01	5' UTR	1	39131597	39134030	2434	1
Chr00	39310945	39311154	210	MD00G1170900	MD00G1170900	60	MD00G1170900	PREDICTED: pentatricopeptide repeat-containing protein At2g35030, mitochondrial [Malus domestica]	GO:0005739(mitochondrion);GO:0008150(biological_process)	00500(Starch and sucrose metabolism)	0.0047	1	210,	0	-2.33	-1.51	1.8	5' UTR	1	39310885	39315844	4960	1
Chr00	39331341	39331960	620	MD00G1171100	MD00G1171100	1393	MD00G1171100	PREDICTED: 40S ribosomal protein S10-1-like [Malus domestica]	GO:0000028(ribosomal small subunit assembly);GO:0003735(structural constituent of ribosome);GO:0022627(cytosolic small ribosomal subunit)	03010(Ribosome)	7.9e-25	2	92,237,	0,383	-24.1	-22.7	1.93	3' UTR	1	39329948	39332109	2162	1
Chr00	39361745	39362283	539	MD00G1171200	MD00G1171200	628	MD00G1171200	PREDICTED: LOW QUALITY PROTEIN: protein transport protein SEC16B homolog [Malus domestica]	GO:0005634(nucleus);GO:0005783(endoplasmic reticulum);GO:0015031(protein transport);GO:0048208(COPII vesicle coating)	NA	1.6e-44	1	539,	0	-43.8	-42.2	4.39	Exon (MD00G1171200/MD00G1171200, exon 1 of 13)	1	39361117	39368866	7750	1
Chr00	39362582	39362732	151	MD00G1171200	MD00G1171200	1465	MD00G1171200	PREDICTED: LOW QUALITY PROTEIN: protein transport protein SEC16B homolog [Malus domestica]	GO:0005634(nucleus);GO:0005783(endoplasmic reticulum);GO:0015031(protein transport);GO:0048208(COPII vesicle coating)	NA	8.1e-05	1	151,	0	-4.09	-3.18	1.48	Exon (MD00G1171200/MD00G1171200, exon 1 of 13)	1	39361117	39368866	7750	1
Chr00	39463524	39464229	706	MD00G1171400	MD00G1171400	727	MD00G1171400	PREDICTED: ubiquitin-conjugating enzyme E2-23 kDa-like [Malus domestica]	GO:0005737(cytoplasm);GO:0006511(ubiquitin-dependent protein catabolic process);GO:0031625(ubiquitin protein ligase binding);GO:0061630(ubiquitin protein ligase activity)	04120(Ubiquitin mediated proteolysis)	0.034	2	11,134,	0,572	-1.47	-0.737	2.71	3' UTR	1	39462797	39464430	1634	1
Chr00	39472185	39472392	208	MD00G1171600	MD00G1171600	741	MD00G1171600	PREDICTED: RING-H2 finger protein ATL46-like [Malus domestica]	GO:0043161(proteasome-mediated ubiquitin-dependent protein catabolic process);GO:0061630(ubiquitin protein ligase activity)	NA	4.9e-07	1	208,	0	-6.31	-5.3	2.27	Exon (MD00G1171600/MD00G1171600, exon 1 of 1)	1	39471444	39472511	1068	1
Chr00	39525603	39525843	241	MD00G1171900	MD00G1171900	299	MD00G1171900	PREDICTED: probable galacturonosyltransferase 14 isoform X2 [Malus domestica]	GO:0000139(Golgi membrane);GO:0005794(Golgi apparatus);GO:0009555(pollen development);GO:0009860(pollen tube growth);GO:0016021(integral component of membrane);GO:0016051(carbohydrate biosynthetic process);GO:0016757(transferase activity, transferring glycosyl groups);GO:0016758(transferase activity, transferring hexosyl groups);GO:0047262(polygalacturonate 4-alpha-galacturonosyltransferase activ…	00500(Starch and sucrose metabolism);00520(Amino sugar and nucleotide sugar metabolism)	3.2e-23	1	241,	0	-22.5	-21.1	3.89	5' UTR	1	39525304	39530421	5118	1
Chr00	39530301	39530421	121	MD00G1171900	MD00G1171900	4997	MD00G1171900	PREDICTED: probable galacturonosyltransferase 14 isoform X2 [Malus domestica]	GO:0000139(Golgi membrane);GO:0005794(Golgi apparatus);GO:0009555(pollen development);GO:0009860(pollen tube growth);GO:0016021(integral component of membrane);GO:0016051(carbohydrate biosynthetic process);GO:0016757(transferase activity, transferring glycosyl groups);GO:0016758(transferase activity, transferring hexosyl groups);GO:0047262(polygalacturonate 4-alpha-galacturonosyltransferase activ…	00500(Starch and sucrose metabolism);00520(Amino sugar and nucleotide sugar metabolism)	0.0072	1	121,	0	-2.14	-1.34	1.49	3' UTR	1	39525304	39530421	5118	1
Chr00	39546043	39546223	181	MD00G1172100	MD00G1172100	60	MD00G1172100	PREDICTED: chaperone protein ClpB3, chloroplastic [Malus domestica]	GO:0005524(ATP binding);GO:0005737(cytoplasm);GO:0009408(response to heat);GO:0009507(chloroplast);GO:0009532(plastid stroma);GO:0009570(chloroplast stroma);GO:0009658(chloroplast organization);GO:0016485(protein processing);GO:0016887(ATPase activity)	NA	3.2e-19	1	181,	0	-18.5	-17.2	1.76	5' UTR	1	39545983	39548678	2696	1
Chr00	39547973	39548648	676	MD00G1172100	MD00G1172100	1990	MD00G1172100	PREDICTED: chaperone protein ClpB3, chloroplastic [Malus domestica]	GO:0005524(ATP binding);GO:0005737(cytoplasm);GO:0009408(response to heat);GO:0009507(chloroplast);GO:0009532(plastid stroma);GO:0009570(chloroplast stroma);GO:0009658(chloroplast organization);GO:0016485(protein processing);GO:0016887(ATPase activity)	NA	4.4e-06	3	50,159,62,	0,220,614	-5.36	-4.39	1.35	3' UTR	1	39545983	39548678	2696	1
Chr00	40008410	40008529	120	MD00G1173300	MD00G1173300	3538	MD00G1173300	PREDICTED: short-chain dehydrogenase TIC 32, chloroplastic-like isoform X1 [Pyrus x bretschneideri]	GO:0009507(chloroplast);GO:0016491(oxidoreductase activity);GO:0055114(oxidation-reduction process)	00860(Porphyrin and chlorophyll metabolism)	3.2e-14	1	120,	0	-13.5	-12.3	1.63	3' UTR	1	40004872	40008767	3896	1
Chr00	40272965	40273383	419	MD00G1173700	MD00G1173700	419	MD00G1173700	PREDICTED: E3 ubiquitin-protein ligase UPL3 [Malus domestica]	GO:0004842(ubiquitin-protein transferase activity);GO:0005634(nucleus);GO:0005737(cytoplasm);GO:0042787(protein ubiquitination involved in ubiquitin-dependent protein catabolic process)	04120(Ubiquitin mediated proteolysis)	1.6e-89	1	419,	0	-88.8	-86.9	3.66	Exon (MD00G1173700/MD00G1173700, exon 1 of 10)	1	40272546	40278466	5921	1
Chr00	40670195	40670254	60	MD00G1175400	MD00G1175400	1464	MD00G1175400	PREDICTED: uncharacterized protein LOC103961335 isoform X1 [Pyrus x bretschneideri]	GO:0000103(sulfate assimilation);GO:0005737(cytoplasm);GO:0006457(protein folding);GO:0015035(protein disulfide oxidoreductase activity);GO:0016671(oxidoreductase activity, acting on a sulfur group of donors, disulfide as acceptor);GO:0034599(cellular response to oxidative stress);GO:0045454(cell redox homeostasis);GO:0055114(oxidation-reduction process)	NA	0.0052	1	60,	0	-2.28	-1.47	2.12	Exon (MD00G1175400/MD00G1175400, exon 6 of 6)	1	40668731	40670430	1700	1
Chr00	40810236	40810443	208	MD00G1176300	MD00G1176300	3603	MD00G1176300	PREDICTED: 14-3-3-like protein D [Malus domestica]	GO:0005509(calcium ion binding);GO:0005634(nucleus);GO:0005737(cytoplasm);GO:0005829(cytosol);GO:0005886(plasma membrane);GO:0009570(chloroplast stroma);GO:0019904(protein domain specific binding);GO:0045309(protein phosphorylated amino acid binding);GO:0048528(post-embryonic root development)	NA	3.5e-09	1	208,	0	-8.45	-7.38	1.46	3' UTR	1	40806633	40810797	4165	1
Chr00	41236770	41237124	355	MD00G1177400	MD00G1177400	3368	MD00G1177400	PREDICTED: ubiquitin thioesterase otubain-like [Malus domestica]	GO:0004843(thiol-dependent ubiquitin-specific protease activity);GO:0005634(nucleus);GO:0019784(NEDD8-specific protease activity);GO:0043130(ubiquitin binding);GO:0071108(protein K48-linked deubiquitination)	NA	5e-43	1	355,	0	-42.3	-40.7	2.61	3' UTR	1	41233402	41237242	3841	1
Chr00	41606369	41606459	91	MD00G1178300	MD00G1178300	418	MD00G1178300	PREDICTED: geranylgeranyl diphosphate reductase, chloroplastic-like [Malus domestica]	GO:0010189(vitamin E biosynthetic process);GO:0015995(chlorophyll biosynthetic process);GO:0033385(geranylgeranyl diphosphate metabolic process);GO:0033521(phytyl diphosphate biosynthetic process);GO:0045550(geranylgeranyl reductase activity)	00860(Porphyrin and chlorophyll metabolism);00900(Terpenoid backbone biosynthesis)	0.0011	1	91,	0	-2.94	-2.09	4.15	Exon (MD00G1178300/MD00G1178300, exon 1 of 1)	1	41605951	41607444	1494	1
Chr00	41606996	41607265	270	MD00G1178300	MD00G1178300	1045	MD00G1178300	PREDICTED: geranylgeranyl diphosphate reductase, chloroplastic-like [Malus domestica]	GO:0010189(vitamin E biosynthetic process);GO:0015995(chlorophyll biosynthetic process);GO:0033385(geranylgeranyl diphosphate metabolic process);GO:0033521(phytyl diphosphate biosynthetic process);GO:0045550(geranylgeranyl reductase activity)	00860(Porphyrin and chlorophyll metabolism);00900(Terpenoid backbone biosynthesis)	6.3e-06	1	270,	0	-5.2	-4.23	3.68	Exon (MD00G1178300/MD00G1178300, exon 1 of 1)	1	41605951	41607444	1494	1
Chr00	42043934	42044256	323	MD00G1178900	MD00G1178900	2548	MD00G1178900	PREDICTED: probable LRR receptor-like serine/threonine-protein kinase At3g47570 [Pyrus x bretschneideri]	GO:0004674(protein serine/threonine kinase activity);GO:0005524(ATP binding);GO:0005886(plasma membrane);GO:0006468(protein phosphorylation);GO:0007169(transmembrane receptor protein tyrosine kinase signaling pathway);GO:0009507(chloroplast);GO:0016021(integral component of membrane);GO:0016301(kinase activity)	04626(Plant-pathogen interaction)	0.0016	2	171,39,	0,284	-2.8	-1.96	2.01	Exon (MD00G1178900/MD00G1178900, exon 1 of 2)	1	42041386	42044736	3351	1
Chr00	42044316	42044496	181	MD00G1178900	MD00G1178900	2930	MD00G1178900	PREDICTED: probable LRR receptor-like serine/threonine-protein kinase At3g47570 [Pyrus x bretschneideri]	GO:0004674(protein serine/threonine kinase activity);GO:0005524(ATP binding);GO:0005886(plasma membrane);GO:0006468(protein phosphorylation);GO:0007169(transmembrane receptor protein tyrosine kinase signaling pathway);GO:0009507(chloroplast);GO:0016021(integral component of membrane);GO:0016301(kinase activity)	04626(Plant-pathogen interaction)	0.0019	1	181,	0	-2.73	-1.89	2.16	Exon (MD00G1178900/MD00G1178900, exon 2 of 2)	1	42041386	42044736	3351	1
Chr00	42087612	42087908	297	MD00G1179100	MD00G1179100	0	MD00G1179100	PREDICTED: probable glutamyl endopeptidase, chloroplastic [Malus domestica]	NA	NA	6.3e-19	1	297,	0	-18.2	-16.9	2.84	Exon (MD00G1179100/MD00G1179100, exon 1 of 2)	1	42087612	42089419	1808	1
Chr00	42090091	42090500	410	MD00G1179200	MD00G1179200	670	MD00G1179200	PREDICTED: probable glutamyl endopeptidase, chloroplastic [Malus domestica]	GO:0003674(molecular_function);GO:0005575(cellular_component);GO:0008150(biological_process)	NA	4e-14	2	107,222,	0,188	-13.4	-12.2	1.7	Exon (MD00G1179200/MD00G1179200, exon 3 of 10)	1	42089421	42092769	3349	1
Chr00	42092530	42092769	240	MD00G1179200	MD00G1179200	3109	MD00G1179200	PREDICTED: probable glutamyl endopeptidase, chloroplastic [Malus domestica]	GO:0003674(molecular_function);GO:0005575(cellular_component);GO:0008150(biological_process)	NA	2e-27	1	240,	0	-26.7	-25.3	2.83	3' UTR	1	42089421	42092769	3349	1
Chr00	42189627	42189717	91	MD00G1179800	MD00G1179800	89	MD00G1179800	PREDICTED: telomere length regulation protein TEL2 homolog [Prunus mume]	NA	NA	0.0052	1	91,	0	-2.28	-1.47	1.3	5' UTR	1	42189538	42194815	5278	1
Chr00	42507566	42507862	297	MD00G1180300	MD00G1180300	0	MD00G1180300	PREDICTED: probable dolichyl-diphosphooligosaccharide--protein glycosyltransferase subunit 3B [Malus domestica]	GO:0005515(protein binding);GO:0005576(extracellular region);GO:0005783(endoplasmic reticulum);GO:0005886(plasma membrane);GO:0006487(protein N-linked glycosylation);GO:0008250(oligosaccharyltransferase complex);GO:0009507(chloroplast);GO:0010483(pollen tube reception);GO:0015157(oligosaccharide transmembrane transporter activity);GO:0016021(integral component of membrane)	00510(N-Glycan biosynthesis);04141(Protein processing in endoplasmic reticulum)	4e-34	1	297,	0	-33.4	-31.9	3.23	Exon (MD00G1180300/MD00G1180300, exon 1 of 1)	1	42507566	42508603	1038	1
Chr00	42660939	42663597	2659	MD00G1181300	MD00G1181300	2810	MD00G1181300	PREDICTED: auxilin-related protein 1-like [Malus domestica]	GO:0005634(nucleus);GO:0005737(cytoplasm);GO:0005829(cytosol);GO:0005886(plasma membrane);GO:0008150(biological_process)	NA	0	5	816,121,101,66,88,	0,894,1119,1743,2571	-534	-Inf	8.49	Exon (MD00G1181300/MD00G1181300, exon 2 of 8)	1	42658129	42666328	8200	1
Chr00	42688888	42688977	90	MD00G1181400	MD00G1181400	4074	MD00G1181400	PREDICTED: homocysteine S-methyltransferase 3 [Pyrus x bretschneideri]	GO:0005737(cytoplasm);GO:0005886(plasma membrane);GO:0008168(methyltransferase activity);GO:0008898(S-adenosylmethionine-homocysteine S-methyltransferase activity);GO:0009086(methionine biosynthetic process);GO:0032259(methylation);GO:0046872(metal ion binding)	00270(Cysteine and methionine metabolism)	1.2e-08	1	90,	0	-7.93	-6.87	2.45	3' UTR	1	42684814	42689305	4492	1
Chr00	43289646	43289953	308	MD00G1183000	MD00G1183000	5923	MD00G1183000	PREDICTED: probable LRR receptor-like serine/threonine-protein kinase At1g56130 [Pyrus x bretschneideri]	GO:0004674(protein serine/threonine kinase activity);GO:0005886(plasma membrane)	04075(Plant hormone signal transduction);04626(Plant-pathogen interaction)	9.8e-08	2	187,54,	0,254	-7.01	-5.98	2.42	Exon (MD00G1183000/MD00G1183000, exon 23 of 24)	1	43283723	43289953	6231	1
Chr00	43428353	43428560	208	MD00G1184200	MD00G1184200	177	MD00G1184200	PREDICTED: gamma-glutamyl hydrolase 2 [Malus domestica]	GO:0005773(vacuole);GO:0034722(gamma-glutamyl-peptidase activity);GO:0046900(tetrahydrofolylpolyglutamate metabolic process)	00790(Folate biosynthesis)	5e-13	1	208,	0	-12.3	-11.2	2.86	5' UTR	1	43428176	43433128	4953	1
Chr00	43456543	43456783	241	MD00G1184300	MD00G1184300	2670	MD00G1184300	PREDICTED: clathrin interactor EPSIN 2 isoform X2 [Malus domestica]	GO:0005515(protein binding);GO:0005543(phospholipid binding);GO:0005634(nucleus);GO:0005774(vacuolar membrane);GO:0005794(Golgi apparatus);GO:0005886(plasma membrane);GO:0015031(protein transport);GO:0030136(clathrin-coated vesicle);GO:0030276(clathrin binding)	04144(Endocytosis)	2e-37	1	241,	0	-36.7	-35.1	2.02	Exon (MD00G1184300/MD00G1184300, exon 8 of 14)	1	43453873	43462979	9107	1
Chr00	43461399	43461687	289	MD00G1184300	MD00G1184300	7526	MD00G1184300	PREDICTED: clathrin interactor EPSIN 2 isoform X2 [Malus domestica]	GO:0005515(protein binding);GO:0005543(phospholipid binding);GO:0005634(nucleus);GO:0005774(vacuolar membrane);GO:0005794(Golgi apparatus);GO:0005886(plasma membrane);GO:0015031(protein transport);GO:0030136(clathrin-coated vesicle);GO:0030276(clathrin binding)	04144(Endocytosis)	3.2e-20	2	39,172,	0,117	-19.5	-18.2	1.63	Exon (MD00G1184300/MD00G1184300, exon 12 of 14)	1	43453873	43462979	9107	1
Chr00	43462559	43462979	421	MD00G1184300	MD00G1184300	8686	MD00G1184300	PREDICTED: clathrin interactor EPSIN 2 isoform X2 [Malus domestica]	GO:0005515(protein binding);GO:0005543(phospholipid binding);GO:0005634(nucleus);GO:0005774(vacuolar membrane);GO:0005794(Golgi apparatus);GO:0005886(plasma membrane);GO:0015031(protein transport);GO:0030136(clathrin-coated vesicle);GO:0030276(clathrin binding)	04144(Endocytosis)	1e-167	1	421,	0	-167	-165	9.56	Exon (MD00G1184300/MD00G1184300, exon 14 of 14)	1	43453873	43462979	9107	1
Chr00	44112827	44112917	91	MD00G1185400	MD00G1185400	2818	MD00G1185400	PREDICTED: uncharacterized protein LOC103435647 [Malus domestica]	GO:0003674(molecular_function);GO:0005634(nucleus)	NA	0.0001	1	91,	0	-3.99	-3.07	2.18	Exon (MD00G1185400/MD00G1185400, exon 2 of 5)	1	44110009	44114946	4938	1
Chr00	44113448	44114021	574	MD00G1185400	MD00G1185400	3439	MD00G1185400	PREDICTED: uncharacterized protein LOC103435647 [Malus domestica]	GO:0003674(molecular_function);GO:0005634(nucleus)	NA	4.5e-08	3	62,224,73,	0,185,501	-7.35	-6.31	2.45	Exon (MD00G1185400/MD00G1185400, exon 3 of 5)	1	44110009	44114946	4938	1
Chr00	44114498	44114588	91	MD00G1185400	MD00G1185400	4489	MD00G1185400	PREDICTED: uncharacterized protein LOC103435647 [Malus domestica]	GO:0003674(molecular_function);GO:0005634(nucleus)	NA	0.016	1	91,	0	-1.79	-1.02	1.57	Exon (MD00G1185400/MD00G1185400, exon 5 of 5)	1	44110009	44114946	4938	1
Chr00	44154402	44154671	270	MD00G1185700	MD00G1185700	89	MD00G1185700	PREDICTED: 60S ribosomal protein L18a-like protein [Pyrus x bretschneideri]	GO:0003735(structural constituent of ribosome);GO:0006412(translation);GO:0022625(cytosolic large ribosomal subunit)	03010(Ribosome)	1e-12	1	270,	0	-12	-10.8	1.72	5' UTR	1	44154313	44157051	2739	1
Chr00	44333992	44334051	60	MD00G1187000	MD00G1187000	59	MD00G1187000	PREDICTED: 2-methylene-furan-3-one reductase-like [Malus domestica]	GO:0008270(zinc ion binding);GO:0009409(response to cold);GO:0009507(chloroplast);GO:0009570(chloroplast stroma);GO:0009579(thylakoid);GO:0009941(chloroplast envelope);GO:0010319(stromule);GO:0035671(enone reductase activity);GO:0035798(2-alkenal reductase (NADP+) activity);GO:0048046(apoplast);GO:0055114(oxidation-reduction process)	NA	1.4e-10	1	60,	0	-9.84	-8.73	1.52	Exon (MD00G1187000/MD00G1187000, exon 1 of 2)	1	44333933	44334990	1058	1
Chr00	44376977	44378234	1258	MD00G1187300	MD00G1187300	59	MD00G1187300	PREDICTED: uncharacterized protein LOC103955196 isoform X1 [Pyrus x bretschneideri]	NA	NA	2e-47	3	432,38,33,	0,1068,1225	-46.7	-45	4	3' UTR	1	44376918	44381751	4834	1
Chr00	45130441	45130648	208	MD00G1189300	MD00G1189300	1523	MD00G1189300	PREDICTED: pentatricopeptide repeat-containing protein At1g12775, mitochondrial-like [Ziziphus jujuba]	NA	NA	1.7e-07	1	208,	0	-6.77	-5.75	2.61	Exon (MD00G1189300/MD00G1189300, exon 2 of 2)	1	45128918	45130648	1731	1
Chr00	45202479	45202568	90	MD00G1189400	MD00G1189400	1129	MD00G1189400	PREDICTED: mitochondrial outer membrane import complex protein METAXIN-like [Pyrus x bretschneideri]	NA	NA	0.0025	1	90,	0	-2.61	-1.78	2.41	3' UTR	1	45201350	45202598	1249	1
Chr00	46149307	46149393	87	MD00G1191100	MD00G1191100	29	MD00G1191100	NA	NA	NA	0.022	1	87,	0	-1.65	-0.9	1.28	Exon (MD00G1191100/MD00G1191100, exon 1 of 4)	1	46149278	46150880	1603	1
Chr00	46484170	46484938	769	MD00G1191600	MD00G1191600	0	MD00G1191600	PREDICTED: phospholipase A1-IIdelta-like [Malus domestica]	GO:0004806(triglyceride lipase activity);GO:0005737(cytoplasm);GO:0006629(lipid metabolic process);GO:0008970(phosphatidylcholine 1-acylhydrolase activity);GO:0009507(chloroplast);GO:0009650(UV protection);GO:0016042(lipid catabolic process);GO:0071493(cellular response to UV-B)	00564(Glycerophospholipid metabolism);00592(alpha-Linolenic acid metabolism)	6.3e-44	1	769,	0	-43.2	-41.6	1.66	Exon (MD00G1191600/MD00G1191600, exon 1 of 1)	1	46484170	46485204	1035	1
Chr00	46493396	46494161	766	MD00G1191800	MD00G1191800	30	MD00G1191800	PREDICTED: NADPH-dependent thioredoxin reductase 3 [Malus domestica]	GO:0004791(thioredoxin-disulfide reductase activity);GO:0005515(protein binding);GO:0008047(enzyme activator activity);GO:0009507(chloroplast);GO:0009570(chloroplast stroma);GO:0010380(regulation of chlorophyll biosynthetic process);GO:0010581(regulation of starch biosynthetic process);GO:0016671(oxidoreductase activity, acting on a sulfur group of donors, disulfide as acceptor);GO:0019430(remova…	00240(Pyrimidine metabolism);00450(Selenocompound metabolism)	5e-47	3	234,202,42,	0,371,724	-46.3	-44.7	2.42	5' UTR	1	46493366	46499342	5977	1
Chr00	46498954	46499193	240	MD00G1191800	MD00G1191800	5588	MD00G1191800	PREDICTED: NADPH-dependent thioredoxin reductase 3 [Malus domestica]	GO:0004791(thioredoxin-disulfide reductase activity);GO:0005515(protein binding);GO:0008047(enzyme activator activity);GO:0009507(chloroplast);GO:0009570(chloroplast stroma);GO:0010380(regulation of chlorophyll biosynthetic process);GO:0010581(regulation of starch biosynthetic process);GO:0016671(oxidoreductase activity, acting on a sulfur group of donors, disulfide as acceptor);GO:0019430(remova…	00240(Pyrimidine metabolism);00450(Selenocompound metabolism)	1.6e-12	1	240,	0	-11.8	-10.6	1.67	3' UTR	1	46493366	46499342	5977	1
Chr00	46690054	46690470	417	MD00G1192700	MD00G1192700	564	MD00G1192700	PREDICTED: protein NETWORKED 4A-like isoform X1 [Malus domestica]	GO:0003674(molecular_function);GO:0005737(cytoplasm);GO:0008150(biological_process)	04626(Plant-pathogen interaction)	2.8e-08	1	417,	0	-7.56	-6.51	2.33	Exon (MD00G1192700/MD00G1192700, exon 1 of 1)	1	46689490	46690470	981	1
Chr00	46693673	46694302	630	MD00G1192900	MD00G1192900	1389	MD00G1192900	PREDICTED: LRR receptor-like serine/threonine-protein kinase EFR [Malus domestica]	GO:0005515(protein binding)	04626(Plant-pathogen interaction)	5e-48	1	630,	0	-47.3	-45.6	2.64	Exon (MD00G1192900/MD00G1192900, exon 3 of 4)	1	46692284	46696016	3733	1
Chr00	46694961	46695231	271	MD00G1192900	MD00G1192900	2677	MD00G1192900	PREDICTED: LRR receptor-like serine/threonine-protein kinase EFR [Malus domestica]	GO:0005515(protein binding)	04626(Plant-pathogen interaction)	1.3e-15	1	271,	0	-14.9	-13.7	1.79	Exon (MD00G1192900/MD00G1192900, exon 3 of 4)	1	46692284	46696016	3733	1
Chr00	46695411	46696016	606	MD00G1192900	MD00G1192900	3127	MD00G1192900	PREDICTED: LRR receptor-like serine/threonine-protein kinase EFR [Malus domestica]	GO:0005515(protein binding)	04626(Plant-pathogen interaction)	3.2e-57	2	139,371,	0,235	-56.5	-54.8	3.54	Exon (MD00G1192900/MD00G1192900, exon 3 of 4)	1	46692284	46696016	3733	1
Chr00	46703179	46703472	294	MD00G1193100	MD00G1193100	146	MD00G1193100	PREDICTED: protein NETWORKED 4A-like isoform X1 [Malus domestica]	GO:0003674(molecular_function);GO:0005737(cytoplasm);GO:0008150(biological_process)	04626(Plant-pathogen interaction)	2.5e-11	1	294,	0	-10.6	-9.47	2.24	Exon (MD00G1193100/MD00G1193100, exon 1 of 1)	1	46703033	46703530	498	1
Chr00	47367542	47367601	60	MD00G1200300	MD00G1200300	0	MD00G1200300	PREDICTED: histone H3.2-like [Zea mays]	GO:0000786(nucleosome);GO:0003677(DNA binding);GO:0005515(protein binding);GO:0005634(nucleus);GO:0046982(protein heterodimerization activity)	00053(Ascorbate and aldarate metabolism);00480(Glutathione metabolism)	0.00046	1	60,	0	-3.34	-2.47	8.12	Exon (MD00G1200300/MD00G1200300, exon 1 of 1)	1	47367542	47367952	411	1
Chr00	48999670	48999788	119	MD00G1203500	MD00G1203500	207	MD00G1203500	PREDICTED: zinc finger CCCH domain-containing protein 14-like [Malus domestica]	GO:0003676(nucleic acid binding);GO:0003677(DNA binding);GO:0003700(transcription factor activity, sequence-specific DNA binding);GO:0003723(RNA binding);GO:0005634(nucleus);GO:0006355(regulation of transcription, DNA-templated);GO:0046872(metal ion binding)	NA	0.00025	1	119,	0	-3.6	-2.7	1.57	Exon (MD00G1203500/MD00G1203500, exon 1 of 1)	1	48999463	48999935	473	1
Chr00	49170831	49171697	867	MD00G1204100	MD00G1204100	7470	MD00G1204100	PREDICTED: LEAF RUST 10 DISEASE-RESISTANCE LOCUS RECEPTOR-LIKE PROTEIN KINASE-like 1.3 isoform X2 [Prunus mume]	GO:0004674(protein serine/threonine kinase activity);GO:0005886(plasma membrane);GO:0007166(cell surface receptor signaling pathway)	04626(Plant-pathogen interaction)	2.3e-09	2	197,160,	0,707	-8.64	-7.56	1.65	3' UTR	1	49163361	49171875	8515	1
Chr00	49615459	49615878	420	MD00G1204700	MD00G1204700	10914	MD00G1204700	PREDICTED: stromal processing peptidase, chloroplastic [Malus domestica]	GO:0004222(metalloendopeptidase activity);GO:0008270(zinc ion binding);GO:0016485(protein processing)	NA	5e-68	1	420,	0	-67.3	-65.5	5.91	3' UTR	1	49604545	49615878	11334	1
Chr00	51787510	51787656	147	MD00G1215800	MD00G1215800	0	MD00G1215800	PREDICTED: LOW QUALITY PROTEIN: pentatricopeptide repeat-containing protein At2g04860-like [Malus domestica]	GO:0004556(alpha-amylase activity);GO:0005509(calcium ion binding);GO:0005576(extracellular region);GO:0005975(carbohydrate metabolic process);GO:0009737(response to abscisic acid);GO:0009739(response to gibberellin);GO:0048046(apoplast)	00500(Starch and sucrose metabolism)	0.019	1	147,	0	-1.73	-0.97	2.25	5' UTR	1	51787510	51788845	1336	1
Chr00	51788407	51788670	264	MD00G1215800	MD00G1215800	897	MD00G1215800	PREDICTED: LOW QUALITY PROTEIN: pentatricopeptide repeat-containing protein At2g04860-like [Malus domestica]	GO:0004556(alpha-amylase activity);GO:0005509(calcium ion binding);GO:0005576(extracellular region);GO:0005975(carbohydrate metabolic process);GO:0009737(response to abscisic acid);GO:0009739(response to gibberellin);GO:0048046(apoplast)	00500(Starch and sucrose metabolism)	1.8e-08	1	264,	0	-7.74	-6.68	2.36	3' UTR	1	51787510	51788845	1336	1
Chr00	52007873	52008383	511	MD00G1220600	MD00G1220600	206	MD00G1220600	PREDICTED: uncharacterized protein LOC103436888 [Malus domestica]	GO:0003674(molecular_function);GO:0008150(biological_process);GO:0009507(chloroplast);GO:0016021(integral component of membrane)	00970(Aminoacyl-tRNA biosynthesis)	0	2	216,20,	0,491	-375	-Inf	2.05	Exon (MD00G1220600/MD00G1220600, exon 1 of 9)	1	52007667	52010696	3030	1
Chr00	52320536	52320595	60	MD00G1221000	MD00G1221000	30	MD00G1221000	PREDICTED: pentatricopeptide repeat-containing protein At4g16390, chloroplastic [Malus domestica]	GO:0000166(nucleotide binding);GO:0003723(RNA binding);GO:0009507(chloroplast);GO:0009570(chloroplast stroma);GO:0009658(chloroplast organization);GO:0031425(chloroplast RNA processing);GO:0045727(positive regulation of translation)	NA	0.013	1	60,	0	-1.9	-1.13	1.49	Exon (MD00G1221000/MD00G1221000, exon 1 of 1)	1	52320506	52321483	978	1
Chr00	52362962	52364612	1651	MD00G1221400	MD00G1221400	626	MD00G1221400	PREDICTED: trans-cinnamate 4-monooxygenase [Pyrus x bretschneideri]	GO:0009808(lignin metabolic process);GO:0016020(membrane);GO:0016710(trans-cinnamate 4-monooxygenase activity);GO:0044550(secondary metabolite biosynthetic process)	00360(Phenylalanine metabolism);00130(Ubiquinone and other terpenoid-quinone biosynthesis);00940(Phenylpropanoid biosynthesis);00945(Stilbenoid, diarylheptanoid and gingerol biosynthesis);00941(Flavonoid biosynthesis)	2.5e-100	2	242,116,	0,1535	-99.6	-97.6	1.88	Exon (MD00G1221400/MD00G1221400, exon 1 of 3)	1	52362336	52367181	4846	1
Chr00	286076	287506	1431	MD00G1001400	MD00G1001400	5739	MD00G1001400	PREDICTED: cyclin-dependent kinase F-4 [Pyrus x bretschneideri]	GO:0004674(protein serine/threonine kinase activity);GO:0005524(ATP binding);GO:0005634(nucleus);GO:0005737(cytoplasm);GO:0006468(protein phosphorylation);GO:0016301(kinase activity);GO:0016310(phosphorylation)	03022(Basal transcription factors);03420(Nucleotide excision repair)	1e-162	4	569,82,32,36,	0,812,1008,1395	-162	-160	3.59	3' UTR	1	285956	293245	7290	2
Chr00	294807	295106	300	MD00G1001500	MD00G1001500	4494	MD00G1001500	PREDICTED: probable methyltransferase PMT21 [Malus domestica]	GO:0005768(endosome);GO:0005774(vacuolar membrane);GO:0005802(trans-Golgi network);GO:0008757(S-adenosylmethionine-dependent methyltransferase activity);GO:0032259(methylation)	NA	2.5e-22	1	300,	0	-21.6	-20.3	3.41	3' UTR	1	294208	299600	5393	2
Chr00	450061	450651	591	MD00G1002200	MD00G1002200	414	MD00G1002200	PREDICTED: uncharacterized protein LOC103935176 [Pyrus x bretschneideri]	GO:0004526(ribonuclease P activity);GO:0005655(nucleolar ribonuclease P complex);GO:0090502(RNA phosphodiester bond hydrolysis, endonucleolytic)	NA	0.0013	2	129,18,	0,573	-2.87	-2.02	8.12	Exon (MD00G1002200/MD00G1002200, exon 2 of 3)	1	450032	451065	1034	2
Chr00	624887	625036	150	MD00G1003800	MD00G1003800	4919	MD00G1003800	PREDICTED: phosphoglucomutase, chloroplastic-like [Malus domestica]	GO:0004614(phosphoglucomutase activity);GO:0005829(cytosol);GO:0005978(glycogen biosynthetic process);GO:0006006(glucose metabolic process);GO:0009570(chloroplast stroma);GO:0009590(detection of gravity);GO:0010319(stromule);GO:0019252(starch biosynthetic process);GO:0019388(galactose catabolic process)	00010(Glycolysis / Gluconeogenesis);00030(Pentose phosphate pathway);00052(Galactose metabolism);00500(Starch and sucrose metabolism);00520(Amino sugar and nucleotide sugar metabolism);00230(Purine metabolism)	0.00022	1	150,	0	-3.66	-2.76	1.3	3' UTR	1	624709	629955	5247	2
Chr00	625719	626343	625	MD00G1003800	MD00G1003800	3612	MD00G1003800	PREDICTED: phosphoglucomutase, chloroplastic-like [Malus domestica]	GO:0004614(phosphoglucomutase activity);GO:0005829(cytosol);GO:0005978(glycogen biosynthetic process);GO:0006006(glucose metabolic process);GO:0009570(chloroplast stroma);GO:0009590(detection of gravity);GO:0010319(stromule);GO:0019252(starch biosynthetic process);GO:0019388(galactose catabolic process)	00010(Glycolysis / Gluconeogenesis);00030(Pentose phosphate pathway);00052(Galactose metabolism);00500(Starch and sucrose metabolism);00520(Amino sugar and nucleotide sugar metabolism);00230(Purine metabolism)	6.2e-08	3	7,142,1,	0,112,624	-7.21	-6.17	1.4	Exon (MD00G1003800/MD00G1003800, exon 16 of 22)	1	624709	629955	5247	2
Chr00	629806	629896	91	MD00G1003800	MD00G1003800	59	MD00G1003800	PREDICTED: phosphoglucomutase, chloroplastic-like [Malus domestica]	GO:0004614(phosphoglucomutase activity);GO:0005829(cytosol);GO:0005978(glycogen biosynthetic process);GO:0006006(glucose metabolic process);GO:0009570(chloroplast stroma);GO:0009590(detection of gravity);GO:0010319(stromule);GO:0019252(starch biosynthetic process);GO:0019388(galactose catabolic process)	00010(Glycolysis / Gluconeogenesis);00030(Pentose phosphate pathway);00052(Galactose metabolism);00500(Starch and sucrose metabolism);00520(Amino sugar and nucleotide sugar metabolism);00230(Purine metabolism)	0.0032	1	91,	0	-2.49	-1.67	1.17	5' UTR	1	624709	629955	5247	2
Chr00	672316	672890	575	MD00G1004300	MD00G1004300	2189	MD00G1004300	PREDICTED: uncharacterized protein LOC103439694 isoform X2 [Malus domestica]	GO:0003674(molecular_function);GO:0005634(nucleus);GO:0008150(biological_process)	NA	0.0078	2	24,126,	0,449	-2.11	-1.32	2.19	Exon (MD00G1004300/MD00G1004300, exon 3 of 4)	1	671392	675079	3688	2
Chr00	713419	713597	179	MD00G1004600	MD00G1004600	1020	MD00G1004600	PREDICTED: MADS-box protein AGL42 [Malus domestica]	GO:0003677(DNA binding);GO:0003700(transcription factor activity, sequence-specific DNA binding);GO:0005634(nucleus);GO:0006351(transcription, DNA-templated);GO:0006355(regulation of transcription, DNA-templated);GO:0009838(abscission);GO:0009909(regulation of flower development);GO:0010150(leaf senescence);GO:0030154(cell differentiation);GO:0046983(protein dimerization activity);GO:0080187(flor…	NA	2.1e-10	1	179,	0	-9.68	-8.57	2.06	3' UTR	1	713271	714617	1347	2
Chr00	741698	742083	386	MD00G1005100	MD00G1005100	0	MD00G1005100	PREDICTED: uncharacterized protein LOC103439696 [Malus domestica]	GO:0003824(catalytic activity)	NA	1e-21	1	386,	0	-21	-19.6	3.21	Exon (MD00G1005100/MD00G1005100, exon 1 of 2)	1	741214	742083	870	2
Chr00	818654	819933	1280	MD00G1005800	MD00G1005800	0	MD00G1005800	PREDICTED: uncharacterized protein LOC103440100 [Malus domestica]	GO:0005634(nucleus);GO:0005819(spindle);GO:0005874(microtubule);GO:0032147(activation of protein kinase activity);GO:0060236(regulation of mitotic spindle organization)	NA	5e-79	4	135,99,106,339,	0,545,765,941	-78.3	-76.4	2.95	5' UTR	1	818654	819933	1280	2
Chr00	981254	981643	390	MD00G1006900	MD00G1006900	6347	MD00G1006900	PREDICTED: LOW QUALITY PROTEIN: uncharacterized protein LOC103435116 [Malus domestica]	GO:0004674(protein serine/threonine kinase activity);GO:0005886(plasma membrane)	00520(Amino sugar and nucleotide sugar metabolism)	5e-39	1	390,	0	-38.3	-36.8	2.13	3' UTR	1	981104	987990	6887	2
Chr00	1065327	1065892	566	MD00G1008100	MD00G1008100	1426	MD00G1008100	PREDICTED: U-box domain-containing protein 17-like [Malus domestica]	GO:0005634(nucleus);GO:0005737(cytoplasm)	04140(Regulation of autophagy)	1e-52	1	566,	0	-52	-50.4	3.38	Exon (MD00G1008100/MD00G1008100, exon 1 of 1)	1	1065060	1067318	2259	2
Chr00	1066664	1066813	150	MD00G1008100	MD00G1008100	505	MD00G1008100	PREDICTED: U-box domain-containing protein 17-like [Malus domestica]	GO:0005634(nucleus);GO:0005737(cytoplasm)	04140(Regulation of autophagy)	4.3e-05	1	150,	0	-4.37	-3.44	1.74	Exon (MD00G1008100/MD00G1008100, exon 1 of 1)	1	1065060	1067318	2259	2
Chr00	1077082	1077351	270	MD00G1008200	MD00G1008200	1286	MD00G1008200	PREDICTED: protein STICHEL-like 3 [Malus domestica]	GO:0003689(DNA clamp loader activity);GO:0005663(DNA replication factor C complex);GO:0006261(DNA-dependent DNA replication)	03030(DNA replication);03420(Nucleotide excision repair);03430(Mismatch repair)	3.2e-06	1	270,	0	-5.5	-4.53	3.13	Exon (MD00G1008200/MD00G1008200, exon 1 of 7)	1	1072406	1078637	6232	2
Chr00	1116525	1116793	269	MD00G1008700	MD00G1008700	4220	MD00G1008700	PREDICTED: probable alpha,alpha-trehalose-phosphate synthase [UDP-forming] 7 [Malus domestica]	GO:0003825(alpha,alpha-trehalose-phosphate synthase (UDP-forming) activity);GO:0004805(trehalose-phosphatase activity);GO:0005634(nucleus);GO:0005829(cytosol);GO:0005992(trehalose biosynthetic process);GO:0016757(transferase activity, transferring glycosyl groups)	00500(Starch and sucrose metabolism)	3.2e-22	1	269,	0	-21.5	-20.1	2.01	3' UTR	1	1116406	1121013	4608	2
Chr00	1119194	1119611	418	MD00G1008700	MD00G1008700	1402	MD00G1008700	PREDICTED: probable alpha,alpha-trehalose-phosphate synthase [UDP-forming] 7 [Malus domestica]	GO:0003825(alpha,alpha-trehalose-phosphate synthase (UDP-forming) activity);GO:0004805(trehalose-phosphatase activity);GO:0005634(nucleus);GO:0005829(cytosol);GO:0005992(trehalose biosynthetic process);GO:0016757(transferase activity, transferring glycosyl groups)	00500(Starch and sucrose metabolism)	2.5e-66	1	418,	0	-65.6	-63.9	2.68	Exon (MD00G1008700/MD00G1008700, exon 2 of 4)	1	1116406	1121013	4608	2
Chr00	1206003	1206389	387	MD00G1009700	MD00G1009700	654	MD00G1009700	PREDICTED: uncharacterized protein LOC103417549 isoform X3 [Malus domestica]	GO:0005634(nucleus);GO:0006351(transcription, DNA-templated);GO:0006355(regulation of transcription, DNA-templated);GO:0008327(methyl-CpG binding)	NA	1e-22	1	387,	0	-22	-20.6	3.85	Exon (MD00G1009700/MD00G1009700, exon 1 of 4)	1	1197145	1207043	9899	2
Chr00	1206568	1206984	417	MD00G1009700	MD00G1009700	59	MD00G1009700	PREDICTED: uncharacterized protein LOC103417549 isoform X3 [Malus domestica]	GO:0005634(nucleus);GO:0006351(transcription, DNA-templated);GO:0006355(regulation of transcription, DNA-templated);GO:0008327(methyl-CpG binding)	NA	2.5e-05	1	417,	0	-4.61	-3.67	2.23	Exon (MD00G1009700/MD00G1009700, exon 1 of 4)	1	1197145	1207043	9899	2
Chr00	1224317	1224612	296	MD00G1009900	MD00G1009900	0	MD00G1009900	PREDICTED: protein ROOT PRIMORDIUM DEFECTIVE 1-like [Malus domestica]	GO:0006979(response to oxidative stress);GO:0009507(chloroplast);GO:0016787(hydrolase activity)	NA	3.2e-15	1	296,	0	-14.5	-13.3	2.76	Exon (MD00G1009900/MD00G1009900, exon 1 of 1)	1	1223401	1224612	1212	2
Chr00	1234660	1234987	328	MD00G1010000	MD00G1010000	6047	MD00G1010000	PREDICTED: probable pectin methyltransferase QUA2 [Malus domestica]	GO:0005768(endosome);GO:0005774(vacuolar membrane);GO:0005802(trans-Golgi network);GO:0008757(S-adenosylmethionine-dependent methyltransferase activity);GO:0032259(methylation)	NA	1.6e-77	1	328,	0	-76.8	-75	3.27	3' UTR	1	1234482	1241034	6553	2
Chr00	1367393	1367572	180	MD00G1011100	MD00G1011100	0	MD00G1011100	PREDICTED: LOW QUALITY PROTEIN: pentatricopeptide repeat-containing protein At2g18940, chloroplastic-like [Malus domestica]	GO:0004519(endonuclease activity);GO:0005739(mitochondrion);GO:0006397(mRNA processing);GO:0008270(zinc ion binding);GO:0009507(chloroplast);GO:0016556(mRNA modification)	00500(Starch and sucrose metabolism)	8.9e-05	1	180,	0	-4.05	-3.13	16.2	Exon (MD00G1011100/MD00G1011100, exon 1 of 1)	1	1366079	1367572	1494	2
Chr00	2245645	2245855	211	MD00G1015600	MD00G1015600	1524	MD00G1015600	PREDICTED: uncharacterized protein LOC104819873 isoform X1 [Tarenaya hassleriana]	GO:0004328(formamidase activity);GO:0005773(vacuole);GO:0016811(hydrolase activity, acting on carbon-nitrogen (but not peptide) bonds, in linear amides)	01200(Carbon metabolism);00630(Glyoxylate and dicarboxylate metabolism);00910(Nitrogen metabolism);00460(Cyanoamino acid metabolism)	6.3e-29	1	211,	0	-28.2	-26.8	2.02	3' UTR	1	2245255	2247379	2125	2
Chr00	2418586	2418823	238	MD00G1016800	MD00G1016800	9834	MD00G1016800	PREDICTED: beta-glucosidase 42-like [Pyrus x bretschneideri]	GO:0008422(beta-glucosidase activity);GO:1901657(glycosyl compound metabolic process)	00500(Starch and sucrose metabolism);00460(Cyanoamino acid metabolism);00940(Phenylpropanoid biosynthesis)	1e-31	1	238,	0	-31	-29.5	1.86	3' UTR	1	2418437	2428657	10221	2
Chr00	2421504	2421832	329	MD00G1016800	MD00G1016800	6825	MD00G1016800	PREDICTED: beta-glucosidase 42-like [Pyrus x bretschneideri]	GO:0008422(beta-glucosidase activity);GO:1901657(glycosyl compound metabolic process)	00500(Starch and sucrose metabolism);00460(Cyanoamino acid metabolism);00940(Phenylpropanoid biosynthesis)	1.9e-09	3	100,35,44,	0,166,285	-8.71	-7.62	1.37	Exon (MD00G1016800/MD00G1016800, exon 9 of 13)	1	2418437	2428657	10221	2
Chr00	2494666	2494844	179	MD00G1017000	MD00G1017000	1608	MD00G1017000	PREDICTED: pentatricopeptide repeat-containing protein At3g02650, mitochondrial-like [Malus domestica]	NA	NA	1e-11	1	179,	0	-11	-9.84	2.05	3' UTR	1	2493912	2496452	2541	2
Chr00	2495053	2495321	269	MD00G1017000	MD00G1017000	1131	MD00G1017000	PREDICTED: pentatricopeptide repeat-containing protein At3g02650, mitochondrial-like [Malus domestica]	NA	NA	1e-28	1	269,	0	-28	-26.6	2.24	Exon (MD00G1017000/MD00G1017000, exon 1 of 3)	1	2493912	2496452	2541	2
Chr00	2497309	2497518	210	MD00G1017100	MD00G1017100	4564	MD00G1017100	PREDICTED: splicing factor U2AF-associated protein 2 isoform X1 [Malus domestica]	GO:0000398(mRNA splicing, via spliceosome);GO:0003723(RNA binding);GO:0005684(U2-type spliceosomal complex);GO:0005686(U2 snRNP)	03040(Spliceosome)	1e-15	1	210,	0	-15	-13.8	1.94	3' UTR	1	2497129	2502082	4954	2
Chr00	2501011	2501279	269	MD00G1017100	MD00G1017100	803	MD00G1017100	PREDICTED: splicing factor U2AF-associated protein 2 isoform X1 [Malus domestica]	GO:0000398(mRNA splicing, via spliceosome);GO:0003723(RNA binding);GO:0005684(U2-type spliceosomal complex);GO:0005686(U2 snRNP)	03040(Spliceosome)	2.7e-07	2	80,100,	0,169	-6.57	-5.56	1.37	Exon (MD00G1017100/MD00G1017100, exon 3 of 14)	1	2497129	2502082	4954	2
Chr00	2501665	2502082	418	MD00G1017100	MD00G1017100	0	MD00G1017100	PREDICTED: splicing factor U2AF-associated protein 2 isoform X1 [Malus domestica]	GO:0000398(mRNA splicing, via spliceosome);GO:0003723(RNA binding);GO:0005684(U2-type spliceosomal complex);GO:0005686(U2 snRNP)	03040(Spliceosome)	3.2e-18	2	111,100,	0,318	-17.5	-16.2	2.04	5' UTR	1	2497129	2502082	4954	2
Chr00	2504826	2505360	535	MD00G1017300	MD00G1017300	3546	MD00G1017300	PREDICTED: stearoyl-[acyl-carrier-protein] 9-desaturase, chloroplastic [Malus domestica]	GO:0002213(defense response to insect);GO:0004768(stearoyl-CoA 9-desaturase activity);GO:0006631(fatty acid metabolic process);GO:0006633(fatty acid biosynthetic process);GO:0006636(unsaturated fatty acid biosynthetic process);GO:0006952(defense response);GO:0008610(lipid biosynthetic process);GO:0009507(chloroplast);GO:0009534(chloroplast thylakoid);GO:0009536(plastid);GO:0009570(chloroplast str…	01212(Fatty acid metabolism);00061(Fatty acid biosynthesis);01040(Biosynthesis of unsaturated fatty acids)	6.3e-18	1	535,	0	-17.2	-16	1.48	3' UTR	1	2504589	2508906	4318	2
Chr00	2508550	2508758	209	MD00G1017300	MD00G1017300	148	MD00G1017300	PREDICTED: stearoyl-[acyl-carrier-protein] 9-desaturase, chloroplastic [Malus domestica]	GO:0002213(defense response to insect);GO:0004768(stearoyl-CoA 9-desaturase activity);GO:0006631(fatty acid metabolic process);GO:0006633(fatty acid biosynthetic process);GO:0006636(unsaturated fatty acid biosynthetic process);GO:0006952(defense response);GO:0008610(lipid biosynthetic process);GO:0009507(chloroplast);GO:0009534(chloroplast thylakoid);GO:0009536(plastid);GO:0009570(chloroplast str…	01212(Fatty acid metabolism);00061(Fatty acid biosynthesis);01040(Biosynthesis of unsaturated fatty acids)	7.9e-18	1	209,	0	-17.1	-15.8	1.81	5' UTR	1	2504589	2508906	4318	2
Chr00	2513607	2513696	90	MD00G1017400	MD00G1017400	6167	MD00G1017400	PREDICTED: chromatin assembly factor 1 subunit FAS1 isoform X1 [Pyrus x bretschneideri]	GO:0005634(nucleus);GO:0006334(nucleosome assembly);GO:0033186(CAF-1 complex)	NA	0.0062	1	90,	0	-2.21	-1.41	1.71	3' UTR	1	2513369	2519863	6495	2
Chr00	2516698	2517329	632	MD00G1017400	MD00G1017400	2534	MD00G1017400	PREDICTED: chromatin assembly factor 1 subunit FAS1 isoform X1 [Pyrus x bretschneideri]	GO:0005634(nucleus);GO:0006334(nucleosome assembly);GO:0033186(CAF-1 complex)	NA	1e-140	3	208,124,145,	0,275,487	-140	-138	8.15	Exon (MD00G1017400/MD00G1017400, exon 3 of 12)	1	2513369	2519863	6495	2
Chr00	3143922	3144012	91	MD00G1018600	MD00G1018600	2558	MD00G1018600	PREDICTED: 14-3-3-like protein 16R [Pyrus x bretschneideri]	GO:0005737(cytoplasm);GO:0005773(vacuole);GO:0005774(vacuolar membrane);GO:0005794(Golgi apparatus);GO:0005829(cytosol);GO:0005886(plasma membrane);GO:0009742(brassinosteroid mediated signaling pathway);GO:0019904(protein domain specific binding);GO:0045309(protein phosphorylated amino acid binding)	NA	1.4e-05	1	91,	0	-4.85	-3.9	1.29	3' UTR	1	3143713	3146570	2858	2
Chr00	3293974	3294120	147	MD00G1018900	MD00G1018900	2466	MD00G1018900	PREDICTED: 60S ribosomal protein L13a-4 [Malus domestica]	GO:0003729(mRNA binding);GO:0003735(structural constituent of ribosome);GO:0006412(translation);GO:0022625(cytosolic large ribosomal subunit)	03010(Ribosome)	1e-15	1	147,	0	-15	-13.8	1.45	3' UTR	1	3293828	3296586	2759	2
Chr00	3728860	3729087	228	MD00G1020600	MD00G1020600	2542	MD00G1020600	PREDICTED: B3 domain-containing protein LOC_Os12g40080-like isoform X1 [Malus domestica]	GO:0003677(DNA binding);GO:0003700(transcription factor activity, sequence-specific DNA binding);GO:0005634(nucleus);GO:0006351(transcription, DNA-templated);GO:0006355(regulation of transcription, DNA-templated)	NA	0.0074	2	115,5,	0,223	-2.13	-1.33	1.64	3' UTR	1	3728563	3731629	3067	2
Chr00	3730366	3730544	179	MD00G1020600	MD00G1020600	1085	MD00G1020600	PREDICTED: B3 domain-containing protein LOC_Os12g40080-like isoform X1 [Malus domestica]	GO:0003677(DNA binding);GO:0003700(transcription factor activity, sequence-specific DNA binding);GO:0005634(nucleus);GO:0006351(transcription, DNA-templated);GO:0006355(regulation of transcription, DNA-templated)	NA	1.7e-06	1	179,	0	-5.78	-4.79	1.82	Exon (MD00G1020600/MD00G1020600, exon 4 of 8)	1	3728563	3731629	3067	2
Chr00	3802557	3802646	90	MD00G1022100	MD00G1022100	1958	MD00G1022100	PREDICTED: B3 domain-containing protein LOC_Os12g40080-like [Malus domestica]	GO:0003677(DNA binding);GO:0003700(transcription factor activity, sequence-specific DNA binding);GO:0005634(nucleus);GO:0006351(transcription, DNA-templated);GO:0006355(regulation of transcription, DNA-templated)	NA	0.013	1	90,	0	-1.89	-1.12	1.96	Exon (MD00G1022100/MD00G1022100, exon 5 of 5)	1	3802289	3804604	2316	2
Chr00	3831983	3832131	149	MD00G1022400	MD00G1022400	89	MD00G1022400	PREDICTED: RHOMBOID-like protein 5 [Malus domestica]	GO:0004252(serine-type endopeptidase activity);GO:0016485(protein processing)	NA	0.0026	1	149,	0	-2.59	-1.76	2.35	5' UTR	1	3829798	3832220	2423	2
Chr00	3860384	3861013	630	MD00G1022900	MD00G1022900	5849	MD00G1022900	PREDICTED: DEAD-box ATP-dependent RNA helicase 56-like [Pyrus x bretschneideri]	GO:0000398(mRNA splicing, via spliceosome);GO:0004004(ATP-dependent RNA helicase activity);GO:0005681(spliceosomal complex);GO:0006406(mRNA export from nucleus);GO:0006974(cellular response to DNA damage stimulus);GO:0010468(regulation of gene expression);GO:0010501(RNA secondary structure unwinding)	03040(Spliceosome);03013(RNA transport);03015(mRNA surveillance pathway)	2.5e-11	3	205,64,1,	0,440,629	-10.6	-9.48	2.22	3' UTR	1	3860265	3866862	6598	2
Chr00	3914912	3917036	2125	MD00G1023400	MD00G1023400	59	MD00G1023400	predicted protein [Malus domestica]	NA	00970(Aminoacyl-tRNA biosynthesis)	1e-17	3	47,188,31,	0,648,2094	-17	-15.7	5.64	Exon (MD00G1023400/MD00G1023400, exon 1 of 4)	1	3913695	3917095	3401	2
Chr00	4046820	4047029	210	MD00G1024800	MD00G1024800	14024	MD00G1024800	PREDICTED: protein ROOT HAIR DEFECTIVE 3 homolog 2-like [Pyrus x bretschneideri]	GO:0003924(GTPase activity);GO:0005525(GTP binding);GO:0005634(nucleus);GO:0005783(endoplasmic reticulum);GO:0005789(endoplasmic reticulum membrane);GO:0016021(integral component of membrane)	NA	4e-34	1	210,	0	-33.4	-31.9	2.6	3' UTR	1	4046820	4061053	14234	2
Chr00	4322761	4323212	452	MD00G1025200	MD00G1025200	9974	MD00G1025200	PREDICTED: 4-alpha-glucanotransferase DPE2 [Pyrus x bretschneideri]	GO:0000023(maltose metabolic process);GO:0000025(maltose catabolic process);GO:0004134(4-alpha-glucanotransferase activity);GO:0005829(cytosol);GO:0005976(polysaccharide metabolic process);GO:0005983(starch catabolic process);GO:0009507(chloroplast);GO:0010297(heteropolysaccharide binding);GO:2001070(starch binding)	00500(Starch and sucrose metabolism)	1e-24	2	281,19,	0,433	-24	-22.6	1.9	3' UTR	1	4322761	4333186	10426	2
Chr00	4439347	4441055	1709	MD00G1025500	MD00G1025500	2790	MD00G1025500	PREDICTED: transcription elongation factor SPT6 [Pyrus x bretschneideri]	GO:0003677(DNA binding);GO:0003746(translation elongation factor activity);GO:0005634(nucleus);GO:0005829(cytosol);GO:0006139(nucleobase-containing compound metabolic process);GO:0006333(chromatin assembly or disassembly);GO:0006352(DNA-templated transcription, initiation);GO:0006357(regulation of transcription from RNA polymerase II promoter);GO:0006414(translational elongation);GO:0009506(plasm…	NA	1e-219	2	705,102,	0,1607	-219	-216	5.83	3' UTR	1	4439287	4443845	4559	2
Chr00	4442959	4443019	61	MD00G1025500	MD00G1025500	826	MD00G1025500	PREDICTED: transcription elongation factor SPT6 [Pyrus x bretschneideri]	GO:0003677(DNA binding);GO:0003746(translation elongation factor activity);GO:0005634(nucleus);GO:0005829(cytosol);GO:0006139(nucleobase-containing compound metabolic process);GO:0006333(chromatin assembly or disassembly);GO:0006352(DNA-templated transcription, initiation);GO:0006357(regulation of transcription from RNA polymerase II promoter);GO:0006414(translational elongation);GO:0009506(plasm…	NA	2.5e-10	1	61,	0	-9.6	-8.5	1.37	Exon (MD00G1025500/MD00G1025500, exon 2 of 5)	1	4439287	4443845	4559	2
Chr00	4443079	4443139	61	MD00G1025500	MD00G1025500	706	MD00G1025500	PREDICTED: transcription elongation factor SPT6 [Pyrus x bretschneideri]	GO:0003677(DNA binding);GO:0003746(translation elongation factor activity);GO:0005634(nucleus);GO:0005829(cytosol);GO:0006139(nucleobase-containing compound metabolic process);GO:0006333(chromatin assembly or disassembly);GO:0006352(DNA-templated transcription, initiation);GO:0006357(regulation of transcription from RNA polymerase II promoter);GO:0006414(translational elongation);GO:0009506(plasm…	NA	2.5e-08	1	61,	0	-7.6	-6.55	1.34	Exon (MD00G1025500/MD00G1025500, exon 2 of 5)	1	4439287	4443845	4559	2
Chr00	4485767	4485944	178	MD00G1026300	MD00G1026300	89	MD00G1026300	PREDICTED: uncharacterized protein LOC108173238 [Malus domestica]	NA	NA	0.00095	1	178,	0	-3.02	-2.16	5.71	5' UTR	1	4484770	4486033	1264	2
Chr00	4487036	4487125	90	MD00G1026400	MD00G1026400	208	MD00G1026400	PREDICTED: uncharacterized protein LOC103414243 [Malus domestica]	NA	NA	0.028	1	90,	0	-1.55	-0.793	7.22	Exon (MD00G1026400/MD00G1026400, exon 1 of 2)	1	4486035	4487333	1299	2
Chr00	4733456	4733785	330	MD00G1028800	MD00G1028800	3496	MD00G1028800	PREDICTED: replication factor C subunit 3 [Malus domestica]	GO:0003689(DNA clamp loader activity);GO:0005663(DNA replication factor C complex);GO:0006261(DNA-dependent DNA replication)	03030(DNA replication);03420(Nucleotide excision repair);03430(Mismatch repair)	2.5e-22	1	330,	0	-21.6	-20.3	3.54	3' UTR	1	4732978	4737281	4304	2
Chr00	4733845	4734482	638	MD00G1028800	MD00G1028800	2799	MD00G1028800	PREDICTED: replication factor C subunit 3 [Malus domestica]	GO:0003689(DNA clamp loader activity);GO:0005663(DNA replication factor C complex);GO:0006261(DNA-dependent DNA replication)	03030(DNA replication);03420(Nucleotide excision repair);03430(Mismatch repair)	1.3e-28	2	323,6,	0,632	-27.9	-26.5	2.48	3' UTR	1	4732978	4737281	4304	2
Chr00	4760939	4761117	179	MD00G1029100	MD00G1029100	6043	MD00G1029100	PREDICTED: aldehyde dehydrogenase family 3 member H1-like isoform X2 [Malus domestica]	GO:0004028(3-chloroallyl aldehyde dehydrogenase activity);GO:0004029(aldehyde dehydrogenase (NAD) activity)	00010(Glycolysis / Gluconeogenesis);00040(Pentose and glucuronate interconversions);00053(Ascorbate and aldarate metabolism);00620(Pyruvate metabolism);00071(Fatty acid degradation);00561(Glycerolipid metabolism);00280(Valine, leucine and isoleucine degradation);00310(Lysine degradation);00330(Arginine and proline metabolism);00340(Histidine metabolism);00380(Tryptophan metabolism);00410(beta-Ala…	3.2e-17	1	179,	0	-16.5	-15.2	1.76	3' UTR	1	4760820	4767160	6341	2
Chr00	4768807	4768976	170	MD00G1029200	MD00G1029200	85	MD00G1029200	PREDICTED: aldehyde dehydrogenase family 3 member H1-like [Malus domestica]	GO:0004028(3-chloroallyl aldehyde dehydrogenase activity);GO:0004029(aldehyde dehydrogenase (NAD) activity)	00010(Glycolysis / Gluconeogenesis);00040(Pentose and glucuronate interconversions);00053(Ascorbate and aldarate metabolism);00620(Pyruvate metabolism);00071(Fatty acid degradation);00561(Glycerolipid metabolism);00280(Valine, leucine and isoleucine degradation);00310(Lysine degradation);00330(Arginine and proline metabolism);00340(Histidine metabolism);00380(Tryptophan metabolism);00410(beta-Ala…	1.1e-06	1	170,	0	-5.94	-4.94	3.55	Exon (MD00G1029200/MD00G1029200, exon 1 of 1)	1	4768807	4769061	255	2
Chr00	4846134	4846253	120	MD00G1029900	MD00G1029900	60	MD00G1029900	NA	NA	NA	0.013	1	120,	0	-1.87	-1.09	1.76	Exon (MD00G1029900/MD00G1029900, exon 1 of 4)	1	4844068	4846313	2246	2
Chr00	4913415	4913624	210	MD00G1030400	MD00G1030400	119	MD00G1030400	PREDICTED: pentatricopeptide repeat-containing protein At1g77405-like [Malus domestica]	GO:0005739(mitochondrion);GO:0008150(biological_process)	NA	0.00014	1	210,	0	-3.85	-2.94	2.12	5' UTR	1	4910906	4913743	2838	2
Chr00	4950198	4950288	91	MD00G1030600	MD00G1030600	2503	MD00G1030600	PREDICTED: chloride channel protein CLC-c-like [Malus domestica]	GO:0005247(voltage-gated chloride channel activity);GO:0005253(anion channel activity);GO:0005622(intracellular);GO:0005774(vacuolar membrane);GO:0006821(chloride transport);GO:0009705(plant-type vacuole membrane);GO:0034707(chloride channel complex)	NA	0.0063	1	91,	0	-2.2	-1.4	1.52	Exon (MD00G1030600/MD00G1030600, exon 6 of 7)	1	4948430	4952791	4362	2
Chr00	5201434	5201937	504	MD00G1031200	MD00G1031200	3885	MD00G1031200	PREDICTED: inositol-tetrakisphosphate 1-kinase 3 isoform X1 [Pyrus x bretschneideri]	GO:0000287(magnesium ion binding);GO:0003824(catalytic activity);GO:0005524(ATP binding);GO:0005622(intracellular);GO:0005634(nucleus);GO:0005737(cytoplasm);GO:0009611(response to wounding);GO:0016310(phosphorylation);GO:0032957(inositol trisphosphate metabolic process);GO:0047325(inositol tetrakisphosphate 1-kinase activity);GO:0052725(inositol-1,3,4-trisphosphate 6-kinase activity);GO:0052726(i…	00562(Inositol phosphate metabolism);04070(Phosphatidylinositol signaling system)	1e-19	1	504,	0	-19	-17.7	2.2	3' UTR	1	5201286	5205822	4537	2
Chr00	5420621	5421159	539	MD00G1031600	MD00G1031600	4952	MD00G1031600	PREDICTED: squamosa promoter-binding-like protein 14 [Malus domestica]	GO:0003677(DNA binding);GO:0003700(transcription factor activity, sequence-specific DNA binding);GO:0005634(nucleus);GO:0005737(cytoplasm);GO:0005886(plasma membrane);GO:0006351(transcription, DNA-templated);GO:0006355(regulation of transcription, DNA-templated);GO:0042742(defense response to bacterium);GO:0045893(positive regulation of transcription, DNA-templated);GO:0046872(metal ion binding)	NA	3.5e-08	1	539,	0	-7.45	-6.41	1.54	3' UTR	1	5420024	5426111	6088	2
Chr00	5423941	5424031	91	MD00G1031600	MD00G1031600	2080	MD00G1031600	PREDICTED: squamosa promoter-binding-like protein 14 [Malus domestica]	GO:0003677(DNA binding);GO:0003700(transcription factor activity, sequence-specific DNA binding);GO:0005634(nucleus);GO:0005737(cytoplasm);GO:0005886(plasma membrane);GO:0006351(transcription, DNA-templated);GO:0006355(regulation of transcription, DNA-templated);GO:0042742(defense response to bacterium);GO:0045893(positive regulation of transcription, DNA-templated);GO:0046872(metal ion binding)	NA	0.00058	1	91,	0	-3.24	-2.37	1.37	Exon (MD00G1031600/MD00G1031600, exon 4 of 11)	1	5420024	5426111	6088	2
Chr00	5424359	5425181	823	MD00G1031600	MD00G1031600	930	MD00G1031600	PREDICTED: squamosa promoter-binding-like protein 14 [Malus domestica]	GO:0003677(DNA binding);GO:0003700(transcription factor activity, sequence-specific DNA binding);GO:0005634(nucleus);GO:0005737(cytoplasm);GO:0005886(plasma membrane);GO:0006351(transcription, DNA-templated);GO:0006355(regulation of transcription, DNA-templated);GO:0042742(defense response to bacterium);GO:0045893(positive regulation of transcription, DNA-templated);GO:0046872(metal ion binding)	NA	2e-41	3	33,194,402,	0,111,421	-40.7	-39.1	3.39	Exon (MD00G1031600/MD00G1031600, exon 2 of 11)	1	5420024	5426111	6088	2
Chr00	5522810	5523110	301	MD00G1031700	MD00G1031700	7295	MD00G1031700	PREDICTED: LOW QUALITY PROTEIN: serrate RNA effector molecule [Pyrus x bretschneideri]	GO:0003677(DNA binding);GO:0003700(transcription factor activity, sequence-specific DNA binding);GO:0005515(protein binding);GO:0005634(nucleus);GO:0005730(nucleolus);GO:0005829(cytosol);GO:0006355(regulation of transcription, DNA-templated);GO:0006397(mRNA processing);GO:0008380(RNA splicing);GO:0009507(chloroplast);GO:0010267(production of ta-siRNAs involved in RNA interference);GO:0010445(nucl…	NA	4e-63	1	301,	0	-62.4	-60.7	5.64	3' UTR	1	5522631	5530405	7775	2
Chr00	5524020	5524080	61	MD00G1031700	MD00G1031700	6325	MD00G1031700	PREDICTED: LOW QUALITY PROTEIN: serrate RNA effector molecule [Pyrus x bretschneideri]	GO:0003677(DNA binding);GO:0003700(transcription factor activity, sequence-specific DNA binding);GO:0005515(protein binding);GO:0005634(nucleus);GO:0005730(nucleolus);GO:0005829(cytosol);GO:0006355(regulation of transcription, DNA-templated);GO:0006397(mRNA processing);GO:0008380(RNA splicing);GO:0009507(chloroplast);GO:0010267(production of ta-siRNAs involved in RNA interference);GO:0010445(nucl…	NA	0.0017	1	61,	0	-2.77	-1.93	1.17	Exon (MD00G1031700/MD00G1031700, exon 10 of 12)	1	5522631	5530405	7775	2
Chr00	5525362	5525542	181	MD00G1031700	MD00G1031700	4863	MD00G1031700	PREDICTED: LOW QUALITY PROTEIN: serrate RNA effector molecule [Pyrus x bretschneideri]	GO:0003677(DNA binding);GO:0003700(transcription factor activity, sequence-specific DNA binding);GO:0005515(protein binding);GO:0005634(nucleus);GO:0005730(nucleolus);GO:0005829(cytosol);GO:0006355(regulation of transcription, DNA-templated);GO:0006397(mRNA processing);GO:0008380(RNA splicing);GO:0009507(chloroplast);GO:0010267(production of ta-siRNAs involved in RNA interference);GO:0010445(nucl…	NA	3.2e-28	1	181,	0	-27.5	-26.1	1.72	Exon (MD00G1031700/MD00G1031700, exon 8 of 12)	1	5522631	5530405	7775	2
Chr00	5525811	5525931	121	MD00G1031700	MD00G1031700	4474	MD00G1031700	PREDICTED: LOW QUALITY PROTEIN: serrate RNA effector molecule [Pyrus x bretschneideri]	GO:0003677(DNA binding);GO:0003700(transcription factor activity, sequence-specific DNA binding);GO:0005515(protein binding);GO:0005634(nucleus);GO:0005730(nucleolus);GO:0005829(cytosol);GO:0006355(regulation of transcription, DNA-templated);GO:0006397(mRNA processing);GO:0008380(RNA splicing);GO:0009507(chloroplast);GO:0010267(production of ta-siRNAs involved in RNA interference);GO:0010445(nucl…	NA	0.00048	1	121,	0	-3.32	-2.45	1.22	Exon (MD00G1031700/MD00G1031700, exon 8 of 12)	1	5522631	5530405	7775	2
Chr00	5529926	5530226	301	MD00G1031700	MD00G1031700	179	MD00G1031700	PREDICTED: LOW QUALITY PROTEIN: serrate RNA effector molecule [Pyrus x bretschneideri]	GO:0003677(DNA binding);GO:0003700(transcription factor activity, sequence-specific DNA binding);GO:0005515(protein binding);GO:0005634(nucleus);GO:0005730(nucleolus);GO:0005829(cytosol);GO:0006355(regulation of transcription, DNA-templated);GO:0006397(mRNA processing);GO:0008380(RNA splicing);GO:0009507(chloroplast);GO:0010267(production of ta-siRNAs involved in RNA interference);GO:0010445(nucl…	NA	5e-16	1	301,	0	-15.3	-14	1.68	Exon (MD00G1031700/MD00G1031700, exon 1 of 12)	1	5522631	5530405	7775	2
Chr00	5571268	5571477	210	MD00G1031900	MD00G1031900	3077	MD00G1031900	PREDICTED: F-box/WD-40 repeat-containing protein At5g21040-like [Malus domestica]	GO:0003674(molecular_function);GO:0005737(cytoplasm);GO:0016036(cellular response to phosphate starvation);GO:0019005(SCF ubiquitin ligase complex)	04120(Ubiquitin mediated proteolysis)	0.00066	1	210,	0	-3.18	-2.31	3.07	3' UTR	1	5571268	5574554	3287	2
Chr00	5571925	5572254	330	MD00G1031900	MD00G1031900	2300	MD00G1031900	PREDICTED: F-box/WD-40 repeat-containing protein At5g21040-like [Malus domestica]	GO:0003674(molecular_function);GO:0005737(cytoplasm);GO:0016036(cellular response to phosphate starvation);GO:0019005(SCF ubiquitin ligase complex)	04120(Ubiquitin mediated proteolysis)	4e-13	1	330,	0	-12.4	-11.2	2.22	3' UTR	1	5571268	5574554	3287	2
Chr00	5682967	5683147	181	MD00G1032500	MD00G1032500	60	MD00G1032500	PREDICTED: LOW QUALITY PROTEIN: alpha-L-fucosidase 1-like [Malus domestica]	GO:0005773(vacuole)	00511(Other glycan degradation)	1.4e-06	1	181,	0	-5.84	-4.85	2.01	5' UTR	1	5679204	5683207	4004	2
Chr00	5791059	5791266	208	MD00G1033500	MD00G1033500	1802	MD00G1033500	PREDICTED: uncharacterized protein LOC103928613 isoform X2 [Pyrus x bretschneideri]	GO:0008097(5S rRNA binding)	NA	7.4e-07	1	208,	0	-6.13	-5.13	2.17	Exon (MD00G1033500/MD00G1033500, exon 3 of 4)	1	5789826	5793068	3243	2
Chr00	6024545	6024665	121	MD00G1034500	MD00G1034500	3155	MD00G1034500	PREDICTED: uncharacterized protein LOC103454832 [Malus domestica]	GO:0005739(mitochondrion);GO:0005773(vacuole);GO:0008150(biological_process);GO:0008289(lipid binding);GO:0016021(integral component of membrane)	NA	3.2e-15	1	121,	0	-14.5	-13.3	1.33	3' UTR	1	6024365	6027820	3456	2
Chr00	6026338	6026752	415	MD00G1034500	MD00G1034500	1068	MD00G1034500	PREDICTED: uncharacterized protein LOC103454832 [Malus domestica]	GO:0005739(mitochondrion);GO:0005773(vacuole);GO:0008150(biological_process);GO:0008289(lipid binding);GO:0016021(integral component of membrane)	NA	5e-48	2	112,159,	0,256	-47.3	-45.6	1.64	Exon (MD00G1034500/MD00G1034500, exon 2 of 6)	1	6024365	6027820	3456	2
Chr00	6585983	6586102	120	MD00G1037100	MD00G1037100	208	MD00G1037100	PREDICTED: phospho-2-dehydro-3-deoxyheptonate aldolase 2, chloroplastic-like [Malus domestica]	GO:0003849(3-deoxy-7-phosphoheptulonate synthase activity);GO:0009073(aromatic amino acid family biosynthetic process);GO:0009507(chloroplast);GO:0009536(plastid);GO:0016020(membrane)	01230(Biosynthesis of amino acids);00400(Phenylalanine, tyrosine and tryptophan biosynthesis)	4e-87	1	120,	0	-86.4	-84.5	2.19	Exon (MD00G1037100/MD00G1037100, exon 1 of 5)	1	6582906	6586310	3405	2
Chr00	6672666	6673411	746	MD00G1038200	MD00G1038200	1271	MD00G1038200	PREDICTED: uncharacterized protein LOC103954112 [Pyrus x bretschneideri]	GO:0000166(nucleotide binding);GO:0005737(cytoplasm);GO:0005834(heterotrimeric G-protein complex);GO:0008150(biological_process)	00565(Ether lipid metabolism)	1.6e-53	1	746,	0	-52.8	-51.2	11.8	Exon (MD00G1038200/MD00G1038200, exon 2 of 2)	1	6672666	6674682	2017	2
Chr00	6706476	6706625	150	MD00G1038400	MD00G1038400	1314	MD00G1038400	PREDICTED: allene oxide synthase 1, chloroplastic-like [Malus domestica]	GO:0004497(monooxygenase activity);GO:0006952(defense response);GO:0009535(chloroplast thylakoid membrane);GO:0009695(jasmonic acid biosynthetic process);GO:0009941(chloroplast envelope);GO:0016125(sterol metabolic process)	00592(alpha-Linolenic acid metabolism)	0.00029	1	150,	0	-3.54	-2.65	1.82	Exon (MD00G1038400/MD00G1038400, exon 1 of 1)	1	6706267	6707939	1673	2
Chr00	6707640	6707939	300	MD00G1038400	MD00G1038400	0	MD00G1038400	PREDICTED: allene oxide synthase 1, chloroplastic-like [Malus domestica]	GO:0004497(monooxygenase activity);GO:0006952(defense response);GO:0009535(chloroplast thylakoid membrane);GO:0009695(jasmonic acid biosynthetic process);GO:0009941(chloroplast envelope);GO:0016125(sterol metabolic process)	00592(alpha-Linolenic acid metabolism)	6.3e-38	1	300,	0	-37.2	-35.7	3.92	5' UTR	1	6706267	6707939	1673	2
Chr00	6737778	6738017	240	MD00G1038900	MD00G1038900	8584	MD00G1038900	PREDICTED: exocyst complex component SEC3A [Malus domestica]	GO:0000145(exocyst);GO:0005546(phosphatidylinositol-4,5-bisphosphate binding);GO:0005886(plasma membrane);GO:0006887(exocytosis);GO:0006893(Golgi to plasma membrane transport);GO:0017049(GTP-Rho binding);GO:0051601(exocyst localization)	NA	7.9e-20	1	240,	0	-19.1	-17.8	2.17	3' UTR	1	6737389	6746601	9213	2
Chr00	6742932	6744283	1352	MD00G1038900	MD00G1038900	2318	MD00G1038900	PREDICTED: exocyst complex component SEC3A [Malus domestica]	GO:0000145(exocyst);GO:0005546(phosphatidylinositol-4,5-bisphosphate binding);GO:0005886(plasma membrane);GO:0006887(exocytosis);GO:0006893(Golgi to plasma membrane transport);GO:0017049(GTP-Rho binding);GO:0051601(exocyst localization)	NA	2.5e-45	3	98,118,84,	0,609,1268	-44.6	-43	2.54	Exon (MD00G1038900/MD00G1038900, exon 6 of 25)	1	6737389	6746601	9213	2
Chr00	6746332	6746451	120	MD00G1038900	MD00G1038900	150	MD00G1038900	PREDICTED: exocyst complex component SEC3A [Malus domestica]	GO:0000145(exocyst);GO:0005546(phosphatidylinositol-4,5-bisphosphate binding);GO:0005886(plasma membrane);GO:0006887(exocytosis);GO:0006893(Golgi to plasma membrane transport);GO:0017049(GTP-Rho binding);GO:0051601(exocyst localization)	NA	0.00025	1	120,	0	-3.6	-2.71	1.6	Exon (MD00G1038900/MD00G1038900, exon 1 of 25)	1	6737389	6746601	9213	2
Chr00	6770958	6771165	208	MD00G1039500	MD00G1039500	2116	MD00G1039500	PREDICTED: F-box/FBD/LRR-repeat protein At1g13570-like [Malus domestica]	GO:0003674(molecular_function);GO:0005634(nucleus);GO:0008150(biological_process)	NA	6.8e-09	1	208,	0	-8.17	-7.1	2.2	3' UTR	1	6770869	6773281	2413	2
Chr00	6824713	6825037	325	MD00G1040000	MD00G1040000	1896	MD00G1040000	PREDICTED: fructose-bisphosphate aldolase 1, chloroplastic [Malus domestica]	GO:0004332(fructose-bisphosphate aldolase activity);GO:0006096(glycolytic process);GO:0006098(pentose-phosphate shunt);GO:0009507(chloroplast);GO:0009570(chloroplast stroma);GO:0009579(thylakoid);GO:0009737(response to abscisic acid);GO:0009941(chloroplast envelope);GO:0010287(plastoglobule);GO:0016020(membrane);GO:0046686(response to cadmium ion);GO:0048046(apoplast)	01200(Carbon metabolism);01230(Biosynthesis of amino acids);00010(Glycolysis / Gluconeogenesis);00030(Pentose phosphate pathway);00051(Fructose and mannose metabolism);00710(Carbon fixation in photosynthetic organisms)	0	1	325,	0	-1720	-Inf	1.94	3' UTR	1	6824625	6826933	2309	2
Chr00	6826235	6826668	434	MD00G1040000	MD00G1040000	265	MD00G1040000	PREDICTED: fructose-bisphosphate aldolase 1, chloroplastic [Malus domestica]	GO:0004332(fructose-bisphosphate aldolase activity);GO:0006096(glycolytic process);GO:0006098(pentose-phosphate shunt);GO:0009507(chloroplast);GO:0009570(chloroplast stroma);GO:0009579(thylakoid);GO:0009737(response to abscisic acid);GO:0009941(chloroplast envelope);GO:0010287(plastoglobule);GO:0016020(membrane);GO:0046686(response to cadmium ion);GO:0048046(apoplast)	01200(Carbon metabolism);01230(Biosynthesis of amino acids);00010(Glycolysis / Gluconeogenesis);00030(Pentose phosphate pathway);00051(Fructose and mannose metabolism);00710(Carbon fixation in photosynthetic organisms)	1e-219	2	117,2,	0,432	-219	-217	1.28	Exon (MD00G1040000/MD00G1040000, exon 1 of 6)	1	6824625	6826933	2309	2
Chr00	6980737	6980885	149	MD00G1040900	MD00G1040900	1029	MD00G1040900	PREDICTED: inositol-3-phosphate synthase-like [Pyrus x bretschneideri]	GO:0004512(inositol-3-phosphate synthase activity);GO:0005737(cytoplasm);GO:0006021(inositol biosynthetic process);GO:0008654(phospholipid biosynthetic process);GO:0009793(embryo development ending in seed dormancy)	00562(Inositol phosphate metabolism)	2e-33	1	149,	0	-32.7	-31.2	1.21	Exon (MD00G1040900/MD00G1040900, exon 4 of 8)	1	6979057	6981914	2858	2
Chr00	7273134	7273373	240	MD00G1041100	MD00G1041100	2760	MD00G1041100	PREDICTED: transcription termination factor MTEF18, mitochondrial [Pyrus x bretschneideri]	GO:0003690(double-stranded DNA binding);GO:0005739(mitochondrion);GO:0006355(regulation of transcription, DNA-templated)	NA	0.00048	1	240,	0	-3.32	-2.44	2.71	3' UTR	1	7272925	7276133	3209	2
Chr00	7346682	7352897	6216	MD00G1041400	MD00G1041400	118	MD00G1041400	PREDICTED: uncharacterized protein LOC103426877 [Malus domestica]	GO:0006364(rRNA processing);GO:0030687(preribosome, large subunit precursor)	NA	1e-145	2	7,526,	0,5690	-145	-143	4.17	3' UTR	1	7346387	7353015	6629	2
Chr00	7806291	7806471	181	MD00G1043300	MD00G1043300	3172	MD00G1043300	PREDICTED: scarecrow-like protein 27 [Malus domestica]	GO:0003700(transcription factor activity, sequence-specific DNA binding);GO:0005634(nucleus);GO:0006355(regulation of transcription, DNA-templated);GO:0030154(cell differentiation);GO:0043565(sequence-specific DNA binding)	04075(Plant hormone signal transduction)	0.00015	1	181,	0	-3.82	-2.92	1.63	3' UTR	1	7806171	7809643	3473	2
Chr00	7809224	7809553	330	MD00G1043300	MD00G1043300	90	MD00G1043300	PREDICTED: scarecrow-like protein 27 [Malus domestica]	GO:0003700(transcription factor activity, sequence-specific DNA binding);GO:0005634(nucleus);GO:0006355(regulation of transcription, DNA-templated);GO:0030154(cell differentiation);GO:0043565(sequence-specific DNA binding)	04075(Plant hormone signal transduction)	2.5e-30	1	330,	0	-29.6	-28.1	2.37	5' UTR	1	7806171	7809643	3473	2
Chr00	7938346	7938615	270	MD00G1043700	MD00G1043700	7155	MD00G1043700	PREDICTED: vesicle-associated protein 1-1-like [Pyrus x bretschneideri]	GO:0005198(structural molecule activity);GO:0005515(protein binding);GO:0005622(intracellular);GO:0005623(cell);GO:0005634(nucleus);GO:0005783(endoplasmic reticulum);GO:0005789(endoplasmic reticulum membrane);GO:0005829(cytosol);GO:0005886(plasma membrane);GO:0006605(protein targeting);GO:0016021(integral component of membrane)	NA	6.3e-24	1	270,	0	-23.2	-21.8	3.12	3' UTR	1	7938197	7945770	7574	2
Chr00	8162245	8163303	1059	MD00G1044500	MD00G1044500	176	MD00G1044500	PREDICTED: cyclin-dependent kinase inhibitor 6-like [Malus domestica]	NA	NA	0	4	140,165,56,228,	0,252,652,831	-488	-Inf	5	3' UTR	1	8161951	8163479	1529	2
Chr00	8300223	8300919	697	MD00G1045300	MD00G1045300	2506	MD00G1045300	PREDICTED: LOW QUALITY PROTEIN: protein SRC2 homolog [Malus domestica]	GO:0005509(calcium ion binding);GO:0005544(calcium-dependent phospholipid binding);GO:0005886(plasma membrane)	04144(Endocytosis)	8.3e-09	2	427,169,	0,528	-8.08	-7.02	2.04	3' UTR	1	8300193	8303425	3233	2
Chr00	8764391	8765068	678	MD00G1047100	MD00G1047100	2309	MD00G1047100	PREDICTED: threonine--tRNA ligase, chloroplastic/mitochondrial 2 [Pyrus x bretschneideri]	GO:0003723(RNA binding);GO:0004829(threonine-tRNA ligase activity);GO:0005739(mitochondrion);GO:0006435(threonyl-tRNA aminoacylation);GO:0009570(chloroplast stroma)	00970(Aminoacyl-tRNA biosynthesis)	1.3e-25	2	175,92,	0,586	-24.9	-23.5	2.77	3' UTR	1	8764391	8767377	2987	2
Chr00	9127226	9127461	236	MD00G1048800	MD00G1048800	0	MD00G1048800	PREDICTED: LOW QUALITY PROTEIN: L-galactono-1,4-lactone dehydrogenase, mitochondrial-like [Malus domestica]	GO:0003885(D-arabinono-1,4-lactone oxidase activity);GO:0005739(mitochondrion);GO:0009536(plastid);GO:0016021(integral component of membrane);GO:0016633(galactonolactone dehydrogenase activity);GO:0019853(L-ascorbic acid biosynthetic process);GO:0031966(mitochondrial membrane);GO:0050660(flavin adenine dinucleotide binding);GO:0055114(oxidation-reduction process);GO:0080049(L-gulono-1,4-lactone d…	00053(Ascorbate and aldarate metabolism)	0.0014	1	236,	0	-2.85	-2	2.02	Exon (MD00G1048800/MD00G1048800, exon 1 of 4)	1	9125401	9127461	2061	2
Chr00	9158287	9158553	267	MD00G1048900	MD00G1048900	3293	MD00G1048900	PREDICTED: LOW QUALITY PROTEIN: ganglioside-induced differentiation-associated-protein 2 [Pyrus x bretschneideri]	GO:0003674(molecular_function);GO:0005737(cytoplasm);GO:0008150(biological_process)	NA	1.1e-07	1	267,	0	-6.96	-5.93	2.16	3' UTR	1	9157991	9161846	3856	2
Chr00	9479188	9479488	301	MD00G1050100	MD00G1050100	6712	MD00G1050100	PREDICTED: E3 ubiquitin-protein ligase MBR2-like [Malus domestica]	GO:0043161(proteasome-mediated ubiquitin-dependent protein catabolic process);GO:0061630(ubiquitin protein ligase activity)	03013(RNA transport)	3.2e-59	1	301,	0	-58.5	-56.8	2.68	3' UTR	1	9478919	9486200	7282	2
Chr00	9683810	9684020	211	MD00G1051400	MD00G1051400	3509	MD00G1051400	PREDICTED: FRIGIDA-like protein 1 [Malus domestica]	GO:0005515(protein binding);GO:0005634(nucleus);GO:0009908(flower development);GO:0030154(cell differentiation)	NA	2.8e-06	1	211,	0	-5.55	-4.58	1.84	3' UTR	1	9683720	9687529	3810	2
Chr00	9684739	9684952	214	MD00G1051400	MD00G1051400	2577	MD00G1051400	PREDICTED: FRIGIDA-like protein 1 [Malus domestica]	GO:0005515(protein binding);GO:0005634(nucleus);GO:0009908(flower development);GO:0030154(cell differentiation)	NA	0.00093	2	94,27,	0,187	-3.03	-2.17	1.33	Exon (MD00G1051400/MD00G1051400, exon 2 of 3)	1	9683720	9687529	3810	2
Chr00	9688711	9689709	999	MD00G1051500	MD00G1051500	2099	MD00G1051500	PREDICTED: superoxide dismutase [Cu-Zn] [Malus domestica]	GO:0004784(superoxide dismutase activity);GO:0005507(copper ion binding);GO:0005737(cytoplasm);GO:0008270(zinc ion binding);GO:0019430(removal of superoxide radicals)	04146(Peroxisome)	3.2e-47	3	178,54,6,	0,476,993	-46.5	-44.8	2.03	3' UTR	1	9687879	9691808	3930	2
Chr00	9937628	9938016	389	MD00G1053300	MD00G1053300	20758	MD00G1053300	PREDICTED: DNA polymerase delta catalytic subunit-like [Malus domestica]	GO:0006287(base-excision repair, gap-filling);GO:0006297(nucleotide-excision repair, DNA gap filling);GO:0008296(3'-5'-exodeoxyribonuclease activity);GO:0043625(delta DNA polymerase complex);GO:0045004(DNA replication proofreading)	00230(Purine metabolism);00240(Pyrimidine metabolism);03030(DNA replication);03410(Base excision repair);03420(Nucleotide excision repair);03430(Mismatch repair);03440(Homologous recombination)	1.6e-11	1	389,	0	-10.8	-9.67	2.47	3' UTR	1	9937449	9958774	21326	2
Chr00	9958535	9958714	180	MD00G1053300	MD00G1053300	60	MD00G1053300	PREDICTED: DNA polymerase delta catalytic subunit-like [Malus domestica]	GO:0006287(base-excision repair, gap-filling);GO:0006297(nucleotide-excision repair, DNA gap filling);GO:0008296(3'-5'-exodeoxyribonuclease activity);GO:0043625(delta DNA polymerase complex);GO:0045004(DNA replication proofreading)	00230(Purine metabolism);00240(Pyrimidine metabolism);03030(DNA replication);03410(Base excision repair);03420(Nucleotide excision repair);03430(Mismatch repair);03440(Homologous recombination)	0.0001	1	180,	0	-3.99	-3.08	1.86	5' UTR	1	9937449	9958774	21326	2
Chr00	10116224	10116513	290	MD00G1054300	MD00G1054300	0	MD00G1054300	PREDICTED: uncharacterized protein LOC108169863 [Malus domestica]	NA	NA	0.0056	2	162,37,	0,253	-2.25	-1.44	1.72	5' UTR	1	10116224	10116513	290	2
Chr00	10251311	10251489	179	MD00G1055100	MD00G1055100	1214	MD00G1055100	PREDICTED: UDP-glycosyltransferase 73D1-like [Malus domestica]	GO:0009813(flavonoid biosynthetic process);GO:0043231(intracellular membrane-bounded organelle);GO:0052696(flavonoid glucuronidation);GO:0080043(quercetin 3-O-glucosyltransferase activity);GO:0080044(quercetin 7-O-glucosyltransferase activity)	00908(Zeatin biosynthesis)	0.00052	1	179,	0	-3.28	-2.4	13.5	Exon (MD00G1055100/MD00G1055100, exon 1 of 1)	1	10251222	10252703	1482	2
Chr00	10335851	10336088	238	MD00G1055300	MD00G1055300	13954	MD00G1055300	citrate synthase [Malus baccata var. xiaojinensis]	GO:0004108(citrate (Si)-synthase activity);GO:0005524(ATP binding);GO:0005618(cell wall);GO:0005739(mitochondrion);GO:0005759(mitochondrial matrix);GO:0005794(Golgi apparatus);GO:0006099(tricarboxylic acid cycle);GO:0008270(zinc ion binding);GO:0009507(chloroplast);GO:0046686(response to cadmium ion)	01200(Carbon metabolism);01210(2-Oxocarboxylic acid metabolism);01230(Biosynthesis of amino acids);00020(Citrate cycle (TCA cycle));00630(Glyoxylate and dicarboxylate metabolism)	1.3e-13	1	238,	0	-12.9	-11.7	3.09	3' UTR	1	10335762	10350042	14281	2
Chr00	10390531	10390680	150	MD00G1055400	MD00G1055400	656	MD00G1055400	PREDICTED: uncharacterized protein LOC103438348 [Malus domestica]	GO:0003674(molecular_function);GO:0005783(endoplasmic reticulum);GO:0009061(anaerobic respiration)	01200(Carbon metabolism);00670(One carbon pool by folate)	0.004	1	150,	0	-2.4	-1.58	1.46	5' UTR	1	10389356	10391336	1981	2
Chr00	10514274	10514483	210	MD00G1056100	MD00G1056100	6376	MD00G1056100	PREDICTED: protease Do-like 2, chloroplastic [Malus domestica]	GO:0004252(serine-type endopeptidase activity);GO:0005739(mitochondrion);GO:0006508(proteolysis);GO:0008236(serine-type peptidase activity);GO:0009507(chloroplast);GO:0009533(chloroplast stromal thylakoid);GO:0009535(chloroplast thylakoid membrane);GO:0009570(chloroplast stroma);GO:0009658(chloroplast organization);GO:0009941(chloroplast envelope);GO:0010206(photosystem II repair);GO:0030163(prot…	NA	2.1e-08	1	210,	0	-7.67	-6.62	2.41	3' UTR	1	10514124	10520859	6736	2
Chr00	10520247	10520739	493	MD00G1056100	MD00G1056100	120	MD00G1056100	PREDICTED: protease Do-like 2, chloroplastic [Malus domestica]	GO:0004252(serine-type endopeptidase activity);GO:0005739(mitochondrion);GO:0006508(proteolysis);GO:0008236(serine-type peptidase activity);GO:0009507(chloroplast);GO:0009533(chloroplast stromal thylakoid);GO:0009535(chloroplast thylakoid membrane);GO:0009570(chloroplast stroma);GO:0009658(chloroplast organization);GO:0009941(chloroplast envelope);GO:0010206(photosystem II repair);GO:0030163(prot…	NA	1.6e-23	3	43,135,122,	0,146,371	-22.8	-21.5	1.93	Exon (MD00G1056100/MD00G1056100, exon 1 of 21)	1	10514124	10520859	6736	2
Chr00	10564438	10564722	285	MD00G1056700	MD00G1056700	2929	MD00G1056700	PREDICTED: myosin-15-like isoform X3 [Malus domestica]	GO:0003774(motor activity);GO:0003779(actin binding);GO:0005515(protein binding);GO:0005516(calmodulin binding);GO:0005524(ATP binding);GO:0005634(nucleus);GO:0005737(cytoplasm);GO:0016459(myosin complex);GO:0030048(actin filament-based movement)	03440(Homologous recombination)	2.3e-05	2	51,130,	0,155	-4.63	-3.69	1.74	Exon (MD00G1056700/MD00G1056700, exon 7 of 14)	1	10557736	10567651	9916	2
Chr00	10576874	10577151	278	MD00G1056800	MD00G1056800	1616	MD00G1056800	PREDICTED: microtubule-associated protein 70-5 [Malus domestica]	GO:0005737(cytoplasm);GO:0005874(microtubule);GO:0007010(cytoskeleton organization);GO:0008017(microtubule binding);GO:0009832(plant-type cell wall biogenesis);GO:0010051(xylem and phloem pattern formation);GO:0071555(cell wall organization)	NA	0.0003	2	31,120,	0,158	-3.52	-2.63	3.5	Exon (MD00G1056800/MD00G1056800, exon 6 of 11)	1	10575491	10578767	3277	2
Chr00	10625392	10625451	60	MD00G1057900	MD00G1057900	5014	MD00G1057900	PREDICTED: transcriptional adapter ADA2b [Malus domestica]	GO:0003682(chromatin binding);GO:0003700(transcription factor activity, sequence-specific DNA binding);GO:0003713(transcription coactivator activity);GO:0004402(histone acetyltransferase activity);GO:0005634(nucleus);GO:0006338(chromatin remodeling);GO:0006357(regulation of transcription from RNA polymerase II promoter);GO:0035066(positive regulation of histone acetylation)	00350(Tyrosine metabolism);00360(Phenylalanine metabolism);00130(Ubiquinone and other terpenoid-quinone biosynthesis)	0.002	1	60,	0	-2.69	-1.85	1.69	3' UTR	1	10625303	10630465	5163	2
Chr00	10625902	10625991	90	MD00G1057900	MD00G1057900	4474	MD00G1057900	PREDICTED: transcriptional adapter ADA2b [Malus domestica]	GO:0003682(chromatin binding);GO:0003700(transcription factor activity, sequence-specific DNA binding);GO:0003713(transcription coactivator activity);GO:0004402(histone acetyltransferase activity);GO:0005634(nucleus);GO:0006338(chromatin remodeling);GO:0006357(regulation of transcription from RNA polymerase II promoter);GO:0035066(positive regulation of histone acetylation)	00350(Tyrosine metabolism);00360(Phenylalanine metabolism);00130(Ubiquinone and other terpenoid-quinone biosynthesis)	5.8e-05	1	90,	0	-4.24	-3.32	1.45	Exon (MD00G1057900/MD00G1057900, exon 12 of 13)	1	10625303	10630465	5163	2
Chr00	10824007	10824185	179	MD00G1059100	MD00G1059100	2334	MD00G1059100	PREDICTED: uncharacterized protein LOC103444501 [Malus domestica]	GO:0005739(mitochondrion);GO:0008150(biological_process)	NA	1e-12	1	179,	0	-12	-10.8	1.6	3' UTR	1	10823977	10826519	2543	2
Chr00	10824570	10824778	209	MD00G1059100	MD00G1059100	1741	MD00G1059100	PREDICTED: uncharacterized protein LOC103444501 [Malus domestica]	GO:0005739(mitochondrion);GO:0008150(biological_process)	NA	2e-18	1	209,	0	-17.7	-16.5	1.46	Exon (MD00G1059100/MD00G1059100, exon 5 of 5)	1	10823977	10826519	2543	2
Chr00	10825510	10826133	624	MD00G1059100	MD00G1059100	386	MD00G1059100	PREDICTED: uncharacterized protein LOC103444501 [Malus domestica]	GO:0005739(mitochondrion);GO:0008150(biological_process)	NA	3.2e-65	3	117,164,16,	0,270,608	-64.5	-62.7	2.16	5' UTR	1	10823977	10826519	2543	2
Chr00	11177057	11177414	358	MD00G1060100	MD00G1060100	8513	MD00G1060100	PREDICTED: pre-mRNA-processing factor 39-like isoform X1 [Malus domestica]	GO:0000243(commitment complex);GO:0000395(mRNA 5'-splice site recognition);GO:0005685(U1 snRNP);GO:0030627(pre-mRNA 5'-splice site binding);GO:0071004(U2-type prespliceosome)	NA	2e-44	1	358,	0	-43.7	-42.1	3.13	3' UTR	1	11176998	11185927	8930	2
Chr00	11181233	11182067	835	MD00G1060100	MD00G1060100	3860	MD00G1060100	PREDICTED: pre-mRNA-processing factor 39-like isoform X1 [Malus domestica]	GO:0000243(commitment complex);GO:0000395(mRNA 5'-splice site recognition);GO:0005685(U1 snRNP);GO:0030627(pre-mRNA 5'-splice site binding);GO:0071004(U2-type prespliceosome)	NA	1.3e-18	2	74,106,	0,729	-17.9	-16.7	1.53	Exon (MD00G1060100/MD00G1060100, exon 5 of 14)	1	11176998	11185927	8930	2
Chr00	11208776	11208982	207	MD00G1060400	MD00G1060400	530	MD00G1060400	PREDICTED: cysteine-rich repeat secretory protein 56-like [Malus domestica]	GO:0005576(extracellular region);GO:0009505(plant-type cell wall);GO:0009506(plasmodesma);GO:0010497(plasmodesmata-mediated intercellular transport);GO:0016021(integral component of membrane);GO:0046739(transport of virus in multicellular host)	NA	1.3e-13	1	207,	0	-12.9	-11.7	3.69	Exon (MD00G1060400/MD00G1060400, exon 1 of 2)	1	11207574	11209512	1939	2
Chr00	11419398	11419921	524	MD00G1061700	MD00G1061700	8983	MD00G1061700	PREDICTED: AMP deaminase [Malus domestica]	GO:0003876(AMP deaminase activity);GO:0005515(protein binding);GO:0005524(ATP binding);GO:0005634(nucleus);GO:0005783(endoplasmic reticulum);GO:0005829(cytosol);GO:0009168(purine ribonucleoside monophosphate biosynthetic process);GO:0009737(response to abscisic acid);GO:0009793(embryo development ending in seed dormancy);GO:0031307(integral component of mitochondrial outer membrane);GO:0032264(IM…	00230(Purine metabolism)	4e-36	2	421,28,	0,496	-35.4	-33.8	2.19	3' UTR	1	11419278	11428904	9627	2
Chr00	11421517	11421831	315	MD00G1061700	MD00G1061700	7073	MD00G1061700	PREDICTED: AMP deaminase [Malus domestica]	GO:0003876(AMP deaminase activity);GO:0005515(protein binding);GO:0005524(ATP binding);GO:0005634(nucleus);GO:0005783(endoplasmic reticulum);GO:0005829(cytosol);GO:0009168(purine ribonucleoside monophosphate biosynthetic process);GO:0009737(response to abscisic acid);GO:0009793(embryo development ending in seed dormancy);GO:0031307(integral component of mitochondrial outer membrane);GO:0032264(IM…	00230(Purine metabolism)	2.6e-09	2	142,9,	0,306	-8.58	-7.5	1.35	Exon (MD00G1061700/MD00G1061700, exon 12 of 20)	1	11419278	11428904	9627	2
Chr00	11424151	11426758	2608	MD00G1061700	MD00G1061700	2146	MD00G1061700	PREDICTED: AMP deaminase [Malus domestica]	GO:0003876(AMP deaminase activity);GO:0005515(protein binding);GO:0005524(ATP binding);GO:0005634(nucleus);GO:0005783(endoplasmic reticulum);GO:0005829(cytosol);GO:0009168(purine ribonucleoside monophosphate biosynthetic process);GO:0009737(response to abscisic acid);GO:0009793(embryo development ending in seed dormancy);GO:0031307(integral component of mitochondrial outer membrane);GO:0032264(IM…	00230(Purine metabolism)	1.3e-12	2	159,21,	0,2587	-11.9	-10.7	1.42	Exon (MD00G1061700/MD00G1061700, exon 3 of 20)	1	11419278	11428904	9627	2
Chr00	11427313	11428575	1263	MD00G1061700	MD00G1061700	329	MD00G1061700	PREDICTED: AMP deaminase [Malus domestica]	GO:0003876(AMP deaminase activity);GO:0005515(protein binding);GO:0005524(ATP binding);GO:0005634(nucleus);GO:0005783(endoplasmic reticulum);GO:0005829(cytosol);GO:0009168(purine ribonucleoside monophosphate biosynthetic process);GO:0009737(response to abscisic acid);GO:0009793(embryo development ending in seed dormancy);GO:0031307(integral component of mitochondrial outer membrane);GO:0032264(IM…	00230(Purine metabolism)	7.9e-58	2	17,283,	0,980	-57.1	-55.4	2.69	Exon (MD00G1061700/MD00G1061700, exon 1 of 20)	1	11419278	11428904	9627	2
Chr00	11562657	11562856	200	MD00G1062700	MD00G1062700	899	MD00G1062700	PREDICTED: clathrin light chain 2-like [Pyrus x bretschneideri]	GO:0005198(structural molecule activity);GO:0030125(clathrin vesicle coat);GO:0032050(clathrin heavy chain binding);GO:0072583(clathrin-mediated endocytosis)	04144(Endocytosis)	0.012	1	200,	0	-1.93	-1.15	3.01	Exon (MD00G1062700/MD00G1062700, exon 3 of 3)	1	11562543	11563755	1213	2
Chr00	11682647	11682707	61	MD00G1063400	MD00G1063400	4315	MD00G1063400	PREDICTED: auxilin-related protein 2 isoform X1 [Malus domestica]	GO:0005634(nucleus)	NA	0.001	1	61,	0	-2.99	-2.13	1.8	3' UTR	1	11682438	11687022	4585	2
Chr00	11682767	11682856	90	MD00G1063400	MD00G1063400	4166	MD00G1063400	PREDICTED: auxilin-related protein 2 isoform X1 [Malus domestica]	GO:0005634(nucleus)	NA	1.3e-06	1	90,	0	-5.88	-4.89	1.75	3' UTR	1	11682438	11687022	4585	2
Chr00	11683734	11684756	1023	MD00G1063400	MD00G1063400	2266	MD00G1063400	PREDICTED: auxilin-related protein 2 isoform X1 [Malus domestica]	GO:0005634(nucleus)	NA	2e-15	4	40,66,98,6,	0,263,837,1017	-14.7	-13.4	1.79	Exon (MD00G1063400/MD00G1063400, exon 4 of 9)	1	11682438	11687022	4585	2
Chr00	11686126	11686215	90	MD00G1063400	MD00G1063400	807	MD00G1063400	PREDICTED: auxilin-related protein 2 isoform X1 [Malus domestica]	GO:0005634(nucleus)	NA	0.0014	1	90,	0	-2.86	-2.01	1.37	Exon (MD00G1063400/MD00G1063400, exon 1 of 9)	1	11682438	11687022	4585	2
Chr00	11686574	11686634	61	MD00G1063400	MD00G1063400	388	MD00G1063400	PREDICTED: auxilin-related protein 2 isoform X1 [Malus domestica]	GO:0005634(nucleus)	NA	0.0069	1	61,	0	-2.16	-1.36	1.33	Exon (MD00G1063400/MD00G1063400, exon 1 of 9)	1	11682438	11687022	4585	2
Chr00	11686902	11687022	121	MD00G1063400	MD00G1063400	0	MD00G1063400	PREDICTED: auxilin-related protein 2 isoform X1 [Malus domestica]	GO:0005634(nucleus)	NA	0.0072	1	121,	0	-2.14	-1.34	1.99	5' UTR	1	11682438	11687022	4585	2
Chr00	12051174	12052190	1017	MD00G1064100	MD00G1064100	6597	MD00G1064100	PREDICTED: ion channel CASTOR-like isoform X1 [Pyrus x bretschneideri]	GO:0034220(ion transmembrane transport);GO:0042802(identical protein binding);GO:0044005(induction by symbiont in host of tumor, nodule, or growth)	NA	7.9e-60	2	385,92,	0,925	-59.1	-57.3	4.3	3' UTR	1	12050995	12058787	7793	2
Chr00	12078352	12078616	265	MD00G1064200	MD00G1064200	147	MD00G1064200	PREDICTED: uncharacterized protein LOC103426130 [Malus domestica]	NA	NA	2.5e-14	1	265,	0	-13.6	-12.4	2.58	Exon (MD00G1064200/MD00G1064200, exon 1 of 2)	1	12078013	12078763	751	2
Chr00	12105941	12106323	383	MD00G1064400	MD00G1064400	4556	MD00G1064400	PREDICTED: mitochondrial outer membrane protein porin 4-like [Malus domestica]	GO:0005739(mitochondrion);GO:0005741(mitochondrial outer membrane);GO:0005886(plasma membrane);GO:0006811(ion transport);GO:0006820(anion transport);GO:0008308(voltage-gated anion channel activity);GO:0009617(response to bacterium);GO:0015288(porin activity);GO:0016020(membrane);GO:0040008(regulation of growth);GO:0046930(pore complex);GO:0055085(transmembrane transport)	NA	1e-26	1	383,	0	-26	-24.6	2.05	3' UTR	1	12105735	12110879	5145	2
Chr00	12283211	12283479	269	MD00G1064700	MD00G1064700	0	MD00G1064700	PREDICTED: uncharacterized protein LOC103954099 isoform X1 [Pyrus x bretschneideri]	GO:0003674(molecular_function);GO:0008150(biological_process);GO:0009507(chloroplast)	NA	4e-64	1	269,	0	-63.4	-61.7	2.1	5' UTR	1	12268171	12283479	15309	2
Chr00	12851724	12851873	150	MD00G1066600	MD00G1066600	1883	MD00G1066600	PREDICTED: amidophosphoribosyltransferase, chloroplastic-like [Pyrus x bretschneideri]	GO:0004044(amidophosphoribosyltransferase activity);GO:0005618(cell wall);GO:0005829(cytosol);GO:0006189('de novo' IMP biosynthetic process);GO:0006541(glutamine metabolic process);GO:0009113(purine nucleobase biosynthetic process);GO:0009116(nucleoside metabolic process);GO:0009507(chloroplast);GO:0009532(plastid stroma);GO:0009536(plastid);GO:0009570(chloroplast stroma);GO:0046872(metal ion bin…	00230(Purine metabolism);00250(Alanine, aspartate and glutamate metabolism)	0.00089	1	150,	0	-3.05	-2.19	2.48	3' UTR	1	12851634	12853756	2123	2
Chr00	12853607	12853756	150	MD00G1066600	MD00G1066600	0	MD00G1066600	PREDICTED: amidophosphoribosyltransferase, chloroplastic-like [Pyrus x bretschneideri]	GO:0004044(amidophosphoribosyltransferase activity);GO:0005618(cell wall);GO:0005829(cytosol);GO:0006189('de novo' IMP biosynthetic process);GO:0006541(glutamine metabolic process);GO:0009113(purine nucleobase biosynthetic process);GO:0009116(nucleoside metabolic process);GO:0009507(chloroplast);GO:0009532(plastid stroma);GO:0009536(plastid);GO:0009570(chloroplast stroma);GO:0046872(metal ion bin…	00230(Purine metabolism);00250(Alanine, aspartate and glutamate metabolism)	0.00012	1	150,	0	-3.91	-3	2.14	5' UTR	1	12851634	12853756	2123	2
Chr00	12968784	12968994	211	MD00G1067300	MD00G1067300	4565	MD00G1067300	PREDICTED: extra-large guanine nucleotide-binding protein 1-like [Pyrus x bretschneideri]	GO:0001664(G-protein coupled receptor binding);GO:0003924(GTPase activity);GO:0004871(signal transducer activity);GO:0005525(GTP binding);GO:0005634(nucleus);GO:0005834(heterotrimeric G-protein complex);GO:0005886(plasma membrane);GO:0007186(G-protein coupled receptor signaling pathway);GO:0007188(adenylate cyclase-modulating G-protein coupled receptor signaling pathway);GO:0009737(response to ab…	NA	2.8e-05	1	211,	0	-4.56	-3.62	1.62	3' UTR	1	12968724	12973559	4836	2
Chr00	12970265	12970707	443	MD00G1067300	MD00G1067300	2852	MD00G1067300	PREDICTED: extra-large guanine nucleotide-binding protein 1-like [Pyrus x bretschneideri]	GO:0001664(G-protein coupled receptor binding);GO:0003924(GTPase activity);GO:0004871(signal transducer activity);GO:0005525(GTP binding);GO:0005634(nucleus);GO:0005834(heterotrimeric G-protein complex);GO:0005886(plasma membrane);GO:0007186(G-protein coupled receptor signaling pathway);GO:0007188(adenylate cyclase-modulating G-protein coupled receptor signaling pathway);GO:0009737(response to ab…	NA	0.026	2	6,55,	0,388	-1.58	-0.837	1.25	Exon (MD00G1067300/MD00G1067300, exon 5 of 8)	1	12968724	12973559	4836	2
Chr00	12972359	12972749	391	MD00G1067300	MD00G1067300	810	MD00G1067300	PREDICTED: extra-large guanine nucleotide-binding protein 1-like [Pyrus x bretschneideri]	GO:0001664(G-protein coupled receptor binding);GO:0003924(GTPase activity);GO:0004871(signal transducer activity);GO:0005525(GTP binding);GO:0005634(nucleus);GO:0005834(heterotrimeric G-protein complex);GO:0005886(plasma membrane);GO:0007186(G-protein coupled receptor signaling pathway);GO:0007188(adenylate cyclase-modulating G-protein coupled receptor signaling pathway);GO:0009737(response to ab…	NA	1e-33	1	391,	0	-33	-31.5	2.05	Exon (MD00G1067300/MD00G1067300, exon 1 of 8)	1	12968724	12973559	4836	2
Chr00	12972929	12973199	271	MD00G1067300	MD00G1067300	360	MD00G1067300	PREDICTED: extra-large guanine nucleotide-binding protein 1-like [Pyrus x bretschneideri]	GO:0001664(G-protein coupled receptor binding);GO:0003924(GTPase activity);GO:0004871(signal transducer activity);GO:0005525(GTP binding);GO:0005634(nucleus);GO:0005834(heterotrimeric G-protein complex);GO:0005886(plasma membrane);GO:0007186(G-protein coupled receptor signaling pathway);GO:0007188(adenylate cyclase-modulating G-protein coupled receptor signaling pathway);GO:0009737(response to ab…	NA	4.2e-07	1	271,	0	-6.38	-5.37	1.58	Exon (MD00G1067300/MD00G1067300, exon 1 of 8)	1	12968724	12973559	4836	2
Chr00	13445699	13446219	521	MD00G1068500	MD00G1068500	2759	MD00G1068500	PREDICTED: phosphoribulokinase, chloroplastic-like [Pyrus x bretschneideri]	GO:0004849(uridine kinase activity);GO:0005829(cytosol);GO:0006206(pyrimidine nucleobase metabolic process);GO:0009507(chloroplast);GO:0043097(pyrimidine nucleoside salvage)	01200(Carbon metabolism);00710(Carbon fixation in photosynthetic organisms)	1e-278	2	319,71,	0,450	-278	-276	1.59	3' UTR	1	13445550	13448978	3429	2
Chr00	13448260	13448679	420	MD00G1068500	MD00G1068500	299	MD00G1068500	PREDICTED: phosphoribulokinase, chloroplastic-like [Pyrus x bretschneideri]	GO:0004849(uridine kinase activity);GO:0005829(cytosol);GO:0006206(pyrimidine nucleobase metabolic process);GO:0009507(chloroplast);GO:0043097(pyrimidine nucleoside salvage)	01200(Carbon metabolism);00710(Carbon fixation in photosynthetic organisms)	0	1	420,	0	-1040	-Inf	2	5' UTR	1	13445550	13448978	3429	2
Chr00	13450175	13450354	180	MD00G1068600	MD00G1068600	7795	MD00G1068600	PREDICTED: secretory carrier-associated membrane protein 4 [Pyrus x bretschneideri]	GO:0005739(mitochondrion);GO:0005794(Golgi apparatus);GO:0005886(plasma membrane);GO:0015031(protein transport);GO:0016021(integral component of membrane);GO:0022857(transmembrane transporter activity);GO:0030658(transport vesicle membrane)	NA	3e-09	1	180,	0	-8.53	-7.46	1.65	3' UTR	1	13450056	13458149	8094	2
Chr00	13650047	13650257	211	MD00G1070000	MD00G1070000	120	MD00G1070000	PREDICTED: F-box/kelch-repeat protein At3g06240-like [Malus domestica]	GO:0004842(ubiquitin-protein transferase activity);GO:0019005(SCF ubiquitin ligase complex);GO:0031146(SCF-dependent proteasomal ubiquitin-dependent protein catabolic process)	00970(Aminoacyl-tRNA biosynthesis)	4e-26	1	211,	0	-25.4	-24	1.37	Exon (MD00G1070000/MD00G1070000, exon 1 of 1)	1	13648968	13650377	1410	2
Chr00	13699169	13699589	421	MD00G1070400	MD00G1070400	2723	MD00G1070400	PREDICTED: ABC transporter F family member 4-like [Pyrus x bretschneideri]	GO:0005215(transporter activity);GO:0005524(ATP binding);GO:0005886(plasma membrane);GO:0006810(transport);GO:0016887(ATPase activity)	02010(ABC transporters)	2e-33	2	19,250,	0,171	-32.7	-31.2	1.92	3' UTR	1	13698961	13702312	3352	2
Chr00	13700095	13700274	180	MD00G1070400	MD00G1070400	2038	MD00G1070400	PREDICTED: ABC transporter F family member 4-like [Pyrus x bretschneideri]	GO:0005215(transporter activity);GO:0005524(ATP binding);GO:0005886(plasma membrane);GO:0006810(transport);GO:0016887(ATPase activity)	02010(ABC transporters)	6.3e-20	1	180,	0	-19.2	-17.9	1.59	Exon (MD00G1070400/MD00G1070400, exon 2 of 3)	1	13698961	13702312	3352	2
Chr00	13701107	13702282	1176	MD00G1070400	MD00G1070400	30	MD00G1070400	PREDICTED: ABC transporter F family member 4-like [Pyrus x bretschneideri]	GO:0005215(transporter activity);GO:0005524(ATP binding);GO:0005886(plasma membrane);GO:0006810(transport);GO:0016887(ATPase activity)	02010(ABC transporters)	4e-53	2	372,105,	0,1071	-52.4	-50.8	2.4	5' UTR	1	13698961	13702312	3352	2
Chr00	14149026	14149295	270	MD00G1072200	MD00G1072200	2210	MD00G1072200	PREDICTED: probable aminotransferase ACS10 [Pyrus x bretschneideri]	GO:0004069(L-aspartate:2-oxoglutarate aminotransferase activity);GO:0006520(cellular amino acid metabolic process);GO:0008483(transaminase activity);GO:0008793(aromatic-amino-acid:2-oxoglutarate aminotransferase activity);GO:0009058(biosynthetic process);GO:0009693(ethylene biosynthetic process);GO:0016847(1-aminocyclopropane-1-carboxylate synthase activity);GO:0030170(pyridoxal phosphate binding)	00270(Cysteine and methionine metabolism)	2e-17	1	270,	0	-16.7	-15.4	3.11	Exon (MD00G1072200/MD00G1072200, exon 5 of 5)	1	14148936	14151505	2570	2
Chr00	14898103	14901706	3604	MD00G1074000	MD00G1074000	1912	MD00G1074000	L-galactono-1,4-lactone dehydrogenase, mitochondrial-like [Malus domestica]	GO:0003885(D-arabinono-1,4-lactone oxidase activity);GO:0005739(mitochondrion);GO:0009536(plastid);GO:0016021(integral component of membrane);GO:0016633(galactonolactone dehydrogenase activity);GO:0019853(L-ascorbic acid biosynthetic process);GO:0031966(mitochondrial membrane);GO:0050660(flavin adenine dinucleotide binding);GO:0055114(oxidation-reduction process);GO:0080049(L-gulono-1,4-lactone d…	00053(Ascorbate and aldarate metabolism)	1e-35	3	57,403,104,	0,1241,3500	-35	-33.5	1.77	Exon (MD00G1074000/MD00G1074000, exon 4 of 7)	1	14897284	14903618	6335	2
Chr00	14902996	14903618	623	MD00G1074000	MD00G1074000	0	MD00G1074000	L-galactono-1,4-lactone dehydrogenase, mitochondrial-like [Malus domestica]	GO:0003885(D-arabinono-1,4-lactone oxidase activity);GO:0005739(mitochondrion);GO:0009536(plastid);GO:0016021(integral component of membrane);GO:0016633(galactonolactone dehydrogenase activity);GO:0019853(L-ascorbic acid biosynthetic process);GO:0031966(mitochondrial membrane);GO:0050660(flavin adenine dinucleotide binding);GO:0055114(oxidation-reduction process);GO:0080049(L-gulono-1,4-lactone d…	00053(Ascorbate and aldarate metabolism)	5e-75	1	623,	0	-74.3	-72.4	2.34	5' UTR	1	14897284	14903618	6335	2
Chr00	15133839	15134077	239	MD00G1075100	MD00G1075100	5454	MD00G1075100	PREDICTED: microtubule-associated protein 70-2-like isoform X1 [Pyrus x bretschneideri]	GO:0005634(nucleus);GO:0005737(cytoplasm);GO:0005874(microtubule);GO:0007010(cytoskeleton organization);GO:0008017(microtubule binding)	NA	0.00071	2	79,71,	0,168	-3.15	-2.28	1.71	Exon (MD00G1075100/MD00G1075100, exon 9 of 11)	1	15133158	15139531	6374	2
Chr00	15242186	15242571	386	MD00G1075400	MD00G1075400	738	MD00G1075400	PREDICTED: glucan endo-1,3-beta-glucosidase 14 [Malus domestica]	GO:0004553(hydrolase activity, hydrolyzing O-glycosyl compounds);GO:0030247(polysaccharide binding);GO:0046658(anchored component of plasma membrane)	00500(Starch and sucrose metabolism)	4e-65	1	386,	0	-64.4	-62.7	2.4	Exon (MD00G1075400/MD00G1075400, exon 2 of 3)	1	15240926	15243309	2384	2
Chr00	15348630	15348718	89	MD00G1076200	MD00G1076200	30	MD00G1076200	PREDICTED: pentatricopeptide repeat-containing protein At1g08070, chloroplastic-like [Malus domestica]	GO:0003674(molecular_function);GO:0006397(mRNA processing);GO:0008270(zinc ion binding);GO:0009507(chloroplast);GO:0031425(chloroplast RNA processing)	00500(Starch and sucrose metabolism)	0.03	1	89,	0	-1.53	-0.793	4.51	Exon (MD00G1076200/MD00G1076200, exon 1 of 1)	1	15346946	15348748	1803	2
Chr00	15355680	15356479	800	MD00G1076400	MD00G1076400	5875	MD00G1076400	PREDICTED: staphylococcal nuclease domain-containing protein 1 [Malus domestica]	GO:0000932(cytoplasmic mRNA processing body);GO:0003676(nucleic acid binding);GO:0003712(transcription cofactor activity);GO:0003723(RNA binding);GO:0004518(nuclease activity);GO:0005635(nuclear envelope);GO:0005783(endoplasmic reticulum);GO:0005829(cytosol);GO:0006402(mRNA catabolic process);GO:0009306(protein secretion);GO:0009506(plasmodesma);GO:0009651(response to salt stress);GO:0009686(gibb…	NA	1e-214	2	398,142,	0,658	-214	-211	3.65	3' UTR	1	15355650	15362354	6705	2
Chr00	15357423	15358490	1068	MD00G1076400	MD00G1076400	3864	MD00G1076400	PREDICTED: staphylococcal nuclease domain-containing protein 1 [Malus domestica]	GO:0000932(cytoplasmic mRNA processing body);GO:0003676(nucleic acid binding);GO:0003712(transcription cofactor activity);GO:0003723(RNA binding);GO:0004518(nuclease activity);GO:0005635(nuclear envelope);GO:0005783(endoplasmic reticulum);GO:0005829(cytosol);GO:0006402(mRNA catabolic process);GO:0009306(protein secretion);GO:0009506(plasmodesma);GO:0009651(response to salt stress);GO:0009686(gibb…	NA	4e-25	4	73,81,186,110,	0,540,697,958	-24.4	-23	1.98	Exon (MD00G1076400/MD00G1076400, exon 12 of 17)	1	15355650	15362354	6705	2
Chr00	15358981	15359922	942	MD00G1076400	MD00G1076400	2432	MD00G1076400	PREDICTED: staphylococcal nuclease domain-containing protein 1 [Malus domestica]	GO:0000932(cytoplasmic mRNA processing body);GO:0003676(nucleic acid binding);GO:0003712(transcription cofactor activity);GO:0003723(RNA binding);GO:0004518(nuclease activity);GO:0005635(nuclear envelope);GO:0005783(endoplasmic reticulum);GO:0005829(cytosol);GO:0006402(mRNA catabolic process);GO:0009306(protein secretion);GO:0009506(plasmodesma);GO:0009651(response to salt stress);GO:0009686(gibb…	NA	5e-60	4	99,198,171,72,	0,197,492,870	-59.3	-57.6	2.84	Exon (MD00G1076400/MD00G1076400, exon 8 of 17)	1	15355650	15362354	6705	2
Chr00	15395487	15395926	440	MD00G1076700	MD00G1076700	1031	MD00G1076700	PREDICTED: glutamyl-tRNA(Gln) amidotransferase subunit A-like [Malus domestica]	GO:0004040(amidase activity);GO:0016884(carbon-nitrogen ligase activity, with glutamine as amido-N-donor)	00970(Aminoacyl-tRNA biosynthesis)	9.5e-05	3	73,83,24,	0,160,416	-4.02	-3.11	1.76	Exon (MD00G1076700/MD00G1076700, exon 3 of 11)	1	15392516	15396957	4442	2
Chr00	15502771	15502889	119	MD00G1077900	MD00G1077900	10032	MD00G1077900	PREDICTED: alpha-1,3/1,6-mannosyltransferase ALG2 [Malus domestica]	GO:0016021(integral component of membrane);GO:0016740(transferase activity);GO:0016757(transferase activity, transferring glycosyl groups)	00510(N-Glycan biosynthesis)	0.00072	1	119,	0	-3.14	-2.27	1.91	Exon (MD00G1077900/MD00G1077900, exon 6 of 6)	1	15502594	15512921	10328	2
Chr00	15534189	15534248	60	MD00G1078100	MD00G1078100	9828	MD00G1078100	PREDICTED: putative 1-phosphatidylinositol-3-phosphate 5-kinase FAB1D [Malus domestica]	GO:0000285(1-phosphatidylinositol-3-phosphate 5-kinase activity);GO:0005524(ATP binding);GO:0005634(nucleus);GO:0016308(1-phosphatidylinositol-4-phosphate 5-kinase activity)	00562(Inositol phosphate metabolism);04070(Phosphatidylinositol signaling system);04145(Phagosome)	0.00048	1	60,	0	-3.32	-2.45	1.9	3' UTR	1	15534099	15544076	9978	2
Chr00	15534398	15534457	60	MD00G1078100	MD00G1078100	9619	MD00G1078100	PREDICTED: putative 1-phosphatidylinositol-3-phosphate 5-kinase FAB1D [Malus domestica]	GO:0000285(1-phosphatidylinositol-3-phosphate 5-kinase activity);GO:0005524(ATP binding);GO:0005634(nucleus);GO:0016308(1-phosphatidylinositol-4-phosphate 5-kinase activity)	00562(Inositol phosphate metabolism);04070(Phosphatidylinositol signaling system);04145(Phagosome)	0.0087	1	60,	0	-2.06	-1.27	1.39	3' UTR	1	15534099	15544076	9978	2
Chr00	15535970	15536059	90	MD00G1078100	MD00G1078100	8017	MD00G1078100	PREDICTED: putative 1-phosphatidylinositol-3-phosphate 5-kinase FAB1D [Malus domestica]	GO:0000285(1-phosphatidylinositol-3-phosphate 5-kinase activity);GO:0005524(ATP binding);GO:0005634(nucleus);GO:0016308(1-phosphatidylinositol-4-phosphate 5-kinase activity)	00562(Inositol phosphate metabolism);04070(Phosphatidylinositol signaling system);04145(Phagosome)	0.039	1	90,	0	-1.41	-0.684	1.29	Exon (MD00G1078100/MD00G1078100, exon 10 of 12)	1	15534099	15544076	9978	2
Chr00	15541998	15542386	389	MD00G1078100	MD00G1078100	1690	MD00G1078100	PREDICTED: putative 1-phosphatidylinositol-3-phosphate 5-kinase FAB1D [Malus domestica]	GO:0000285(1-phosphatidylinositol-3-phosphate 5-kinase activity);GO:0005524(ATP binding);GO:0005634(nucleus);GO:0016308(1-phosphatidylinositol-4-phosphate 5-kinase activity)	00562(Inositol phosphate metabolism);04070(Phosphatidylinositol signaling system);04145(Phagosome)	7.9e-27	1	389,	0	-26.1	-24.7	2.5	5' UTR	1	15534099	15544076	9978	2
Chr00	15581005	15581244	240	MD00G1078300	MD00G1078300	17884	MD00G1078300	PREDICTED: protein HIRA-like isoform X1 [Pyrus x bretschneideri]	GO:0005515(protein binding)	NA	4.3e-08	1	240,	0	-7.37	-6.33	2.2	3' UTR	1	15580886	15599128	18243	2
Chr00	15581304	15581542	239	MD00G1078300	MD00G1078300	17586	MD00G1078300	PREDICTED: protein HIRA-like isoform X1 [Pyrus x bretschneideri]	GO:0005515(protein binding)	NA	1e-13	1	239,	0	-13	-11.8	1.63	Exon (MD00G1078300/MD00G1078300, exon 11 of 11)	1	15580886	15599128	18243	2
Chr00	15584125	15584363	239	MD00G1078300	MD00G1078300	14765	MD00G1078300	PREDICTED: protein HIRA-like isoform X1 [Pyrus x bretschneideri]	GO:0005515(protein binding)	NA	8.1e-09	1	239,	0	-8.09	-7.02	1.76	Exon (MD00G1078300/MD00G1078300, exon 6 of 11)	1	15580886	15599128	18243	2
Chr00	15874758	15875087	330	MD00G1078900	MD00G1078900	16580	MD00G1078900	PREDICTED: mediator of RNA polymerase II transcription subunit 34 isoform X1 [Pyrus x bretschneideri]	GO:0000724(double-strand break repair via homologous recombination);GO:0003677(DNA binding);GO:0005634(nucleus);GO:0005694(chromosome);GO:0005737(cytoplasm);GO:0009378(four-way junction helicase activity);GO:0043140(ATP-dependent 3'-5' DNA helicase activity)	03440(Homologous recombination)	7.9e-44	1	330,	0	-43.1	-41.5	3.22	3' UTR	1	15874608	15891667	17060	2
Chr00	15981855	15981998	144	MD00G1079300	MD00G1079300	970	MD00G1079300	PREDICTED: PHD finger-like domain-containing protein 5B [Malus domestica]	GO:0000398(mRNA splicing, via spliceosome);GO:0005686(U2 snRNP);GO:0005689(U12-type spliceosomal complex);GO:0071011(precatalytic spliceosome);GO:0071013(catalytic step 2 spliceosome)	03040(Spliceosome)	0.0065	1	144,	0	-2.19	-1.39	1.45	Exon (MD00G1079300/MD00G1079300, exon 2 of 3)	1	15980772	15982968	2197	2
Chr00	16049606	16050730	1125	MD00G1080400	MD00G1080400	5957	MD00G1080400	PREDICTED: uncharacterized protein LOC108172753 [Malus domestica]	GO:0003674(molecular_function);GO:0008150(biological_process);GO:0009507(chloroplast)	00970(Aminoacyl-tRNA biosynthesis)	1e-111	3	281,282,35,	0,502,1090	-111	-109	3.84	5' UTR	1	16049546	16056687	7142	2
Chr00	16134756	16135033	278	MD00G1080800	MD00G1080800	1391	MD00G1080800	PREDICTED: squalene monooxygenase-like [Malus domestica]	GO:0004506(squalene monooxygenase activity);GO:0005576(extracellular region);GO:0009611(response to wounding);GO:0009753(response to jasmonic acid);GO:0016021(integral component of membrane);GO:0016126(sterol biosynthetic process);GO:0050660(flavin adenine dinucleotide binding);GO:0055114(oxidation-reduction process)	00100(Steroid biosynthesis);00909(Sesquiterpenoid and triterpenoid biosynthesis)	7.9e-12	2	4,177,	0,101	-11.1	-10	1.26	Exon (MD00G1080800/MD00G1080800, exon 3 of 7)	1	16132953	16136424	3472	2
Chr00	16238223	16239543	1321	MD00G1081600	MD00G1081600	119	MD00G1081600	PREDICTED: peptidyl-prolyl cis-trans isomerase NIMA-interacting 4-like [Malus domestica]	GO:0005575(cellular_component);GO:0016853(isomerase activity)	NA	0	3	97,410,120,	0,740,1201	-312	-309	3.81	5' UTR	1	16238074	16239662	1589	2
Chr00	16674480	16674716	237	MD00G1083800	MD00G1083800	118	MD00G1083800	PREDICTED: lysM domain-containing GPI-anchored protein 2-like [Malus domestica]	GO:0005886(plasma membrane);GO:0006952(defense response);GO:0008061(chitin binding);GO:0009506(plasmodesma);GO:0016998(cell wall macromolecule catabolic process);GO:0031225(anchored component of membrane);GO:0046658(anchored component of plasma membrane)	04626(Plant-pathogen interaction)	2e-12	1	237,	0	-11.7	-10.5	2.66	5' UTR	1	16671749	16674834	3086	2
Chr00	16676725	16677114	390	MD00G1083900	MD00G1083900	4327	MD00G1083900	PREDICTED: glycerol-3-phosphate acyltransferase 3-like [Malus domestica]	GO:0004366(glycerol-3-phosphate O-acyltransferase activity);GO:0005634(nucleus);GO:0005783(endoplasmic reticulum);GO:0005886(plasma membrane);GO:0006651(diacylglycerol biosynthetic process);GO:0016020(membrane);GO:0016021(integral component of membrane);GO:0016746(transferase activity, transferring acyl groups);GO:0019432(triglyceride biosynthetic process)	00561(Glycerolipid metabolism);00564(Glycerophospholipid metabolism)	2e-11	2	203,37,	0,353	-10.7	-9.53	2.2	3' UTR	1	16676336	16681441	5106	2
Chr00	16958792	16958999	208	MD00G1084600	MD00G1084600	5941	MD00G1084600	PREDICTED: dynamin-related protein 1E-like [Malus domestica]	GO:0003924(GTPase activity);GO:0005525(GTP binding);GO:0005737(cytoplasm);GO:0005739(mitochondrion);GO:0005773(vacuole);GO:0005774(vacuolar membrane);GO:0005874(microtubule);GO:0005886(plasma membrane);GO:0007049(cell cycle);GO:0009506(plasmodesma);GO:0009524(phragmoplast);GO:0016192(vesicle-mediated transport);GO:0046686(response to cadmium ion);GO:0050832(defense response to fungus);GO:0051301(…	04144(Endocytosis)	6.3e-12	1	208,	0	-11.2	-10.1	2.69	3' UTR	1	16958350	16964940	6591	2
Chr00	16964703	16964821	119	MD00G1084600	MD00G1084600	119	MD00G1084600	PREDICTED: dynamin-related protein 1E-like [Malus domestica]	GO:0003924(GTPase activity);GO:0005525(GTP binding);GO:0005737(cytoplasm);GO:0005739(mitochondrion);GO:0005773(vacuole);GO:0005774(vacuolar membrane);GO:0005874(microtubule);GO:0005886(plasma membrane);GO:0007049(cell cycle);GO:0009506(plasmodesma);GO:0009524(phragmoplast);GO:0016192(vesicle-mediated transport);GO:0046686(response to cadmium ion);GO:0050832(defense response to fungus);GO:0051301(…	04144(Endocytosis)	0.0098	1	119,	0	-2.01	-1.23	1.51	5' UTR	1	16958350	16964940	6591	2
Chr00	17149675	17150003	329	MD00G1085500	MD00G1085500	10040	MD00G1085500	V-ATPase subunit A3 [Eriobotrya japonica]	GO:0000325(plant-type vacuole);GO:0007035(vacuolar acidification);GO:0015986(ATP synthesis coupled proton transport);GO:0016471(vacuolar proton-transporting V-type ATPase complex);GO:0046961(proton-transporting ATPase activity, rotational mechanism);GO:0051117(ATPase binding);GO:0070072(vacuolar proton-transporting V-type ATPase complex assembly)	00190(Oxidative phosphorylation);04145(Phagosome)	1.6e-67	1	329,	0	-66.8	-65	2.24	3' UTR	1	17149585	17160043	10459	2
Chr00	17806373	17806989	617	MD00G1087700	MD00G1087700	1946	MD00G1087700	PREDICTED: ankyrin repeat-containing protein At5g02620-like [Malus domestica]	GO:0005886(plasma membrane);GO:0016021(integral component of membrane)	NA	6.3e-15	2	210,1,	0,616	-14.2	-12.9	1.87	Exon (MD00G1087700/MD00G1087700, exon 3 of 4)	1	17805204	17808935	3732	2
Chr00	17807983	17808283	301	MD00G1087700	MD00G1087700	652	MD00G1087700	PREDICTED: ankyrin repeat-containing protein At5g02620-like [Malus domestica]	GO:0005886(plasma membrane);GO:0016021(integral component of membrane)	NA	5e-28	1	301,	0	-27.3	-25.9	2.04	5' UTR	1	17805204	17808935	3732	2
Chr00	17872137	17872403	267	MD00G1088100	MD00G1088100	663	MD00G1088100	PREDICTED: caffeoyl-CoA O-methyltransferase isoform X2 [Malus domestica]	GO:0005634(nucleus);GO:0005829(cytosol);GO:0008171(O-methyltransferase activity);GO:0009805(coumarin biosynthetic process);GO:0009809(lignin biosynthetic process);GO:0032259(methylation);GO:0042409(caffeoyl-CoA O-methyltransferase activity);GO:0046686(response to cadmium ion);GO:0046872(metal ion binding)	00360(Phenylalanine metabolism);00940(Phenylpropanoid biosynthesis);00945(Stilbenoid, diarylheptanoid and gingerol biosynthesis);00941(Flavonoid biosynthesis)	0.00063	2	114,33,	0,234	-3.2	-2.33	1.61	Exon (MD00G1088100/MD00G1088100, exon 3 of 5)	1	17871472	17873066	1595	2
Chr00	18115196	18115256	61	MD00G1088600	MD00G1088600	6737	MD00G1088600	PREDICTED: uncharacterized protein LOC103454585 isoform X1 [Malus domestica]	GO:0003674(molecular_function);GO:0008150(biological_process)	NA	0.021	1	61,	0	-1.67	-0.918	1.49	3' UTR	1	18114987	18121993	7007	2
Chr00	18115375	18115554	180	MD00G1088600	MD00G1088600	6439	MD00G1088600	PREDICTED: uncharacterized protein LOC103454585 isoform X1 [Malus domestica]	GO:0003674(molecular_function);GO:0008150(biological_process)	NA	2e-09	1	180,	0	-8.69	-7.6	1.73	3' UTR	1	18114987	18121993	7007	2
Chr00	18492477	18492775	299	MD00G1089600	MD00G1089600	6654	MD00G1089600	PREDICTED: MLO-like protein 11 isoform X2 [Malus domestica]	GO:0005886(plasma membrane);GO:0006952(defense response)	NA	6.3e-20	1	299,	0	-19.2	-17.9	2.05	3' UTR	1	18492418	18499429	7012	2
Chr00	18492982	18493190	209	MD00G1089600	MD00G1089600	6239	MD00G1089600	PREDICTED: MLO-like protein 11 isoform X2 [Malus domestica]	GO:0005886(plasma membrane);GO:0006952(defense response)	NA	7.9e-19	1	209,	0	-18.1	-16.8	1.69	Exon (MD00G1089600/MD00G1089600, exon 16 of 16)	1	18492418	18499429	7012	2
Chr00	18498544	18499013	470	MD00G1089600	MD00G1089600	416	MD00G1089600	PREDICTED: MLO-like protein 11 isoform X2 [Malus domestica]	GO:0005886(plasma membrane);GO:0006952(defense response)	NA	4.6e-06	2	34,115,	0,355	-5.34	-4.37	1.34	5' UTR	1	18492418	18499429	7012	2
Chr00	18509965	18510291	327	MD00G1089700	MD00G1089700	5473	MD00G1089700	PREDICTED: nuclear/nucleolar GTPase 2 [Malus domestica]	GO:0003924(GTPase activity);GO:0005730(nucleolus);GO:0042254(ribosome biogenesis)	03008(Ribosome biogenesis in eukaryotes)	5e-39	1	327,	0	-38.3	-36.8	2.14	3' UTR	1	18509757	18515764	6008	2
Chr00	18514104	18514479	376	MD00G1089700	MD00G1089700	1285	MD00G1089700	PREDICTED: nuclear/nucleolar GTPase 2 [Malus domestica]	GO:0003924(GTPase activity);GO:0005730(nucleolus);GO:0042254(ribosome biogenesis)	03008(Ribosome biogenesis in eukaryotes)	2.3e-06	2	89,31,	0,345	-5.63	-4.65	1.26	Exon (MD00G1089700/MD00G1089700, exon 3 of 11)	1	18509757	18515764	6008	2
Chr00	18515127	18515527	401	MD00G1089700	MD00G1089700	237	MD00G1089700	PREDICTED: nuclear/nucleolar GTPase 2 [Malus domestica]	GO:0003924(GTPase activity);GO:0005730(nucleolus);GO:0042254(ribosome biogenesis)	03008(Ribosome biogenesis in eukaryotes)	1.6e-12	2	27,182,	0,219	-11.8	-10.6	1.42	Exon (MD00G1089700/MD00G1089700, exon 1 of 11)	1	18509757	18515764	6008	2
Chr00	19491696	19492200	505	MD00G1092000	MD00G1092000	0	MD00G1092000	PREDICTED: AP2-like ethylene-responsive transcription factor AIL1 [Pyrus x bretschneideri]	NA	NA	6.3e-39	1	505,	0	-38.2	-36.7	15.3	5' UTR	1	19491024	19492200	1177	2
Chr00	19610533	19610713	181	MD00G1093400	MD00G1093400	6138	MD00G1093400	PREDICTED: subtilisin-like protease SBT5.6 [Malus domestica]	GO:0004252(serine-type endopeptidase activity);GO:0005618(cell wall)	04144(Endocytosis)	0.0002	1	181,	0	-3.7	-2.8	1.65	3' UTR	1	19610324	19616851	6528	2
Chr00	19611925	19612634	710	MD00G1093400	MD00G1093400	4217	MD00G1093400	PREDICTED: subtilisin-like protease SBT5.6 [Malus domestica]	GO:0004252(serine-type endopeptidase activity);GO:0005618(cell wall)	04144(Endocytosis)	5e-09	3	115,101,84,	0,330,626	-8.3	-7.23	1.87	Exon (MD00G1093400/MD00G1093400, exon 5 of 9)	1	19610324	19616851	6528	2
Chr00	19613112	19616166	3055	MD00G1093400	MD00G1093400	685	MD00G1093400	PREDICTED: subtilisin-like protease SBT5.6 [Malus domestica]	GO:0004252(serine-type endopeptidase activity);GO:0005618(cell wall)	04144(Endocytosis)	7.6e-05	3	4,112,154,	0,2259,2901	-4.12	-3.2	1.79	Exon (MD00G1093400/MD00G1093400, exon 3 of 9)	1	19610324	19616851	6528	2
Chr00	19674606	19674726	121	MD00G1094100	MD00G1094100	4653	MD00G1094100	PREDICTED: cation/H(+) antiporter 18-like [Malus domestica]	GO:0005451(monovalent cation:proton antiporter activity);GO:0006885(regulation of pH);GO:0012505(endomembrane system)	NA	5.4e-06	1	121,	0	-5.27	-4.3	1.29	Exon (MD00G1094100/MD00G1094100, exon 4 of 4)	1	19673919	19679379	5461	2
Chr00	19936791	19937091	301	MD00G1095800	MD00G1095800	1497	MD00G1095800	PREDICTED: pentatricopeptide repeat-containing protein At4g21705, mitochondrial isoform X1 [Malus domestica]	GO:0003674(molecular_function);GO:0005739(mitochondrion);GO:0008150(biological_process)	03040(Spliceosome);04141(Protein processing in endoplasmic reticulum);04144(Endocytosis)	0.0019	1	301,	0	-2.73	-1.89	3.38	3' UTR	1	19936731	19938588	1858	2
Chr00	19937330	19937630	301	MD00G1095800	MD00G1095800	958	MD00G1095800	PREDICTED: pentatricopeptide repeat-containing protein At4g21705, mitochondrial isoform X1 [Malus domestica]	GO:0003674(molecular_function);GO:0005739(mitochondrion);GO:0008150(biological_process)	03040(Spliceosome);04141(Protein processing in endoplasmic reticulum);04144(Endocytosis)	0.0013	1	301,	0	-2.87	-2.02	1.76	Exon (MD00G1095800/MD00G1095800, exon 2 of 2)	1	19936731	19938588	1858	2
Chr00	19993513	19993682	170	MD00G1096200	MD00G1096200	1484	MD00G1096200	PREDICTED: protein DYAD-like isoform X2 [Pyrus x bretschneideri]	GO:0005634(nucleus);GO:0008150(biological_process)	03008(Ribosome biogenesis in eukaryotes)	0.028	2	33,57,	0,113	-1.56	-0.812	1.65	5' UTR	1	19991665	19995166	3502	2
Chr00	20400374	20400434	61	MD00G1097500	MD00G1097500	5491	MD00G1097500	PREDICTED: probable lysine-specific demethylase JMJ14 [Malus domestica]	GO:0000976(transcription regulatory region sequence-specific DNA binding);GO:0003700(transcription factor activity, sequence-specific DNA binding);GO:0005515(protein binding);GO:0005634(nucleus);GO:0005654(nucleoplasm);GO:0006351(transcription, DNA-templated);GO:0006355(regulation of transcription, DNA-templated);GO:0009910(negative regulation of flower development);GO:0010216(maintenance of DNA …	NA	4.4e-05	1	61,	0	-4.36	-3.43	2	Exon (MD00G1097500/MD00G1097500, exon 11 of 11)	1	20399985	20405925	5941	2
Chr00	20801031	20801181	151	MD00G1099400	MD00G1099400	0	MD00G1099400	PREDICTED: zinc transporter 11-like [Malus domestica]	GO:0005385(zinc ion transmembrane transporter activity);GO:0016020(membrane);GO:0071577(zinc II ion transmembrane transport)	NA	3.2e-14	1	151,	0	-13.5	-12.3	1.53	5' UTR	1	20797816	20801181	3366	2
Chr00	21331774	21332693	920	MD00G1100600	MD00G1100600	2537	MD00G1100600	PREDICTED: protein translocase subunit SECA2, chloroplastic isoform X1 [Pyrus x bretschneideri]	GO:0009306(protein secretion);GO:0015450(P-P-bond-hydrolysis-driven protein transmembrane transporter activity)	03060(Protein export)	7.4e-07	4	16,84,91,49,	0,146,554,871	-6.13	-5.13	1.66	Exon (MD00G1100600/MD00G1100600, exon 11 of 31)	1	21325043	21335230	10188	2
Chr00	21698425	21699137	713	MD00G1102900	MD00G1102900	4009	MD00G1102900	PREDICTED: ELMO domain-containing protein A-like [Malus domestica]	GO:0003674(molecular_function);GO:0005737(cytoplasm)	NA	1e-23	2	268,302,	0,411	-23	-21.6	3.82	3' UTR	1	21698096	21703146	5051	2
Chr00	21865637	21865816	180	MD00G1103800	MD00G1103800	2593	MD00G1103800	PREDICTED: protein GrpE-like [Malus domestica]	GO:0000774(adenyl-nucleotide exchange factor activity);GO:0005507(copper ion binding);GO:0005759(mitochondrial matrix);GO:0006457(protein folding);GO:0009507(chloroplast);GO:0009570(chloroplast stroma);GO:0042803(protein homodimerization activity);GO:0051087(chaperone binding)	NA	3.9e-08	1	180,	0	-7.41	-6.37	1.77	3' UTR	1	21865548	21868409	2862	2
Chr00	21868984	21869163	180	MD00G1103900	MD00G1103900	3814	MD00G1103900	PREDICTED: auxin response factor 17-like [Malus domestica]	GO:0000987(core promoter proximal region sequence-specific DNA binding);GO:0003700(transcription factor activity, sequence-specific DNA binding);GO:0005634(nucleus);GO:0006351(transcription, DNA-templated);GO:0006355(regulation of transcription, DNA-templated);GO:0009555(pollen development);GO:0009653(anatomical structure morphogenesis);GO:0009734(auxin-activated signaling pathway);GO:0010208(pol…	04075(Plant hormone signal transduction)	1.3e-18	1	180,	0	-17.9	-16.6	2.56	3' UTR	1	21868656	21872977	4322	2
Chr00	21871874	21872261	388	MD00G1103900	MD00G1103900	716	MD00G1103900	PREDICTED: auxin response factor 17-like [Malus domestica]	GO:0000987(core promoter proximal region sequence-specific DNA binding);GO:0003700(transcription factor activity, sequence-specific DNA binding);GO:0005634(nucleus);GO:0006351(transcription, DNA-templated);GO:0006355(regulation of transcription, DNA-templated);GO:0009555(pollen development);GO:0009653(anatomical structure morphogenesis);GO:0009734(auxin-activated signaling pathway);GO:0010208(pol…	04075(Plant hormone signal transduction)	1e-19	1	388,	0	-19	-17.7	3.12	Exon (MD00G1103900/MD00G1103900, exon 1 of 3)	1	21868656	21872977	4322	2
Chr00	21872470	21872589	120	MD00G1103900	MD00G1103900	388	MD00G1103900	PREDICTED: auxin response factor 17-like [Malus domestica]	GO:0000987(core promoter proximal region sequence-specific DNA binding);GO:0003700(transcription factor activity, sequence-specific DNA binding);GO:0005634(nucleus);GO:0006351(transcription, DNA-templated);GO:0006355(regulation of transcription, DNA-templated);GO:0009555(pollen development);GO:0009653(anatomical structure morphogenesis);GO:0009734(auxin-activated signaling pathway);GO:0010208(pol…	04075(Plant hormone signal transduction)	2.1e-06	1	120,	0	-5.67	-4.68	1.9	Exon (MD00G1103900/MD00G1103900, exon 1 of 3)	1	21868656	21872977	4322	2
Chr00	21872738	21872977	240	MD00G1103900	MD00G1103900	0	MD00G1103900	PREDICTED: auxin response factor 17-like [Malus domestica]	GO:0000987(core promoter proximal region sequence-specific DNA binding);GO:0003700(transcription factor activity, sequence-specific DNA binding);GO:0005634(nucleus);GO:0006351(transcription, DNA-templated);GO:0006355(regulation of transcription, DNA-templated);GO:0009555(pollen development);GO:0009653(anatomical structure morphogenesis);GO:0009734(auxin-activated signaling pathway);GO:0010208(pol…	04075(Plant hormone signal transduction)	3.7e-09	1	240,	0	-8.43	-7.35	2.25	5' UTR	1	21868656	21872977	4322	2
Chr00	21885099	21885577	479	MD00G1104000	MD00G1104000	1840	MD00G1104000	PREDICTED: probable eukaryotic translation initiation factor 5-1 [Malus domestica]	GO:0003743(translation initiation factor activity);GO:0005525(GTP binding);GO:0005634(nucleus);GO:0005737(cytoplasm);GO:0006413(translational initiation);GO:0006446(regulation of translational initiation)	03013(RNA transport)	1e-122	1	479,	0	-122	-120	2.18	Exon (MD00G1104000/MD00G1104000, exon 2 of 2)	1	21884352	21887417	3066	2
Chr00	21888681	21889464	784	MD00G1104100	MD00G1104100	2214	MD00G1104100	PREDICTED: uncharacterized protein LOC103956992 [Pyrus x bretschneideri]	GO:0003674(molecular_function);GO:0008150(biological_process);GO:0016021(integral component of membrane)	NA	2.3e-06	2	106,216,	0,568	-5.64	-4.66	1.79	3' UTR	1	21888330	21891678	3349	2
Chr00	22101072	22102226	1155	MD00G1106000	MD00G1106000	0	MD00G1106000	PREDICTED: glycine-rich RNA-binding protein 4, mitochondrial-like [Malus domestica]	NA	NA	0.0019	3	48,63,60,	0,910,1095	-2.71	-1.87	3.43	Exon (MD00G1106000/MD00G1106000, exon 1 of 3)	1	22100873	22102226	1354	2
Chr00	22107815	22107995	181	MD00G1106100	MD00G1106100	706	MD00G1106100	PREDICTED: histone H2A-like [Malus domestica]	GO:0000790(nuclear chromatin);GO:0003677(DNA binding);GO:0006342(chromatin silencing)	04070(Phosphatidylinositol signaling system);04626(Plant-pathogen interaction)	1.6e-06	1	181,	0	-5.8	-4.81	1.78	3' UTR	1	22107456	22108701	1246	2
Chr00	22381264	22381440	177	MD00G1106600	MD00G1106600	589	MD00G1106600	PREDICTED: protein YLS9-like [Malus domestica]	NA	NA	3e-08	1	177,	0	-7.52	-6.47	2.18	Exon (MD00G1106600/MD00G1106600, exon 1 of 1)	1	22381205	22382029	825	2
Chr00	22381676	22382029	354	MD00G1106600	MD00G1106600	0	MD00G1106600	PREDICTED: protein YLS9-like [Malus domestica]	NA	NA	6.3e-53	1	354,	0	-52.2	-50.5	4.72	Exon (MD00G1106600/MD00G1106600, exon 1 of 1)	1	22381205	22382029	825	2
Chr00	22454430	22454699	270	MD00G1107100	MD00G1107100	2470	MD00G1107100	PREDICTED: zinc finger CCCH domain-containing protein 32-like [Pyrus x bretschneideri]	GO:0003676(nucleic acid binding);GO:0003677(DNA binding);GO:0005634(nucleus);GO:0008150(biological_process);GO:0046872(metal ion binding)	NA	4.9e-05	1	270,	0	-4.31	-3.38	9.92	3' UTR	1	22453951	22457169	3219	2
Chr00	22469968	22470563	596	MD00G1107300	MD00G1107300	1346	MD00G1107300	PREDICTED: nudix hydrolase 19, chloroplastic [Malus domestica]	GO:0000210(NAD+ diphosphatase activity);GO:0005829(cytosol);GO:0009507(chloroplast);GO:0016787(hydrolase activity);GO:0046872(metal ion binding)	00760(Nicotinate and nicotinamide metabolism);04146(Peroxisome)	4e-30	3	118,93,59,	0,335,537	-29.4	-28	2.18	Exon (MD00G1107300/MD00G1107300, exon 4 of 6)	1	22469519	22471909	2391	2
Chr00	22520865	22521015	151	MD00G1107500	MD00G1107500	90	MD00G1107500	PREDICTED: pentatricopeptide repeat-containing protein At5g03800 [Malus domestica]	GO:0003824(catalytic activity);GO:0008270(zinc ion binding);GO:0009507(chloroplast);GO:0009793(embryo development ending in seed dormancy);GO:0016020(membrane)	00240(Pyrimidine metabolism)	0.0032	1	151,	0	-2.5	-1.68	1.7	5' UTR	1	22516525	22521105	4581	2
Chr00	22534837	22535015	179	MD00G1107700	MD00G1107700	0	MD00G1107700	hypothetical protein PRUPE_ppa007723mg [Prunus persica]	GO:0003677(DNA binding);GO:0005515(protein binding);GO:0009507(chloroplast);GO:0009534(chloroplast thylakoid);GO:0009535(chloroplast thylakoid membrane);GO:0009658(chloroplast organization);GO:0009706(chloroplast inner membrane);GO:0009941(chloroplast envelope);GO:0015979(photosynthesis);GO:0015995(chlorophyll biosynthetic process);GO:0046872(metal ion binding);GO:0048529(magnesium-protoporphyrin…	00860(Porphyrin and chlorophyll metabolism)	2e-66	1	179,	0	-65.7	-64	1.25	5' UTR	1	22534778	22535015	238	2
Chr00	22709105	22709255	151	MD00G1108200	MD00G1108200	5845	MD00G1108200	PREDICTED: COP9 signalosome complex subunit 2 [Pyrus x bretschneideri]	GO:0005515(protein binding);GO:0005634(nucleus);GO:0005829(cytosol);GO:0007275(multicellular organism development);GO:0008180(COP9 signalosome);GO:0009585(red, far-red light phototransduction);GO:0009640(photomorphogenesis);GO:0010388(cullin deneddylation);GO:0030163(protein catabolic process)	00195(Photosynthesis)	1.7e-06	1	151,	0	-5.76	-4.77	1.99	3' UTR	1	22709016	22715100	6085	2
Chr00	22709314	22709493	180	MD00G1108200	MD00G1108200	5607	MD00G1108200	PREDICTED: COP9 signalosome complex subunit 2 [Pyrus x bretschneideri]	GO:0005515(protein binding);GO:0005634(nucleus);GO:0005829(cytosol);GO:0007275(multicellular organism development);GO:0008180(COP9 signalosome);GO:0009585(red, far-red light phototransduction);GO:0009640(photomorphogenesis);GO:0010388(cullin deneddylation);GO:0030163(protein catabolic process)	00195(Photosynthesis)	5.5e-06	1	180,	0	-5.26	-4.29	1.49	3' UTR	1	22709016	22715100	6085	2
Chr00	22914935	22915771	837	MD00G1109200	MD00G1109200	0	MD00G1109200	PREDICTED: uncharacterized protein LOC103938571 [Pyrus x bretschneideri]	GO:0003674(molecular_function);GO:0005575(cellular_component);GO:0008150(biological_process)	NA	0	1	837,	0	-9410	-Inf	9.5	Exon (MD00G1109200/MD00G1109200, exon 1 of 1)	1	22914935	22915771	837	2
Chr00	22942903	22942992	90	MD00G1109600	MD00G1109600	8334	MD00G1109600	PREDICTED: DNA damage-binding protein 1-like [Malus domestica]	GO:0003684(damaged DNA binding);GO:0005634(nucleus);GO:0006289(nucleotide-excision repair);GO:0031461(cullin-RING ubiquitin ligase complex);GO:0043161(proteasome-mediated ubiquitin-dependent protein catabolic process)	04120(Ubiquitin mediated proteolysis);03420(Nucleotide excision repair)	0.00068	1	90,	0	-3.17	-2.31	1.37	Exon (MD00G1109600/MD00G1109600, exon 19 of 19)	1	22942843	22951326	8484	2
Chr00	23086241	23086360	120	MD00G1110500	MD00G1110500	3281	MD00G1110500	PREDICTED: E3 ubiquitin-protein ligase At1g12760-like isoform X4 [Malus domestica]	GO:0043161(proteasome-mediated ubiquitin-dependent protein catabolic process);GO:0061630(ubiquitin protein ligase activity)	NA	0.035	1	120,	0	-1.46	-0.726	1.39	3' UTR	1	23086182	23089641	3460	2
Chr00	23088958	23089166	209	MD00G1110500	MD00G1110500	475	MD00G1110500	PREDICTED: E3 ubiquitin-protein ligase At1g12760-like isoform X4 [Malus domestica]	GO:0043161(proteasome-mediated ubiquitin-dependent protein catabolic process);GO:0061630(ubiquitin protein ligase activity)	NA	1.1e-07	1	209,	0	-6.94	-5.91	2.76	Exon (MD00G1110500/MD00G1110500, exon 1 of 5)	1	23086182	23089641	3460	2
Chr00	23089225	23089285	61	MD00G1110500	MD00G1110500	356	MD00G1110500	PREDICTED: E3 ubiquitin-protein ligase At1g12760-like isoform X4 [Malus domestica]	GO:0043161(proteasome-mediated ubiquitin-dependent protein catabolic process);GO:0061630(ubiquitin protein ligase activity)	NA	0.004	1	61,	0	-2.4	-1.58	1.45	Exon (MD00G1110500/MD00G1110500, exon 1 of 5)	1	23086182	23089641	3460	2
Chr00	24124410	24124677	268	MD00G1113800	MD00G1113800	3779	MD00G1113800	PREDICTED: U-box domain-containing protein 44-like [Pyrus x bretschneideri]	GO:0004842(ubiquitin-protein transferase activity);GO:0005515(protein binding);GO:0005634(nucleus);GO:0005737(cytoplasm);GO:0005886(plasma membrane);GO:0010115(regulation of abscisic acid biosynthetic process);GO:0010150(leaf senescence);GO:0010271(regulation of chlorophyll catabolic process);GO:0010380(regulation of chlorophyll biosynthetic process);GO:0016567(protein ubiquitination);GO:0016874(…	04140(Regulation of autophagy)	3.2e-08	1	268,	0	-7.49	-6.44	1.63	Exon (MD00G1113800/MD00G1113800, exon 4 of 4)	1	24124291	24128456	4166	2
Chr00	24125033	24125181	149	MD00G1113800	MD00G1113800	3275	MD00G1113800	PREDICTED: U-box domain-containing protein 44-like [Pyrus x bretschneideri]	GO:0004842(ubiquitin-protein transferase activity);GO:0005515(protein binding);GO:0005634(nucleus);GO:0005737(cytoplasm);GO:0005886(plasma membrane);GO:0010115(regulation of abscisic acid biosynthetic process);GO:0010150(leaf senescence);GO:0010271(regulation of chlorophyll catabolic process);GO:0010380(regulation of chlorophyll biosynthetic process);GO:0016567(protein ubiquitination);GO:0016874(…	04140(Regulation of autophagy)	0.00054	1	149,	0	-3.27	-2.4	1.63	Exon (MD00G1113800/MD00G1113800, exon 4 of 4)	1	24124291	24128456	4166	2
Chr00	24126615	24126674	60	MD00G1113800	MD00G1113800	1782	MD00G1113800	PREDICTED: U-box domain-containing protein 44-like [Pyrus x bretschneideri]	GO:0004842(ubiquitin-protein transferase activity);GO:0005515(protein binding);GO:0005634(nucleus);GO:0005737(cytoplasm);GO:0005886(plasma membrane);GO:0010115(regulation of abscisic acid biosynthetic process);GO:0010150(leaf senescence);GO:0010271(regulation of chlorophyll catabolic process);GO:0010380(regulation of chlorophyll biosynthetic process);GO:0016567(protein ubiquitination);GO:0016874(…	04140(Regulation of autophagy)	0.00078	1	60,	0	-3.11	-2.24	1.47	Exon (MD00G1113800/MD00G1113800, exon 3 of 4)	1	24124291	24128456	4166	2
Chr00	24282787	24283229	443	MD00G1114400	MD00G1114400	3656	MD00G1114400	PREDICTED: AT-hook motif nuclear-localized protein 14-like [Pyrus x bretschneideri]	GO:0003677(DNA binding);GO:0005634(nucleus);GO:0006351(transcription, DNA-templated);GO:0006355(regulation of transcription, DNA-templated)	NA	1e-129	1	443,	0	-129	-127	4.34	3' UTR	1	24282640	24286885	4246	2
Chr00	24286620	24286885	266	MD00G1114400	MD00G1114400	0	MD00G1114400	PREDICTED: AT-hook motif nuclear-localized protein 14-like [Pyrus x bretschneideri]	GO:0003677(DNA binding);GO:0005634(nucleus);GO:0006351(transcription, DNA-templated);GO:0006355(regulation of transcription, DNA-templated)	NA	7.9e-22	1	266,	0	-21.1	-19.8	2.28	5' UTR	1	24282640	24286885	4246	2
Chr00	24479992	24481094	1103	MD00G1115100	MD00G1115100	2451	MD00G1115100	PREDICTED: uncharacterized protein LOC103440973 [Malus domestica]	GO:0002161(aminoacyl-tRNA editing activity);GO:0004812(aminoacyl-tRNA ligase activity)	NA	0.002	2	141,39,	0,1064	-2.7	-1.86	2.28	Exon (MD00G1115100/MD00G1115100, exon 3 of 4)	1	24479873	24483545	3673	2
Chr00	24483336	24483545	210	MD00G1115100	MD00G1115100	0	MD00G1115100	PREDICTED: uncharacterized protein LOC103440973 [Malus domestica]	GO:0002161(aminoacyl-tRNA editing activity);GO:0004812(aminoacyl-tRNA ligase activity)	NA	2e-11	1	210,	0	-10.7	-9.57	3.17	Exon (MD00G1115100/MD00G1115100, exon 1 of 4)	1	24479873	24483545	3673	2
Chr00	24533042	24533487	446	MD00G1115300	MD00G1115300	720	MD00G1115300	PREDICTED: late embryogenesis abundant protein, group 3-like [Malus domestica]	NA	NA	1.3e-11	1	446,	0	-10.9	-9.8	35.2	Exon (MD00G1115300/MD00G1115300, exon 2 of 2)	1	24532477	24534207	1731	2
Chr00	24538286	24538762	477	MD00G1115400	MD00G1115400	424	MD00G1115400	PREDICTED: ABA-inducible protein PHV A1-like [Malus domestica]	NA	NA	4e-07	1	477,	0	-6.4	-5.39	24.4	3' UTR	1	24538019	24539186	1168	2
Chr00	24564098	24564248	151	MD00G1116000	MD00G1116000	0	MD00G1116000	PREDICTED: uncharacterized protein LOC103434811 [Malus domestica]	GO:0005515(protein binding);GO:0005739(mitochondrion);GO:0008150(biological_process);GO:0016021(integral component of membrane)	03018(RNA degradation)	0.0037	1	151,	0	-2.43	-1.61	1.71	5' UTR	1	24561676	24564248	2573	2
Chr00	24565551	24565611	61	MD00G1116100	MD00G1116100	4681	MD00G1116100	PREDICTED: protein SMG7L-like isoform X1 [Pyrus x bretschneideri]	GO:0005634(nucleus);GO:0008150(biological_process)	03015(mRNA surveillance pathway)	0.0014	1	61,	0	-2.85	-2.01	1.8	3' UTR	1	24565342	24570292	4951	2
Chr00	24568814	24568963	150	MD00G1116100	MD00G1116100	1329	MD00G1116100	PREDICTED: protein SMG7L-like isoform X1 [Pyrus x bretschneideri]	GO:0005634(nucleus);GO:0008150(biological_process)	03015(mRNA surveillance pathway)	2.3e-10	1	150,	0	-9.63	-8.52	1.79	Exon (MD00G1116100/MD00G1116100, exon 3 of 6)	1	24565342	24570292	4951	2
Chr00	24581779	24582256	478	MD00G1116300	MD00G1116300	0	MD00G1116300	PREDICTED: VQ motif-containing protein 4 [Malus domestica]	GO:0005515(protein binding);GO:0005634(nucleus);GO:0006952(defense response);GO:0043433(negative regulation of sequence-specific DNA binding transcription factor activity);GO:0051245(negative regulation of cellular defense response)	NA	1e-101	1	478,	0	-101	-99.3	3.71	Exon (MD00G1116300/MD00G1116300, exon 1 of 2)	1	24581389	24582256	868	2
Chr00	25672166	25672735	570	MD00G1120000	MD00G1120000	1928	MD00G1120000	PREDICTED: serine/threonine-protein kinase D6PKL1-like [Malus domestica]	GO:0004674(protein serine/threonine kinase activity);GO:0005634(nucleus);GO:0005737(cytoplasm);GO:0005886(plasma membrane);GO:0035556(intracellular signal transduction)	04626(Plant-pathogen interaction)	2.5e-11	1	570,	0	-10.6	-9.46	1.96	3' UTR	1	25672166	25674663	2498	2
Chr00	25680451	25680599	149	MD00G1120100	MD00G1120100	748	MD00G1120100	PREDICTED: alkaline/neutral invertase E, chloroplastic-like [Malus domestica]	GO:0004564(beta-fructofuranosidase activity);GO:0004575(sucrose alpha-glucosidase activity);GO:0005982(starch metabolic process);GO:0005987(sucrose catabolic process);GO:0009507(chloroplast);GO:0033926(glycopeptide alpha-N-acetylgalactosaminidase activity);GO:0048825(cotyledon development)	03010(Ribosome)	2.6e-10	1	149,	0	-9.58	-8.47	1.57	Exon (MD00G1120100/MD00G1120100, exon 2 of 7)	1	25675895	25681347	5453	2
Chr00	26192202	26192319	118	MD00G1122000	MD00G1122000	3692	MD00G1122000	PREDICTED: probable ADP-ribosylation factor GTPase-activating protein AGD8 [Pyrus x bretschneideri]	GO:0003677(DNA binding);GO:0005096(GTPase activator activity);GO:0005634(nucleus);GO:0005829(cytosol);GO:0046872(metal ion binding)	04144(Endocytosis)	0.0072	1	118,	0	-2.14	-1.35	2.33	3' UTR	1	26192026	26196011	3986	2
Chr00	26378856	26379591	736	MD00G1123000	MD00G1123000	4031	MD00G1123000	PREDICTED: methyl-CpG-binding domain-containing protein 11-like [Malus domestica]	GO:0003677(DNA binding);GO:0005634(nucleus);GO:0006351(transcription, DNA-templated);GO:0006355(regulation of transcription, DNA-templated);GO:0008327(methyl-CpG binding)	NA	1e-209	1	736,	0	-209	-207	3.48	3' UTR	1	26378592	26383622	5031	2
Chr00	26727584	26727940	357	MD00G1125500	MD00G1125500	4004	MD00G1125500	PREDICTED: polypyrimidine tract-binding protein homolog 1 [Malus domestica]	GO:0000166(nucleotide binding);GO:0000381(regulation of alternative mRNA splicing, via spliceosome);GO:0000932(cytoplasmic mRNA processing body);GO:0003676(nucleic acid binding);GO:0003723(RNA binding);GO:0005634(nucleus);GO:0005737(cytoplasm);GO:0006397(mRNA processing);GO:0006417(regulation of translation);GO:0008380(RNA splicing);GO:0009845(seed germination);GO:0009846(pollen germination);GO:0…	NA	2e-24	1	357,	0	-23.7	-22.3	2.9	3' UTR	1	26727495	26731944	4450	2
Chr00	26860030	26860178	149	MD00G1126200	MD00G1126200	2891	MD00G1126200	PREDICTED: uncharacterized protein LOC103448226 [Malus domestica]	GO:0003674(molecular_function);GO:0008150(biological_process);GO:0016021(integral component of membrane)	NA	0.00035	1	149,	0	-3.45	-2.56	1.54	3' UTR	1	26859734	26863069	3336	2
Chr00	26929219	26930344	1126	MD00G1126900	MD00G1126900	7719	MD00G1126900	PREDICTED: probable inactive serine/threonine-protein kinase scy1 [Malus domestica]	GO:0000049(tRNA binding);GO:0004672(protein kinase activity);GO:0005515(protein binding);GO:0005524(ATP binding);GO:0005643(nuclear pore);GO:0005737(cytoplasm);GO:0006409(tRNA export from nucleus);GO:0006468(protein phosphorylation)	NA	1.6e-17	2	568,152,	0,974	-16.8	-15.5	3.26	3' UTR	1	26928950	26938063	9114	2
Chr00	26964418	26964477	60	MD00G1127300	MD00G1127300	7268	MD00G1127300	PREDICTED: helicase-like transcription factor CHR28 isoform X1 [Malus domestica]	GO:0005737(cytoplasm);GO:0042981(regulation of apoptotic process);GO:0048025(negative regulation of mRNA splicing, via spliceosome)	03440(Homologous recombination)	0.0058	1	60,	0	-2.24	-1.44	1.4	3' UTR	1	26964239	26971745	7507	2
Chr00	26968130	26968249	120	MD00G1127300	MD00G1127300	3496	MD00G1127300	PREDICTED: helicase-like transcription factor CHR28 isoform X1 [Malus domestica]	GO:0005737(cytoplasm);GO:0042981(regulation of apoptotic process);GO:0048025(negative regulation of mRNA splicing, via spliceosome)	03440(Homologous recombination)	2.3e-05	1	120,	0	-4.64	-3.7	1.71	Exon (MD00G1127300/MD00G1127300, exon 7 of 12)	1	26964239	26971745	7507	2
Chr00	27030446	27030683	238	MD00G1127500	MD00G1127500	11041	MD00G1127500	PREDICTED: ultraviolet-B receptor UVR8 [Malus domestica]	GO:0003682(chromatin binding);GO:0008150(biological_process);GO:0008536(Ran GTPase binding)	04120(Ubiquitin mediated proteolysis)	7.9e-47	1	238,	0	-46.1	-44.5	2.87	3' UTR	1	27030269	27041724	11456	2
Chr00	27041340	27041724	385	MD00G1127500	MD00G1127500	0	MD00G1127500	PREDICTED: ultraviolet-B receptor UVR8 [Malus domestica]	GO:0003682(chromatin binding);GO:0008150(biological_process);GO:0008536(Ran GTPase binding)	04120(Ubiquitin mediated proteolysis)	6.3e-84	1	385,	0	-83.2	-81.3	38.1	5' UTR	1	27030269	27041724	11456	2
Chr00	27183670	27183939	270	MD00G1127900	MD00G1127900	4078	MD00G1127900	PREDICTED: eukaryotic translation initiation factor 2 subunit gamma-like [Malus domestica]	GO:0001731(formation of translation preinitiation complex);GO:0003743(translation initiation factor activity);GO:0003924(GTPase activity);GO:0005622(intracellular)	03013(RNA transport)	2.5e-19	1	270,	0	-18.6	-17.3	2.1	3' UTR	1	27183521	27188017	4497	2
Chr00	27202264	27203084	821	MD00G1128100	MD00G1128100	6100	MD00G1128100	PREDICTED: protein pleiotropic regulatory locus 1-like [Malus domestica]	GO:0000398(mRNA splicing, via spliceosome);GO:0000974(Prp19 complex);GO:0005662(DNA replication factor A complex);GO:0071011(precatalytic spliceosome);GO:0071013(catalytic step 2 spliceosome);GO:0080008(Cul4-RING E3 ubiquitin ligase complex)	03040(Spliceosome)	6.3e-93	3	385,78,45,	0,458,776	-92.2	-90.3	3.07	3' UTR	1	27202204	27209184	6981	2
Chr00	27437389	27437568	180	MD00G1129100	MD00G1129100	14049	MD00G1129100	PREDICTED: serine/threonine-protein kinase Nek5-like [Pyrus x bretschneideri]	GO:0006468(protein phosphorylation)	04140(Regulation of autophagy)	0.00016	1	180,	0	-3.8	-2.9	1.44	Exon (MD00G1129100/MD00G1129100, exon 14 of 14)	1	27436792	27451617	14826	2
Chr00	27438863	27439013	151	MD00G1129100	MD00G1129100	12604	MD00G1129100	PREDICTED: serine/threonine-protein kinase Nek5-like [Pyrus x bretschneideri]	GO:0006468(protein phosphorylation)	04140(Regulation of autophagy)	8.3e-09	1	151,	0	-8.08	-7.01	1.61	Exon (MD00G1129100/MD00G1129100, exon 13 of 14)	1	27436792	27451617	14826	2
Chr00	27490498	27492945	2448	MD00G1129200	MD00G1129200	3117	MD00G1129200	PREDICTED: alcohol dehydrogenase [Malus domestica]	GO:0005739(mitochondrion);GO:0008270(zinc ion binding);GO:0016491(oxidoreductase activity);GO:0050897(cobalt ion binding);GO:0055114(oxidation-reduction process)	01200(Carbon metabolism);00010(Glycolysis / Gluconeogenesis);00071(Fatty acid degradation);00350(Tyrosine metabolism)	4e-19	3	345,171,109,	0,1421,2339	-18.4	-17.1	1.94	3' UTR	1	27490320	27496062	5743	2
Chr00	27550045	27551843	1799	MD00G1129300	MD00G1129300	30	MD00G1129300	PREDICTED: protein mago nashi homolog [Malus domestica]	GO:0008380(RNA splicing);GO:0035145(exon-exon junction complex)	03040(Spliceosome);03013(RNA transport);03015(mRNA surveillance pathway)	3.2e-34	3	39,7,284,	0,1445,1515	-33.5	-32	1.81	5' UTR	1	27550045	27551873	1829	2
Chr00	28199247	28199366	120	MD00G1130700	MD00G1130700	1279	MD00G1130700	PREDICTED: pentatricopeptide repeat-containing protein At2g36730-like [Malus domestica]	GO:0005739(mitochondrion)	00500(Starch and sucrose metabolism)	0.015	1	120,	0	-1.83	-1.06	3.07	Exon (MD00G1130700/MD00G1130700, exon 1 of 1)	1	28199128	28200645	1518	2
Chr00	28662691	28662750	60	MD00G1132600	MD00G1132600	4636	MD00G1132600	PREDICTED: calcineurin B-like protein 1 [Malus domestica]	GO:0005509(calcium ion binding);GO:0005515(protein binding);GO:0005737(cytoplasm);GO:0005886(plasma membrane);GO:0006970(response to osmotic stress);GO:0009409(response to cold);GO:0009414(response to water deprivation);GO:0009651(response to salt stress);GO:0009738(abscisic acid-activated signaling pathway);GO:0009860(pollen tube growth);GO:0010107(potassium ion import);GO:0010118(stomatal movem…	NA	0.021	1	60,	0	-1.67	-0.914	1.76	3' UTR	1	28662543	28667386	4844	2
Chr00	29148845	29148934	90	MD00G1134800	MD00G1134800	3141	MD00G1134800	hypothetical protein PRUPE_ppa023425mg, partial [Prunus persica]	GO:0003674(molecular_function);GO:0005634(nucleus);GO:0008150(biological_process)	NA	0.015	1	90,	0	-1.81	-1.04	1.25	3' UTR	1	29148515	29152075	3561	2
Chr00	29358560	29358708	149	MD00G1135400	MD00G1135400	2517	MD00G1135400	PREDICTED: uncharacterized protein LOC103952911 [Pyrus x bretschneideri]	GO:0003674(molecular_function);GO:0005739(mitochondrion);GO:0008150(biological_process);GO:0009507(chloroplast);GO:0009535(chloroplast thylakoid membrane);GO:0009536(plastid);GO:0009706(chloroplast inner membrane);GO:0009941(chloroplast envelope);GO:0016020(membrane);GO:0016021(integral component of membrane)	NA	1.3e-05	1	149,	0	-4.88	-3.93	1.35	3' UTR	1	29358352	29361225	2874	2
Chr00	29528037	29529113	1077	MD00G1135700	MD00G1135700	3830	MD00G1135700	PREDICTED: chaperone protein dnaJ 1, mitochondrial isoform X2 [Malus domestica]	GO:0005524(ATP binding);GO:0005739(mitochondrion);GO:0006457(protein folding);GO:0009408(response to heat);GO:0031072(heat shock protein binding);GO:0046872(metal ion binding);GO:0051082(unfolded protein binding)	NA	0.001	2	110,38,	0,1039	-2.98	-2.13	3.27	3' UTR	1	29527919	29532943	5025	2
Chr00	29534972	29535562	591	MD00G1136000	MD00G1136000	1244	MD00G1136000	PREDICTED: chaperone protein dnaJ 1, mitochondrial isoform X3 [Pyrus x bretschneideri]	GO:0005737(cytoplasm)	04141(Protein processing in endoplasmic reticulum)	0.0087	3	87,39,54,	0,363,537	-2.06	-1.26	2.22	Exon (MD00G1136000/MD00G1136000, exon 5 of 9)	1	29534423	29536806	2384	2
Chr00	29541488	29541727	240	MD00G1136300	MD00G1136300	502	MD00G1136300	hypothetical protein PRUPE_ppa011108mg [Prunus persica]	GO:0004364(glutathione transferase activity);GO:0005737(cytoplasm);GO:0006749(glutathione metabolic process);GO:0009407(toxin catabolic process)	00480(Glutathione metabolism)	1.6e-22	1	240,	0	-21.8	-20.4	1.59	Exon (MD00G1136300/MD00G1136300, exon 2 of 2)	1	29541189	29542229	1041	2
Chr00	29549253	29549462	210	MD00G1136500	MD00G1136500	0	MD00G1136500	PREDICTED: phosphoribosylaminoimidazole-succinocarboxamide synthase, chloroplastic [Malus domestica]	GO:0004638(phosphoribosylaminoimidazole carboxylase activity);GO:0004639(phosphoribosylaminoimidazolesuccinocarboxamide synthase activity);GO:0006189('de novo' IMP biosynthetic process);GO:0009570(chloroplast stroma);GO:0046084(adenine biosynthetic process)	00230(Purine metabolism)	5e-06	1	210,	0	-5.3	-4.33	1.73	5' UTR	1	29544993	29549462	4470	2
Chr00	29605400	29605606	207	MD00G1136600	MD00G1136600	9642	MD00G1136600	PREDICTED: polygalacturonate 4-alpha-galacturonosyltransferase isoform X1 [Pyrus x bretschneideri]	GO:0000139(Golgi membrane);GO:0005768(endosome);GO:0005794(Golgi apparatus);GO:0005802(trans-Golgi network);GO:0010289(homogalacturonan biosynthetic process);GO:0016021(integral component of membrane);GO:0016051(carbohydrate biosynthetic process);GO:0016757(transferase activity, transferring glycosyl groups);GO:0047262(polygalacturonate 4-alpha-galacturonosyltransferase activity)	00500(Starch and sucrose metabolism);00520(Amino sugar and nucleotide sugar metabolism)	0.011	2	75,15,	0,192	-1.97	-1.18	1.21	Exon (MD00G1136600/MD00G1136600, exon 8 of 11)	1	29603129	29615248	12120	2
Chr00	29898909	29899326	418	MD00G1138300	MD00G1138300	4638	MD00G1138300	PREDICTED: polyadenylate-binding protein 8-like [Malus domestica]	GO:0000166(nucleotide binding);GO:0003723(RNA binding);GO:0003743(translation initiation factor activity);GO:0005515(protein binding);GO:0005634(nucleus);GO:0005737(cytoplasm);GO:0005829(cytosol);GO:0006417(regulation of translation);GO:0016032(viral process);GO:0046686(response to cadmium ion)	03013(RNA transport);03015(mRNA surveillance pathway);03018(RNA degradation)	1e-162	1	418,	0	-162	-160	3.26	3' UTR	1	29898731	29903964	5234	2
Chr00	29901053	29901380	328	MD00G1138300	MD00G1138300	2584	MD00G1138300	PREDICTED: polyadenylate-binding protein 8-like [Malus domestica]	GO:0000166(nucleotide binding);GO:0003723(RNA binding);GO:0003743(translation initiation factor activity);GO:0005515(protein binding);GO:0005634(nucleus);GO:0005737(cytoplasm);GO:0005829(cytosol);GO:0006417(regulation of translation);GO:0016032(viral process);GO:0046686(response to cadmium ion)	03013(RNA transport);03015(mRNA surveillance pathway);03018(RNA degradation)	1e-288	1	328,	0	-288	-285	2.46	Exon (MD00G1138300/MD00G1138300, exon 3 of 9)	1	29898731	29903964	5234	2
Chr00	29903607	29903667	61	MD00G1138300	MD00G1138300	297	MD00G1138300	PREDICTED: polyadenylate-binding protein 8-like [Malus domestica]	GO:0000166(nucleotide binding);GO:0003723(RNA binding);GO:0003743(translation initiation factor activity);GO:0005515(protein binding);GO:0005634(nucleus);GO:0005737(cytoplasm);GO:0005829(cytosol);GO:0006417(regulation of translation);GO:0016032(viral process);GO:0046686(response to cadmium ion)	03013(RNA transport);03015(mRNA surveillance pathway);03018(RNA degradation)	3.2e-12	1	61,	0	-11.5	-10.4	1.4	5' UTR	1	29898731	29903964	5234	2
Chr00	30697056	30697325	270	MD00G1140200	MD00G1140200	7739	MD00G1140200	PREDICTED: fumarate hydratase 1, mitochondrial [Malus domestica]	GO:0004333(fumarate hydratase activity);GO:0005739(mitochondrion);GO:0005829(cytosol);GO:0006099(tricarboxylic acid cycle);GO:0006106(fumarate metabolic process);GO:0006108(malate metabolic process);GO:0051262(protein tetramerization)	01200(Carbon metabolism);00020(Citrate cycle (TCA cycle));00620(Pyruvate metabolism)	2.5e-35	1	270,	0	-34.6	-33.1	3.13	3' UTR	1	30696906	30705064	8159	2
Chr00	30699146	30700812	1667	MD00G1140200	MD00G1140200	4252	MD00G1140200	PREDICTED: fumarate hydratase 1, mitochondrial [Malus domestica]	GO:0004333(fumarate hydratase activity);GO:0005739(mitochondrion);GO:0005829(cytosol);GO:0006099(tricarboxylic acid cycle);GO:0006106(fumarate metabolic process);GO:0006108(malate metabolic process);GO:0051262(protein tetramerization)	01200(Carbon metabolism);00020(Citrate cycle (TCA cycle));00620(Pyruvate metabolism)	6.3e-24	9	13,50,51,99,84,111,150,118,14,	0,327,469,654,835,998,1221,1445,1653	-23.2	-21.8	2.25	Exon (MD00G1140200/MD00G1140200, exon 3 of 19)	1	30696906	30705064	8159	2
Chr00	30719324	30719413	90	MD00G1140500	MD00G1140500	329	MD00G1140500	PREDICTED: kinesin-4 [Malus domestica]	GO:0003777(microtubule motor activity);GO:0005871(kinesin complex);GO:0007018(microtubule-based movement);GO:0016887(ATPase activity)	03008(Ribosome biogenesis in eukaryotes)	0.032	1	90,	0	-1.49	-0.758	1.48	5' UTR	1	30713804	30719742	5939	2
Chr00	31090122	31090182	61	MD00G1143000	MD00G1143000	594	MD00G1143000	PREDICTED: 40S ribosomal protein S16-like [Malus domestica]	GO:0000462(maturation of SSU-rRNA from tricistronic rRNA transcript (SSU-rRNA, 5.8S rRNA, LSU-rRNA));GO:0003735(structural constituent of ribosome);GO:0006412(translation);GO:0022627(cytosolic small ribosomal subunit)	03010(Ribosome)	0.046	1	61,	0	-1.34	-0.623	1.23	Exon (MD00G1143000/MD00G1143000, exon 1 of 2)	1	31089393	31090776	1384	2
Chr00	31192664	31193419	756	MD00G1143300	MD00G1143300	1980	MD00G1143300	PREDICTED: transcription initiation factor TFIID subunit 5 [Malus domestica]	GO:0000166(nucleotide binding);GO:0005515(protein binding);GO:0005634(nucleus);GO:0006351(transcription, DNA-templated);GO:0006355(regulation of transcription, DNA-templated)	03022(Basal transcription factors)	7.9e-18	3	138,102,29,	0,270,727	-17.1	-15.8	2	Exon (MD00G1143300/MD00G1143300, exon 7 of 16)	1	31190958	31195399	4442	2
Chr00	31195221	31195340	120	MD00G1143300	MD00G1143300	59	MD00G1143300	PREDICTED: transcription initiation factor TFIID subunit 5 [Malus domestica]	GO:0000166(nucleotide binding);GO:0005515(protein binding);GO:0005634(nucleus);GO:0006351(transcription, DNA-templated);GO:0006355(regulation of transcription, DNA-templated)	03022(Basal transcription factors)	2.3e-05	1	120,	0	-4.63	-3.68	1.66	5' UTR	1	31190958	31195399	4442	2
Chr00	31205071	31205502	432	MD00G1143400	MD00G1143400	1046	MD00G1143400	CBL-interacting serine/threonine-protein kinase 5-like [Malus domestica]	GO:0004674(protein serine/threonine kinase activity);GO:0005524(ATP binding);GO:0005886(plasma membrane);GO:0006468(protein phosphorylation);GO:0007165(signal transduction);GO:0016301(kinase activity);GO:0050832(defense response to fungus)	04075(Plant hormone signal transduction)	1.6e-28	2	24,276,	0,156	-27.8	-26.4	2.72	3' UTR	1	31204623	31206548	1926	2
Chr00	31205711	31205891	181	MD00G1143400	MD00G1143400	657	MD00G1143400	CBL-interacting serine/threonine-protein kinase 5-like [Malus domestica]	GO:0004674(protein serine/threonine kinase activity);GO:0005524(ATP binding);GO:0005886(plasma membrane);GO:0006468(protein phosphorylation);GO:0007165(signal transduction);GO:0016301(kinase activity);GO:0050832(defense response to fungus)	04075(Plant hormone signal transduction)	0.0034	1	181,	0	-2.47	-1.65	1.42	Exon (MD00G1143400/MD00G1143400, exon 1 of 2)	1	31204623	31206548	1926	2
Chr00	31206040	31206339	300	MD00G1143400	MD00G1143400	209	MD00G1143400	CBL-interacting serine/threonine-protein kinase 5-like [Malus domestica]	GO:0004674(protein serine/threonine kinase activity);GO:0005524(ATP binding);GO:0005886(plasma membrane);GO:0006468(protein phosphorylation);GO:0007165(signal transduction);GO:0016301(kinase activity);GO:0050832(defense response to fungus)	04075(Plant hormone signal transduction)	1.3e-55	1	300,	0	-54.9	-53.2	3.33	5' UTR	1	31204623	31206548	1926	2
Chr00	31247751	31248160	410	MD00G1143700	MD00G1143700	4168	MD00G1143700	PREDICTED: LOW QUALITY PROTEIN: formin-like protein 6 [Malus domestica]	GO:0003779(actin binding);GO:0004721(phosphoprotein phosphatase activity);GO:0005737(cytoplasm);GO:0005819(spindle);GO:0008017(microtubule binding);GO:0009524(phragmoplast);GO:0009556(microsporogenesis);GO:0009574(preprophase band);GO:0051015(actin filament binding);GO:0051017(actin filament bundle assembly)	NA	1.3e-06	2	220,80,	0,330	-5.87	-4.88	22.5	Exon (MD00G1143700/MD00G1143700, exon 4 of 19)	1	31243058	31252328	9271	2
Chr00	31248429	31248489	61	MD00G1143700	MD00G1143700	3839	MD00G1143700	PREDICTED: LOW QUALITY PROTEIN: formin-like protein 6 [Malus domestica]	GO:0003779(actin binding);GO:0004721(phosphoprotein phosphatase activity);GO:0005737(cytoplasm);GO:0005819(spindle);GO:0008017(microtubule binding);GO:0009524(phragmoplast);GO:0009556(microsporogenesis);GO:0009574(preprophase band);GO:0051015(actin filament binding);GO:0051017(actin filament bundle assembly)	NA	0.0095	1	61,	0	-2.02	-1.23	3.25	Exon (MD00G1143700/MD00G1143700, exon 4 of 19)	1	31243058	31252328	9271	2
Chr00	31681256	31681551	296	MD00G1144700	MD00G1144700	1060	MD00G1144700	PREDICTED: putative clathrin assembly protein At2g25430 [Malus domestica]	GO:0005545(1-phosphatidylinositol binding);GO:0005634(nucleus);GO:0005794(Golgi apparatus);GO:0005829(cytosol);GO:0005886(plasma membrane);GO:0005905(clathrin-coated pit);GO:0006897(endocytosis);GO:0030136(clathrin-coated vesicle);GO:0030276(clathrin binding);GO:0048268(clathrin coat assembly)	NA	5e-38	1	296,	0	-37.3	-35.8	3.37	Exon (MD00G1144700/MD00G1144700, exon 1 of 1)	1	31681256	31682611	1356	2
Chr00	31681727	31682611	885	MD00G1144700	MD00G1144700	0	MD00G1144700	PREDICTED: putative clathrin assembly protein At2g25430 [Malus domestica]	GO:0005545(1-phosphatidylinositol binding);GO:0005634(nucleus);GO:0005794(Golgi apparatus);GO:0005829(cytosol);GO:0005886(plasma membrane);GO:0005905(clathrin-coated pit);GO:0006897(endocytosis);GO:0030136(clathrin-coated vesicle);GO:0030276(clathrin binding);GO:0048268(clathrin coat assembly)	NA	1e-282	1	885,	0	-282	-280	5.01	Exon (MD00G1144700/MD00G1144700, exon 1 of 1)	1	31681256	31682611	1356	2
Chr00	31722081	31722807	727	MD00G1145000	MD00G1145000	2872	MD00G1145000	PREDICTED: E3 ubiquitin ligase BIG BROTHER-related-like isoform X1 [Malus domestica]	GO:0043161(proteasome-mediated ubiquitin-dependent protein catabolic process);GO:0061630(ubiquitin protein ligase activity)	NA	2.8e-05	4	30,42,41,304,	0,113,274,423	-4.55	-3.61	1.4	Exon (MD00G1145000/MD00G1145000, exon 2 of 7)	1	31721006	31725679	4674	2
Chr00	31942294	31943409	1116	MD00G1145600	MD00G1145600	291	MD00G1145600	hypothetical protein POPTR_0012s13380g [Populus trichocarpa]	GO:0000027(ribosomal large subunit assembly);GO:0003735(structural constituent of ribosome);GO:0006412(translation);GO:0022625(cytosolic large ribosomal subunit);GO:1902626(assembly of large subunit precursor of preribosome)	03010(Ribosome)	3.2e-09	3	239,149,21,	0,830,1095	-8.49	-7.41	2.2	3' UTR	1	31942178	31943700	1523	2
Chr00	32123592	32123989	398	MD00G1146800	MD00G1146800	3414	MD00G1146800	PREDICTED: uncharacterized aarF domain-containing protein kinase At1g79600, chloroplastic [Pyrus x bretschneideri]	GO:0004672(protein kinase activity);GO:0005524(ATP binding);GO:0005886(plasma membrane);GO:0006468(protein phosphorylation);GO:0009507(chloroplast);GO:0010287(plastoglobule);GO:0050821(protein stabilization);GO:1902171(regulation of tocopherol cyclase activity)	04626(Plant-pathogen interaction)	2.5e-34	2	219,78,	0,320	-33.6	-32.1	3.23	3' UTR	1	32123562	32127403	3842	2
Chr00	32127107	32127403	297	MD00G1146800	MD00G1146800	0	MD00G1146800	PREDICTED: uncharacterized aarF domain-containing protein kinase At1g79600, chloroplastic [Pyrus x bretschneideri]	GO:0004672(protein kinase activity);GO:0005524(ATP binding);GO:0005886(plasma membrane);GO:0006468(protein phosphorylation);GO:0009507(chloroplast);GO:0010287(plastoglobule);GO:0050821(protein stabilization);GO:1902171(regulation of tocopherol cyclase activity)	04626(Plant-pathogen interaction)	1.6e-55	1	297,	0	-54.8	-53.1	2.04	5' UTR	1	32123562	32127403	3842	2
Chr00	32402677	32403901	1225	MD00G1148000	MD00G1148000	2693	MD00G1148000	hypothetical protein PRUPE_ppa023425mg, partial [Prunus persica]	GO:0003674(molecular_function);GO:0005634(nucleus);GO:0008150(biological_process)	NA	4e-13	2	230,35,	0,1190	-12.4	-11.2	2.13	3' UTR	1	32402471	32406594	4124	2
Chr00	32488940	32489154	215	MD00G1148200	MD00G1148200	2680	MD00G1148200	PREDICTED: ubiquinol oxidase 2, mitochondrial-like [Pyrus x bretschneideri]	GO:0005739(mitochondrion);GO:0005743(mitochondrial inner membrane);GO:0009409(response to cold);GO:0009916(alternative oxidase activity);GO:0016021(integral component of membrane);GO:0031930(mitochondria-nucleus signaling pathway);GO:0045333(cellular respiration);GO:0046872(metal ion binding);GO:0055114(oxidation-reduction process);GO:0070469(respiratory chain)	00970(Aminoacyl-tRNA biosynthesis)	0.017	2	78,41,	0,174	-1.77	-1	3.38	3' UTR	1	32488852	32491834	2983	2
Chr00	32693106	32694100	995	MD00G1148600	MD00G1148600	238	MD00G1148600	PREDICTED: glycine-rich RNA-binding protein-like [Malus domestica]	GO:0000166(nucleotide binding);GO:0000380(alternative mRNA splicing, via spliceosome);GO:0003676(nucleic acid binding);GO:0003690(double-stranded DNA binding);GO:0003697(single-stranded DNA binding);GO:0003723(RNA binding);GO:0003729(mRNA binding);GO:0005515(protein binding);GO:0005634(nucleus);GO:0005737(cytoplasm);GO:0005739(mitochondrion);GO:0005777(peroxisome);GO:0005829(cytosol);GO:0006406(m…	03040(Spliceosome)	0	2	186,586,	0,409	-3960	-Inf	138	5' UTR	1	32692868	32694338	1471	2
Chr00	32800075	32800135	61	MD00G1148900	MD00G1148900	9207	MD00G1148900	NA	NA	NA	0.028	1	61,	0	-1.55	-0.653	7.22	3' UTR	1	32799895	32809342	9448	2
Chr00	33091134	33091341	208	MD00G1149900	MD00G1149900	4142	MD00G1149900	PREDICTED: elongator complex protein 5 [Malus domestica]	GO:0005634(nucleus);GO:0005737(cytoplasm);GO:0006351(transcription, DNA-templated);GO:0006355(regulation of transcription, DNA-templated);GO:0016746(transferase activity, transferring acyl groups);GO:0033588(Elongator holoenzyme complex)	NA	1.9e-10	1	208,	0	-9.72	-8.61	2.1	3' UTR	1	33090868	33095483	4616	2
Chr00	33354156	33354495	340	MD00G1151900	MD00G1151900	0	MD00G1151900	PREDICTED: SUPPRESSOR OF ABI3-5-like isoform X1 [Malus domestica]	NA	NA	1e-38	1	340,	0	-38	-36.5	3.12	5' UTR	1	33354100	33354495	396	2
Chr00	33354737	33354865	129	MD00G1152000	MD00G1152000	9144	MD00G1152000	PREDICTED: SUPPRESSOR OF ABI3-5-like isoform X2 [Malus domestica]	GO:0000166(nucleotide binding);GO:0000381(regulation of alternative mRNA splicing, via spliceosome);GO:0003676(nucleic acid binding);GO:0008270(zinc ion binding);GO:0008380(RNA splicing);GO:0042981(regulation of apoptotic process);GO:0046872(metal ion binding)	03040(Spliceosome)	0.00078	2	1,60,	0,69	-3.11	-2.25	1.36	Exon (MD00G1152000/MD00G1152000, exon 15 of 16)	1	33354497	33364009	9513	2
Chr00	33355825	33356185	361	MD00G1152000	MD00G1152000	7824	MD00G1152000	PREDICTED: SUPPRESSOR OF ABI3-5-like isoform X2 [Malus domestica]	GO:0000166(nucleotide binding);GO:0000381(regulation of alternative mRNA splicing, via spliceosome);GO:0003676(nucleic acid binding);GO:0008270(zinc ion binding);GO:0008380(RNA splicing);GO:0042981(regulation of apoptotic process);GO:0046872(metal ion binding)	03040(Spliceosome)	1.3e-67	1	361,	0	-66.9	-65.1	2.59	Exon (MD00G1152000/MD00G1152000, exon 14 of 16)	1	33354497	33364009	9513	2
Chr00	33357057	33358752	1696	MD00G1152000	MD00G1152000	5257	MD00G1152000	PREDICTED: SUPPRESSOR OF ABI3-5-like isoform X2 [Malus domestica]	GO:0000166(nucleotide binding);GO:0000381(regulation of alternative mRNA splicing, via spliceosome);GO:0003676(nucleic acid binding);GO:0008270(zinc ion binding);GO:0008380(RNA splicing);GO:0042981(regulation of apoptotic process);GO:0046872(metal ion binding)	03040(Spliceosome)	1.9e-05	2	19,42,	0,1654	-4.73	-3.78	1.32	Exon (MD00G1152000/MD00G1152000, exon 12 of 16)	1	33354497	33364009	9513	2
Chr00	33361703	33362093	391	MD00G1152000	MD00G1152000	1916	MD00G1152000	PREDICTED: SUPPRESSOR OF ABI3-5-like isoform X2 [Malus domestica]	GO:0000166(nucleotide binding);GO:0000381(regulation of alternative mRNA splicing, via spliceosome);GO:0003676(nucleic acid binding);GO:0008270(zinc ion binding);GO:0008380(RNA splicing);GO:0042981(regulation of apoptotic process);GO:0046872(metal ion binding)	03040(Spliceosome)	5e-28	2	20,281,	0,110	-27.3	-25.9	2.03	Exon (MD00G1152000/MD00G1152000, exon 4 of 16)	1	33354497	33364009	9513	2
Chr00	33362573	33363979	1407	MD00G1152000	MD00G1152000	30	MD00G1152000	PREDICTED: SUPPRESSOR OF ABI3-5-like isoform X2 [Malus domestica]	GO:0000166(nucleotide binding);GO:0000381(regulation of alternative mRNA splicing, via spliceosome);GO:0003676(nucleic acid binding);GO:0008270(zinc ion binding);GO:0008380(RNA splicing);GO:0042981(regulation of apoptotic process);GO:0046872(metal ion binding)	03040(Spliceosome)	7.9e-12	4	18,41,120,92,	0,249,502,1315	-11.1	-9.95	1.91	5' UTR	1	33354497	33364009	9513	2
Chr00	33416583	33416673	91	MD00G1152500	MD00G1152500	7651	MD00G1152500	PREDICTED: uncharacterized protein LOC103407413 [Malus domestica]	GO:0000077(DNA damage checkpoint);GO:0005634(nucleus);GO:0042393(histone binding);GO:0045944(positive regulation of transcription from RNA polymerase II promoter)	NA	0.002	1	91,	0	-2.7	-1.86	2.28	3' UTR	1	33416403	33424324	7922	2
Chr00	33430585	33430674	90	MD00G1152700	MD00G1152700	5367	MD00G1152700	PREDICTED: probable choline kinase 2 isoform X1 [Pyrus x bretschneideri]	GO:0004103(choline kinase activity);GO:0005524(ATP binding);GO:0005737(cytoplasm);GO:0016310(phosphorylation)	00564(Glycerophospholipid metabolism)	0.0025	1	90,	0	-2.61	-1.77	1.66	3' UTR	1	33430318	33436041	5724	2
Chr00	33831011	33831129	119	MD00G1154200	MD00G1154200	2273	MD00G1154200	PREDICTED: uncharacterized protein LOC103448226 [Malus domestica]	GO:0003674(molecular_function);GO:0008150(biological_process);GO:0016021(integral component of membrane)	NA	0.02	1	119,	0	-1.69	-0.93	1.54	3' UTR	1	33830863	33833402	2540	2
Chr00	33949906	33951450	1545	MD00G1155200	MD00G1155200	2128	MD00G1155200	PREDICTED: uncharacterized protein LOC103406126 [Malus domestica]	NA	NA	0.0019	3	38,89,53,	0,1218,1492	-2.73	-1.89	1.34	3' UTR	1	33948805	33953578	4774	2
Chr00	33953189	33953578	390	MD00G1155200	MD00G1155200	0	MD00G1155200	PREDICTED: uncharacterized protein LOC103406126 [Malus domestica]	NA	NA	1e-26	1	390,	0	-26	-24.6	32.9	5' UTR	1	33948805	33953578	4774	2
Chr00	34418335	34418846	512	MD00G1156200	MD00G1156200	5317	MD00G1156200	PREDICTED: alpha-1,4 glucan phosphorylase L isozyme, chloroplastic/amyloplastic-like [Pyrus x bretschneideri]	GO:0005737(cytoplasm);GO:0005980(glycogen catabolic process);GO:0008184(glycogen phosphorylase activity);GO:0030170(pyridoxal phosphate binding)	NA	3.2e-14	2	268,92,	0,420	-13.5	-12.3	2.47	3' UTR	1	34418185	34424163	5979	2
Chr00	34418906	34419149	244	MD00G1156200	MD00G1156200	5014	MD00G1156200	PREDICTED: alpha-1,4 glucan phosphorylase L isozyme, chloroplastic/amyloplastic-like [Pyrus x bretschneideri]	GO:0005737(cytoplasm);GO:0005980(glycogen catabolic process);GO:0008184(glycogen phosphorylase activity);GO:0030170(pyridoxal phosphate binding)	NA	0.0045	2	50,101,	0,143	-2.35	-1.54	1.3	Exon (MD00G1156200/MD00G1156200, exon 13 of 15)	1	34418185	34424163	5979	2
Chr00	34420914	34421214	301	MD00G1156200	MD00G1156200	2949	MD00G1156200	PREDICTED: alpha-1,4 glucan phosphorylase L isozyme, chloroplastic/amyloplastic-like [Pyrus x bretschneideri]	GO:0005737(cytoplasm);GO:0005980(glycogen catabolic process);GO:0008184(glycogen phosphorylase activity);GO:0030170(pyridoxal phosphate binding)	NA	7.9e-14	1	301,	0	-13.1	-11.9	1.75	Exon (MD00G1156200/MD00G1156200, exon 8 of 15)	1	34418185	34424163	5979	2
Chr00	34429760	34429849	90	MD00G1156400	MD00G1156400	1657	MD00G1156400	PREDICTED: protein FAR1-RELATED SEQUENCE 5-like [Malus domestica]	GO:0005634(nucleus);GO:0006355(regulation of transcription, DNA-templated);GO:0008270(zinc ion binding);GO:0009639(response to red or far red light)	NA	0.026	1	90,	0	-1.59	-0.846	1.8	3' UTR	1	34429324	34431506	2183	2
Chr00	34802349	34802647	299	MD00G1157400	MD00G1157400	5887	MD00G1157400	PREDICTED: glutamic acid-rich protein-like [Malus domestica]	GO:0003674(molecular_function);GO:0005634(nucleus);GO:0008150(biological_process)	NA	3.9e-08	1	299,	0	-7.41	-6.36	1.78	3' UTR	1	34802259	34808534	6276	2
Chr00	34803505	34804317	813	MD00G1157400	MD00G1157400	4217	MD00G1157400	PREDICTED: glutamic acid-rich protein-like [Malus domestica]	GO:0003674(molecular_function);GO:0005634(nucleus);GO:0008150(biological_process)	NA	6.3e-30	2	152,117,	0,696	-29.2	-27.7	1.63	Exon (MD00G1157400/MD00G1157400, exon 7 of 9)	1	34802259	34808534	6276	2
Chr00	34804662	34804961	300	MD00G1157400	MD00G1157400	3573	MD00G1157400	PREDICTED: glutamic acid-rich protein-like [Malus domestica]	GO:0003674(molecular_function);GO:0005634(nucleus);GO:0008150(biological_process)	NA	1e-69	1	300,	0	-69	-67.2	2.02	Exon (MD00G1157400/MD00G1157400, exon 5 of 9)	1	34802259	34808534	6276	2
Chr00	34805547	34807209	1663	MD00G1157400	MD00G1157400	1325	MD00G1157400	PREDICTED: glutamic acid-rich protein-like [Malus domestica]	GO:0003674(molecular_function);GO:0005634(nucleus);GO:0008150(biological_process)	NA	6.3e-62	2	216,83,	0,1580	-61.2	-59.5	2.03	Exon (MD00G1157400/MD00G1157400, exon 2 of 9)	1	34802259	34808534	6276	2
Chr00	35181318	35181852	535	MD00G1159300	MD00G1159300	5096	MD00G1159300	PREDICTED: aspartic proteinase A1-like [Pyrus x bretschneideri]	GO:0004190(aspartic-type endopeptidase activity);GO:0006508(proteolysis);GO:0030163(protein catabolic process)	NA	1e-61	2	320,10,	0,525	-61	-59.3	1.87	3' UTR	1	35181228	35186948	5721	2
Chr00	35241166	35241255	90	MD00G1159400	MD00G1159400	11771	MD00G1159400	PREDICTED: stromal processing peptidase, chloroplastic-like [Pyrus x bretschneideri]	GO:0004222(metalloendopeptidase activity);GO:0008270(zinc ion binding);GO:0016485(protein processing)	NA	1.4e-07	1	90,	0	-6.85	-5.82	2.03	3' UTR	1	35241076	35253026	11951	2
Chr00	35672278	35672911	634	MD00G1160500	MD00G1160500	1746	MD00G1160500	PREDICTED: pre-mRNA-splicing factor SPF27 homolog [Malus domestica]	GO:0000398(mRNA splicing, via spliceosome);GO:0000974(Prp19 complex);GO:0071011(precatalytic spliceosome);GO:0071012(catalytic step 1 spliceosome);GO:0071013(catalytic step 2 spliceosome)	03040(Spliceosome)	3.2e-08	2	84,67,	0,567	-7.49	-6.44	1.47	3' UTR	1	35671948	35674657	2710	2
Chr00	35674136	35674537	402	MD00G1160500	MD00G1160500	120	MD00G1160500	PREDICTED: pre-mRNA-splicing factor SPF27 homolog [Malus domestica]	GO:0000398(mRNA splicing, via spliceosome);GO:0000974(Prp19 complex);GO:0071011(precatalytic spliceosome);GO:0071012(catalytic step 1 spliceosome);GO:0071013(catalytic step 2 spliceosome)	03040(Spliceosome)	7.9e-13	2	12,289,	0,113	-12.1	-10.9	2.01	5' UTR	1	35671948	35674657	2710	2
Chr00	35675731	35675820	90	MD00G1160600	MD00G1160600	3381	MD00G1160600	PREDICTED: peroxisome biogenesis protein 3-2-like [Malus domestica]	GO:0005739(mitochondrion);GO:0005777(peroxisome);GO:0005779(integral component of peroxisomal membrane);GO:0007031(peroxisome organization);GO:0015031(protein transport)	04146(Peroxisome)	5e-05	1	90,	0	-4.3	-3.38	2.12	Exon (MD00G1160600/MD00G1160600, exon 7 of 7)	1	35675405	35679201	3797	2
Chr00	35892596	35893433	838	MD00G1161400	MD00G1161400	569	MD00G1161400	PREDICTED: chlorophyll a-b binding protein CP26, chloroplastic [Malus domestica]	GO:0009416(response to light stimulus);GO:0009535(chloroplast thylakoid membrane);GO:0009768(photosynthesis, light harvesting in photosystem I);GO:0009941(chloroplast envelope);GO:0010287(plastoglobule);GO:0016168(chlorophyll binding);GO:0031409(pigment binding)	00196(Photosynthesis - antenna proteins)	0.00015	4	65,51,85,280,	0,158,302,558	-3.81	-2.91	2.06	5' UTR	1	35891516	35894002	2487	2
Chr00	37575417	37575743	327	MD00G1165000	MD00G1165000	10788	MD00G1165000	PREDICTED: uncharacterized protein LOC103935840 [Pyrus x bretschneideri]	GO:0003674(molecular_function);GO:0005575(cellular_component);GO:0008150(biological_process)	NA	0.0012	1	327,	0	-2.91	-2.05	2.89	3' UTR	1	37575239	37586531	11293	2
Chr00	37586175	37586383	209	MD00G1165000	MD00G1165000	148	MD00G1165000	PREDICTED: uncharacterized protein LOC103935840 [Pyrus x bretschneideri]	GO:0003674(molecular_function);GO:0005575(cellular_component);GO:0008150(biological_process)	NA	2.1e-06	1	209,	0	-5.68	-4.69	2.04	5' UTR	1	37575239	37586531	11293	2
Chr00	37601274	37601421	148	MD00G1165100	MD00G1165100	1757	MD00G1165100	PREDICTED: protein DOWNY MILDEW RESISTANCE 6-like isoform X1 [Pyrus x bretschneideri]	GO:0051213(dioxygenase activity)	00941(Flavonoid biosynthesis)	1.7e-06	1	148,	0	-5.77	-4.79	1.53	3' UTR	1	37601156	37603178	2023	2
Chr00	37621180	37621389	210	MD00G1165300	MD00G1165300	448	MD00G1165300	PREDICTED: extradiol ring-cleavage dioxygenase-like [Malus domestica]	GO:0005737(cytoplasm);GO:0006725(cellular aromatic compound metabolic process);GO:0008198(ferrous iron binding);GO:0008270(zinc ion binding);GO:0016491(oxidoreductase activity);GO:0016701(oxidoreductase activity, acting on single donors with incorporation of molecular oxygen);GO:0051213(dioxygenase activity);GO:0055114(oxidation-reduction process)	00965(Betalain biosynthesis)	1.1e-05	1	210,	0	-4.94	-3.99	1.89	Exon (MD00G1165300/MD00G1165300, exon 1 of 1)	1	37621031	37621837	807	2
Chr00	37621479	37621837	359	MD00G1165300	MD00G1165300	0	MD00G1165300	PREDICTED: extradiol ring-cleavage dioxygenase-like [Malus domestica]	GO:0005737(cytoplasm);GO:0006725(cellular aromatic compound metabolic process);GO:0008198(ferrous iron binding);GO:0008270(zinc ion binding);GO:0016491(oxidoreductase activity);GO:0016701(oxidoreductase activity, acting on single donors with incorporation of molecular oxygen);GO:0051213(dioxygenase activity);GO:0055114(oxidation-reduction process)	00965(Betalain biosynthesis)	0.00042	1	359,	0	-3.38	-2.5	1.51	Exon (MD00G1165300/MD00G1165300, exon 1 of 1)	1	37621031	37621837	807	2
Chr00	37678807	37678985	179	MD00G1165400	MD00G1165400	14150	MD00G1165400	PREDICTED: ABC transporter G family member 3 [Pyrus x bretschneideri]	GO:0005886(plasma membrane);GO:0016021(integral component of membrane);GO:0042626(ATPase activity, coupled to transmembrane movement of substances)	02010(ABC transporters)	0.00029	1	179,	0	-3.54	-2.65	1.91	3' UTR	1	37678748	37693135	14388	2
Chr00	37978488	37978665	178	MD00G1166100	MD00G1166100	935	MD00G1166100	PREDICTED: uncharacterized protein LOC103420240 [Malus domestica]	GO:0005575(cellular_component)	NA	2e-13	1	178,	0	-12.7	-11.6	2.68	Exon (MD00G1166100/MD00G1166100, exon 2 of 2)	1	37978281	37979600	1320	2
Chr00	38247358	38247643	286	MD00G1167000	MD00G1167000	857	MD00G1167000	PREDICTED: cytochrome P450 71A1-like [Malus domestica]	GO:0016020(membrane);GO:0016709(oxidoreductase activity, acting on paired donors, with incorporation or reduction of molecular oxygen, NAD(P)H as one donor, and incorporation of one atom of oxygen);GO:0044550(secondary metabolite biosynthetic process)	00591(Linoleic acid metabolism);00380(Tryptophan metabolism);00232(Caffeine metabolism)	0.00018	2	59,89,	0,197	-3.75	-2.85	1.88	Exon (MD00G1167000/MD00G1167000, exon 1 of 2)	1	38246708	38248500	1793	2
Chr00	38639318	38639496	179	MD00G1168000	MD00G1168000	2778	MD00G1168000	PREDICTED: putative disease resistance RPP13-like protein 1 [Malus domestica]	GO:0005515(protein binding);GO:0005524(ATP binding);GO:0005576(extracellular region);GO:0006952(defense response);GO:0043531(ADP binding)	03040(Spliceosome)	0.0055	1	179,	0	-2.26	-1.45	1.88	Exon (MD00G1168000/MD00G1168000, exon 4 of 6)	1	38637350	38642274	4925	2
Chr00	38649226	38649375	150	MD00G1168200	MD00G1168200	2195	MD00G1168200	PREDICTED: uncharacterized protein LOC103422606 isoform X1 [Malus domestica]	NA	NA	8.5e-06	1	150,	0	-5.07	-4.11	2.29	3' UTR	1	38649107	38651570	2464	2
Chr00	38650863	38651213	351	MD00G1168200	MD00G1168200	357	MD00G1168200	PREDICTED: uncharacterized protein LOC103422606 isoform X1 [Malus domestica]	NA	NA	1.6e-41	2	46,222,	0,129	-40.8	-39.3	3.72	5' UTR	1	38649107	38651570	2464	2
Chr00	38664823	38665773	951	MD00G1168400	MD00G1168400	1069	MD00G1168400	PREDICTED: putative uncharacterized protein DDB_G0271982 isoform X2 [Pyrus x bretschneideri]	GO:0003674(molecular_function);GO:0005737(cytoplasm);GO:0009553(embryo sac development);GO:0048316(seed development)	NA	2e-47	4	70,304,28,45,	0,161,732,906	-46.7	-45.1	4.05	Exon (MD00G1168400/MD00G1168400, exon 1 of 8)	1	38663201	38666842	3642	2
Chr00	39307376	39307613	238	MD00G1170800	MD00G1170800	2547	MD00G1170800	PREDICTED: DNA-directed RNA polymerase V subunit 5A [Malus domestica]	GO:0000428(DNA-directed RNA polymerase complex);GO:0001054(RNA polymerase I activity);GO:0001055(RNA polymerase II activity);GO:0001056(RNA polymerase III activity);GO:0003899(DNA-directed RNA polymerase activity);GO:0005665(DNA-directed RNA polymerase II, core complex);GO:0005666(DNA-directed RNA polymerase III complex);GO:0005736(DNA-directed RNA polymerase I complex)	00230(Purine metabolism);00240(Pyrimidine metabolism);03020(RNA polymerase)	9.3e-09	1	238,	0	-8.03	-6.97	2.18	5' UTR	1	39303997	39310160	6164	2
Chr00	39476641	39476910	270	MD00G1171700	MD00G1171700	311	MD00G1171700	PREDICTED: uncharacterized protein LOC103437744 [Malus domestica]	GO:0003674(molecular_function);GO:0005634(nucleus);GO:0008150(biological_process)	NA	3.9e-08	1	270,	0	-7.41	-6.37	2.84	Exon (MD00G1171700/MD00G1171700, exon 2 of 2)	1	39476641	39477221	581	2
Chr00	39535591	39535845	255	MD00G1172000	MD00G1172000	624	MD00G1172000	PREDICTED: membrane-anchored ubiquitin-fold protein 1 [Malus domestica]	GO:0003674(molecular_function);GO:0005886(plasma membrane)	NA	0.0024	3	15,95,10,	0,62,245	-2.62	-1.78	1.16	5' UTR	1	39533675	39536469	2795	2
Chr00	39568168	39568228	61	MD00G1172400	MD00G1172400	2044	MD00G1172400	PREDICTED: LOW QUALITY PROTEIN: bifunctional monothiol glutaredoxin-S16, chloroplastic [Malus domestica]	GO:0006812(cation transport);GO:0009055(electron carrier activity);GO:0009507(chloroplast);GO:0009570(chloroplast stroma);GO:0015035(protein disulfide oxidoreductase activity);GO:0016787(hydrolase activity);GO:0045454(cell redox homeostasis);GO:0046872(metal ion binding);GO:0051537(2 iron, 2 sulfur cluster binding)	NA	0.0052	1	61,	0	-2.28	-1.47	9.92	3' UTR	1	39568138	39570272	2135	2
Chr00	40671322	40671708	387	MD00G1175500	MD00G1175500	2588	MD00G1175500	PREDICTED: uncharacterized protein LOC103408666 [Malus domestica]	NA	NA	6.3e-13	1	387,	0	-12.2	-11.1	1.57	3' UTR	1	40671203	40674296	3094	2
Chr00	40673788	40674266	479	MD00G1175500	MD00G1175500	30	MD00G1175500	PREDICTED: uncharacterized protein LOC103408666 [Malus domestica]	NA	NA	1.3e-20	2	53,334,	0,145	-19.9	-18.5	1.68	5' UTR	1	40671203	40674296	3094	2
Chr00	41221935	41222414	480	MD00G1177300	MD00G1177300	9961	MD00G1177300	PREDICTED: uncharacterized protein LOC103433167 [Malus domestica]	GO:0005544(calcium-dependent phospholipid binding);GO:0005634(nucleus);GO:0005886(plasma membrane);GO:0060548(negative regulation of cell death)	NA	6.3e-14	1	480,	0	-13.2	-12	2.31	3' UTR	1	41221785	41232375	10591	2
Chr00	41222534	41223218	685	MD00G1177300	MD00G1177300	9157	MD00G1177300	PREDICTED: uncharacterized protein LOC103433167 [Malus domestica]	GO:0005544(calcium-dependent phospholipid binding);GO:0005634(nucleus);GO:0005886(plasma membrane);GO:0060548(negative regulation of cell death)	NA	4.7e-07	2	198,42,	0,643	-6.33	-5.33	1.65	Exon (MD00G1177300/MD00G1177300, exon 4 of 5)	1	41221785	41232375	10591	2
Chr00	42084183	42084692	510	MD00G1179000	MD00G1179000	2463	MD00G1179000	PREDICTED: protein HOMOLOG OF MAMMALIAN LYST-INTERACTING PROTEIN 5 [Malus domestica]	GO:0005515(protein binding);GO:0005634(nucleus);GO:0005737(cytoplasm);GO:0005771(multivesicular body);GO:0009814(defense response, incompatible interaction);GO:0010008(endosome membrane);GO:0015031(protein transport);GO:0016192(vesicle-mediated transport);GO:0042803(protein homodimerization activity);GO:1900426(positive regulation of defense response to bacterium)	04144(Endocytosis)	4e-44	1	510,	0	-43.4	-41.8	1.96	Exon (MD00G1179000/MD00G1179000, exon 6 of 6)	1	42083823	42087155	3333	2
Chr00	42093213	42093417	205	MD00G1179300	MD00G1179300	1508	MD00G1179300	PREDICTED: probable cytochrome c oxidase subunit 5C-3 [Malus domestica]	GO:0004129(cytochrome-c oxidase activity);GO:0005739(mitochondrion);GO:0005746(mitochondrial respiratory chain);GO:0016021(integral component of membrane)	NA	7.9e-29	1	205,	0	-28.1	-26.7	1.46	3' UTR	1	42093010	42094925	1916	2
Chr00	42103020	42103709	690	MD00G1179500	MD00G1179500	3448	MD00G1179500	PREDICTED: histone-lysine N-methyltransferase EZA1 isoform X1 [Malus domestica]	GO:0003700(transcription factor activity, sequence-specific DNA binding);GO:0003727(single-stranded RNA binding);GO:0005515(protein binding);GO:0005634(nucleus);GO:0005677(chromatin silencing complex);GO:0006349(regulation of gene expression by genetic imprinting);GO:0006351(transcription, DNA-templated);GO:0006355(regulation of transcription, DNA-templated);GO:0009506(plasmodesma);GO:0009960(end…	00310(Lysine degradation)	7.8e-10	1	690,	0	-9.11	-8.02	2.05	3' UTR	1	42102840	42107157	4318	2
Chr00	42104857	42105149	293	MD00G1179500	MD00G1179500	2008	MD00G1179500	PREDICTED: histone-lysine N-methyltransferase EZA1 isoform X1 [Malus domestica]	GO:0003700(transcription factor activity, sequence-specific DNA binding);GO:0003727(single-stranded RNA binding);GO:0005515(protein binding);GO:0005634(nucleus);GO:0005677(chromatin silencing complex);GO:0006349(regulation of gene expression by genetic imprinting);GO:0006351(transcription, DNA-templated);GO:0006355(regulation of transcription, DNA-templated);GO:0009506(plasmodesma);GO:0009960(end…	00310(Lysine degradation)	3.2e-26	2	112,99,	0,194	-25.5	-24.1	1.72	Exon (MD00G1179500/MD00G1179500, exon 8 of 14)	1	42102840	42107157	4318	2
Chr00	42823041	42823395	355	MD00G1181800	MD00G1181800	10489	MD00G1181800	PREDICTED: peroxisomal nicotinamide adenine dinucleotide carrier-like [Pyrus x bretschneideri]	GO:0003735(structural constituent of ribosome);GO:0006412(translation)	04146(Peroxisome)	7.9e-58	1	355,	0	-57.1	-55.4	2.69	3' UTR	1	42823041	42833884	10844	2
Chr00	42915739	42915858	120	MD00G1182200	MD00G1182200	2276	MD00G1182200	PREDICTED: protein NUCLEAR FUSION DEFECTIVE 4-like [Malus domestica]	GO:0003674(molecular_function);GO:0005634(nucleus);GO:0016021(integral component of membrane);GO:0080167(response to karrikin)	NA	1.8e-07	1	120,	0	-6.75	-5.73	3.04	3' UTR	1	42915620	42918134	2515	2
Chr00	43892434	43893067	634	MD00G1184900	MD00G1184900	240	MD00G1184900	PREDICTED: protein pleiotropic regulatory locus 1-like [Malus domestica]	GO:0000398(mRNA splicing, via spliceosome);GO:0000974(Prp19 complex);GO:0005662(DNA replication factor A complex);GO:0071011(precatalytic spliceosome);GO:0071013(catalytic step 2 spliceosome);GO:0080008(Cul4-RING E3 ubiquitin ligase complex)	03040(Spliceosome)	2.9e-08	4	66,118,25,1,	0,209,460,633	-7.54	-6.5	1.93	Exon (MD00G1184900/MD00G1184900, exon 1 of 13)	1	43887856	43893307	5452	2
Chr00	44069534	44069743	210	MD00G1185200	MD00G1185200	329	MD00G1185200	PREDICTED: uncharacterized protein LOC103927255 [Pyrus x bretschneideri]	GO:0003674(molecular_function);GO:0005634(nucleus);GO:0005774(vacuolar membrane);GO:0005783(endoplasmic reticulum);GO:0005794(Golgi apparatus);GO:0005829(cytosol);GO:0005886(plasma membrane);GO:0009506(plasmodesma);GO:0016020(membrane)	NA	3.3e-05	1	210,	0	-4.48	-3.54	4.17	Exon (MD00G1185200/MD00G1185200, exon 1 of 10)	1	44065542	44070072	4531	2
Chr00	44144056	44144204	149	MD00G1185500	MD00G1185500	1048	MD00G1185500	PREDICTED: C2 domain-containing protein At1g53590-like isoform X2 [Malus domestica]	GO:0005773(vacuole);GO:0005886(plasma membrane);GO:0009507(chloroplast);GO:0016021(integral component of membrane)	01210(2-Oxocarboxylic acid metabolism);01230(Biosynthesis of amino acids);00650(Butanoate metabolism);00660(C5-Branched dibasic acid metabolism);00290(Valine, leucine and isoleucine biosynthesis);00770(Pantothenate and CoA biosynthesis)	0.00028	1	149,	0	-3.56	-2.67	1.27	Exon (MD00G1185500/MD00G1185500, exon 3 of 4)	1	44143714	44145252	1539	2
Chr00	44333050	44333467	418	MD00G1186900	MD00G1186900	464	MD00G1186900	PREDICTED: 2-methylene-furan-3-one reductase [Pyrus x bretschneideri]	GO:0008270(zinc ion binding);GO:0009409(response to cold);GO:0009507(chloroplast);GO:0009570(chloroplast stroma);GO:0009579(thylakoid);GO:0009941(chloroplast envelope);GO:0010319(stromule);GO:0035671(enone reductase activity);GO:0035798(2-alkenal reductase (NADP+) activity);GO:0048046(apoplast);GO:0055114(oxidation-reduction process)	NA	7.9e-31	1	418,	0	-30.1	-28.7	1.93	3' UTR	1	44333020	44333931	912	2
Chr00	44768066	44768453	388	MD00G1188700	MD00G1188700	1759	MD00G1188700	PREDICTED: uncharacterized protein LOC103957650 isoform X2 [Pyrus x bretschneideri]	GO:0005516(calmodulin binding);GO:0005634(nucleus)	NA	1e-138	1	388,	0	-138	-136	17.6	Exon (MD00G1188700/MD00G1188700, exon 1 of 2)	1	44767293	44770212	2920	2
Chr00	44769884	44770093	210	MD00G1188700	MD00G1188700	119	MD00G1188700	PREDICTED: uncharacterized protein LOC103957650 isoform X2 [Pyrus x bretschneideri]	GO:0005516(calmodulin binding);GO:0005634(nucleus)	NA	6e-05	1	210,	0	-4.22	-3.3	1.36	5' UTR	1	44767293	44770212	2920	2
Chr00	44876147	44880354	4208	MD00G1189000	MD00G1189000	530	MD00G1189000	PREDICTED: heavy metal-associated isoprenylated plant protein 3-like [Pyrus x bretschneideri]	GO:0005737(cytoplasm);GO:0030001(metal ion transport);GO:0046914(transition metal ion binding);GO:0046916(cellular transition metal ion homeostasis)	NA	0	4	377,91,200,112,	0,788,3534,4096	-1770	-Inf	3.79	3' UTR	1	44875788	44880884	5097	2
Chr00	45548290	45548379	90	MD00G1189600	MD00G1189600	1903	MD00G1189600	PREDICTED: H/ACA ribonucleoprotein complex subunit 1-like protein 2 [Malus domestica]	GO:0001522(pseudouridine synthesis);GO:0003723(RNA binding);GO:0005634(nucleus);GO:0006364(rRNA processing);GO:0009535(chloroplast thylakoid membrane);GO:0016020(membrane);GO:0031429(box H/ACA snoRNP complex)	03008(Ribosome biogenesis in eukaryotes)	1.9e-06	1	90,	0	-5.73	-4.74	6.49	3' UTR	1	45547932	45550282	2351	2
Chr00	45942442	45942590	149	MD00G1190800	MD00G1190800	3776	MD00G1190800	PREDICTED: peroxidase 12-like [Malus domestica]	GO:0004601(peroxidase activity);GO:0009505(plant-type cell wall);GO:0009664(plant-type cell wall organization)	00940(Phenylpropanoid biosynthesis)	8.5e-05	1	149,	0	-4.07	-3.16	1.6	3' UTR	1	45942353	45946366	4014	2
Chr00	47097568	47098446	879	MD00G1199600	MD00G1199600	264	MD00G1199600	PREDICTED: 50S ribosomal protein L29, chloroplastic-like [Pyrus x bretschneideri]	GO:0022625(cytosolic large ribosomal subunit)	03010(Ribosome)	2e-42	2	205,148,	0,731	-41.7	-40.1	1.57	3' UTR	1	47097333	47098710	1378	2
Chr00	47554466	47554793	328	MD00G1201000	MD00G1201000	623	MD00G1201000	PREDICTED: protein CASC3-like isoform X4 [Malus domestica]	GO:0005737(cytoplasm);GO:0030001(metal ion transport);GO:0046914(transition metal ion binding);GO:0046916(cellular transition metal ion homeostasis)	03013(RNA transport);03015(mRNA surveillance pathway)	6.3e-32	2	67,172,	0,156	-31.2	-29.7	2.27	Exon (MD00G1201000/MD00G1201000, exon 3 of 12)	1	47550107	47555416	5310	2
Chr00	47799789	47800468	680	MD00G1201600	MD00G1201600	4425	MD00G1201600	PREDICTED: cryptochrome-1 isoform X1 [Malus domestica]	GO:0004672(protein kinase activity);GO:0005515(protein binding);GO:0005524(ATP binding);GO:0005634(nucleus);GO:0005737(cytoplasm);GO:0006915(apoptotic process);GO:0006952(defense response);GO:0007623(circadian rhythm);GO:0009414(response to water deprivation);GO:0009416(response to light stimulus);GO:0009583(detection of light stimulus);GO:0009637(response to blue light);GO:0009638(phototropism);…	04712(Circadian rhythm - plant)	1.8e-05	2	115,65,	0,615	-4.75	-3.8	1.13	3' UTR	1	47799490	47804893	5404	2
Chr00	47800945	47801125	181	MD00G1201600	MD00G1201600	3768	MD00G1201600	PREDICTED: cryptochrome-1 isoform X1 [Malus domestica]	GO:0004672(protein kinase activity);GO:0005515(protein binding);GO:0005524(ATP binding);GO:0005634(nucleus);GO:0005737(cytoplasm);GO:0006915(apoptotic process);GO:0006952(defense response);GO:0007623(circadian rhythm);GO:0009414(response to water deprivation);GO:0009416(response to light stimulus);GO:0009583(detection of light stimulus);GO:0009637(response to blue light);GO:0009638(phototropism);…	04712(Circadian rhythm - plant)	3.5e-08	1	181,	0	-7.45	-6.41	1.16	Exon (MD00G1201600/MD00G1201600, exon 4 of 5)	1	47799490	47804893	5404	2
Chr00	47804505	47804714	210	MD00G1201600	MD00G1201600	179	MD00G1201600	PREDICTED: cryptochrome-1 isoform X1 [Malus domestica]	GO:0004672(protein kinase activity);GO:0005515(protein binding);GO:0005524(ATP binding);GO:0005634(nucleus);GO:0005737(cytoplasm);GO:0006915(apoptotic process);GO:0006952(defense response);GO:0007623(circadian rhythm);GO:0009414(response to water deprivation);GO:0009416(response to light stimulus);GO:0009583(detection of light stimulus);GO:0009637(response to blue light);GO:0009638(phototropism);…	04712(Circadian rhythm - plant)	1.3e-31	1	210,	0	-30.9	-29.4	1.54	5' UTR	1	47799490	47804893	5404	2
Chr00	49576732	49576792	61	MD00G1204600	MD00G1204600	1861	MD00G1204600	PREDICTED: cytochrome P450 78A9-like [Malus domestica]	GO:0016020(membrane);GO:0016709(oxidoreductase activity, acting on paired donors, with incorporation or reduction of molecular oxygen, NAD(P)H as one donor, and incorporation of one atom of oxygen);GO:0044550(secondary metabolite biosynthetic process)	00903(Limonene and pinene degradation);00945(Stilbenoid, diarylheptanoid and gingerol biosynthesis)	0.0011	1	61,	0	-2.94	-2.09	3.48	Exon (MD00G1204600/MD00G1204600, exon 2 of 2)	1	49576343	49578653	2311	2
Chr00	50460822	50460969	148	MD00G1207300	MD00G1207300	206	MD00G1207300	PREDICTED: WUSCHEL-related homeobox 8-like [Malus domestica]	GO:0003677(DNA binding);GO:0003700(transcription factor activity, sequence-specific DNA binding);GO:0005634(nucleus);GO:0006351(transcription, DNA-templated);GO:0006355(regulation of transcription, DNA-templated);GO:0007275(multicellular organism development)	NA	5.9e-05	1	148,	0	-4.23	-3.3	1.65	5' UTR	1	50458386	50461175	2790	2
Chr00	50799687	50799921	235	MD00G1208500	MD00G1208500	292	MD00G1208500	PREDICTED: protein ENDOSPERM DEFECTIVE 1-like [Pyrus x bretschneideri]	NA	NA	1.5e-05	1	235,	0	-4.83	-3.88	3.61	3' UTR	1	50799687	50800213	527	2
Chr00	51072893	51073132	240	MD00G1214200	MD00G1214200	5551	MD00G1214200	PREDICTED: ABC transporter G family member 24-like [Malus domestica]	GO:0005886(plasma membrane);GO:0016021(integral component of membrane);GO:0042626(ATPase activity, coupled to transmembrane movement of substances)	02010(ABC transporters)	2.8e-05	1	240,	0	-4.55	-3.61	14.4	3' UTR	1	51072863	51078683	5821	2
Chr00	51397296	51397703	408	MD00G1214800	MD00G1214800	2384	MD00G1214800	PREDICTED: protein fluG [Malus domestica]	GO:0004356(glutamate-ammonia ligase activity);GO:0005737(cytoplasm);GO:0005829(cytosol);GO:0006542(glutamine biosynthetic process);GO:0008017(microtubule binding);GO:0009399(nitrogen fixation);GO:0009617(response to bacterium);GO:0009737(response to abscisic acid);GO:0010311(lateral root formation);GO:0016787(hydrolase activity);GO:0043015(gamma-tubulin binding);GO:0043621(protein self-associatio…	NA	6.3e-22	2	262,37,	0,371	-21.2	-19.9	2.73	3' UTR	1	51397088	51400087	3000	2
Chr00	52120468	52120646	179	MD00G1220800	MD00G1220800	148	MD00G1220800	PREDICTED: oxysterol-binding protein-related protein 1C [Pyrus x bretschneideri]	GO:0005634(nucleus);GO:0006869(lipid transport);GO:0007165(signal transduction);GO:0008142(oxysterol binding);GO:0008202(steroid metabolic process);GO:0008289(lipid binding);GO:0035091(phosphatidylinositol binding)	NA	2.5e-07	1	179,	0	-6.61	-5.59	1.93	5' UTR	1	52114387	52120794	6408	2
Chr00	52304246	52305193	948	MD00G1220900	MD00G1220900	5195	MD00G1220900	PREDICTED: LOW QUALITY PROTEIN: cycloartenol synthase-like [Malus domestica]	GO:0010686(tetracyclic triterpenoid biosynthetic process);GO:0016871(cycloartenol synthase activity)	00100(Steroid biosynthesis)	0.011	2	109,41,	0,907	-1.96	-1.18	1.69	Exon (MD00G1220900/MD00G1220900, exon 17 of 18)	1	52304098	52310388	6291	2
Chr01	381427	382145	719	MD01G1001200	MD01G1001200	914	MD01G1001200	PREDICTED: microfibrillar-associated protein 1-like [Pyrus x bretschneideri]	GO:0003674(molecular_function);GO:0005576(extracellular region);GO:0008150(biological_process)	NA	0	1	719,	0	-378	-Inf	5.48	Exon (MD01G1001200/MD01G1001200, exon 2 of 3)	2	380513	388436	7924	1
Chr01	388047	388286	240	MD01G1001200	MD01G1001200	7534	MD01G1001200	PREDICTED: microfibrillar-associated protein 1-like [Pyrus x bretschneideri]	GO:0003674(molecular_function);GO:0005576(extracellular region);GO:0008150(biological_process)	NA	1.3e-23	1	240,	0	-22.9	-21.5	2.62	3' UTR	2	380513	388436	7924	1
Chr01	849261	849558	298	MD01G1001900	MD01G1001900	1544	MD01G1001900	PREDICTED: autophagy-related protein 13b [Malus domestica]	GO:0005634(nucleus);GO:0005776(autophagosome);GO:0006914(autophagy);GO:0015031(protein transport);GO:0031410(cytoplasmic vesicle);GO:1990316(ATG1/ULK1 kinase complex)	04140(Regulation of autophagy)	6.3e-13	1	298,	0	-12.2	-11	1.9	Exon (MD01G1001900/MD01G1001900, exon 2 of 4)	2	847717	851332	3616	1
Chr01	851035	851124	90	MD01G1001900	MD01G1001900	3318	MD01G1001900	PREDICTED: autophagy-related protein 13b [Malus domestica]	GO:0005634(nucleus);GO:0005776(autophagosome);GO:0006914(autophagy);GO:0015031(protein transport);GO:0031410(cytoplasmic vesicle);GO:1990316(ATG1/ULK1 kinase complex)	04140(Regulation of autophagy)	0.0006	1	90,	0	-3.22	-2.35	1.58	Exon (MD01G1001900/MD01G1001900, exon 4 of 4)	2	847717	851332	3616	1
Chr01	1206528	1206586	59	MD01G1003600	MD01G1003600	2096	MD01G1003600	PREDICTED: NAD(P)H-quinone oxidoreductase subunit O, chloroplastic isoform X1 [Malus domestica]	GO:0005886(plasma membrane);GO:0006810(transport);GO:0009507(chloroplast);GO:0009535(chloroplast thylakoid membrane);GO:0010258(NADH dehydrogenase complex (plastoquinone) assembly);GO:0010598(NAD(P)H dehydrogenase complex (plastoquinone));GO:0016655(oxidoreductase activity, acting on NAD(P)H, quinone or similar compound as acceptor);GO:0048038(quinone binding);GO:0055114(oxidation-reduction proce…	NA	2.8e-05	1	59,	0	-4.56	-3.62	1.28	3' UTR	2	1204432	1206849	2418	1
Chr01	1334613	1334792	180	MD01G1004100	MD01G1004100	3122	MD01G1004100	PREDICTED: callose synthase 5-like [Malus domestica]	GO:0000148(1,3-beta-D-glucan synthase complex);GO:0003843(1,3-beta-D-glucan synthase activity);GO:0005886(plasma membrane)	00500(Starch and sucrose metabolism)	0.0013	2	20,70,	0,110	-2.87	-2.02	2.06	Exon (MD01G1004100/MD01G1004100, exon 11 of 20)	2	1331491	1338728	7238	1
Chr01	1338549	1338609	61	MD01G1004100	MD01G1004100	7058	MD01G1004100	PREDICTED: callose synthase 5-like [Malus domestica]	GO:0000148(1,3-beta-D-glucan synthase complex);GO:0003843(1,3-beta-D-glucan synthase activity);GO:0005886(plasma membrane)	00500(Starch and sucrose metabolism)	0.0078	1	61,	0	-2.11	-1.32	2.19	3' UTR	2	1331491	1338728	7238	1
Chr01	1357554	1357936	383	MD01G1004200	MD01G1004200	4817	MD01G1004200	PREDICTED: SWR1-complex protein 4-like isoform X4 [Malus domestica]	GO:0003714(transcription corepressor activity);GO:0035267(NuA4 histone acetyltransferase complex);GO:0043967(histone H4 acetylation);GO:0043968(histone H2A acetylation)	NA	6.9e-05	3	16,37,97,	0,125,286	-4.16	-3.24	1.42	Exon (MD01G1004200/MD01G1004200, exon 13 of 15)	2	1352737	1358293	5557	1
Chr01	1360346	1360691	346	MD01G1004300	MD01G1004300	639	MD01G1004300	PREDICTED: photosystem I reaction center subunit N, chloroplastic-like [Malus domestica]	GO:0005516(calmodulin binding);GO:0009507(chloroplast);GO:0009522(photosystem I);GO:0009534(chloroplast thylakoid);GO:0009535(chloroplast thylakoid membrane);GO:0009543(chloroplast thylakoid lumen);GO:0009579(thylakoid);GO:0009773(photosynthetic electron transport in photosystem I);GO:0015979(photosynthesis);GO:0030093(chloroplast photosystem I)	00195(Photosynthesis)	1e-144	2	86,90,	0,256	-144	-142	1.32	Exon (MD01G1004300/MD01G1004300, exon 2 of 3)	2	1359707	1361011	1305	1
Chr01	2127292	2135524	8233	MD01G1005800	MD01G1005800	398	MD01G1005800	PREDICTED: uncharacterized protein LOC103937175 [Pyrus x bretschneideri]	GO:0006355(regulation of transcription, DNA-templated);GO:0016592(mediator complex)	NA	0.00074	2	64,115,	0,8118	-3.13	-2.27	3.91	3' UTR	2	2126894	2135703	8810	1
Chr01	2154305	2154912	608	MD01G1006000	MD01G1006000	178	MD01G1006000	PREDICTED: U3 small nucleolar ribonucleoprotein protein MPP10 isoform X2 [Malus domestica]	GO:0030490(maturation of SSU-rRNA);GO:0032040(small-subunit processome);GO:0034457(Mpp10 complex)	03008(Ribosome biogenesis in eukaryotes)	0.0068	3	110,53,46,	0,237,562	-2.17	-1.37	3.43	Exon (MD01G1006000/MD01G1006000, exon 1 of 12)	2	2154127	2157701	3575	1
Chr01	2156709	2156923	215	MD01G1006000	MD01G1006000	2582	MD01G1006000	PREDICTED: U3 small nucleolar ribonucleoprotein protein MPP10 isoform X2 [Malus domestica]	GO:0030490(maturation of SSU-rRNA);GO:0032040(small-subunit processome);GO:0034457(Mpp10 complex)	03008(Ribosome biogenesis in eukaryotes)	5e-11	2	15,75,	0,140	-10.3	-9.13	7.86	Exon (MD01G1006000/MD01G1006000, exon 9 of 12)	2	2154127	2157701	3575	1
Chr01	5938840	5938930	91	MD01G1010100	MD01G1010100	4429	MD01G1010100	PREDICTED: ribonucleoside-diphosphate reductase large subunit [Malus domestica]	GO:0004748(ribonucleoside-diphosphate reductase activity, thioredoxin disulfide as acceptor);GO:0005971(ribonucleoside-diphosphate reductase complex);GO:0009263(deoxyribonucleotide biosynthetic process)	00230(Purine metabolism);00240(Pyrimidine metabolism);00480(Glutathione metabolism)	0.0058	1	91,	0	-2.24	-1.43	1.72	3' UTR	2	5934411	5939109	4699	1
Chr01	6047462	6047729	268	MD01G1010900	MD01G1010900	0	MD01G1010900	PREDICTED: U-box domain-containing protein 28-like [Malus domestica]	GO:0004842(ubiquitin-protein transferase activity);GO:0005737(cytoplasm);GO:0010200(response to chitin);GO:0016567(protein ubiquitination);GO:0016874(ligase activity)	00970(Aminoacyl-tRNA biosynthesis)	2.2e-05	1	268,	0	-4.66	-3.71	9.02	Exon (MD01G1010900/MD01G1010900, exon 1 of 1)	2	6047462	6048736	1275	1
Chr01	6210760	6211087	328	MD01G1011700	MD01G1011700	2603	MD01G1011700	PREDICTED: uridylate kinase-like [Malus domestica]	GO:0006221(pyrimidine nucleotide biosynthetic process);GO:0009041(uridylate kinase activity);GO:0009507(chloroplast);GO:0033862(UMP kinase activity)	00240(Pyrimidine metabolism)	5e-43	1	328,	0	-42.3	-40.7	2.51	3' UTR	2	6208157	6211117	2961	1
Chr01	6321748	6321894	147	MD01G1012100	MD01G1012100	3211	MD01G1012100	PREDICTED: 50S ribosomal protein L17-like [Malus domestica]	GO:0003735(structural constituent of ribosome);GO:0015934(large ribosomal subunit)	03010(Ribosome)	3.1e-06	1	147,	0	-5.51	-4.53	1.81	3' UTR	2	6318537	6322098	3562	1
Chr01	6503451	6503939	489	MD01G1013400	MD01G1013400	1677	MD01G1013400	PREDICTED: zinc finger CCCH domain-containing protein 38-like [Malus domestica]	GO:0003677(DNA binding);GO:0005634(nucleus);GO:0046872(metal ion binding)	NA	2.5e-48	2	167,193,	0,296	-47.6	-46	3.9	Exon (MD01G1013400/MD01G1013400, exon 2 of 5)	2	6501774	6507712	5939	1
Chr01	6504029	6504239	211	MD01G1013400	MD01G1013400	2255	MD01G1013400	PREDICTED: zinc finger CCCH domain-containing protein 38-like [Malus domestica]	GO:0003677(DNA binding);GO:0005634(nucleus);GO:0046872(metal ion binding)	NA	3.7e-07	1	211,	0	-6.43	-5.42	1.72	Exon (MD01G1013400/MD01G1013400, exon 3 of 5)	2	6501774	6507712	5939	1
Chr01	6504448	6504658	211	MD01G1013400	MD01G1013400	2674	MD01G1013400	PREDICTED: zinc finger CCCH domain-containing protein 38-like [Malus domestica]	GO:0003677(DNA binding);GO:0005634(nucleus);GO:0046872(metal ion binding)	NA	5.4e-07	1	211,	0	-6.27	-5.26	1.65	Exon (MD01G1013400/MD01G1013400, exon 3 of 5)	2	6501774	6507712	5939	1
Chr01	6505497	6505857	361	MD01G1013400	MD01G1013400	3723	MD01G1013400	PREDICTED: zinc finger CCCH domain-containing protein 38-like [Malus domestica]	GO:0003677(DNA binding);GO:0005634(nucleus);GO:0046872(metal ion binding)	NA	4e-22	1	361,	0	-21.4	-20.1	2.72	Exon (MD01G1013400/MD01G1013400, exon 3 of 5)	2	6501774	6507712	5939	1
Chr01	6516506	6519275	2770	MD01G1013500	MD01G1013500	823	MD01G1013500	probable WRKY transcription factor 13 [Malus domestica]	GO:0001046(core promoter sequence-specific DNA binding);GO:0003700(transcription factor activity, sequence-specific DNA binding);GO:0005634(nucleus);GO:0006351(transcription, DNA-templated);GO:0006355(regulation of transcription, DNA-templated);GO:0045893(positive regulation of transcription, DNA-templated);GO:1901141(regulation of lignin biosynthetic process)	04626(Plant-pathogen interaction)	0.00066	2	146,33,	0,2737	-3.18	-2.31	3.07	Exon (MD01G1013500/MD01G1013500, exon 2 of 3)	2	6515683	6519808	4126	1
Chr01	7625181	7625390	210	MD01G1017000	MD01G1017000	12080	MD01G1017000	PREDICTED: uncharacterized protein LOC103942419 [Pyrus x bretschneideri]	GO:0004519(endonuclease activity);GO:0005739(mitochondrion);GO:0005777(peroxisome);GO:0009507(chloroplast);GO:0010468(regulation of gene expression)	NA	8.7e-05	1	210,	0	-4.06	-3.15	16.2	3' UTR	2	7613101	7625569	12469	1
Chr01	7781828	7782962	1135	MD01G1017900	MD01G1017900	390	MD01G1017900	PREDICTED: uncharacterized protein sll1770 [Malus domestica]	GO:0005215(transporter activity);GO:0005886(plasma membrane);GO:0006810(transport);GO:0009507(chloroplast);GO:0009941(chloroplast envelope);GO:0016021(integral component of membrane);GO:0034599(cellular response to oxidative stress);GO:0046467(membrane lipid biosynthetic process)	04626(Plant-pathogen interaction)	1e-103	2	225,106,	0,1029	-103	-101	1.72	Exon (MD01G1017900/MD01G1017900, exon 1 of 21)	2	7781438	7797571	16134	1
Chr01	7793492	7793552	61	MD01G1017900	MD01G1017900	12054	MD01G1017900	PREDICTED: uncharacterized protein sll1770 [Malus domestica]	GO:0005215(transporter activity);GO:0005886(plasma membrane);GO:0006810(transport);GO:0009507(chloroplast);GO:0009941(chloroplast envelope);GO:0016021(integral component of membrane);GO:0034599(cellular response to oxidative stress);GO:0046467(membrane lipid biosynthetic process)	04626(Plant-pathogen interaction)	0.00071	1	61,	0	-3.15	-2.28	1.11	Exon (MD01G1017900/MD01G1017900, exon 13 of 21)	2	7781438	7797571	16134	1
Chr01	7795287	7795443	157	MD01G1017900	MD01G1017900	13849	MD01G1017900	PREDICTED: uncharacterized protein sll1770 [Malus domestica]	GO:0005215(transporter activity);GO:0005886(plasma membrane);GO:0006810(transport);GO:0009507(chloroplast);GO:0009941(chloroplast envelope);GO:0016021(integral component of membrane);GO:0034599(cellular response to oxidative stress);GO:0046467(membrane lipid biosynthetic process)	04626(Plant-pathogen interaction)	3.2e-05	2	43,18,	0,139	-4.5	-3.57	1.17	Exon (MD01G1017900/MD01G1017900, exon 17 of 21)	2	7781438	7797571	16134	1
Chr01	7797211	7797571	361	MD01G1017900	MD01G1017900	15773	MD01G1017900	PREDICTED: uncharacterized protein sll1770 [Malus domestica]	GO:0005215(transporter activity);GO:0005886(plasma membrane);GO:0006810(transport);GO:0009507(chloroplast);GO:0009941(chloroplast envelope);GO:0016021(integral component of membrane);GO:0034599(cellular response to oxidative stress);GO:0046467(membrane lipid biosynthetic process)	04626(Plant-pathogen interaction)	6.3e-77	1	361,	0	-76.2	-74.4	2.14	3' UTR	2	7781438	7797571	16134	1
Chr01	8010710	8011319	610	MD01G1018800	MD01G1018800	955	MD01G1018800	PREDICTED: uncharacterized protein LOC103406997 isoform X1 [Malus domestica]	GO:0003674(molecular_function);GO:0008150(biological_process);GO:0009507(chloroplast);GO:0016021(integral component of membrane)	NA	1e-12	3	21,92,303,	0,143,307	-12	-10.8	2.69	3' UTR	2	8009755	8011438	1684	1
Chr01	8186870	8186989	120	MD01G1019800	MD01G1019800	6743	MD01G1019800	PREDICTED: developmentally-regulated G-protein 3-like [Malus domestica]	GO:0003924(GTPase activity);GO:0005525(GTP binding);GO:0005737(cytoplasm);GO:0005829(cytosol);GO:0019003(GDP binding)	NA	0.0069	1	120,	0	-2.16	-1.36	1.4	3' UTR	2	8180127	8187167	7041	1
Chr01	8290095	8290182	88	MD01G1020100	MD01G1020100	3593	MD01G1020100	PREDICTED: uncharacterized protein LOC103454794 isoform X1 [Malus domestica]	GO:0003674(molecular_function);GO:0005634(nucleus);GO:0005886(plasma membrane);GO:0008150(biological_process)	NA	0.0091	1	88,	0	-2.04	-1.25	1.4	3' UTR	2	8286502	8290386	3885	1
Chr01	8309754	8310259	506	MD01G1020300	MD01G1020300	0	MD01G1020300	PREDICTED: UBP1-associated protein 2A-like [Malus domestica]	GO:0000166(nucleotide binding);GO:0003723(RNA binding);GO:0005515(protein binding);GO:0005634(nucleus);GO:0005737(cytoplasm);GO:0005829(cytosol);GO:0006952(defense response);GO:0008219(cell death);GO:0009693(ethylene biosynthetic process);GO:0009738(abscisic acid-activated signaling pathway);GO:0010150(leaf senescence);GO:0017091(AU-rich element binding);GO:0048255(mRNA stabilization)	03040(Spliceosome)	0	1	506,	0	-411	-Inf	3.85	5' UTR	2	8309754	8312762	3009	1
Chr01	8310557	8310824	268	MD01G1020300	MD01G1020300	803	MD01G1020300	PREDICTED: UBP1-associated protein 2A-like [Malus domestica]	GO:0000166(nucleotide binding);GO:0003723(RNA binding);GO:0005515(protein binding);GO:0005634(nucleus);GO:0005737(cytoplasm);GO:0005829(cytosol);GO:0006952(defense response);GO:0008219(cell death);GO:0009693(ethylene biosynthetic process);GO:0009738(abscisic acid-activated signaling pathway);GO:0010150(leaf senescence);GO:0017091(AU-rich element binding);GO:0048255(mRNA stabilization)	03040(Spliceosome)	2e-56	1	268,	0	-55.7	-54.1	1.81	Exon (MD01G1020300/MD01G1020300, exon 1 of 2)	2	8309754	8312762	3009	1
Chr01	8310943	8312375	1433	MD01G1020300	MD01G1020300	1189	MD01G1020300	PREDICTED: UBP1-associated protein 2A-like [Malus domestica]	GO:0000166(nucleotide binding);GO:0003723(RNA binding);GO:0005515(protein binding);GO:0005634(nucleus);GO:0005737(cytoplasm);GO:0005829(cytosol);GO:0006952(defense response);GO:0008219(cell death);GO:0009693(ethylene biosynthetic process);GO:0009738(abscisic acid-activated signaling pathway);GO:0010150(leaf senescence);GO:0017091(AU-rich element binding);GO:0048255(mRNA stabilization)	03040(Spliceosome)	2.5e-47	2	336,81,	0,1352	-46.6	-45	2.07	3' UTR	2	8309754	8312762	3009	1
Chr01	8340542	8344176	3635	MD01G1020500	MD01G1020500	2121	MD01G1020500	PREDICTED: LOW QUALITY PROTEIN: ABC transporter F family member 5-like [Malus domestica]	GO:0005215(transporter activity);GO:0005524(ATP binding);GO:0005886(plasma membrane);GO:0006810(transport);GO:0009624(response to nematode);GO:0016887(ATPase activity)	00920(Sulfur metabolism);02010(ABC transporters)	3.2e-18	3	19,105,143,	0,3299,3492	-17.5	-16.2	3.39	3' UTR	2	8338421	8344176	5756	1
Chr01	8381987	8383282	1296	MD01G1021000	MD01G1021000	3797	MD01G1021000	PREDICTED: probable ATP synthase 24 kDa subunit, mitochondrial [Malus domestica]	GO:0005507(copper ion binding);GO:0005730(nucleolus);GO:0005739(mitochondrion);GO:0005753(mitochondrial proton-transporting ATP synthase complex);GO:0008270(zinc ion binding);GO:0009507(chloroplast);GO:0009555(pollen development);GO:0015992(proton transport);GO:0016020(membrane);GO:0045263(proton-transporting ATP synthase complex, coupling factor F(o));GO:0050897(cobalt ion binding)	NA	1e-111	3	59,123,263,	0,604,1033	-111	-109	2.01	3' UTR	2	8378190	8383371	5182	1
Chr01	8905523	8906420	898	MD01G1022300	MD01G1022300	11874	MD01G1022300	PREDICTED: biotin carboxylase 1, chloroplastic-like [Pyrus x bretschneideri]	GO:0003989(acetyl-CoA carboxylase activity);GO:0006633(fatty acid biosynthetic process)	01200(Carbon metabolism);01212(Fatty acid metabolism);00620(Pyruvate metabolism);00640(Propanoate metabolism);00061(Fatty acid biosynthesis);00253(Tetracycline biosynthesis)	2.5e-10	4	67,90,60,52,	0,320,541,846	-9.6	-8.49	2.5	Exon (MD01G1022300/MD01G1022300, exon 7 of 16)	2	8893649	8908430	14782	1
Chr01	8956664	8956901	238	MD01G1022400	MD01G1022400	0	MD01G1022400	PREDICTED: NADPH-dependent 1-acyldihydroxyacetone phosphate reductase [Vitis vinifera]	GO:0009507(chloroplast);GO:0016491(oxidoreductase activity);GO:0055114(oxidation-reduction process)	00564(Glycerophospholipid metabolism);00565(Ether lipid metabolism)	6.5e-07	1	238,	0	-6.19	-5.19	2.36	5' UTR	2	8956664	8959052	2389	1
Chr01	9097432	9098056	625	MD01G1023900	MD01G1023900	860	MD01G1023900	PREDICTED: UBX domain-containing protein 4 [Malus domestica]	GO:0005515(protein binding);GO:0005739(mitochondrion);GO:0005743(mitochondrial inner membrane);GO:0008150(biological_process);GO:0016021(integral component of membrane);GO:0097035(regulation of membrane lipid distribution);GO:1901612(cardiolipin binding)	NA	3.2e-40	2	386,34,	0,591	-39.5	-37.9	2.17	Exon (MD01G1023900/MD01G1023900, exon 2 of 11)	2	9096572	9102685	6114	1
Chr01	9098311	9100451	2141	MD01G1023900	MD01G1023900	1739	MD01G1023900	PREDICTED: UBX domain-containing protein 4 [Malus domestica]	GO:0005515(protein binding);GO:0005739(mitochondrion);GO:0005743(mitochondrial inner membrane);GO:0008150(biological_process);GO:0016021(integral component of membrane);GO:0097035(regulation of membrane lipid distribution);GO:1901612(cardiolipin binding)	NA	1e-136	5	106,78,93,120,52,	0,254,914,1120,2089	-136	-134	4.02	Exon (MD01G1023900/MD01G1023900, exon 4 of 11)	2	9096572	9102685	6114	1
Chr01	9102117	9102506	390	MD01G1023900	MD01G1023900	5545	MD01G1023900	PREDICTED: UBX domain-containing protein 4 [Malus domestica]	GO:0005515(protein binding);GO:0005739(mitochondrion);GO:0005743(mitochondrial inner membrane);GO:0008150(biological_process);GO:0016021(integral component of membrane);GO:0097035(regulation of membrane lipid distribution);GO:1901612(cardiolipin binding)	NA	2e-16	1	390,	0	-15.7	-14.5	2.84	3' UTR	2	9096572	9102685	6114	1
Chr01	9119248	9119398	151	MD01G1024000	MD01G1024000	9254	MD01G1024000	PREDICTED: uncharacterized protein LOC103437618 [Malus domestica]	GO:0005634(nucleus);GO:0005737(cytoplasm)	NA	2.5e-05	1	151,	0	-4.61	-3.67	1.83	3' UTR	2	9109994	9119637	9644	1
Chr01	9242441	9242621	181	MD01G1024400	MD01G1024400	3973	MD01G1024400	PREDICTED: bifunctional aspartate aminotransferase and glutamate/aspartate-prephenate aminotransferase-like [Malus domestica]	GO:0004069(L-aspartate:2-oxoglutarate aminotransferase activity);GO:0009095(aromatic amino acid family biosynthetic process, prephenate pathway);GO:0030170(pyridoxal phosphate binding);GO:0033853(aspartate-prephenate aminotransferase activity);GO:0033854(glutamate-prephenate aminotransferase activity);GO:0042802(identical protein binding)	01230(Biosynthesis of amino acids);00350(Tyrosine metabolism);00360(Phenylalanine metabolism);00400(Phenylalanine, tyrosine and tryptophan biosynthesis);00950(Isoquinoline alkaloid biosynthesis);00960(Tropane, piperidine and pyridine alkaloid biosynthesis)	5.2e-05	1	181,	0	-4.28	-3.36	1.74	3' UTR	2	9238468	9242711	4244	1
Chr01	9803408	9803764	357	MD01G1025800	MD01G1025800	5376	MD01G1025800	PREDICTED: uncharacterized protein LOC103937271 [Pyrus x bretschneideri]	GO:0005829(cytosol);GO:0006094(gluconeogenesis);GO:0006096(glycolytic process);GO:0043456(regulation of pentose-phosphate shunt);GO:0046538(2,3-bisphosphoglycerate-dependent phosphoglycerate mutase activity)	01200(Carbon metabolism);01230(Biosynthesis of amino acids);00010(Glycolysis / Gluconeogenesis);00260(Glycine, serine and threonine metabolism)	0.00015	1	357,	0	-3.83	-2.92	3.91	3' UTR	2	9798032	9803794	5763	1
Chr01	9850554	9851576	1023	MD01G1026000	MD01G1026000	59	MD01G1026000	PREDICTED: APO protein 4, mitochondrial-like [Pyrus x bretschneideri]	GO:0003723(RNA binding);GO:0005739(mitochondrion);GO:0008150(biological_process);GO:0009507(chloroplast)	00500(Starch and sucrose metabolism)	0.0072	2	99,51,	0,972	-2.14	-1.34	2.04	5' UTR	2	9850495	9852994	2500	1
Chr01	9872590	9872800	211	MD01G1026200	MD01G1026200	1255	MD01G1026200	PREDICTED: uncharacterized protein LOC103433702 [Malus domestica]	GO:0003674(molecular_function);GO:0005634(nucleus);GO:0008150(biological_process)	NA	0.0004	1	211,	0	-3.4	-2.52	2.2	Exon (MD01G1026200/MD01G1026200, exon 1 of 3)	2	9871335	9873622	2288	1
Chr01	9875232	9875469	238	MD01G1026300	MD01G1026300	1608	MD01G1026300	PREDICTED: uncharacterized protein LOC103433702 [Malus domestica]	GO:0003674(molecular_function);GO:0005634(nucleus);GO:0008150(biological_process)	NA	0.00072	1	238,	0	-3.14	-2.27	5.71	3' UTR	2	9873624	9875588	1965	1
Chr01	10457916	10458705	790	MD01G1028100	MD01G1028100	441	MD01G1028100	PREDICTED: uncharacterized protein LOC103408150 [Malus domestica]	GO:0003674(molecular_function);GO:0005768(endosome);GO:0005794(Golgi apparatus);GO:0005802(trans-Golgi network);GO:0008150(biological_process);GO:0016021(integral component of membrane)	NA	1e-144	2	711,27,	0,763	-144	-141	3.32	3' UTR	2	10457475	10458705	1231	1
Chr01	10498730	10501004	2275	MD01G1028300	MD01G1028300	4695	MD01G1028300	PREDICTED: uncharacterized protein LOC103931922 isoform X1 [Pyrus x bretschneideri]	GO:0005634(nucleus);GO:0005886(plasma membrane);GO:0008150(biological_process)	NA	1e-10	2	258,70,	0,2205	-10	-8.91	2.71	3' UTR	2	10494035	10501392	7358	1
Chr01	10614604	10615385	782	MD01G1029000	MD01G1029000	89	MD01G1029000	PREDICTED: uncharacterized protein LOC103432653 [Malus domestica]	GO:0003674(molecular_function);GO:0005634(nucleus);GO:0005737(cytoplasm);GO:0008150(biological_process)	NA	4e-22	3	133,74,2,	0,249,780	-21.4	-20.1	1.78	Exon (MD01G1029000/MD01G1029000, exon 1 of 4)	2	10614515	10616839	2325	1
Chr01	10616453	10616839	387	MD01G1029000	MD01G1029000	1938	MD01G1029000	PREDICTED: uncharacterized protein LOC103432653 [Malus domestica]	GO:0003674(molecular_function);GO:0005634(nucleus);GO:0005737(cytoplasm);GO:0008150(biological_process)	NA	1.6e-27	1	387,	0	-26.8	-25.4	2.8	3' UTR	2	10614515	10616839	2325	1
Chr01	10747609	10747791	183	MD01G1029800	MD01G1029800	209	MD01G1029800	PREDICTED: CMP-sialic acid transporter 5-like [Malus domestica]	GO:0000139(Golgi membrane);GO:0005338(nucleotide-sugar transmembrane transporter activity);GO:0005351(sugar:proton symporter activity);GO:0005463(UDP-N-acetylgalactosamine transmembrane transporter activity);GO:0005783(endoplasmic reticulum);GO:0008643(carbohydrate transport);GO:0009507(chloroplast);GO:0010584(pollen exine formation);GO:0015780(nucleotide-sugar transport);GO:0015789(UDP-N-acetylg…	NA	2.9e-05	2	55,36,	0,147	-4.54	-3.61	1.35	Exon (MD01G1029800/MD01G1029800, exon 1 of 6)	2	10747400	10750758	3359	1
Chr01	10786802	10787262	461	MD01G1030100	MD01G1030100	58	MD01G1030100	PREDICTED: uncharacterized protein LOC103432780 [Malus domestica]	GO:0003723(RNA binding);GO:0003735(structural constituent of ribosome);GO:0005762(mitochondrial large ribosomal subunit);GO:0032543(mitochondrial translation)	03010(Ribosome)	4e-40	1	461,	0	-39.4	-37.8	3.9	Exon (MD01G1030100/MD01G1030100, exon 1 of 1)	2	10786744	10787262	519	1
Chr01	10938105	10938490	386	MD01G1031100	MD01G1031100	25345	MD01G1031100	PREDICTED: calmodulin-binding transcription activator 3-like [Pyrus x bretschneideri]	GO:0001077(transcriptional activator activity, RNA polymerase II core promoter proximal region sequence-specific binding);GO:0005634(nucleus);GO:0043565(sequence-specific DNA binding);GO:0045944(positive regulation of transcription from RNA polymerase II promoter)	00100(Steroid biosynthesis);00561(Glycerolipid metabolism);00564(Glycerophospholipid metabolism);00565(Ether lipid metabolism);00590(Arachidonic acid metabolism);00591(Linoleic acid metabolism);00592(alpha-Linolenic acid metabolism)	1e-10	2	57,184,	0,202	-10	-8.88	2.29	Exon (MD01G1031100/MD01G1031100, exon 11 of 13)	2	10912760	10939123	26364	1
Chr01	11078579	11079506	928	MD01G1031300	MD01G1031300	379	MD01G1031300	PREDICTED: 50S ribosomal protein L29, chloroplastic-like [Pyrus x bretschneideri]	GO:0022625(cytosolic large ribosomal subunit)	03010(Ribosome)	7.9e-13	2	130,191,	0,737	-12.1	-11	1.59	3' UTR	2	11078200	11079797	1598	1
Chr01	11245226	11245374	149	MD01G1032000	MD01G1032000	60	MD01G1032000	PREDICTED: zinc finger protein STOP1 homolog [Malus domestica]	GO:0003700(transcription factor activity, sequence-specific DNA binding)	NA	3.5e-05	1	149,	0	-4.46	-3.53	1.65	Exon (MD01G1032000/MD01G1032000, exon 1 of 1)	2	11245166	11245702	537	1
Chr01	11245434	11245613	180	MD01G1032000	MD01G1032000	268	MD01G1032000	PREDICTED: zinc finger protein STOP1 homolog [Malus domestica]	GO:0003700(transcription factor activity, sequence-specific DNA binding)	NA	0.00021	1	180,	0	-3.68	-2.78	1.71	Exon (MD01G1032000/MD01G1032000, exon 1 of 1)	2	11245166	11245702	537	1
Chr01	11301484	11301663	180	MD01G1032400	MD01G1032400	208	MD01G1032400	PREDICTED: lipase 3-like [Malus domestica]	GO:0016787(hydrolase activity)	NA	6.8e-08	1	180,	0	-7.17	-6.13	1.42	5' UTR	2	11301276	11304214	2939	1
Chr01	11303508	11304065	558	MD01G1032400	MD01G1032400	2232	MD01G1032400	PREDICTED: lipase 3-like [Malus domestica]	GO:0016787(hydrolase activity)	NA	8.1e-06	2	18,251,	0,307	-5.09	-4.13	1.63	3' UTR	2	11301276	11304214	2939	1
Chr01	11379826	11380001	176	MD01G1032700	MD01G1032700	87	MD01G1032700	PREDICTED: classical arabinogalactan protein 4-like [Malus domestica]	NA	NA	0.0046	1	176,	0	-2.34	-1.53	2.1	Exon (MD01G1032700/MD01G1032700, exon 1 of 1)	2	11379739	11380176	438	1
Chr01	11387617	11387907	291	MD01G1032800	MD01G1032800	0	MD01G1032800	PREDICTED: protein DETOXIFICATION 27-like [Malus domestica]	GO:0006855(drug transmembrane transport);GO:0015238(drug transmembrane transporter activity)	NA	1e-10	2	9,228,	0,63	-10	-8.9	1.57	5' UTR	2	11387617	11393024	5408	1
Chr01	11392207	11392965	759	MD01G1032800	MD01G1032800	4590	MD01G1032800	PREDICTED: protein DETOXIFICATION 27-like [Malus domestica]	GO:0006855(drug transmembrane transport);GO:0015238(drug transmembrane transporter activity)	NA	1e-100	3	9,90,198,	0,359,561	-100	-98.5	2.6	3' UTR	2	11387617	11393024	5408	1
Chr01	12009131	12009830	700	MD01G1035500	MD01G1035500	3229	MD01G1035500	PREDICTED: serine/threonine-protein kinase rio2-like isoform X1 [Malus domestica]	GO:0004674(protein serine/threonine kinase activity);GO:0005524(ATP binding);GO:0005634(nucleus);GO:0006468(protein phosphorylation)	03008(Ribosome biogenesis in eukaryotes)	2e-15	3	55,108,106,	0,140,594	-14.7	-13.4	2.83	Exon (MD01G1035500/MD01G1035500, exon 11 of 13)	2	12005902	12010158	4257	1
Chr01	12019721	12019959	239	MD01G1035600	MD01G1035600	9054	MD01G1035600	PREDICTED: LMBR1 domain-containing protein 2 homolog A-like [Pyrus x bretschneideri]	GO:0003674(molecular_function);GO:0008150(biological_process);GO:0009507(chloroplast);GO:0016021(integral component of membrane)	NA	9.1e-07	1	239,	0	-6.04	-5.04	2.71	3' UTR	2	12010667	12020048	9382	1
Chr01	12256231	12256381	151	MD01G1036500	MD01G1036500	4724	MD01G1036500	bifunctional riboflavin biosynthesis protein RIBA 1, chloroplastic-like [Malus domestica]	GO:0003935(GTP cyclohydrolase II activity);GO:0005525(GTP binding);GO:0008686(3,4-dihydroxy-2-butanone-4-phosphate synthase activity);GO:0009231(riboflavin biosynthetic process);GO:0009507(chloroplast);GO:0009570(chloroplast stroma);GO:0016020(membrane);GO:0046872(metal ion binding)	00740(Riboflavin metabolism)	0.00015	1	151,	0	-3.83	-2.92	1.21	Exon (MD01G1036500/MD01G1036500, exon 6 of 7)	2	12251507	12257759	6253	1
Chr01	12257192	12257520	329	MD01G1036500	MD01G1036500	5685	MD01G1036500	bifunctional riboflavin biosynthesis protein RIBA 1, chloroplastic-like [Malus domestica]	GO:0003935(GTP cyclohydrolase II activity);GO:0005525(GTP binding);GO:0008686(3,4-dihydroxy-2-butanone-4-phosphate synthase activity);GO:0009231(riboflavin biosynthetic process);GO:0009507(chloroplast);GO:0009570(chloroplast stroma);GO:0016020(membrane);GO:0046872(metal ion binding)	00740(Riboflavin metabolism)	5e-21	1	329,	0	-20.3	-19	1.93	3' UTR	2	12251507	12257759	6253	1
Chr01	12319307	12319487	181	MD01G1036600	MD01G1036600	150	MD01G1036600	PREDICTED: ATP-dependent RNA helicase DEAH11, chloroplastic-like isoform X1 [Malus domestica]	GO:0004004(ATP-dependent RNA helicase activity);GO:0005634(nucleus);GO:0005737(cytoplasm);GO:0006396(RNA processing);GO:0044822(poly(A) RNA binding)	03040(Spliceosome)	0.0028	1	181,	0	-2.55	-1.72	1.48	Exon (MD01G1036600/MD01G1036600, exon 1 of 3)	2	12319157	12325632	6476	1
Chr01	12319697	12320026	330	MD01G1036600	MD01G1036600	540	MD01G1036600	PREDICTED: ATP-dependent RNA helicase DEAH11, chloroplastic-like isoform X1 [Malus domestica]	GO:0004004(ATP-dependent RNA helicase activity);GO:0005634(nucleus);GO:0005737(cytoplasm);GO:0006396(RNA processing);GO:0044822(poly(A) RNA binding)	03040(Spliceosome)	3.2e-24	1	330,	0	-23.5	-22.1	3.08	Exon (MD01G1036600/MD01G1036600, exon 1 of 3)	2	12319157	12325632	6476	1
Chr01	12324493	12324643	151	MD01G1036600	MD01G1036600	5336	MD01G1036600	PREDICTED: ATP-dependent RNA helicase DEAH11, chloroplastic-like isoform X1 [Malus domestica]	GO:0004004(ATP-dependent RNA helicase activity);GO:0005634(nucleus);GO:0005737(cytoplasm);GO:0006396(RNA processing);GO:0044822(poly(A) RNA binding)	03040(Spliceosome)	0.0017	1	151,	0	-2.78	-1.93	1.48	Exon (MD01G1036600/MD01G1036600, exon 3 of 3)	2	12319157	12325632	6476	1
Chr01	12325152	12325452	301	MD01G1036600	MD01G1036600	5995	MD01G1036600	PREDICTED: ATP-dependent RNA helicase DEAH11, chloroplastic-like isoform X1 [Malus domestica]	GO:0004004(ATP-dependent RNA helicase activity);GO:0005634(nucleus);GO:0005737(cytoplasm);GO:0006396(RNA processing);GO:0044822(poly(A) RNA binding)	03040(Spliceosome)	7.9e-16	1	301,	0	-15.1	-13.9	2.96	3' UTR	2	12319157	12325632	6476	1
Chr01	13073998	13074588	591	MD01G1037800	MD01G1037800	0	MD01G1037800	PREDICTED: uncharacterized protein LOC103413129 [Malus domestica]	NA	NA	0.017	3	50,70,27,	0,347,564	-1.78	-1.02	1.65	5' UTR	2	13073998	13074966	969	1
Chr01	13086188	13086605	418	MD01G1037900	MD01G1037900	3019	MD01G1037900	PREDICTED: uncharacterized protein LOC103933066 [Pyrus x bretschneideri]	GO:0003674(molecular_function);GO:0008150(biological_process);GO:0009507(chloroplast);GO:0016021(integral component of membrane)	NA	4e-46	1	418,	0	-45.4	-43.8	3.51	3' UTR	2	13083169	13086694	3526	1
Chr01	13141502	13141710	209	MD01G1038200	MD01G1038200	60	MD01G1038200	PREDICTED: ubiquitin carboxyl-terminal hydrolase 17-like [Malus domestica]	GO:0004197(cysteine-type endopeptidase activity);GO:0006511(ubiquitin-dependent protein catabolic process);GO:0016579(protein deubiquitination);GO:0036459(thiol-dependent ubiquitinyl hydrolase activity);GO:0046872(metal ion binding)	NA	3.5e-05	1	209,	0	-4.46	-3.53	3.11	5' UTR	2	13141442	13146814	5373	1
Chr01	13146546	13146605	60	MD01G1038200	MD01G1038200	5104	MD01G1038200	PREDICTED: ubiquitin carboxyl-terminal hydrolase 17-like [Malus domestica]	GO:0004197(cysteine-type endopeptidase activity);GO:0006511(ubiquitin-dependent protein catabolic process);GO:0016579(protein deubiquitination);GO:0036459(thiol-dependent ubiquitinyl hydrolase activity);GO:0046872(metal ion binding)	NA	0.0042	1	60,	0	-2.38	-1.56	1.87	3' UTR	2	13141442	13146814	5373	1
Chr01	13407597	13408391	795	MD01G1038600	MD01G1038600	11700	MD01G1038600	JOINTLESS-like protein [Malus domestica]	GO:0000900(translation repressor activity, nucleic acid binding);GO:0003677(DNA binding);GO:0003700(transcription factor activity, sequence-specific DNA binding);GO:0005515(protein binding);GO:0005634(nucleus);GO:0006351(transcription, DNA-templated);GO:0009266(response to temperature stimulus);GO:0009910(negative regulation of flower development);GO:0010076(maintenance of floral meristem identit…	03060(Protein export)	2.8e-06	5	37,100,42,42,48,	0,115,286,617,747	-5.56	-4.58	1.49	Exon (MD01G1038600/MD01G1038600, exon 4 of 9)	2	13395897	13410209	14313	1
Chr01	13498452	13498752	301	MD01G1039200	MD01G1039200	3416	MD01G1039200	PREDICTED: LOW QUALITY PROTEIN: uncharacterized protein At1g04910 [Malus domestica]	GO:0005794(Golgi apparatus);GO:0008150(biological_process);GO:0016757(transferase activity, transferring glycosyl groups)	00561(Glycerolipid metabolism);00564(Glycerophospholipid metabolism)	2.5e-42	1	301,	0	-41.6	-40	3.16	3' UTR	2	13495036	13498782	3747	1
Chr01	13522006	13522125	120	MD01G1039500	MD01G1039500	983	MD01G1039500	PREDICTED: uncharacterized protein LOC103422922 [Malus domestica]	GO:0003674(molecular_function);GO:0005739(mitochondrion);GO:0008150(biological_process);GO:0009507(chloroplast)	NA	3.2e-13	1	120,	0	-12.5	-11.4	1.41	Exon (MD01G1039500/MD01G1039500, exon 1 of 2)	2	13521023	13523955	2933	1
Chr01	13523568	13523836	269	MD01G1039500	MD01G1039500	2545	MD01G1039500	PREDICTED: uncharacterized protein LOC103422922 [Malus domestica]	GO:0003674(molecular_function);GO:0005739(mitochondrion);GO:0008150(biological_process);GO:0009507(chloroplast)	NA	5e-39	1	269,	0	-38.3	-36.7	1.81	3' UTR	2	13521023	13523955	2933	1
Chr01	13783469	13783618	150	MD01G1040900	MD01G1040900	3704	MD01G1040900	PREDICTED: uncharacterized protein LOC103455317 [Malus domestica]	GO:0003674(molecular_function);GO:0005634(nucleus);GO:0008150(biological_process)	NA	0.00032	1	150,	0	-3.5	-2.61	1.38	Exon (MD01G1040900/MD01G1040900, exon 5 of 6)	2	13779765	13784151	4387	1
Chr01	13783768	13784091	324	MD01G1040900	MD01G1040900	4003	MD01G1040900	PREDICTED: uncharacterized protein LOC103455317 [Malus domestica]	GO:0003674(molecular_function);GO:0005634(nucleus);GO:0008150(biological_process)	NA	3.2e-08	2	13,226,	0,98	-7.5	-6.45	2.25	3' UTR	2	13779765	13784151	4387	1
Chr01	13816169	13816464	296	MD01G1041100	MD01G1041100	59	MD01G1041100	hypothetical protein PRUPE_ppa008148mg [Prunus persica]	GO:0004029(aldehyde dehydrogenase (NAD) activity);GO:0004491(methylmalonate-semialdehyde dehydrogenase (acylating) activity);GO:0018478(malonate-semialdehyde dehydrogenase (acetylating) activity)	NA	1.3e-31	1	296,	0	-30.9	-29.4	2.03	5' UTR	2	13816110	13820248	4139	1
Chr01	13819865	13820012	148	MD01G1041100	MD01G1041100	3755	MD01G1041100	hypothetical protein PRUPE_ppa008148mg [Prunus persica]	GO:0004029(aldehyde dehydrogenase (NAD) activity);GO:0004491(methylmalonate-semialdehyde dehydrogenase (acylating) activity);GO:0018478(malonate-semialdehyde dehydrogenase (acetylating) activity)	NA	4.6e-10	1	148,	0	-9.34	-8.24	1.84	3' UTR	2	13816110	13820248	4139	1
Chr01	13899805	13899924	120	MD01G1041500	MD01G1041500	0	MD01G1041500	PREDICTED: dof zinc finger protein DOF5.7 [Pyrus x bretschneideri]	GO:0003677(DNA binding);GO:0003700(transcription factor activity, sequence-specific DNA binding);GO:0005634(nucleus);GO:0006351(transcription, DNA-templated);GO:0006355(regulation of transcription, DNA-templated);GO:0010052(guard cell differentiation);GO:0010118(stomatal movement);GO:0043565(sequence-specific DNA binding);GO:0045893(positive regulation of transcription, DNA-templated);GO:0046872(…	04712(Circadian rhythm - plant)	1.9e-05	1	120,	0	-4.71	-3.77	4.64	Exon (MD01G1041500/MD01G1041500, exon 1 of 1)	2	13899805	13900965	1161	1
Chr01	14345970	14346615	646	MD01G1044100	MD01G1044100	4169	MD01G1044100	PREDICTED: serine hydroxymethyltransferase, mitochondrial [Pyrus x bretschneideri]	GO:0004372(glycine hydroxymethyltransferase activity);GO:0005515(protein binding);GO:0005634(nucleus);GO:0005739(mitochondrion);GO:0005759(mitochondrial matrix);GO:0005829(cytosol);GO:0005886(plasma membrane);GO:0006544(glycine metabolic process);GO:0006563(L-serine metabolic process);GO:0007623(circadian rhythm);GO:0008266(poly(U) RNA binding);GO:0009409(response to cold);GO:0009416(response to …	01200(Carbon metabolism);01230(Biosynthesis of amino acids);00630(Glyoxylate and dicarboxylate metabolism);00260(Glycine, serine and threonine metabolism);00460(Cyanoamino acid metabolism);00670(One carbon pool by folate)	1e-191	2	36,143,	0,503	-191	-188	1.45	3' UTR	2	14341801	14346792	4992	1
Chr01	14355731	14356028	298	MD01G1044200	MD01G1044200	149	MD01G1044200	PREDICTED: probable cytosolic oligopeptidase A isoform X1 [Malus domestica]	GO:0004222(metalloendopeptidase activity);GO:0006518(peptide metabolic process);GO:0009507(chloroplast)	NA	1e-146	1	298,	0	-146	-143	2.19	Exon (MD01G1044200/MD01G1044200, exon 1 of 17)	2	14355582	14363310	7729	1
Chr01	14357684	14357803	120	MD01G1044200	MD01G1044200	2102	MD01G1044200	PREDICTED: probable cytosolic oligopeptidase A isoform X1 [Malus domestica]	GO:0004222(metalloendopeptidase activity);GO:0006518(peptide metabolic process);GO:0009507(chloroplast)	NA	4e-11	1	120,	0	-10.4	-9.31	1.3	Exon (MD01G1044200/MD01G1044200, exon 5 of 17)	2	14355582	14363310	7729	1
Chr01	14362983	14363251	269	MD01G1044200	MD01G1044200	7401	MD01G1044200	PREDICTED: probable cytosolic oligopeptidase A isoform X1 [Malus domestica]	GO:0004222(metalloendopeptidase activity);GO:0006518(peptide metabolic process);GO:0009507(chloroplast)	NA	3.2e-64	1	269,	0	-63.5	-61.8	2.22	3' UTR	2	14355582	14363310	7729	1
Chr01	14396953	14398155	1203	MD01G1044400	MD01G1044400	145	MD01G1044400	hypothetical protein PRUPE_ppa014091mg [Prunus persica]	GO:0000902(cell morphogenesis);GO:0005515(protein binding);GO:0005737(cytoplasm);GO:0005856(cytoskeleton);GO:0005886(plasma membrane);GO:0007163(establishment or maintenance of cell polarity);GO:0010090(trichome morphogenesis);GO:0030041(actin filament polymerization);GO:0031209(SCAR complex);GO:0042802(identical protein binding);GO:0045010(actin nucleation);GO:0071944(cell periphery)	NA	8.7e-10	2	168,237,	0,966	-9.06	-7.97	1.73	5' UTR	2	14396808	14398329	1522	1
Chr01	14425029	14425464	436	MD01G1044700	MD01G1044700	59	MD01G1044700	PREDICTED: uncharacterized protein At4g37920, chloroplastic-like [Malus domestica]	GO:0003674(molecular_function);GO:0008150(biological_process);GO:0009507(chloroplast);GO:0009535(chloroplast thylakoid membrane);GO:0009941(chloroplast envelope)	NA	0.0021	2	64,56,	0,380	-2.68	-1.84	1.43	5' UTR	2	14424970	14427610	2641	1
Chr01	14426794	14427166	373	MD01G1044700	MD01G1044700	1824	MD01G1044700	PREDICTED: uncharacterized protein At4g37920, chloroplastic-like [Malus domestica]	GO:0003674(molecular_function);GO:0008150(biological_process);GO:0009507(chloroplast);GO:0009535(chloroplast thylakoid membrane);GO:0009941(chloroplast envelope)	NA	6.6e-08	2	100,168,	0,205	-7.18	-6.15	1.5	Exon (MD01G1044700/MD01G1044700, exon 4 of 5)	2	14424970	14427610	2641	1
Chr01	14427284	14427551	268	MD01G1044700	MD01G1044700	2314	MD01G1044700	PREDICTED: uncharacterized protein At4g37920, chloroplastic-like [Malus domestica]	GO:0003674(molecular_function);GO:0008150(biological_process);GO:0009507(chloroplast);GO:0009535(chloroplast thylakoid membrane);GO:0009941(chloroplast envelope)	NA	2.5e-12	1	268,	0	-11.6	-10.5	1.85	3' UTR	2	14424970	14427610	2641	1
Chr01	14446044	14446882	839	MD01G1044900	MD01G1044900	4446	MD01G1044900	PREDICTED: glycine-rich domain-containing protein 1 isoform X1 [Malus domestica]	GO:0003674(molecular_function);GO:0005634(nucleus);GO:0005737(cytoplasm);GO:0005886(plasma membrane);GO:0006970(response to osmotic stress);GO:0009738(abscisic acid-activated signaling pathway)	NA	0	1	839,	0	-1240	-Inf	10.4	3' UTR	2	14441598	14446972	5375	1
Chr01	14637469	14638423	955	MD01G1045800	MD01G1045800	4022	MD01G1045800	ARF domain class transcription factor [Malus domestica]	GO:0003700(transcription factor activity, sequence-specific DNA binding);GO:0005634(nucleus);GO:0006351(transcription, DNA-templated);GO:0006355(regulation of transcription, DNA-templated);GO:0009733(response to auxin);GO:0009734(auxin-activated signaling pathway)	04075(Plant hormone signal transduction)	1e-108	2	9,289,	0,666	-108	-106	2.67	3' UTR	2	14633447	14638572	5126	1
Chr01	14673301	14673361	61	MD01G1045900	MD01G1045900	240	MD01G1045900	PREDICTED: uncharacterized protein LOC103417568 [Malus domestica]	GO:0004842(ubiquitin-protein transferase activity);GO:0005634(nucleus);GO:0005886(plasma membrane);GO:0008270(zinc ion binding);GO:0009506(plasmodesma);GO:0010197(polar nucleus fusion)	NA	1e-05	1	61,	0	-5	-4.04	1.58	5' UTR	2	14673061	14676574	3514	1
Chr01	14673421	14674415	995	MD01G1045900	MD01G1045900	360	MD01G1045900	PREDICTED: uncharacterized protein LOC103417568 [Malus domestica]	GO:0004842(ubiquitin-protein transferase activity);GO:0005634(nucleus);GO:0005886(plasma membrane);GO:0008270(zinc ion binding);GO:0009506(plasmodesma);GO:0010197(polar nucleus fusion)	NA	1e-307	2	480,391,	0,604	-307	-304	8.26	5' UTR	2	14673061	14676574	3514	1
Chr01	14674745	14674894	150	MD01G1045900	MD01G1045900	1684	MD01G1045900	PREDICTED: uncharacterized protein LOC103417568 [Malus domestica]	GO:0004842(ubiquitin-protein transferase activity);GO:0005634(nucleus);GO:0005886(plasma membrane);GO:0008270(zinc ion binding);GO:0009506(plasmodesma);GO:0010197(polar nucleus fusion)	NA	5.9e-07	1	150,	0	-6.23	-5.22	1.8	Exon (MD01G1045900/MD01G1045900, exon 2 of 2)	2	14673061	14676574	3514	1
Chr01	14675464	14675764	301	MD01G1045900	MD01G1045900	2403	MD01G1045900	PREDICTED: uncharacterized protein LOC103417568 [Malus domestica]	GO:0004842(ubiquitin-protein transferase activity);GO:0005634(nucleus);GO:0005886(plasma membrane);GO:0008270(zinc ion binding);GO:0009506(plasmodesma);GO:0010197(polar nucleus fusion)	NA	1e-24	1	301,	0	-24	-22.6	4.54	Exon (MD01G1045900/MD01G1045900, exon 2 of 2)	2	14673061	14676574	3514	1
Chr01	14714348	14715624	1277	MD01G1046200	MD01G1046200	616	MD01G1046200	phosphoenolpyruvate carboxykinase [Malus domestica]	GO:0004612(phosphoenolpyruvate carboxykinase (ATP) activity);GO:0005829(cytosol);GO:0006094(gluconeogenesis)	01200(Carbon metabolism);00010(Glycolysis / Gluconeogenesis);00020(Citrate cycle (TCA cycle));00620(Pyruvate metabolism);00710(Carbon fixation in photosynthetic organisms)	2.5e-58	2	289,100,	0,1177	-57.6	-55.9	3.08	Exon (MD01G1046200/MD01G1046200, exon 3 of 14)	2	14713732	14719690	5959	1
Chr01	14719362	14719422	61	MD01G1046200	MD01G1046200	5630	MD01G1046200	phosphoenolpyruvate carboxykinase [Malus domestica]	GO:0004612(phosphoenolpyruvate carboxykinase (ATP) activity);GO:0005829(cytosol);GO:0006094(gluconeogenesis)	01200(Carbon metabolism);00010(Glycolysis / Gluconeogenesis);00020(Citrate cycle (TCA cycle));00620(Pyruvate metabolism);00710(Carbon fixation in photosynthetic organisms)	0.00069	1	61,	0	-3.16	-2.3	1.43	Exon (MD01G1046200/MD01G1046200, exon 14 of 14)	2	14713732	14719690	5959	1
Chr01	14739913	14740033	121	MD01G1046400	MD01G1046400	2879	MD01G1046400	PREDICTED: protein SPT2 homolog isoform X3 [Malus domestica]	GO:0003674(molecular_function);GO:0008150(biological_process)	NA	2.3e-05	1	121,	0	-4.63	-3.69	1.23	Exon (MD01G1046400/MD01G1046400, exon 7 of 10)	2	14737034	14741911	4878	1
Chr01	14740704	14741731	1028	MD01G1046400	MD01G1046400	3670	MD01G1046400	PREDICTED: protein SPT2 homolog isoform X3 [Malus domestica]	GO:0003674(molecular_function);GO:0008150(biological_process)	NA	1e-232	3	18,84,378,	0,438,650	-232	-229	3.25	3' UTR	2	14737034	14741911	4878	1
Chr01	14770361	14770970	610	MD01G1046500	MD01G1046500	23238	MD01G1046500	hypothetical protein PRUPE_ppa002460mg [Prunus persica]	GO:0009011(starch synthase activity);GO:0009507(chloroplast);GO:0016740(transferase activity)	00500(Starch and sucrose metabolism)	4e-34	2	54,451,	0,159	-33.4	-31.9	8.12	3' UTR	2	14747123	14771000	23878	1
Chr01	14781339	14781459	121	MD01G1046700	MD01G1046700	2400	MD01G1046700	PREDICTED: 2-alkenal reductase (NADP(+)-dependent)-like [Prunus mume]	GO:0005737(cytoplasm);GO:0008270(zinc ion binding);GO:0016491(oxidoreductase activity);GO:0055114(oxidation-reduction process)	NA	1.5e-07	1	121,	0	-6.81	-5.79	1.6	3' UTR	2	14778939	14781459	2521	1
Chr01	14838553	14839265	713	MD01G1046900	MD01G1046900	1923	MD01G1046900	PREDICTED: kinesin-like protein KIF19 [Malus domestica]	GO:0003777(microtubule motor activity);GO:0005871(kinesin complex);GO:0007018(microtubule-based movement);GO:0016887(ATPase activity)	04144(Endocytosis)	4e-05	2	11,169,	0,544	-4.4	-3.47	1.97	Exon (MD01G1046900/MD01G1046900, exon 7 of 14)	2	14836630	14842481	5852	1
Chr01	14842242	14842332	91	MD01G1046900	MD01G1046900	5612	MD01G1046900	PREDICTED: kinesin-like protein KIF19 [Malus domestica]	GO:0003777(microtubule motor activity);GO:0005871(kinesin complex);GO:0007018(microtubule-based movement);GO:0016887(ATPase activity)	04144(Endocytosis)	0.0081	1	91,	0	-2.09	-1.3	2.09	3' UTR	2	14836630	14842481	5852	1
Chr01	14844141	14844498	358	MD01G1047000	MD01G1047000	30	MD01G1047000	PREDICTED: COMPASS-like H3K4 histone methylase component WDR5A isoform X1 [Malus domestica]	GO:0000166(nucleotide binding);GO:0005634(nucleus);GO:0005834(heterotrimeric G-protein complex);GO:0007186(G-protein coupled receptor signaling pathway);GO:0008168(methyltransferase activity);GO:0010228(vegetative to reproductive phase transition of meristem);GO:0032259(methylation);GO:0042393(histone binding);GO:0048188(Set1C/COMPASS complex)	NA	6.3e-21	1	358,	0	-20.2	-18.9	2.82	5' UTR	2	14844111	14846867	2757	1
Chr01	15167389	15167449	61	MD01G1048600	MD01G1048600	2106	MD01G1048600	PREDICTED: digalactosyldiacylglycerol synthase 2, chloroplastic [Malus domestica]	GO:0008194(UDP-glycosyltransferase activity);GO:0009247(glycolipid biosynthetic process);GO:0009507(chloroplast);GO:0009707(chloroplast outer membrane);GO:0016036(cellular response to phosphate starvation);GO:0016757(transferase activity, transferring glycosyl groups);GO:0019375(galactolipid biosynthetic process);GO:0035250(UDP-galactosyltransferase activity);GO:0046481(digalactosyldiacylglycerol…	00561(Glycerolipid metabolism)	2e-07	1	61,	0	-6.69	-5.67	1.29	Exon (MD01G1048600/MD01G1048600, exon 4 of 5)	2	15165283	15168759	3477	1
Chr01	15168404	15168611	208	MD01G1048600	MD01G1048600	3121	MD01G1048600	PREDICTED: digalactosyldiacylglycerol synthase 2, chloroplastic [Malus domestica]	GO:0008194(UDP-glycosyltransferase activity);GO:0009247(glycolipid biosynthetic process);GO:0009507(chloroplast);GO:0009707(chloroplast outer membrane);GO:0016036(cellular response to phosphate starvation);GO:0016757(transferase activity, transferring glycosyl groups);GO:0019375(galactolipid biosynthetic process);GO:0035250(UDP-galactosyltransferase activity);GO:0046481(digalactosyldiacylglycerol…	00561(Glycerolipid metabolism)	2e-40	1	208,	0	-39.7	-38.1	2.42	3' UTR	2	15165283	15168759	3477	1
Chr01	15193574	15193634	61	MD01G1049100	MD01G1049100	2336	MD01G1049100	PREDICTED: acyl-coenzyme A thioesterase 13-like [Malus domestica]	GO:0005634(nucleus);GO:0005777(peroxisome);GO:0008150(biological_process);GO:0016788(hydrolase activity, acting on ester bonds);GO:0047617(acyl-CoA hydrolase activity)	NA	0.0031	1	61,	0	-2.51	-1.68	2.71	3' UTR	2	15191238	15193736	2499	1
Chr01	15477011	15477339	329	MD01G1051100	MD01G1051100	3897	MD01G1051100	PREDICTED: F-box protein At4g00755-like [Malus domestica]	GO:0003674(molecular_function);GO:0005634(nucleus);GO:0008150(biological_process)	NA	1.6e-53	1	329,	0	-52.8	-51.1	1.51	3' UTR	2	15473114	15477578	4465	1
Chr01	15593859	15594039	181	MD01G1051700	MD01G1051700	3020	MD01G1051700	PREDICTED: beta-galactosidase 8-like [Malus domestica]	GO:0004565(beta-galactosidase activity);GO:0005618(cell wall);GO:0005773(vacuole)	00052(Galactose metabolism);00600(Sphingolipid metabolism);00531(Glycosaminoglycan degradation);00604(Glycosphingolipid biosynthesis - ganglio series);00511(Other glycan degradation)	5.8e-10	1	181,	0	-9.24	-8.14	1.9	3' UTR	2	15590839	15594189	3351	1
Chr01	15715680	15715977	298	MD01G1052300	MD01G1052300	1949	MD01G1052300	PREDICTED: uncharacterized protein LOC103400976 [Malus domestica]	GO:0003674(molecular_function);GO:0005747(mitochondrial respiratory chain complex I);GO:0009853(photorespiration);GO:0016021(integral component of membrane);GO:0031966(mitochondrial membrane);GO:0045271(respiratory chain complex I)	NA	2.5e-14	1	298,	0	-13.6	-12.4	2.04	3' UTR	2	15713731	15716185	2455	1
Chr01	15724589	15724709	121	MD01G1052400	MD01G1052400	6300	MD01G1052400	PREDICTED: NAD-dependent malic enzyme 59 kDa isoform, mitochondrial-like [Malus domestica]	GO:0004470(malic enzyme activity);GO:0004471(malate dehydrogenase (decarboxylating) (NAD+) activity);GO:0005515(protein binding);GO:0005524(ATP binding);GO:0005739(mitochondrion);GO:0006108(malate metabolic process);GO:0008270(zinc ion binding);GO:0008948(oxaloacetate decarboxylase activity);GO:0009507(chloroplast);GO:0016652(oxidoreductase activity, acting on NAD(P)H, NAD(P) as acceptor);GO:0042…	01200(Carbon metabolism);00620(Pyruvate metabolism);00710(Carbon fixation in photosynthetic organisms)	0.00013	1	121,	0	-3.9	-2.99	1.59	3' UTR	2	15718289	15724888	6600	1
Chr01	15823755	15823905	151	MD01G1053200	MD01G1053200	1705	MD01G1053200	PREDICTED: (+)-neomenthol dehydrogenase-like isoform X2 [Malus domestica]	GO:0005737(cytoplasm);GO:0009505(plant-type cell wall);GO:0016491(oxidoreductase activity)	00902(Monoterpenoid biosynthesis)	1.1e-06	1	151,	0	-5.95	-4.96	1.42	Exon (MD01G1053200/MD01G1053200, exon 5 of 5)	2	15822050	15824174	2125	1
Chr01	15894543	15894721	179	MD01G1054400	MD01G1054400	9755	MD01G1054400	hypothetical protein PRUPE_ppa002638mg [Prunus persica]	GO:0005634(nucleus);GO:0008150(biological_process)	NA	4.4e-08	1	179,	0	-7.36	-6.32	2.43	3' UTR	2	15884788	15894899	10112	1
Chr01	15945295	15945474	180	MD01G1054800	MD01G1054800	360	MD01G1054800	myb-related protein Myb4-like [Malus domestica]	GO:0003677(DNA binding);GO:0003700(transcription factor activity, sequence-specific DNA binding);GO:0005634(nucleus);GO:0006355(regulation of transcription, DNA-templated);GO:0009751(response to salicylic acid);GO:0009753(response to jasmonic acid);GO:0009909(regulation of flower development)	00190(Oxidative phosphorylation);00860(Porphyrin and chlorophyll metabolism)	0.00026	1	180,	0	-3.58	-2.69	8.57	5' UTR	2	15944935	15947851	2917	1
Chr01	15967129	15967338	210	MD01G1055100	MD01G1055100	10760	MD01G1055100	PREDICTED: tRNA-specific adenosine deaminase 1 [Malus domestica]	GO:0003723(RNA binding);GO:0004000(adenosine deaminase activity);GO:0005634(nucleus);GO:0006396(RNA processing)	NA	5.1e-06	1	210,	0	-5.29	-4.32	4.96	3' UTR	2	15956369	15967398	11030	1
Chr01	16040808	16041197	390	MD01G1055400	MD01G1055400	3267	MD01G1055400	PREDICTED: protein QUIRKY-like [Malus domestica]	GO:0005509(calcium ion binding);GO:0005544(calcium-dependent phospholipid binding);GO:0005886(plasma membrane)	NA	6.8e-09	1	390,	0	-8.17	-7.11	1.54	Exon (MD01G1055400/MD01G1055400, exon 2 of 2)	2	16037541	16042544	5004	1
Chr01	16042305	16042514	210	MD01G1055400	MD01G1055400	4764	MD01G1055400	PREDICTED: protein QUIRKY-like [Malus domestica]	GO:0005509(calcium ion binding);GO:0005544(calcium-dependent phospholipid binding);GO:0005886(plasma membrane)	NA	3.2e-17	1	210,	0	-16.5	-15.2	3.55	3' UTR	2	16037541	16042544	5004	1
Chr01	16225884	16226209	326	MD01G1057600	MD01G1057600	30	MD01G1057600	PREDICTED: UPF0187 protein At3g61320, chloroplastic-like [Pyrus x bretschneideri]	GO:0003674(molecular_function);GO:0008150(biological_process);GO:0009507(chloroplast);GO:0009533(chloroplast stromal thylakoid);GO:0016021(integral component of membrane);GO:0031969(chloroplast membrane);GO:0042548(regulation of photosynthesis, light reaction)	NA	1.6e-75	1	326,	0	-74.8	-73	2.3	5' UTR	2	16225854	16228978	3125	1
Chr01	16228593	16228860	268	MD01G1057600	MD01G1057600	2739	MD01G1057600	PREDICTED: UPF0187 protein At3g61320, chloroplastic-like [Pyrus x bretschneideri]	GO:0003674(molecular_function);GO:0008150(biological_process);GO:0009507(chloroplast);GO:0009533(chloroplast stromal thylakoid);GO:0016021(integral component of membrane);GO:0031969(chloroplast membrane);GO:0042548(regulation of photosynthesis, light reaction)	NA	2.5e-21	1	268,	0	-20.6	-19.3	1.86	3' UTR	2	16225854	16228978	3125	1
Chr01	16301898	16301987	90	MD01G1059200	MD01G1059200	1268	MD01G1059200	PREDICTED: uncharacterized protein LOC103932523 [Pyrus x bretschneideri]	GO:0004806(triglyceride lipase activity);GO:0005516(calmodulin binding);GO:0005886(plasma membrane);GO:0006629(lipid metabolic process);GO:0016042(lipid catabolic process);GO:0016787(hydrolase activity)	NA	9.1e-05	1	90,	0	-4.04	-3.13	1.33	Exon (MD01G1059200/MD01G1059200, exon 3 of 7)	2	16300630	16303981	3352	1
Chr01	16303327	16303862	536	MD01G1059200	MD01G1059200	2697	MD01G1059200	PREDICTED: uncharacterized protein LOC103932523 [Pyrus x bretschneideri]	GO:0004806(triglyceride lipase activity);GO:0005516(calmodulin binding);GO:0005886(plasma membrane);GO:0006629(lipid metabolic process);GO:0016042(lipid catabolic process);GO:0016787(hydrolase activity)	NA	4.2e-08	1	536,	0	-7.38	-6.34	1.79	3' UTR	2	16300630	16303981	3352	1
Chr01	16363854	16364032	179	MD01G1059700	MD01G1059700	7031	MD01G1059700	PREDICTED: LEAF RUST 10 DISEASE-RESISTANCE LOCUS RECEPTOR-LIKE PROTEIN KINASE-like 2.1 [Pyrus x bretschneideri]	GO:0005886(plasma membrane)	00520(Amino sugar and nucleotide sugar metabolism)	1e-13	1	179,	0	-13	-11.8	1.42	Exon (MD01G1059700/MD01G1059700, exon 6 of 6)	2	16356823	16364269	7447	1
Chr01	16389816	16390175	360	MD01G1060200	MD01G1060200	2811	MD01G1060200	PREDICTED: transcription factor EGL1-like [Pyrus x bretschneideri]	GO:0001708(cell fate specification);GO:0003677(DNA binding);GO:0003700(transcription factor activity, sequence-specific DNA binding);GO:0005515(protein binding);GO:0005634(nucleus);GO:0006351(transcription, DNA-templated);GO:0006355(regulation of transcription, DNA-templated);GO:0007275(multicellular organism development);GO:0009957(epidermal cell fate specification);GO:0010091(trichome branching…	04075(Plant hormone signal transduction)	4e-15	2	37,202,	0,158	-14.4	-13.2	1.61	Exon (MD01G1060200/MD01G1060200, exon 6 of 8)	2	16387005	16391038	4034	1
Chr01	16390741	16390890	150	MD01G1060200	MD01G1060200	3736	MD01G1060200	PREDICTED: transcription factor EGL1-like [Pyrus x bretschneideri]	GO:0001708(cell fate specification);GO:0003677(DNA binding);GO:0003700(transcription factor activity, sequence-specific DNA binding);GO:0005515(protein binding);GO:0005634(nucleus);GO:0006351(transcription, DNA-templated);GO:0006355(regulation of transcription, DNA-templated);GO:0007275(multicellular organism development);GO:0009957(epidermal cell fate specification);GO:0010091(trichome branching…	04075(Plant hormone signal transduction)	6.8e-06	1	150,	0	-5.17	-4.21	1.67	3' UTR	2	16387005	16391038	4034	1
Chr01	16473479	16474914	1436	MD01G1061100	MD01G1061100	5299	MD01G1061100	PREDICTED: DEAD-box ATP-dependent RNA helicase 28-like [Pyrus x bretschneideri]	GO:0004004(ATP-dependent RNA helicase activity);GO:0006413(translational initiation);GO:0007059(chromosome segregation);GO:0010468(regulation of gene expression);GO:0010501(RNA secondary structure unwinding);GO:0036464(cytoplasmic ribonucleoprotein granule)	03040(Spliceosome)	1.6e-24	5	38,102,99,75,136,	0,171,917,1112,1300	-23.8	-22.4	2.79	Exon (MD01G1061100/MD01G1061100, exon 15 of 20)	2	16468180	16475760	7581	1
Chr01	16475460	16475640	181	MD01G1061100	MD01G1061100	7280	MD01G1061100	PREDICTED: DEAD-box ATP-dependent RNA helicase 28-like [Pyrus x bretschneideri]	GO:0004004(ATP-dependent RNA helicase activity);GO:0006413(translational initiation);GO:0007059(chromosome segregation);GO:0010468(regulation of gene expression);GO:0010501(RNA secondary structure unwinding);GO:0036464(cytoplasmic ribonucleoprotein granule)	03040(Spliceosome)	0.0035	1	181,	0	-2.45	-1.63	5.41	3' UTR	2	16468180	16475760	7581	1
Chr01	16504992	16505321	330	MD01G1061400	MD01G1061400	480	MD01G1061400	PREDICTED: U-box domain-containing protein 33-like isoform X1 [Pyrus x bretschneideri]	GO:0004674(protein serine/threonine kinase activity);GO:0004842(ubiquitin-protein transferase activity);GO:0005524(ATP binding);GO:0005886(plasma membrane);GO:0006468(protein phosphorylation);GO:0016301(kinase activity);GO:0016567(protein ubiquitination);GO:0016874(ligase activity)	04626(Plant-pathogen interaction)	1.3e-68	1	330,	0	-67.9	-66.1	3.15	5' UTR	2	16504512	16510997	6486	1
Chr01	16506009	16507338	1330	MD01G1061400	MD01G1061400	1497	MD01G1061400	PREDICTED: U-box domain-containing protein 33-like isoform X1 [Pyrus x bretschneideri]	GO:0004674(protein serine/threonine kinase activity);GO:0004842(ubiquitin-protein transferase activity);GO:0005524(ATP binding);GO:0005886(plasma membrane);GO:0006468(protein phosphorylation);GO:0016301(kinase activity);GO:0016567(protein ubiquitination);GO:0016874(ligase activity)	04626(Plant-pathogen interaction)	5e-14	4	13,122,105,91,	0,298,889,1239	-13.3	-12.1	1.89	Exon (MD01G1061400/MD01G1061400, exon 2 of 9)	2	16504512	16510997	6486	1
Chr01	16507870	16508683	814	MD01G1061400	MD01G1061400	3358	MD01G1061400	PREDICTED: U-box domain-containing protein 33-like isoform X1 [Pyrus x bretschneideri]	GO:0004674(protein serine/threonine kinase activity);GO:0004842(ubiquitin-protein transferase activity);GO:0005524(ATP binding);GO:0005886(plasma membrane);GO:0006468(protein phosphorylation);GO:0016301(kinase activity);GO:0016567(protein ubiquitination);GO:0016874(ligase activity)	04626(Plant-pathogen interaction)	1e-155	2	110,311,	0,503	-155	-152	3.3	Exon (MD01G1061400/MD01G1061400, exon 6 of 9)	2	16504512	16510997	6486	1
Chr01	16510697	16510757	61	MD01G1061400	MD01G1061400	6185	MD01G1061400	PREDICTED: U-box domain-containing protein 33-like isoform X1 [Pyrus x bretschneideri]	GO:0004674(protein serine/threonine kinase activity);GO:0004842(ubiquitin-protein transferase activity);GO:0005524(ATP binding);GO:0005886(plasma membrane);GO:0006468(protein phosphorylation);GO:0016301(kinase activity);GO:0016567(protein ubiquitination);GO:0016874(ligase activity)	04626(Plant-pathogen interaction)	0.00041	1	61,	0	-3.39	-2.51	1.53	Exon (MD01G1061400/MD01G1061400, exon 9 of 9)	2	16504512	16510997	6486	1
Chr01	16515546	16517693	2148	MD01G1061500	MD01G1061500	297	MD01G1061500	PREDICTED: signal peptide peptidase-like 4 isoform X1 [Malus domestica]	GO:0005765(lysosomal membrane);GO:0006465(signal peptide processing);GO:0030660(Golgi-associated vesicle membrane);GO:0033619(membrane protein proteolysis);GO:0042500(aspartic endopeptidase activity, intramembrane cleaving);GO:0071458(integral component of cytoplasmic side of endoplasmic reticulum membrane);GO:0071556(integral component of lumenal side of endoplasmic reticulum membrane)	NA	0.0018	2	18,73,	0,2075	-2.75	-1.91	1.2	Exon (MD01G1061500/MD01G1061500, exon 1 of 14)	2	16515249	16522589	7341	1
Chr01	16599086	16599504	419	MD01G1061800	MD01G1061800	1435	MD01G1061800	PREDICTED: receptor-like protein 12 [Malus domestica]	GO:0005618(cell wall);GO:0006952(defense response);GO:0007165(signal transduction);GO:0050832(defense response to fungus)	04626(Plant-pathogen interaction)	8.7e-10	1	419,	0	-9.06	-7.97	1.99	Exon (MD01G1061800/MD01G1061800, exon 1 of 3)	2	16597651	16601367	3717	1
Chr01	16674377	16674555	179	MD01G1062800	MD01G1062800	207	MD01G1062800	aquaporin PIP1-1 [Malus domestica]	GO:0005739(mitochondrion);GO:0005773(vacuole);GO:0005886(plasma membrane);GO:0005887(integral component of plasma membrane);GO:0006810(transport);GO:0006833(water transport);GO:0009414(response to water deprivation);GO:0009506(plasmodesma);GO:0009941(chloroplast envelope);GO:0009992(cellular water homeostasis);GO:0015250(water channel activity);GO:0015254(glycerol channel activity);GO:0016020(mem…	00531(Glycosaminoglycan degradation)	1.6e-40	1	179,	0	-39.8	-38.2	1.65	5' UTR	2	16674170	16676813	2644	1
Chr01	16682129	16682278	150	MD01G1063000	MD01G1063000	1840	MD01G1063000	PREDICTED: uncharacterized protein LOC103404604 [Malus domestica]	GO:0003674(molecular_function);GO:0005575(cellular_component);GO:0008150(biological_process)	NA	0.00072	1	150,	0	-3.14	-2.27	1.26	Exon (MD01G1063000/MD01G1063000, exon 5 of 5)	2	16680289	16682608	2320	1
Chr01	16705817	16705936	120	MD01G1063600	MD01G1063600	0	MD01G1063600	PREDICTED: uncharacterized protein LOC103932258 [Pyrus x bretschneideri]	GO:0005634(nucleus);GO:0006109(regulation of carbohydrate metabolic process);GO:0009745(sucrose mediated signaling)	NA	0.021	1	120,	0	-1.67	-0.917	5.41	5' UTR	2	16705817	16707911	2095	1
Chr01	16746348	16746671	324	MD01G1064100	MD01G1064100	238	MD01G1064100	PREDICTED: cell number regulator 6-like [Malus domestica]	NA	NA	0.0012	2	128,51,	0,273	-2.92	-2.06	2.71	5' UTR	2	16746110	16748571	2462	1
Chr01	16869817	16870147	331	MD01G1064800	MD01G1064800	5371	MD01G1064800	PREDICTED: ascorbate transporter, chloroplastic-like [Malus domestica]	GO:0005315(inorganic phosphate transmembrane transporter activity);GO:0009536(plastid);GO:0016021(integral component of membrane);GO:0098656(anion transmembrane transport)	NA	1e-256	1	331,	0	-256	-254	2.9	3' UTR	2	16864446	16870416	5971	1
Chr01	16893503	16893649	147	MD01G1065200	MD01G1065200	713	MD01G1065200	PREDICTED: uncharacterized protein LOC103957377 [Pyrus x bretschneideri]	GO:0000149(SNARE binding);GO:0000323(lytic vacuole);GO:0005768(endosome);GO:0035493(SNARE complex assembly);GO:0060627(regulation of vesicle-mediated transport)	NA	3.2e-20	1	147,	0	-19.5	-18.2	1.34	Exon (MD01G1065200/MD01G1065200, exon 3 of 8)	2	16892790	16894981	2192	1
Chr01	16894499	16894747	249	MD01G1065200	MD01G1065200	1709	MD01G1065200	PREDICTED: uncharacterized protein LOC103957377 [Pyrus x bretschneideri]	GO:0000149(SNARE binding);GO:0000323(lytic vacuole);GO:0005768(endosome);GO:0035493(SNARE complex assembly);GO:0060627(regulation of vesicle-mediated transport)	NA	0.0044	2	43,104,	0,145	-2.36	-1.54	1.13	3' UTR	2	16892790	16894981	2192	1
Chr01	16940150	16941247	1098	MD01G1065600	MD01G1065600	4023	MD01G1065600	L-3-cyanoalanine synthase 2, mitochondrial [Malus domestica]	GO:0009836(fruit ripening, climacteric);GO:0050017(L-3-cyanoalanine synthase activity)	01200(Carbon metabolism);01230(Biosynthesis of amino acids);00920(Sulfur metabolism);00270(Cysteine and methionine metabolism);00460(Cyanoamino acid metabolism)	2.5e-48	6	2,52,80,60,81,202,	0,109,290,488,628,896	-47.6	-46	1.79	3' UTR	2	16936127	16941633	5507	1
Chr01	16965398	16965488	91	MD01G1065800	MD01G1065800	478	MD01G1065800	PREDICTED: ATP-dependent helicase BRM isoform X1 [Malus domestica]	GO:0003677(DNA binding);GO:0003682(chromatin binding);GO:0004386(helicase activity);GO:0005515(protein binding);GO:0005524(ATP binding);GO:0005634(nucleus);GO:0005829(cytosol);GO:0006351(transcription, DNA-templated);GO:0006355(regulation of transcription, DNA-templated);GO:0008094(DNA-dependent ATPase activity);GO:0010199(organ boundary specification between lateral organs and the meristem);GO:0…	03420(Nucleotide excision repair)	0.0006	1	91,	0	-3.22	-2.34	1.42	Exon (MD01G1065800/MD01G1065800, exon 1 of 15)	2	16964920	16976537	11618	1
Chr01	16966820	16967149	330	MD01G1065800	MD01G1065800	1900	MD01G1065800	PREDICTED: ATP-dependent helicase BRM isoform X1 [Malus domestica]	GO:0003677(DNA binding);GO:0003682(chromatin binding);GO:0004386(helicase activity);GO:0005515(protein binding);GO:0005524(ATP binding);GO:0005634(nucleus);GO:0005829(cytosol);GO:0006351(transcription, DNA-templated);GO:0006355(regulation of transcription, DNA-templated);GO:0008094(DNA-dependent ATPase activity);GO:0010199(organ boundary specification between lateral organs and the meristem);GO:0…	03420(Nucleotide excision repair)	2.5e-28	1	330,	0	-27.6	-26.2	1.8	Exon (MD01G1065800/MD01G1065800, exon 2 of 15)	2	16964920	16976537	11618	1
Chr01	16968990	16970215	1226	MD01G1065800	MD01G1065800	4070	MD01G1065800	PREDICTED: ATP-dependent helicase BRM isoform X1 [Malus domestica]	GO:0003677(DNA binding);GO:0003682(chromatin binding);GO:0004386(helicase activity);GO:0005515(protein binding);GO:0005524(ATP binding);GO:0005634(nucleus);GO:0005829(cytosol);GO:0006351(transcription, DNA-templated);GO:0006355(regulation of transcription, DNA-templated);GO:0008094(DNA-dependent ATPase activity);GO:0010199(organ boundary specification between lateral organs and the meristem);GO:0…	03420(Nucleotide excision repair)	1.3e-71	3	394,113,2,	0,818,1224	-70.9	-69.1	2.69	Exon (MD01G1065800/MD01G1065800, exon 3 of 15)	2	16964920	16976537	11618	1
Chr01	16973236	16973445	210	MD01G1065800	MD01G1065800	8316	MD01G1065800	PREDICTED: ATP-dependent helicase BRM isoform X1 [Malus domestica]	GO:0003677(DNA binding);GO:0003682(chromatin binding);GO:0004386(helicase activity);GO:0005515(protein binding);GO:0005524(ATP binding);GO:0005634(nucleus);GO:0005829(cytosol);GO:0006351(transcription, DNA-templated);GO:0006355(regulation of transcription, DNA-templated);GO:0008094(DNA-dependent ATPase activity);GO:0010199(organ boundary specification between lateral organs and the meristem);GO:0…	03420(Nucleotide excision repair)	4e-20	1	210,	0	-19.4	-18.1	1.61	Exon (MD01G1065800/MD01G1065800, exon 11 of 15)	2	16964920	16976537	11618	1
Chr01	16974098	16974248	151	MD01G1065800	MD01G1065800	9178	MD01G1065800	PREDICTED: ATP-dependent helicase BRM isoform X1 [Malus domestica]	GO:0003677(DNA binding);GO:0003682(chromatin binding);GO:0004386(helicase activity);GO:0005515(protein binding);GO:0005524(ATP binding);GO:0005634(nucleus);GO:0005829(cytosol);GO:0006351(transcription, DNA-templated);GO:0006355(regulation of transcription, DNA-templated);GO:0008094(DNA-dependent ATPase activity);GO:0010199(organ boundary specification between lateral organs and the meristem);GO:0…	03420(Nucleotide excision repair)	3.2e-15	1	151,	0	-14.5	-13.3	1.54	Exon (MD01G1065800/MD01G1065800, exon 12 of 15)	2	16964920	16976537	11618	1
Chr01	16975494	16975733	240	MD01G1065800	MD01G1065800	10574	MD01G1065800	PREDICTED: ATP-dependent helicase BRM isoform X1 [Malus domestica]	GO:0003677(DNA binding);GO:0003682(chromatin binding);GO:0004386(helicase activity);GO:0005515(protein binding);GO:0005524(ATP binding);GO:0005634(nucleus);GO:0005829(cytosol);GO:0006351(transcription, DNA-templated);GO:0006355(regulation of transcription, DNA-templated);GO:0008094(DNA-dependent ATPase activity);GO:0010199(organ boundary specification between lateral organs and the meristem);GO:0…	03420(Nucleotide excision repair)	2.6e-09	1	240,	0	-8.59	-7.51	1.35	Exon (MD01G1065800/MD01G1065800, exon 14 of 15)	2	16964920	16976537	11618	1
Chr01	16975793	16976388	596	MD01G1065800	MD01G1065800	10873	MD01G1065800	PREDICTED: ATP-dependent helicase BRM isoform X1 [Malus domestica]	GO:0003677(DNA binding);GO:0003682(chromatin binding);GO:0004386(helicase activity);GO:0005515(protein binding);GO:0005524(ATP binding);GO:0005634(nucleus);GO:0005829(cytosol);GO:0006351(transcription, DNA-templated);GO:0006355(regulation of transcription, DNA-templated);GO:0008094(DNA-dependent ATPase activity);GO:0010199(organ boundary specification between lateral organs and the meristem);GO:0…	03420(Nucleotide excision repair)	6.3e-42	2	382,68,	0,528	-41.2	-39.6	2.67	3' UTR	2	16964920	16976537	11618	1
Chr01	17312682	17313088	407	MD01G1069000	MD01G1069000	321	MD01G1069000	PREDICTED: probable polygalacturonase [Malus domestica]	GO:0004650(polygalacturonase activity);GO:0005576(extracellular region);GO:0005975(carbohydrate metabolic process);GO:0071555(cell wall organization)	00040(Pentose and glucuronate interconversions);00500(Starch and sucrose metabolism)	4e-18	1	407,	0	-17.4	-16.2	2.55	Exon (MD01G1069000/MD01G1069000, exon 2 of 2)	2	17312361	17313291	931	1
Chr01	17409471	17410146	676	MD01G1069900	MD01G1069900	2579	MD01G1069900	PREDICTED: uncharacterized protein LOC103417617 [Malus domestica]	GO:0003674(molecular_function);GO:0005634(nucleus);GO:0008150(biological_process)	NA	7.9e-96	3	23,106,200,	0,243,476	-95.1	-93.2	2.72	Exon (MD01G1069900/MD01G1069900, exon 4 of 10)	2	17406892	17414172	7281	1
Chr01	17410660	17410749	90	MD01G1069900	MD01G1069900	3768	MD01G1069900	PREDICTED: uncharacterized protein LOC103417617 [Malus domestica]	GO:0003674(molecular_function);GO:0005634(nucleus);GO:0008150(biological_process)	NA	0.019	1	90,	0	-1.71	-0.95	1.17	Exon (MD01G1069900/MD01G1069900, exon 7 of 10)	2	17406892	17414172	7281	1
Chr01	17412960	17414053	1094	MD01G1069900	MD01G1069900	6068	MD01G1069900	PREDICTED: uncharacterized protein LOC103417617 [Malus domestica]	GO:0003674(molecular_function);GO:0005634(nucleus);GO:0008150(biological_process)	NA	5e-44	2	395,352,	0,742	-43.3	-41.7	2.7	3' UTR	2	17406892	17414172	7281	1
Chr01	17456212	17456714	503	MD01G1070300	MD01G1070300	1578	MD01G1070300	PREDICTED: FK506-binding protein 4-like [Malus domestica]	GO:0005737(cytoplasm);GO:0030001(metal ion transport);GO:0046914(transition metal ion binding);GO:0046916(cellular transition metal ion homeostasis)	NA	0	1	503,	0	-582	-Inf	4.22	3' UTR	2	17454634	17457099	2466	1
Chr01	17595923	17596072	150	MD01G1071200	MD01G1071200	9236	MD01G1071200	PREDICTED: exocyst complex component SEC10-like [Pyrus x bretschneideri]	GO:0000145(exocyst);GO:0003674(molecular_function);GO:0005737(cytoplasm);GO:0005829(cytosol);GO:0005886(plasma membrane);GO:0006887(exocytosis);GO:0009506(plasmodesma);GO:0016020(membrane);GO:0048278(vesicle docking);GO:0060321(acceptance of pollen)	NA	2.5e-06	1	150,	0	-5.6	-4.61	1.78	3' UTR	2	17586687	17596250	9564	1
Chr01	17603161	17603250	90	MD01G1071300	MD01G1071300	237	MD01G1071300	PREDICTED: WRKY transcription factor 22 [Malus domestica]	GO:0003700(transcription factor activity, sequence-specific DNA binding);GO:0005634(nucleus);GO:0006351(transcription, DNA-templated);GO:0006355(regulation of transcription, DNA-templated);GO:0006952(defense response);GO:0010150(leaf senescence);GO:0010200(response to chitin);GO:0043565(sequence-specific DNA binding)	04626(Plant-pathogen interaction)	0.0001	1	90,	0	-4	-3.09	1.8	Exon (MD01G1071300/MD01G1071300, exon 1 of 3)	2	17602924	17604669	1746	1
Chr01	17665663	17665753	91	MD01G1071500	MD01G1071500	3900	MD01G1071500	PREDICTED: uncharacterized protein LOC103933180 [Pyrus x bretschneideri]	GO:0016787(hydrolase activity)	NA	0.023	1	91,	0	-1.63	-0.878	1.4	3' UTR	2	17661763	17666232	4470	1
Chr01	17770091	17770585	495	MD01G1072300	MD01G1072300	0	MD01G1072300	PREDICTED: RING-H2 finger protein ATL67-like [Malus domestica]	GO:0043161(proteasome-mediated ubiquitin-dependent protein catabolic process);GO:0061630(ubiquitin protein ligase activity)	NA	1.6e-87	1	495,	0	-86.8	-84.9	6.07	Exon (MD01G1072300/MD01G1072300, exon 1 of 2)	2	17770091	17770857	767	1
Chr01	17777862	17778010	149	MD01G1072500	MD01G1072500	1871	MD01G1072500	PREDICTED: reticulon-like protein B1 [Malus domestica]	GO:0005783(endoplasmic reticulum);GO:0005789(endoplasmic reticulum membrane);GO:0005886(plasma membrane);GO:0016021(integral component of membrane);GO:0080167(response to karrikin)	00100(Steroid biosynthesis)	1e-10	1	149,	0	-9.99	-8.87	1.53	3' UTR	2	17775991	17778276	2286	1
Chr01	17859567	17859863	297	MD01G1073300	MD01G1073300	266	MD01G1073300	PREDICTED: UDP-D-xylose:L-fucose alpha-1,3-D-xylosyltransferase MGP4-like [Malus domestica]	GO:0005794(Golgi apparatus);GO:0035252(UDP-xylosyltransferase activity);GO:0042546(cell wall biogenesis)	NA	1e-13	1	297,	0	-13	-11.8	1.93	5' UTR	2	17859301	17862285	2985	1
Chr01	17881984	17882134	151	MD01G1073400	MD01G1073400	568	MD01G1073400	PREDICTED: uncharacterized protein LOC103407019 [Malus domestica]	GO:0005739(mitochondrion);GO:0005768(endosome);GO:0005794(Golgi apparatus);GO:0005802(trans-Golgi network);GO:0009058(biosynthetic process);GO:0016021(integral component of membrane);GO:0016757(transferase activity, transferring glycosyl groups)	NA	4.6e-05	1	151,	0	-4.34	-3.42	1.56	Exon (MD01G1073400/MD01G1073400, exon 1 of 14)	2	17881416	17890838	9423	1
Chr01	17887531	17887980	450	MD01G1073400	MD01G1073400	6115	MD01G1073400	PREDICTED: uncharacterized protein LOC103407019 [Malus domestica]	GO:0005739(mitochondrion);GO:0005768(endosome);GO:0005794(Golgi apparatus);GO:0005802(trans-Golgi network);GO:0009058(biosynthetic process);GO:0016021(integral component of membrane);GO:0016757(transferase activity, transferring glycosyl groups)	NA	2e-19	2	143,128,	0,322	-18.7	-17.4	2.07	Exon (MD01G1073400/MD01G1073400, exon 8 of 14)	2	17881416	17890838	9423	1
Chr01	17890150	17890599	450	MD01G1073400	MD01G1073400	8734	MD01G1073400	PREDICTED: uncharacterized protein LOC103407019 [Malus domestica]	GO:0005739(mitochondrion);GO:0005768(endosome);GO:0005794(Golgi apparatus);GO:0005802(trans-Golgi network);GO:0009058(biosynthetic process);GO:0016021(integral component of membrane);GO:0016757(transferase activity, transferring glycosyl groups)	NA	1e-122	1	450,	0	-122	-120	3.42	3' UTR	2	17881416	17890838	9423	1
Chr01	17915368	17916113	746	MD01G1073600	MD01G1073600	1748	MD01G1073600	PREDICTED: BAG family molecular chaperone regulator 6 isoform X1 [Malus domestica]	GO:0005515(protein binding);GO:0005516(calmodulin binding);GO:0005634(nucleus);GO:0006914(autophagy);GO:0006915(apoptotic process);GO:0009408(response to heat);GO:0009409(response to cold);GO:0009506(plasmodesma);GO:0009644(response to high light intensity);GO:0009817(defense response to fungus, incompatible interaction);GO:0010228(vegetative to reproductive phase transition of meristem);GO:00105…	00350(Tyrosine metabolism)	1e-211	1	746,	0	-211	-209	2.21	Exon (MD01G1073600/MD01G1073600, exon 2 of 3)	2	17913620	17918552	4933	1
Chr01	17916675	17916973	299	MD01G1073600	MD01G1073600	3055	MD01G1073600	PREDICTED: BAG family molecular chaperone regulator 6 isoform X1 [Malus domestica]	GO:0005515(protein binding);GO:0005516(calmodulin binding);GO:0005634(nucleus);GO:0006914(autophagy);GO:0006915(apoptotic process);GO:0009408(response to heat);GO:0009409(response to cold);GO:0009506(plasmodesma);GO:0009644(response to high light intensity);GO:0009817(defense response to fungus, incompatible interaction);GO:0010228(vegetative to reproductive phase transition of meristem);GO:00105…	00350(Tyrosine metabolism)	7.9e-96	1	299,	0	-95.1	-93.2	2.7	Exon (MD01G1073600/MD01G1073600, exon 3 of 3)	2	17913620	17918552	4933	1
[truncated: 26,631 more rows]
