# Supplementary material for: The m6A reader MhYTP2 regulates MdMLO19 mRNA stability and antioxidant genes translation efficiency conferring powdery mildew resistance in apple
Source: Plant Biotechnol J. 2021 Nov 17;20(3):511–25. doi: 10.1111/pbi.13733 (PMC8882777; doi:10.1111/pbi.13733)
Supplement: Supplementary file 5 — Table S7 Target genes of MhYTP2 identified by RIP‐seq. [file PBI-20-511-s003.xls]

Geneid	C_OE_1_IP	C_OE_2_IP	C_OE_3_IP	C_OE_1_Input	C_OE_2_Input	C_OE_3_Input	logFC	logCPM	F	PValue	FDR	uniprotAc	Refseq	pfam	interpro	eggNOG	GO(GO_term,class,description)	KEGG(KO,pathway,description)
MD06G1102000	9851.770162	420.3885916	5029.648457	194.6496369	134.9341037	140.936474	4.991637179	12.20409311	13.69447262	0.020824413	0.25965569	M5WQE0,Uncharacterized protein	XP_007210319.1,crooked neck-like protein 1	PF02184,HAT (Half-A-TPR) repeat	IPR003107,HAT (Half-A-TPR) repeat;IPR011990,Tetratricopeptide-like helical domain superfamily;IPR013026,Tetratricopeptide repeat-containing domain	-	GO:0006396,biological_process,RNA processing	K12869,ko03040,Spliceosome
MD14G1121300	2033.74193	95.19949598	978.6503162	45.37602543	38.38737607	37.14911927	4.655657944	10.56043517	12.92562656	0.022855174	0.268987667	M5WQE0,Uncharacterized protein	XP_007210319.1,crooked neck-like protein 1	PF02184,HAT (Half-A-TPR) repeat	IPR003107,HAT (Half-A-TPR) repeat;IPR011990,Tetratricopeptide-like helical domain superfamily;IPR013026,Tetratricopeptide repeat-containing domain	-	GO:0006396,biological_process,RNA processing	K12869,ko03040,Spliceosome
MD08G1037800	1555.256629	554.2107416	711.3023848	167.08864	143.1706403	101.4315664	2.766518415	10.51678214	118.991143	2.69E-23	4.23E-19	-	-	-	-	-	-	-
MD05G1210000	3183.026751	191.5325747	2180.570393	198.372128	201.8511034	223.6413847	3.140214755	10.0737884	7.923540521	0.048077736	0.379018252	A0A251PNW9,Uncharacterized protein	-	-	IPR004045,Glutathione S-transferase, N-terminal;IPR036282,Glutathione S-transferase, C-terminal domain superfamily;IPR010987,Glutathione S-transferase, C-terminal-like;IPR036249,Thioredoxin-like superfamily	-	-	-
MD15G1233200	1955.445258	366.1019578	1877.776808	298.5324085	299.3910464	437.4223394	2.006947579	10.46692989	27.64249343	2.32E-05	0.002784311	M5W218,Phosphoserine aminotransferase	XP_007202079.1,phosphoserine aminotransferase 1, chloroplastic	PF00266,Aminotransferase class-V	IPR015424,Pyridoxal phosphate-dependent transferase;IPR022278,Phosphoserine aminotransferase;IPR015421,Pyridoxal phosphate-dependent transferase, major domain;IPR015422,Pyridoxal phosphate-dependent transferase domain 1;IPR000192,Aminotransferase class V domain;IPR020578,Aminotransferase class-V, pyridoxal-phosphate binding site	-	GO:0008652,biological_process,cellular amino acid biosynthetic process;GO:0006564,biological_process,L-serine biosynthetic process;GO:0004648,molecular_function,O-phospho-L-serine:2-oxoglutarate aminotransferase activity;GO:0003824,molecular_function,catalytic activity;GO:0016740,molecular_function,transferase activity;GO:0008483,molecular_function,transaminase activity	K00831,ko01230,Biosynthesis of amino acids;K00831,ko00680,Methane metabolism;K00831,ko01200,Carbon metabolism;K00831,ko00260,Glycine, serine and threonine metabolism;K00831,ko00750,Vitamin B6 metabolism
MD13G1043800	355.898473	162.6926657	223.3078223	91.46499933	60.04265155	66.00646759	1.7538401	9.824870622	52.46744057	3.80E-11	6.63E-08	M5XRN0,Uncharacterized protein	XP_007227360.1,serine/threonine-protein kinase prpf4B isoform X3	PF00069,Protein kinase domain	IPR011009,Protein kinase-like domain superfamily;IPR008271,Serine/threonine-protein kinase, active site;IPR000719,Protein kinase domain	-	GO:0006468,biological_process,protein phosphorylation;GO:0004672,molecular_function,protein kinase activity;GO:0005524,molecular_function,ATP binding	-
MD15G1113900	296.8900217	271.7208116	163.1275396	67.12584787	105.4451805	55.7844257	1.700771736	9.3144858	49.19741278	1.36E-10	1.78E-07	M5XSG8,Uncharacterized protein	XP_007223304.1,E3 ubiquitin-protein ligase MIEL1 isoform X1	PF05495,CHY zinc finger;PF14599,Zinc-ribbon;PF13639,Ring finger domain	IPR037275,Zinc finger, CTCHY-type superfamily;IPR037274,Zinc finger, CHY-type superfamily;IPR001841,Zinc finger, RING-type;IPR017921,Zinc finger, CTCHY-type;IPR013083,Zinc finger, RING/FYVE/PHD-type;IPR008913,Zinc finger, CHY-type	-	GO:0008270,molecular_function,zinc ion binding	K10144,ko04120,Ubiquitin mediated proteolysis;K10144,ko04115,p53 signaling pathway;K10144,ko05162,Measles
MD16G1215500	870.3393942	584.2306996	517.9425604	100.2761189	52.33207696	23.66154457	3.436184446	7.906865557	150.6726818	4.78E-30	1.50E-25	A0A251QS29,Uncharacterized protein	-	-	IPR027443,Isopenicillin N synthase-like;IPR026992,Non-haem dioxygenase N-terminal domain	-	-	-
MD00G1039200	204.4554836	102.4181526	106.0405096	30.50199687	24.75357344	15.57166904	2.540392868	7.779443741	92.60695817	3.80E-19	3.97E-15	-	-	-	-	-	-	-
MD17G1091000	65.12488695	35.73750046	43.79994474	30.37396505	15.33289724	22.68867637	1.054595154	8.212998813	19.31889209	4.87E-05	0.004574526	A0A251Q574,Uncharacterized protein	-	-	IPR001214,SET domain;IPR036047,F-box-like domain superfamily;IPR032675,Leucine-rich repeat domain superfamily	-	-	-
MD00G1140100	1566.492522	955.3227199	1038.193908	620.9026768	542.4261311	505.8359365	1.090536901	8.218623547	20.52255367	2.84E-05	0.003202309	A0A0H3VU90,Hypothetical chloroplast RF68	-	PF10839,Protein of unknown function (DUF2647)	IPR022546,Uncharacterised protein family Ycf68	-	GO:0009507,cellular_component,chloroplast;GO:0009536,cellular_component,plastid	-
MD02G1022900	210.3464522	24.74344267	119.5401681	10.22927322	21.68004129	15.376413	2.996880521	7.310018778	14.50814528	0.00928323	0.169386565	M5VQ92,Uncharacterized protein	XP_007201932.1,putative clathrin assembly protein At5g35200	PF07651,ANTH domain	IPR013809,ENTH domain;IPR011417,AP180 N-terminal homology (ANTH) domain;IPR014712,Phosphoinositide-binding clathrin adaptor, domain 2;IPR008942,ENTH/VHS	-	GO:0030136,cellular_component,clathrin-coated vesicle;GO:0030276,molecular_function,clathrin binding;GO:0048268,biological_process,clathrin coat assembly;GO:0005543,molecular_function,phospholipid binding;GO:0005545,molecular_function,1-phosphatidylinositol binding	-
MD11G1278500	34.7106631	27.26727382	28.12725819	17.99670134	12.68537475	13.26600032	1.02172543	7.970982694	17.79618793	9.23E-05	0.007330956	A0A251N2C2,Uncharacterized protein	-	-	IPR019775,WD40 repeat, conserved site;IPR017986,WD40-repeat-containing domain;IPR036372,BEACH domain superfamily;IPR000409,BEACH domain;IPR036322,WD40-repeat-containing domain superfamily;IPR015943,WD40/YVTN repeat-like-containing domain superfamily;IPR013320,Concanavalin A-like lectin/glucanase domain superfamily;IPR023362,PH-BEACH domain;IPR016024,Armadillo-type fold;IPR001680,WD40 repeat	-	-	-
MD08G1135100	104.6560185	51.80694559	54.60850437	27.84299786	37.64940867	28.49221215	1.197201642	7.536663242	23.09437098	7.41E-06	0.001257883	M5XSG8,Uncharacterized protein	XP_007223304.1,E3 ubiquitin-protein ligase MIEL1 isoform X1	PF05495,CHY zinc finger;PF14599,Zinc-ribbon;PF13639,Ring finger domain	IPR037275,Zinc finger, CTCHY-type superfamily;IPR037274,Zinc finger, CHY-type superfamily;IPR001841,Zinc finger, RING-type;IPR017921,Zinc finger, CTCHY-type;IPR013083,Zinc finger, RING/FYVE/PHD-type;IPR008913,Zinc finger, CHY-type	-	GO:0008270,molecular_function,zinc ion binding	K10144,ko04120,Ubiquitin mediated proteolysis;K10144,ko04115,p53 signaling pathway;K10144,ko05162,Measles
MD16G1044600	82.28081731	33.34148644	45.5202077	19.29734881	14.56157299	19.08377625	1.595805636	7.386629877	39.06064718	5.16E-09	3.95E-06	M5XRN0,Uncharacterized protein	XP_007227360.1,serine/threonine-protein kinase prpf4B isoform X3	PF00069,Protein kinase domain	IPR011009,Protein kinase-like domain superfamily;IPR008271,Serine/threonine-protein kinase, active site;IPR000719,Protein kinase domain	-	GO:0006468,biological_process,protein phosphorylation;GO:0004672,molecular_function,protein kinase activity;GO:0005524,molecular_function,ATP binding	-
MD15G1262500	136.9988163	66.52743462	77.9363382	29.18902809	23.22787266	23.10506725	1.891889299	7.251155895	51.81570183	1.55E-11	3.48E-08	A0A251NBW7,Uncharacterized protein	-	-	-	-	GO:0016021,cellular_component,integral component of membrane;GO:0016020,cellular_component,membrane	-
MD02G1171200	38.77355271	25.25960314	29.48123798	15.52217747	13.50118378	13.02283949	1.151724133	7.613803646	21.70259215	1.43E-05	0.001967888	M5WEH9,Uncharacterized protein	XP_007203961.1,-	-	-	-	-	-
MD15G1262700	267.9815518	160.9480009	145.6102335	63.39600042	79.84309873	65.63716485	1.481502307	7.310250016	33.3670527	6.45E-08	3.26E-05	M5XGW8,Uncharacterized protein	XP_007223527.1,-	-	-	-	-	-
MD07G1251300	65.28350092	38.5834777	39.57657361	24.63011332	28.86427601	18.14148136	1.029368862	7.415167256	17.00465865	0.000116833	0.008627471	M5X3P3,Uncharacterized protein	XP_007218922.1,branchpoint-bridging protein	PF00076,RNA recognition motif. (a.k.a. RRM, RBD, or RNP domain);PF00013,KH domain;PF16275,Splicing factor 1 helix-hairpin domain	IPR004088,K Homology domain, type 1;IPR004087,K Homology domain;IPR032570,Splicing factor 1, helix-hairpin domain;IPR036875,Zinc finger, CCHC-type superfamily;IPR001878,Zinc finger, CCHC-type;IPR012677,Nucleotide-binding alpha-beta plait domain superfamily;IPR000504,RNA recognition motif domain;IPR035979,RNA-binding domain superfamily;IPR036612,K Homology domain, type 1 superfamily	-	GO:0003723,molecular_function,RNA binding;GO:0003676,molecular_function,nucleic acid binding;GO:0008270,molecular_function,zinc ion binding	-
MD15G1113800	412.0946936	406.7504927	232.3582829	53.02220773	126.918649	74.12266276	2.109043901	7.317645401	62.14698607	1.62E-13	8.48E-10	A0A251RDK2,Uncharacterized protein	-	-	IPR002885,Pentatricopeptide repeat;IPR032867,DYW domain;IPR011990,Tetratricopeptide-like helical domain superfamily	-	GO:0008270,molecular_function,zinc ion binding	-
MD11G1243900	777.0674949	265.1989496	406.3216291	242.3550885	143.5199113	127.5059478	1.491675714	7.026380812	32.65564453	7.68E-08	3.65E-05	G9HNV5,Orf142	YP_005090395.1,orf142 (mitochondrion)	-	-	-	GO:0005739,cellular_component,mitochondrion	-
MD10G1232400	71.45819192	18.21247877	36.74493363	21.45846105	16.19232517	16.55235697	1.240663499	7.010615216	23.10008343	6.11E-06	0.001089152	M5W0S8,Uncharacterized protein	XP_007201634.1,-	PF01582,TIR domain;PF00931,NB-ARC domain	IPR001611,Leucine-rich repeat;IPR027417,P-loop containing nucleoside triphosphate hydrolase;IPR032675,Leucine-rich repeat domain superfamily;IPR003591,Leucine-rich repeat, typical subtype;IPR035897,Toll/interleukin-1 receptor homology (TIR) domain superfamily;IPR002182,NB-ARC;IPR000157,Toll/interleukin-1 receptor homology (TIR) domain	-	GO:0043531,molecular_function,ADP binding;GO:0007165,biological_process,signal transduction	-
MD03G1168800	43.00391173	22.58773415	33.99839261	16.7047772	12.67673152	13.37393467	1.216845354	7.278409808	23.1171706	6.73E-06	0.001167399	M5WP47,Uncharacterized protein	XP_007214348.1,protein CHROMATIN REMODELING 5	PF13907,omain of unknown function (DUF4208);PF00271,Helicase conserved C-terminal domain;PF00176,SNF2 family N-terminal domain;PF00385,Chromo (CHRromatin Organisation MOdifier) domain	IPR014001,Helicase superfamily 1/2, ATP-binding domain;IPR023780,Chromo domain;IPR027417,P-loop containing nucleoside triphosphate hydrolase;IPR016197,Chromo-like domain superfamily;IPR025260,Domain of unknown function DUF4208;IPR000953,Chromo/chromo shadow domain;IPR038718,SNF2-like, N-terminal domain superfamily;IPR000330,SNF2-related, N-terminal domain;IPR001650,Helicase, C-terminal	-	GO:0005634,cellular_component,nucleus;GO:0009506,cellular_component,plasmodesma;GO:0005524,molecular_function,ATP binding	-
MD12G1030000	620.3741201	185.7213697	274.7841718	103.9085562	73.70613898	44.4342156	2.297651621	6.642212046	63.20057574	4.85E-14	3.68E-10	-	-	-	-	-	-	-
MD10G1163500	35.43803777	20.46037555	22.49662816	13.37711206	7.791907629	7.911412497	1.407451279	7.026601918	29.21421908	3.73E-07	0.000132849	A0A251N0M5,Uncharacterized protein	-	-	IPR017877,Myb-like domain;IPR014012,Helicase/SANT-associated domain;IPR001005,SANT/Myb domain	-	-	-
MD16G1091700	76.46650056	51.50648811	57.43471573	33.72049057	21.93379092	29.75158268	1.094908074	7.192403251	18.65499893	5.12E-05	0.004742678	A0A251R488,Uncharacterized protein	-	-	IPR036483,PWI domain superfamily;IPR002483,PWI domain;IPR012677,Nucleotide-binding alpha-beta plait domain superfamily;IPR000504,RNA recognition motif domain;IPR035979,RNA-binding domain superfamily;IPR034268,RBM25, RNA recognition motif	-	GO:0003723,molecular_function,RNA binding;GO:0003676,molecular_function,nucleic acid binding;GO:0006397,biological_process,mRNA processing	-
MD09G1037500	36.49346616	25.42898908	27.36252882	16.68013061	11.00929325	10.78516172	1.196462569	7.103963518	21.75413748	1.19E-05	0.001757314	A0A251Q6H5,Uncharacterized protein	-	-	IPR003617,Transcription elongation factor, TFIIS/CRSP70, N-terminal, sub-type;IPR001025,Bromo adjacent homology (BAH) domain;IPR035441,TFIIS/LEDGF domain superfamily;IPR017923,Transcription factor IIS, N-terminal	-	GO:0005634,cellular_component,nucleus;GO:0003682,molecular_function,chromatin binding	-
MD14G1070200	349.0777164	162.1604152	210.3234661	91.5086509	96.533464	97.87477802	1.357804709	6.843937434	26.29660692	1.31E-06	0.000360096	A0A218W2Z9,Uncharacterized protein	-	-	IPR017853,Glycoside hydrolase superfamily;IPR008811,Glycosyl hydrolases 36;IPR013785,Aldolase-type TIM barrel	-	GO:0003824,molecular_function,catalytic activity	-
MD02G1099000	42.38474099	18.45127962	32.19609153	12.12234796	6.477036819	7.484052269	1.808126849	6.803511304	44.07109104	3.65E-10	3.82E-07	A0A251QBN0,Uncharacterized protein	-	-	IPR001611,Leucine-rich repeat;IPR027417,P-loop containing nucleoside triphosphate hydrolase;IPR032675,Leucine-rich repeat domain superfamily;IPR035897,Toll/interleukin-1 receptor homology (TIR) domain superfamily;IPR003593,AAA+ ATPase domain;IPR002182,NB-ARC;IPR000157,Toll/interleukin-1 receptor homology (TIR) domain	-	GO:0043531,molecular_function,ADP binding;GO:0007165,biological_process,signal transduction	-
MD13G1146800	16.13521021	9.816613425	13.16530196	4.40617655	6.721986814	5.88250537	1.238920947	6.997209044	22.64289635	7.58E-06	0.001271608	A0A251QVN5,Uncharacterized protein	-	-	IPR026847,Vacuolar protein sorting-associated protein 13;IPR031646,Vacuolar protein sorting-associated protein 13, second N-terminal domain;IPR009291,Vacuolar protein sorting-associated protein 62;IPR000008,C2 domain;IPR031642,VPS13, repeated coiled region;IPR026854,Vacuolar protein sorting-associated protein 13, N-terminal domain;IPR035892,C2 domain superfamily;IPR031645,Vacuolar protein sorting…	-	-	-
MD02G1148200	27.04233227	9.401413557	12.38726602	6.218674042	2.907337609	3.286325635	1.947327416	6.448053434	45.57061007	1.32E-10	1.78E-07	-	-	-	-	-	-	-
MD15G1065300	52.27855727	25.55056194	38.89855228	19.71750147	17.01834973	17.95433603	1.104084196	6.91372657	18.08925117	6.14E-05	0.005441896	M5XQP2,Uncharacterized protein	XP_007227030.1,pre-mRNA-processing protein 40A isoform X1	PF00397,WW domain;PF01846,domain	IPR002713,FF domain;IPR036020,WW domain superfamily;IPR036517,FF domain superfamily;IPR001202,WW domain	-	GO:0005829,cellular_component,cytosol;GO:0016592,cellular_component,mediator complex	K12821,ko03040,Spliceosome
MD07G1267200	79.26739953	9.024190027	56.06577388	15.08869777	11.93792266	10.46814946	1.990578821	6.456492905	38.45775142	7.52E-09	5.25E-06	A0A251QN83,Uncharacterized protein	-	-	IPR001739,Methyl-CpG DNA binding;IPR016177,DNA-binding domain superfamily	-	GO:0003677,molecular_function,DNA binding;GO:0005634,cellular_component,nucleus	-
MD11G1046000	116.0930586	55.37483007	62.11600886	25.12010033	17.81860584	28.31997659	1.694627975	6.581558902	36.96522256	8.05E-09	5.50E-06	A0A251NJR1,Uncharacterized protein	-	-	IPR013087,Zinc finger C2H2-type;IPR036236,Zinc finger C2H2 superfamily	-	GO:0003676,molecular_function,nucleic acid binding	-
MD11G1194800	32.47727626	13.52726343	21.4438621	13.45660015	7.320661152	9.654109562	1.134273329	6.75655658	18.53119233	4.73E-05	0.004503492	M5WP47,Uncharacterized protein	XP_007214348.1,protein CHROMATIN REMODELING 5	PF13907,omain of unknown function (DUF4208);PF00271,Helicase conserved C-terminal domain;PF00176,SNF2 family N-terminal domain;PF00385,Chromo (CHRromatin Organisation MOdifier) domain	IPR014001,Helicase superfamily 1/2, ATP-binding domain;IPR023780,Chromo domain;IPR027417,P-loop containing nucleoside triphosphate hydrolase;IPR016197,Chromo-like domain superfamily;IPR025260,Domain of unknown function DUF4208;IPR000953,Chromo/chromo shadow domain;IPR038718,SNF2-like, N-terminal domain superfamily;IPR000330,SNF2-related, N-terminal domain;IPR001650,Helicase, C-terminal	-	GO:0005634,cellular_component,nucleus;GO:0009506,cellular_component,plasmodesma;GO:0005524,molecular_function,ATP binding	-
MD12G1126800	82.67426072	19.3697134	35.35785494	11.83360258	6.988312118	12.63884549	2.120949	6.262470559	49.50088468	1.67E-11	3.50E-08	M5X781,Uncharacterized protein	XP_007220713.1,-	PF00931,NB-ARC domain	IPR002182,NB-ARC;IPR038005,Virus X resistance protein-like, coiled-coil domain;IPR032675,Leucine-rich repeat domain superfamily;IPR027417,P-loop containing nucleoside triphosphate hydrolase	-	GO:0043531,molecular_function,ADP binding	-
MD03G1038600	39.77575274	14.61395266	21.84048793	5.952100044	9.373337792	5.650776422	1.953296604	6.410389133	44.56978776	2.04E-10	2.56E-07	M5WKE0,Uncharacterized protein	XP_007208514.1,-	-	IPR036163,Heavy metal-associated domain superfamily	-	GO:0030001,biological_process,metal ion transport;GO:0046872,molecular_function,metal ion binding	-
MD05G1310200	31.61553871	14.85236478	20.64861405	16.93964021	7.092156371	8.836140107	1.00021357	6.739254982	14.54253288	0.000311623	0.018846196	A0A251PG33,Uncharacterized protein	-	-	IPR028941,WHIM2 domain;IPR007759,HB1/Asxl, restriction endonuclease HTH domain;IPR009057,Homeobox-like domain superfamily;IPR028942,WHIM1 domain;IPR018501,DDT domain;IPR001356,Homeobox domain	-	GO:0006355,biological_process,regulation of transcription, DNA-templated;GO:0003677,molecular_function,DNA binding;GO:0006351,biological_process,transcription, DNA-templated;GO:0005634,cellular_component,nucleus	-
MD03G1003600	25.27294449	9.625802696	13.15265806	10.11071714	7.331572706	6.280889677	1.039616019	6.561014363	14.91866865	0.000246604	0.015794742	M5W795,Uncharacterized protein	XP_007208413.1,calpain-type cysteine protease DEK1;XP_007208412.1,-	PF00648,Calpain family cysteine protease;PF01067,Calpain large subunit, domain III	IPR000169,Cysteine peptidase, cysteine active site;IPR001300,Peptidase C2, calpain, catalytic domain;IPR022684,Peptidase C2, calpain family;IPR022683,Peptidase C2, calpain, domain III;IPR036213,Calpain large subunit, domain III superfamily;IPR022682,Peptidase C2, calpain, large subunit, domain III;IPR013320,Concanavalin A-like lectin/glucanase domain superfamily;IPR033883,Calpain subdomain III	-	GO:0001708,biological_process,cell fate specification;GO:0006508,biological_process,proteolysis;GO:0016787,molecular_function,hydrolase activity;GO:0005737,cellular_component,cytoplasm;GO:0016020,cellular_component,membrane;GO:0005783,cellular_component,endoplasmic reticulum;GO:0009793,biological_process,embryo development ending in seed dormancy;GO:0005886,cellular_component,plasma membrane;GO:0…	-
MD14G1191600	25.58676893	7.575734917	12.00930371	2.850039084	2.459893914	2.718764991	2.51774242	6.108898083	61.25726149	5.86E-14	3.68E-10	-	-	-	-	-	-	-
MD02G1278400	35.50606311	14.79901097	23.45987806	9.483071913	8.008903301	7.242327591	1.597281842	6.460282249	32.06302778	7.19E-08	3.52E-05	A0A251QAZ3,Uncharacterized protein	-	-	IPR035445,GYF-like domain superfamily;IPR001214,SET domain;IPR003169,GYF domain;IPR037861,Histone-lysine N-methyltransferase SETD1-like;IPR003616,Post-SET domain	-	GO:0042800,molecular_function,histone methyltransferase activity (H3-K4 specific);GO:0034968,biological_process,histone lysine methylation;GO:0016740,molecular_function,transferase activity;GO:0018024,molecular_function,histone-lysine N-methyltransferase activity;GO:0008168,molecular_function,methyltransferase activity;GO:0032259,biological_process,methylation;GO:0051568,biological_process,histon…	-
MD07G1137100	22.85352756	17.34984349	17.06102041	12.40448174	7.36420271	7.547246108	1.039471588	6.834815384	15.8545186	0.000171811	0.011955943	A0A251QGZ9,Uncharacterized protein	-	-	IPR019035,Mediator complex, subunit Med12	-	GO:0016592,cellular_component,mediator complex;GO:0001104,molecular_function,RNA polymerase II transcription cofactor activity;GO:0006357,biological_process,regulation of transcription by RNA polymerase II	-
MD00G1078100	31.81405744	19.04834561	20.58822466	13.22973659	9.793123362	8.389677071	1.184098839	6.645419377	19.39608769	3.02E-05	0.003318936	M5W176,Uncharacterized protein	XP_007201769.1,putative 1-phosphatidylinositol-3-phosphate 5-kinase FAB1D	PF00118,TCP-1/cpn60 chaperonin family;PF01504,Phosphatidylinositol-4-phosphate 5-Kinase	IPR002498,Phosphatidylinositol-4-phosphate 5-kinase, core;IPR027484,Phosphatidylinositol-4-phosphate 5-kinase, N-terminal;IPR027409,GroEL-like apical domain superfamily;IPR002423,Chaperonin Cpn60/TCP-1 family	-	GO:0016301,molecular_function,kinase activity;GO:0016740,molecular_function,transferase activity;GO:0016310,biological_process,phosphorylation;GO:0005524,molecular_function,ATP binding;GO:0016307,molecular_function,phosphatidylinositol phosphate kinase activity;GO:0000166,molecular_function,nucleotide binding;GO:0046488,biological_process,phosphatidylinositol metabolic process;GO:0046854,biologic…	K00921,ko00562,Inositol phosphate metabolism;K00921,ko04070,Phosphatidylinositol signaling system;K00921,ko04145,Phagosome;K00921,ko04810,Regulation of actin cytoskeleton
MD08G1180200	164.1278428	143.2873791	133.8653455	58.62414089	61.50042753	64.47986899	1.25334017	6.85235268	22.52568394	7.57E-06	0.001271608	A0A1P8VHT3,DREB6.1	-	-	IPR036955,AP2/ERF domain superfamily;IPR001471,AP2/ERF domain;IPR016177,DNA-binding domain superfamily	-	GO:0006355,biological_process,regulation of transcription, DNA-templated;GO:0003700,molecular_function,DNA binding transcription factor activity;GO:0003677,molecular_function,DNA binding;GO:0006351,biological_process,transcription, DNA-templated;GO:0005634,cellular_component,nucleus	-
MD06G1002800	39.93183273	23.22955483	33.12420841	21.22859395	15.21792642	10.37086183	1.045876644	6.755485672	15.75123901	0.000176225	0.012128639	M5WZQ0,Uncharacterized protein	XP_007211096.1,-	PF00271,Helicase conserved C-terminal domain;PF00270,AD/DEAH box helicase	IPR014001,Helicase superfamily 1/2, ATP-binding domain;IPR027417,P-loop containing nucleoside triphosphate hydrolase;IPR014014,RNA helicase, DEAD-box type, Q motif;IPR011545,DEAD/DEAH box helicase domain;IPR000629,ATP-dependent RNA helicase DEAD-box, conserved site;IPR001650,Helicase, C-terminal	-	GO:0003676,molecular_function,nucleic acid binding;GO:0005524,molecular_function,ATP binding	-
MD03G1079900	36.62453777	26.50224574	27.62893272	15.66530105	5.49284927	12.14179702	1.373052868	6.678176935	25.93646549	1.43E-06	0.000383451	A0A251NL38,Uncharacterized protein	-	-	IPR001841,Zinc finger, RING-type;IPR013083,Zinc finger, RING/FYVE/PHD-type;IPR008974,TRAF-like;IPR017907,Zinc finger, RING-type, conserved site	-	GO:0046872,molecular_function,metal ion binding	-
MD11G1301800	26.0906662	8.939484202	19.4414314	12.4645998	6.597074567	7.423898429	1.039433079	6.555576231	14.94633385	0.000242796	0.015614596	A0A251N5G5,Uncharacterized protein	-	-	IPR011124,Zinc finger, CW-type	-	GO:0008270,molecular_function,zinc ion binding	-
MD10G1276700	77.97611365	53.74480985	60.55397676	28.98547356	26.44138522	28.69264365	1.191517332	6.704771839	19.85073347	2.50E-05	0.002936894	A0A0V0I5S2,Putative ribosomal protein L20-like	-	PF12298,ukaryotic mitochondrial regulator protein	IPR021036,Ribosomal protein S35, mitochondrial	-	GO:0005840,cellular_component,ribosome	-
MD10G1025800	94.10857095	25.35595041	53.30685077	18.99180937	11.3005444	13.62521041	1.97983526	6.152132432	42.53679922	4.04E-10	4.09E-07	-	-	-	-	-	-	-
MD11G1094700	45.24182526	33.04420127	27.93746812	16.57524824	11.12707804	13.41605982	1.339479502	6.541647441	23.73342941	3.74E-06	0.000774875	A0A251NLE8,Uncharacterized protein	-	-	IPR036483,PWI domain superfamily;IPR002483,PWI domain	-	GO:0006397,biological_process,mRNA processing	-
MD09G1039600	33.03771685	17.26341759	21.14686899	14.05083069	8.174763304	9.856416307	1.138372313	6.493173483	17.37806575	7.42E-05	0.006258004	T2C6Z8,NBS-LRR protein	-	PF01582,TIR domain;PF00931,NB-ARC domain	IPR001611,Leucine-rich repeat;IPR027417,P-loop containing nucleoside triphosphate hydrolase;IPR032675,Leucine-rich repeat domain superfamily;IPR035897,Toll/interleukin-1 receptor homology (TIR) domain superfamily;IPR000157,Toll/interleukin-1 receptor homology (TIR) domain;IPR002182,NB-ARC	-	GO:0043531,molecular_function,ADP binding;GO:0007165,biological_process,signal transduction	-
MD16G1029100	23.40168648	12.06547853	13.01281379	8.109574115	4.633891874	4.825259427	1.445054262	6.329759089	25.81613544	1.24E-06	0.000351819	A0A251R6J8,Uncharacterized protein	-	-	IPR017455,Zinc finger, FYVE-related;IPR011011,Zinc finger, FYVE/PHD-type;IPR027409,GroEL-like apical domain superfamily;IPR002423,Chaperonin Cpn60/TCP-1 family;IPR002498,Phosphatidylinositol-4-phosphate 5-kinase, core;IPR027484,Phosphatidylinositol-4-phosphate 5-kinase, N-terminal	-	GO:0016301,molecular_function,kinase activity;GO:0016310,biological_process,phosphorylation;GO:0016740,molecular_function,transferase activity;GO:0046872,molecular_function,metal ion binding;GO:0046488,biological_process,phosphatidylinositol metabolic process;GO:0016307,molecular_function,phosphatidylinositol phosphate kinase activity;GO:0000166,molecular_function,nucleotide binding;GO:0005524,mo…	-
MD08G1054700	43.37685786	18.75716237	24.95200246	17.11947081	15.61687517	8.943996085	1.10934266	6.388932627	16.00269094	0.000137931	0.009871479	M5XKW5,Uncharacterized protein	XP_007225360.1,protein RRC1 isoform X2	PF00076,RNA recognition motif. (a.k.a. RRM, RBD, or RNP domain);PF08312,cwf21 domain;PF01805,Surp module	IPR006569,CID domain;IPR008942,ENTH/VHS;IPR013170,mRNA splicing factor Cwf21 domain;IPR035967,SWAP/Surp superfamily;IPR000061,SWAP/Surp;IPR012677,Nucleotide-binding alpha-beta plait domain superfamily;IPR000504,RNA recognition motif domain;IPR003034,SAP domain;IPR035979,RNA-binding domain superfamily;IPR035009,SR140, RNA recognition motif	-	GO:0003723,molecular_function,RNA binding;GO:0003676,molecular_function,nucleic acid binding;GO:0006396,biological_process,RNA processing	K12842,ko03040,Spliceosome
MD08G1173200	28.83094598	15.34421133	24.60055834	13.0438303	7.265959656	12.82810953	1.027966998	6.634356454	14.8653375	0.000259063	0.016359015	A0A251RGK1,Uncharacterized protein	-	-	IPR001965,Zinc finger, PHD-type;IPR011011,Zinc finger, FYVE/PHD-type;IPR019787,Zinc finger, PHD-finger;IPR013083,Zinc finger, RING/FYVE/PHD-type;IPR034732,Extended PHD (ePHD) domain;IPR002219,Protein kinase C-like, phorbol ester/diacylglycerol-binding domain;IPR019786,Zinc finger, PHD-type, conserved site	-	GO:0005622,cellular_component,intracellular;GO:0046872,molecular_function,metal ion binding;GO:0035556,biological_process,intracellular signal transduction	-
MD05G1322200	31.38101513	17.33028749	18.46639099	12.76596963	6.820927396	10.28009887	1.13966395	6.441962464	17.17826143	8.00E-05	0.006625528	A0A251PFG6,Uncharacterized protein	-	-	IPR017907,Zinc finger, RING-type, conserved site;IPR027417,P-loop containing nucleoside triphosphate hydrolase;IPR000330,SNF2-related, N-terminal domain;IPR001841,Zinc finger, RING-type;IPR013083,Zinc finger, RING/FYVE/PHD-type;IPR038718,SNF2-like, N-terminal domain superfamily;IPR018957,Zinc finger, C3HC4 RING-type;IPR014001,Helicase superfamily 1/2, ATP-binding domain;IPR001650,Helicase, C-term…	-	GO:0005524,molecular_function,ATP binding;GO:0046872,molecular_function,metal ion binding	-
MD10G1021000	38.60974602	14.86105426	16.76079684	4.487616324	5.594768542	7.167288973	2.068526804	6.0426405	43.64255294	2.14E-10	2.58E-07	A0A251MRN2,Uncharacterized protein	-	-	IPR001611,Leucine-rich repeat;IPR027417,P-loop containing nucleoside triphosphate hydrolase;IPR032675,Leucine-rich repeat domain superfamily;IPR003591,Leucine-rich repeat, typical subtype;IPR035897,Toll/interleukin-1 receptor homology (TIR) domain superfamily;IPR002182,NB-ARC;IPR036390,Winged helix DNA-binding domain superfamily;IPR000157,Toll/interleukin-1 receptor homology (TIR) domain	-	GO:0043531,molecular_function,ADP binding;GO:0007165,biological_process,signal transduction	-
MD10G1136600	34.02269764	14.80358605	21.33375512	10.87477334	6.162599411	7.801840889	1.482854951	6.314858398	26.97955343	7.11E-07	0.000216642	A0A251N5M1,Uncharacterized protein	-	-	IPR000157,Toll/interleukin-1 receptor homology (TIR) domain;IPR027417,P-loop containing nucleoside triphosphate hydrolase;IPR032675,Leucine-rich repeat domain superfamily;IPR035897,Toll/interleukin-1 receptor homology (TIR) domain superfamily;IPR036390,Winged helix DNA-binding domain superfamily;IPR002182,NB-ARC	-	GO:0043531,molecular_function,ADP binding;GO:0007165,biological_process,signal transduction	-
MD05G1272100	33.8449926	14.61371216	21.2286049	5.074864939	9.490348327	6.484159231	1.826140039	6.205975471	37.09836805	5.54E-09	4.14E-06	V4TWT3,Uncharacterized protein	XP_006442930.1,hypothetical protein CICLE_v10020578mg	PF12824,Mitochondrial ribosomal protein subunit L20	IPR024388,Ribosomal protein L20, mitochondrial	-	-	-
MD10G1126500	57.09312151	35.9597185	35.69980438	19.65646371	27.02863694	17.59793691	1.053510588	6.477817437	14.73130244	0.000262689	0.016521486	M5VZG7,Uncharacterized protein	XP_007201184.1,RNA-binding protein 39 isoform X2	PF00076,RNA recognition motif. (a.k.a. RRM, RBD, or RNP domain);PF15519,linker between RRM2 and RRM3 domains in RBM39 protein	IPR006509,Splicing factor, RBM39-like;IPR029123,Splicing factor RBM39, linker;IPR012677,Nucleotide-binding alpha-beta plait domain superfamily;IPR000504,RNA recognition motif domain;IPR035979,RNA-binding domain superfamily;IPR003954,RNA recognition motif domain, eukaryote	-	GO:0003723,molecular_function,RNA binding;GO:0003676,molecular_function,nucleic acid binding;GO:0005634,cellular_component,nucleus;GO:0006397,biological_process,mRNA processing	-
MD11G1031600	50.28397624	22.58026722	24.4707506	10.97794505	8.798364124	7.072199842	1.878087032	6.054507234	37.34739895	4.28E-09	3.44E-06	A0A251Q9S6,Uncharacterized protein	-	-	IPR002182,NB-ARC;IPR038005,Virus X resistance protein-like, coiled-coil domain;IPR032675,Leucine-rich repeat domain superfamily;IPR027417,P-loop containing nucleoside triphosphate hydrolase	-	GO:0043531,molecular_function,ADP binding	-
MD03G1086100	44.53548884	27.19847767	32.27929821	20.371877	19.91424607	10.9614797	1.05497349	6.489790209	14.87934472	0.000245569	0.015760632	A0A251NLE8,Uncharacterized protein	-	-	IPR036483,PWI domain superfamily;IPR002483,PWI domain	-	GO:0006397,biological_process,mRNA processing	-
MD05G1123800	50.8053996	21.7130294	34.82835182	19.12376147	14.30510249	12.9358833	1.230524068	6.273861877	18.84300437	3.35E-05	0.003544277	M5VZG7,Uncharacterized protein	XP_007201184.1,RNA-binding protein 39 isoform X2	PF00076,RNA recognition motif. (a.k.a. RRM, RBD, or RNP domain);PF15519,linker between RRM2 and RRM3 domains in RBM39 protein	IPR006509,Splicing factor, RBM39-like;IPR029123,Splicing factor RBM39, linker;IPR012677,Nucleotide-binding alpha-beta plait domain superfamily;IPR000504,RNA recognition motif domain;IPR035979,RNA-binding domain superfamily;IPR003954,RNA recognition motif domain, eukaryote	-	GO:0003723,molecular_function,RNA binding;GO:0003676,molecular_function,nucleic acid binding;GO:0005634,cellular_component,nucleus;GO:0006397,biological_process,mRNA processing	-
MD10G1213000	43.72454412	11.45358778	19.8072037	9.470135609	11.51137545	2.669117711	1.804210441	5.88931136	32.66911692	3.26E-08	1.83E-05	A0A251QJB8,Uncharacterized protein	-	-	IPR017986,WD40-repeat-containing domain;IPR036372,BEACH domain superfamily;IPR000409,BEACH domain;IPR036322,WD40-repeat-containing domain superfamily;IPR015943,WD40/YVTN repeat-like-containing domain superfamily;IPR023362,PH-BEACH domain;IPR031570,Domain of unknown function DUF4704;IPR001680,WD40 repeat	-	-	-
MD15G1358500	26.85895375	13.95646835	22.0497594	12.56532571	6.154245397	6.74568374	1.276499873	6.340198364	20.63247571	1.47E-05	0.00201285	A0A251RGK1,Uncharacterized protein	-	-	IPR001965,Zinc finger, PHD-type;IPR011011,Zinc finger, FYVE/PHD-type;IPR019787,Zinc finger, PHD-finger;IPR013083,Zinc finger, RING/FYVE/PHD-type;IPR034732,Extended PHD (ePHD) domain;IPR002219,Protein kinase C-like, phorbol ester/diacylglycerol-binding domain;IPR019786,Zinc finger, PHD-type, conserved site	-	GO:0005622,cellular_component,intracellular;GO:0046872,molecular_function,metal ion binding;GO:0035556,biological_process,intracellular signal transduction	-
MD11G1239500	37.41228344	18.99149671	26.52691578	12.68293564	10.27778552	12.86867457	1.216954731	6.267167189	18.37805891	4.18E-05	0.004153598	A0A251QHC4,Uncharacterized protein	-	-	IPR009771,Ribosome control protein 1	-	-	-
MD15G1442300	30.87526659	14.5731054	22.75173838	8.083163983	10.51553081	7.924193454	1.425580653	6.20696367	23.98960616	2.76E-06	0.000630785	M5XNZ2,Uncharacterized protein	XP_007226613.1,-	PF00642,Zinc finger C-x8-C-x5-C-x3-H type (and similar)	IPR009145,U2 auxiliary factor small subunit;IPR012677,Nucleotide-binding alpha-beta plait domain superfamily;IPR000504,RNA recognition motif domain;IPR000571,Zinc finger, CCCH-type;IPR035979,RNA-binding domain superfamily;IPR003954,RNA recognition motif domain, eukaryote	-	GO:0003723,molecular_function,RNA binding;GO:0003676,molecular_function,nucleic acid binding;GO:0000398,biological_process,mRNA splicing, via spliceosome;GO:0089701,cellular_component,U2AF;GO:0046872,molecular_function,metal ion binding	-
MD03G1015900	19.81669829	10.13292418	13.2548196	3.609060124	5.06189398	3.051595044	1.957626617	6.074505474	39.95529716	1.27E-09	1.21E-06	A0A251QAU2,Uncharacterized protein	-	-	IPR001611,Leucine-rich repeat;IPR002182,NB-ARC;IPR003591,Leucine-rich repeat, typical subtype;IPR032675,Leucine-rich repeat domain superfamily;IPR027417,P-loop containing nucleoside triphosphate hydrolase	-	GO:0043531,molecular_function,ADP binding	-
MD15G1442200	78.21320102	48.03453171	46.44677616	17.93636992	11.73978817	11.12163818	2.055804007	6.047297671	43.27422728	2.56E-10	2.98E-07	M5XNZ2,Uncharacterized protein	XP_007226613.1,-	PF00642,Zinc finger C-x8-C-x5-C-x3-H type (and similar)	IPR009145,U2 auxiliary factor small subunit;IPR012677,Nucleotide-binding alpha-beta plait domain superfamily;IPR000504,RNA recognition motif domain;IPR000571,Zinc finger, CCCH-type;IPR035979,RNA-binding domain superfamily;IPR003954,RNA recognition motif domain, eukaryote	-	GO:0003723,molecular_function,RNA binding;GO:0003676,molecular_function,nucleic acid binding;GO:0000398,biological_process,mRNA splicing, via spliceosome;GO:0089701,cellular_component,U2AF;GO:0046872,molecular_function,metal ion binding	-
MD16G1194300	34.49506892	21.18509996	27.96968252	12.65702072	8.136391966	13.37747931	1.264185744	6.34501183	20.20367095	1.81E-05	0.002352369	M5Y4E7,Uncharacterized protein	XP_007225495.1,-;XP_007225496.1,SART-1 family protein DOT2	PF03343,SART-1 family	IPR005011,SNU66/SART1 family	-	GO:0000398,biological_process,mRNA splicing, via spliceosome	K11984,ko03040,Spliceosome
MD04G1036400	41.94757275	23.26894398	22.99430271	12.50560422	8.095273118	14.09860686	1.32172275	6.142026956	20.63241029	1.33E-05	0.00188856	M5WIP0,Uncharacterized protein	XP_007207899.1,-	PF01582,TIR domain;PF00931,NB-ARC domain	IPR002182,NB-ARC;IPR000157,Toll/interleukin-1 receptor homology (TIR) domain;IPR035897,Toll/interleukin-1 receptor homology (TIR) domain superfamily;IPR032675,Leucine-rich repeat domain superfamily;IPR027417,P-loop containing nucleoside triphosphate hydrolase	-	GO:0043531,molecular_function,ADP binding;GO:0007165,biological_process,signal transduction	-
MD04G1232200	27.62188339	9.850031045	17.66499365	9.818371877	8.884371427	9.283733217	1.021829222	6.18090374	12.91234214	0.00057784	0.029062396	A0A251P0A0,Uncharacterized protein	-	-	IPR014001,Helicase superfamily 1/2, ATP-binding domain;IPR027417,P-loop containing nucleoside triphosphate hydrolase;IPR025766,ADD domain;IPR038718,SNF2-like, N-terminal domain superfamily;IPR000330,SNF2-related, N-terminal domain;IPR001650,Helicase, C-terminal	-	GO:0005524,molecular_function,ATP binding	-
MD16G1247900	32.36668316	10.98156065	20.8527595	10.84241011	9.089266743	5.058020658	1.417592616	6.059748518	22.81590448	4.43E-06	0.000869794	A0A251QTR0,DNA ligase	-	-	IPR012308,DNA ligase, ATP-dependent, N-terminal;IPR000977,DNA ligase, ATP-dependent;IPR001357,BRCT domain;IPR012309,DNA ligase, ATP-dependent, C-terminal;IPR012310,DNA ligase, ATP-dependent, central;IPR016059,DNA ligase, ATP-dependent, conserved site;IPR036420,BRCT domain superfamily;IPR036599,DNA ligase, ATP-dependent, N-terminal domain superfamily;IPR029710,DNA ligase 4;IPR012340,Nucleic acid-b…	-	GO:0051103,biological_process,DNA ligation involved in DNA repair;GO:0003677,molecular_function,DNA binding;GO:0071897,biological_process,DNA biosynthetic process;GO:0006260,biological_process,DNA replication;GO:0006974,biological_process,cellular response to DNA damage stimulus;GO:0003910,molecular_function,DNA ligase (ATP) activity;GO:0003909,molecular_function,DNA ligase activity;GO:0016874,mo…	-
MD03G1171100	27.48165531	14.80892722	17.38933158	8.253646645	7.123795342	4.29462542	1.628136735	6.108199856	29.57620224	1.80E-07	7.15E-05	A0A251PQZ6,Uncharacterized protein	-	-	IPR013026,Tetratricopeptide repeat-containing domain;IPR019734,Tetratricopeptide repeat;IPR001623,DnaJ domain;IPR018253,DnaJ domain, conserved site;IPR011990,Tetratricopeptide-like helical domain superfamily;IPR036869,Chaperone J-domain superfamily	-	-	-
MD16G1193400	22.73726945	10.97224425	14.49463485	8.467337931	5.93794027	6.562829411	1.20538171	6.172941531	17.56833266	5.93E-05	0.005303919	A0A251QR17,Uncharacterized protein	-	-	IPR001965,Zinc finger, PHD-type;IPR011011,Zinc finger, FYVE/PHD-type;IPR019787,Zinc finger, PHD-finger;IPR013083,Zinc finger, RING/FYVE/PHD-type;IPR016181,Acyl-CoA N-acyltransferase;IPR032308,Jas TPL-binding domain	-	GO:0046872,molecular_function,metal ion binding	-
MD03G1132700	32.36531924	14.31688355	19.5069567	10.92286331	12.67852322	7.218699159	1.175364241	6.142235737	16.48394152	9.91E-05	0.007700174	M5W4U6,AP-2 complex subunit alpha	XP_007207152.1,AP-2 complex subunit alpha-1	PF02883,Adaptin C-terminal domain;PF02296,Alpha adaptin AP2, C-terminal domain;PF01602,Adaptin N terminal region	IPR013041,Clathrin adaptor, appendage, Ig-like subdomain superfamily;IPR008152,Clathrin adaptor, alpha/beta/gamma-adaptin, appendage, Ig-like subdomain;IPR002553,Clathrin/coatomer adaptor, adaptin-like, N-terminal;IPR012295,TBP domain superfamily;IPR016024,Armadillo-type fold;IPR003164,Clathrin adaptor, alpha-adaptin, appendage, C-terminal subdomain;IPR009028,Coatomer/calthrin adaptor appendage, …	-	GO:0005737,cellular_component,cytoplasm;GO:0015031,biological_process,protein transport;GO:0072583,biological_process,clathrin-dependent endocytosis;GO:0005905,cellular_component,clathrin-coated pit;GO:0030131,cellular_component,clathrin adaptor complex;GO:0035615,molecular_function,clathrin adaptor activity;GO:0016020,cellular_component,membrane;GO:0016192,biological_process,vesicle-mediated tra…	K11824,ko05016,Huntington's disease;K11824,ko04961,Endocrine and other factor-regulated calcium reabsorption;K11824,ko04144,Endocytosis;K11824,ko04721,Synaptic vesicle cycle
MD14G1103700	22.21629676	11.25150845	14.528445	8.856504516	6.332634869	6.167004233	1.174857801	6.194161948	16.84129606	8.52E-05	0.006952491	A0A251P668,Uncharacterized protein	-	-	IPR001606,ARID DNA-binding domain;IPR001965,Zinc finger, PHD-type;IPR011011,Zinc finger, FYVE/PHD-type;IPR013637,Lysine-specific demethylase-like domain;IPR003349,JmjN domain;IPR036431,ARID DNA-binding domain superfamily;IPR019787,Zinc finger, PHD-finger;IPR004198,Zinc finger, C5HC2-type;IPR013083,Zinc finger, RING/FYVE/PHD-type;IPR019786,Zinc finger, PHD-type, conserved site;IPR003347,JmjC domain	-	GO:0003677,molecular_function,DNA binding;GO:0005634,cellular_component,nucleus;GO:0046872,molecular_function,metal ion binding	-
MD08G1179700	40.33165083	24.69699065	30.84583304	15.72350676	15.14753823	9.668954071	1.271489437	6.279328758	19.88780677	2.04E-05	0.002550558	M5XRW4,Uncharacterized protein	XP_007227082.1,uncharacterized protein LOC18792248	PF13087,AAA domain;PF13086,AAA domain	IPR027417,P-loop containing nucleoside triphosphate hydrolase	-	-	-
MD16G1172200	16.90990631	5.91247806	10.4251984	4.227198139	5.270101868	3.177114496	1.483752826	5.994876945	24.1052239	2.29E-06	0.000548149	A0A251QWY4,Uncharacterized protein	-	-	IPR011124,Zinc finger, CW-type	-	GO:0008270,molecular_function,zinc ion binding	-
MD08G1128800	29.42417533	18.58088091	19.27965106	10.75422179	11.39631172	8.082751939	1.187036938	6.206037463	17.08549788	7.61E-05	0.006399029	A0A251NPM3,Uncharacterized protein	-	-	IPR002182,NB-ARC;IPR003591,Leucine-rich repeat, typical subtype;IPR032675,Leucine-rich repeat domain superfamily;IPR027417,P-loop containing nucleoside triphosphate hydrolase	-	GO:0043531,molecular_function,ADP binding	-
MD09G1032500	74.08445756	29.86260573	36.24052289	24.56125493	22.11504387	23.58772985	1.038020533	6.009573275	12.58436966	0.000641946	0.031042909	W8SNL6,Protease Do-like 1 protein	NP_001289236.1,protease Do-like 1, chloroplastic	PF13365,Trypsin-like peptidase domain;PF13180,PDZ domain	IPR001940,Peptidase S1C;IPR036034,PDZ superfamily;IPR009003,Peptidase S1, PA clan;IPR001478,PDZ domain	-	GO:0006508,biological_process,proteolysis;GO:0004252,molecular_function,serine-type endopeptidase activity;GO:0008233,molecular_function,peptidase activity	-
MD14G1130500	34.92502616	9.708681686	18.51167555	15.56080642	6.46661865	5.360358112	1.209769827	5.905327421	16.35661566	9.42E-05	0.007462633	M5WCV6,Uncharacterized protein	XP_007210393.1,probable inactive ATP-dependent zinc metalloprotease FTSHI 1, chloroplastic	PF01434,Peptidase family M41;PF00004,ATPase family associated with various cellular activities (AAA)	IPR003959,ATPase, AAA-type, core;IPR003593,AAA+ ATPase domain;IPR000642,Peptidase M41;IPR037219,Peptidase M41-like;IPR027417,P-loop containing nucleoside triphosphate hydrolase	-	GO:0006508,biological_process,proteolysis;GO:0016020,cellular_component,membrane;GO:0005524,molecular_function,ATP binding;GO:0016021,cellular_component,integral component of membrane;GO:0004222,molecular_function,metalloendopeptidase activity	-
MD00G1152000	35.38097169	22.87871945	28.13525116	14.56589206	9.905172828	14.43087503	1.129165702	6.274842108	15.98859368	0.000133007	0.009574062	A0A251QCG4,Uncharacterized protein	-	-	IPR035623,SUA-like, OCRE domain;IPR000467,G-patch domain;IPR036443,Zinc finger, RanBP2-type superfamily;IPR012677,Nucleotide-binding alpha-beta plait domain superfamily;IPR000504,RNA recognition motif domain;IPR035979,RNA-binding domain superfamily;IPR001876,Zinc finger, RanBP2-type	-	GO:0003723,molecular_function,RNA binding;GO:0003676,molecular_function,nucleic acid binding;GO:0046872,molecular_function,metal ion binding	-
MD15G1423300	29.49764617	12.1778324	12.56190987	7.79019584	8.324688491	6.691455344	1.31520439	5.866487877	18.56896973	3.16E-05	0.003397636	M5XQS3,Uncharacterized protein	XP_007227228.1,-	PF15346,Arginine and glutamate-rich 1	IPR033371,Arginine and glutamate-rich protein 1	-	-	-
MD15G1181200	14.15739306	9.303581106	8.759621437	7.359112452	3.020937611	2.428255321	1.277310615	6.112039811	19.21723202	2.59E-05	0.003013414	A0A251NFV0,Uncharacterized protein	-	-	IPR016024,Armadillo-type fold;IPR011989,Armadillo-like helical;IPR036869,Chaperone J-domain superfamily;IPR025640,Domain of unknown function DUF4339;IPR001623,DnaJ domain	-	-	-
MD17G1274200	151.847437	43.241069	69.02651301	30.80248406	50.40242811	41.23736248	1.233386387	5.827262693	16.256371	9.69E-05	0.007563544	M5XSC3,Uncharacterized protein	XP_007220726.1,-	PF01582,TIR domain;PF00931,NB-ARC domain	IPR002182,NB-ARC;IPR000157,Toll/interleukin-1 receptor homology (TIR) domain;IPR035897,Toll/interleukin-1 receptor homology (TIR) domain superfamily;IPR032675,Leucine-rich repeat domain superfamily;IPR027417,P-loop containing nucleoside triphosphate hydrolase	-	GO:0043531,molecular_function,ADP binding;GO:0007165,biological_process,signal transduction	-
MD01G1147200	44.53515858	51.70403969	48.92470591	19.19730271	25.34137653	25.46201723	1.05118417	6.647738659	15.25151413	0.000216271	0.01418661	A0A251QL45,Uncharacterized protein	-	-	-	-	-	-
MD08G1159600	16.90334958	11.9457559	11.40512086	5.185463584	4.848587721	6.333171014	1.290662707	6.15933047	19.6988153	2.10E-05	0.00259528	M5XAJ8,Uncharacterized protein	XP_007221928.1,-	PF00856,SET domain;PF07496,CW-type Zinc Finger	IPR001214,SET domain;IPR011124,Zinc finger, CW-type;IPR006560,AWS domain;IPR003616,Post-SET domain	-	GO:0034968,biological_process,histone lysine methylation;GO:0016740,molecular_function,transferase activity;GO:0018024,molecular_function,histone-lysine N-methyltransferase activity;GO:0008168,molecular_function,methyltransferase activity;GO:0032259,biological_process,methylation;GO:0005634,cellular_component,nucleus;GO:0008270,molecular_function,zinc ion binding	-
MD16G1271600	181.5027543	92.95578026	102.5089076	44.4441756	96.23689422	31.64564999	1.279016904	5.997635412	18.14625778	4.13E-05	0.004127148	A0A1Y1D5R7,ATP synthase subunit alpha, chloroplastic	-	-	IPR000793,ATP synthase, alpha subunit, C-terminal;IPR020003,ATPase, alpha/beta subunit, nucleotide-binding domain, active site;IPR000194,ATPase, F1/V1/A1 complex, alpha/beta subunit, nucleotide-binding domain;IPR027417,P-loop containing nucleoside triphosphate hydrolase;IPR004100,ATPase, F1/V1/A1 complex, alpha/beta subunit, N-terminal domain;IPR036121,ATPase, F1/V1/A1 complex, alpha/beta subunit…	-	GO:0046034,biological_process,ATP metabolic process;GO:0015986,biological_process,ATP synthesis coupled proton transport;GO:0016787,molecular_function,hydrolase activity;GO:0046933,molecular_function,proton-transporting ATP synthase activity, rotational mechanism;GO:0009507,cellular_component,chloroplast;GO:0099132,biological_process,ATP hydrolysis coupled cation transmembrane transport;GO:000957…	-
MD08G1200600	11.97995468	5.86871745	7.842437396	3.242294832	4.330939655	2.784996876	1.38674109	6.01025366	21.34701734	8.77E-06	0.001419555	A0A251RHG2,Uncharacterized protein	-	-	IPR019775,WD40 repeat, conserved site;IPR017986,WD40-repeat-containing domain;IPR036372,BEACH domain superfamily;IPR000409,BEACH domain;IPR036322,WD40-repeat-containing domain superfamily;IPR031570,Domain of unknown function DUF4704;IPR015943,WD40/YVTN repeat-like-containing domain superfamily;IPR013320,Concanavalin A-like lectin/glucanase domain superfamily;IPR023362,PH-BEACH domain;IPR016024,Ar…	-	-	-
MD07G1115100	21.51703603	13.04414688	10.02570176	6.71082397	3.660330576	5.35901592	1.463456344	5.913879561	22.98517617	3.75E-06	0.000774875	A0A251QGP5,Uncharacterized protein	-	-	IPR002934,Polymerase, nucleotidyl transferase domain	-	GO:0016779,molecular_function,nucleotidyltransferase activity	-
MD16G1233000	65.87599967	20.88137093	42.12960786	12.94896093	16.14363485	7.78583452	1.916027604	5.779968232	34.78504009	1.14E-08	7.30E-06	D7U4Q7,Uncharacterized protein	XP_002283109.1,uncharacterized protein At2g17340	PF01937,Protein of unknown function DUF89	IPR035073,At2g17340, three-helix bundle domain;IPR016949,Uncharacterised conserved protein UCP030210;IPR036075,AF1104-like superfamily;IPR002791,Domain of unknown function DUF89	KOG4584,Uncharacterized conserved protein;ENOG410XQNK,-	-	-
MD06G1219200	148.4102981	117.6077213	89.10169939	52.51026917	54.55435226	52.62150228	1.156031522	6.160896555	15.99197607	0.000126937	0.009221712	B9SFY3,Uncharacterized protein	-	PF13947,Wall-associated receptor kinase galacturonan-binding;PF14380,Wall-associated receptor kinase C-terminal	IPR032872,Wall-associated receptor kinase, C-terminal;IPR025287,Wall-associated receptor kinase, galacturonan-binding domain	-	GO:0030247,molecular_function,polysaccharide binding	-
MD03G1224500	12.95171724	6.317414529	6.069438133	3.308158966	2.279231685	3.14068422	1.534057279	5.794351159	23.96340562	2.18E-06	0.000529344	M5WIB5,Nuclear/nucleolar GTPase 2	XP_007211817.1,nuclear/nucleolar GTPase 2	PF01926,50S ribosome-binding GTPase;PF08153,NGP1NT (NUC091) domain	IPR030378,Circularly permuted (CP)-type guanine nucleotide-binding (G) domain;IPR027417,P-loop containing nucleoside triphosphate hydrolase;IPR012971,Nucleolar GTP-binding protein 2, N-terminal domain;IPR006073,GTP binding domain;IPR024929,Nucleolar GTP-binding protein 2;IPR023179,GTP-binding protein, orthogonal bundle domain superfamily	-	GO:0005525,molecular_function,GTP binding;GO:0016787,molecular_function,hydrolase activity;GO:0000166,molecular_function,nucleotide binding;GO:0005634,cellular_component,nucleus;GO:0005730,cellular_component,nucleolus	K14537,ko03008,Ribosome biogenesis in eukaryotes
MD00G1113900	117.4289972	83.26116256	75.19335074	33.73286279	33.043364	19.92040256	1.691709187	5.957219946	29.85483832	1.40E-07	6.12E-05	A0A061F9R8,Glutamate dehydrogenase	XP_007030721.1,glutamate dehydrogenase 1;XP_007030723.1,-;XP_017976889.1,-	PF00208,lutamate/Leucine/Phenylalanine/Valine dehydrogenase;PF02812,lu/Leu/Phe/Val dehydrogenase, dimerisation domain	IPR036291,NAD(P)-binding domain superfamily;IPR014362,Glutamate dehydrogenase;IPR006096,Glutamate/phenylalanine/leucine/valine dehydrogenase, C-terminal;IPR033922,NAD(P) binding domain of glutamate dehydrogenase;IPR006097,Glutamate/phenylalanine/leucine/valine dehydrogenase, dimerisation domain;IPR033524,Leu/Phe/Val dehydrogenases active site;IPR006095,Glutamate/phenylalanine/leucine/valine dehyd…	-	GO:0055114,biological_process,oxidation-reduction process;GO:0016491,molecular_function,oxidoreductase activity;GO:0006520,biological_process,cellular amino acid metabolic process;GO:0016639,molecular_function,oxidoreductase activity, acting on the CH-NH2 group of donors, NAD or NADP as acceptor	K00261,ko00250,Alanine, aspartate and glutamate metabolism;K00261,ko01200,Carbon metabolism;K00261,ko04964,Proximal tubule bicarbonate reclamation;K00261,ko00220,Arginine biosynthesis;K00261,ko00910,Nitrogen metabolism;K00261,ko00471,D-Glutamine and D-glutamate metabolism
MD09G1164000	74.9143266	51.34625126	51.03182648	23.56954881	19.1637765	19.64010814	1.499000863	6.010138363	24.64289895	1.79E-06	0.000459332	A0A251RFR8,Uncharacterized protein	-	-	IPR019098,Histone chaperone domain CHZ;IPR037647,HIRA-interacting protein 3	-	-	-
MD13G1101700	31.85223181	17.00945055	20.50150768	11.18717166	9.205145186	8.576315222	1.277400127	5.934388988	17.99931301	4.31E-05	0.004214725	M5XIR5,Uncharacterized protein	XP_007224222.1,-	PF15996,Arginine/serine-rich protein PNISR	IPR031937,PNN-interacting serine/arginine-rich protein	-	-	-
MD03G1112700	28.81263819	11.88939302	18.54509054	9.310034433	12.11158825	8.670588443	1.062735034	5.935669911	12.73817074	0.000580003	0.029096025	A0A0P0CTK6,E3 SUMO-protein ligase SIZ1	-	PF02037,SAP domain;PF02891,MIZ/SP-RING zinc finger	IPR001965,Zinc finger, PHD-type;IPR011011,Zinc finger, FYVE/PHD-type;IPR004181,Zinc finger, MIZ-type;IPR031141,E3 SUMO-protein ligase SIZ1, plant;IPR036361,SAP domain superfamily;IPR013083,Zinc finger, RING/FYVE/PHD-type;IPR019786,Zinc finger, PHD-type, conserved site;IPR003034,SAP domain	-	GO:0016925,biological_process,protein sumoylation;GO:0046872,molecular_function,metal ion binding;GO:0031668,biological_process,cellular response to extracellular stimulus;GO:0016874,molecular_function,ligase activity;GO:0019789,molecular_function,SUMO transferase activity;GO:0005634,cellular_component,nucleus;GO:0008270,molecular_function,zinc ion binding	-
MD06G1134900	32.42391411	14.16660163	18.14736324	7.743811756	5.962955524	9.75732986	1.47183389	5.784603278	22.17795574	5.17E-06	0.000966906	A0A251NPF5,Uncharacterized protein	-	-	IPR029063,S-adenosyl-L-methionine-dependent methyltransferase	-	-	-
MD10G1238900	27.09803987	17.92089402	17.21744822	9.988078445	7.902398857	7.362563244	1.299014433	5.973033002	18.76583555	3.02E-05	0.003318936	M5WPQ2,Uncharacterized protein	XP_007214553.1,transforming growth factor-beta receptor-associated protein 1 isoform X1	PF10367,Vacuolar sorting protein 39 domain 2;PF00637,Region in Clathrin and VPS;PF10366,Vacuolar sorting protein 39 domain 1	IPR019453,Vacuolar sorting protein 39/Transforming growth factor beta receptor-associated domain 2;IPR000547,Clathrin, heavy chain/VPS, 7-fold repeat;IPR001180,Citron homology (CNH) domain;IPR032914,Vam6/VPS39/TRAP1 family;IPR019452,Vacuolar sorting protein 39/Transforming growth factor beta receptor-associated domain 1	-	GO:0016192,biological_process,vesicle-mediated transport;GO:0005622,cellular_component,intracellular;GO:0006886,biological_process,intracellular protein transport	-
MD05G1315100	52.35618063	46.59021078	38.0472012	19.47503343	29.41587848	19.42245931	1.043645655	6.192630814	13.20908198	0.000501295	0.026397059	A0A251PFN4,U2 snRNP auxiliary factor large subunit	-	-	IPR006529,U2 snRNP auxilliary factor, large subunit, splicing factor;IPR035979,RNA-binding domain superfamily;IPR012677,Nucleotide-binding alpha-beta plait domain superfamily;IPR000504,RNA recognition motif domain	-	GO:0003723,molecular_function,RNA binding;GO:0003676,molecular_function,nucleic acid binding;GO:0008380,biological_process,RNA splicing;GO:0006397,biological_process,mRNA processing;GO:0005634,cellular_component,nucleus	-
MD10G1137700	27.31334751	10.80237203	19.45940317	8.596754357	9.499764805	9.691835581	1.109554192	5.931154979	13.83789745	0.000334925	0.019907768	A0A251N5M1,Uncharacterized protein	-	-	IPR000157,Toll/interleukin-1 receptor homology (TIR) domain;IPR027417,P-loop containing nucleoside triphosphate hydrolase;IPR032675,Leucine-rich repeat domain superfamily;IPR035897,Toll/interleukin-1 receptor homology (TIR) domain superfamily;IPR036390,Winged helix DNA-binding domain superfamily;IPR002182,NB-ARC	-	GO:0043531,molecular_function,ADP binding;GO:0007165,biological_process,signal transduction	-
MD12G1152200	52.69312635	20.84002168	34.53793595	16.5849266	14.09770885	13.5982298	1.327803536	5.836584151	18.72771203	2.88E-05	0.003238805	A0A0E0LS36,Autophagy-related protein	-	PF02991,Autophagy protein Atg8 ubiquitin like	IPR004241,Autophagy protein Atg8 ubiquitin-like;IPR029071,Ubiquitin-like domain superfamily	-	GO:0006914,biological_process,autophagy	-
MD15G1033000	43.02880474	22.54267951	27.22696812	11.80463415	15.10427721	11.20702741	1.349394948	5.871826141	19.35952801	2.15E-05	0.002629585	M5WAC2,Uncharacterized protein	XP_007209503.1,haloacid dehalogenase-like hydrolase domain-containing protein Sgpp	PF13419,Haloacid dehalogenase-like hydrolase	IPR006439,HAD hydrolase, subfamily IA;IPR023214,HAD superfamily;IPR036412,HAD-like superfamily;IPR023198,Phosphoglycolate phosphatase-like, domain 2	-	GO:0016787,molecular_function,hydrolase activity;GO:0008152,biological_process,metabolic process	-
MD07G1209200	77.20614964	25.0393013	32.19861684	4.459144381	6.254181233	12.56791004	2.576427946	5.411828939	47.3635518	1.83E-11	3.59E-08	M5WZT9,Uncharacterized protein	XP_007217980.1,UDP-glycosyltransferase 76F1	PF00201,UDP-glucoronosyl and UDP-glucosyl transferase	IPR002213,UDP-glucuronosyl/UDP-glucosyltransferase	-	GO:0016758,molecular_function,transferase activity, transferring hexosyl groups;GO:0016740,molecular_function,transferase activity;GO:0008152,biological_process,metabolic process	-
MD03G1134200	37.01278271	13.048083	31.16068764	16.18276096	11.09639003	12.16278081	1.067793535	5.972993614	13.13621329	0.000481757	0.02566974	A0A251NP64,Uncharacterized protein	-	-	IPR009145,U2 auxiliary factor small subunit;IPR012677,Nucleotide-binding alpha-beta plait domain superfamily;IPR000504,RNA recognition motif domain;IPR000571,Zinc finger, CCCH-type;IPR035979,RNA-binding domain superfamily;IPR003954,RNA recognition motif domain, eukaryote	-	GO:0003723,molecular_function,RNA binding;GO:0003676,molecular_function,nucleic acid binding;GO:0000398,biological_process,mRNA splicing, via spliceosome;GO:0089701,cellular_component,U2AF;GO:0046872,molecular_function,metal ion binding	-
MD13G1113400	23.89514238	14.10258983	16.25882792	7.807399611	5.309228036	6.401403912	1.460393844	5.863380437	22.41873736	4.80E-06	0.000918805	M5XLP2,Uncharacterized protein	XP_007225232.1,-	PF00069,Protein kinase domain	IPR011009,Protein kinase-like domain superfamily;IPR008271,Serine/threonine-protein kinase, active site;IPR000719,Protein kinase domain	-	GO:0006468,biological_process,protein phosphorylation;GO:0004672,molecular_function,protein kinase activity;GO:0005524,molecular_function,ATP binding	-
MD11G1030500	25.44900868	8.489373437	9.787369809	5.669388704	2.120429775	5.113258412	1.734461094	5.480562904	26.35754669	5.62E-07	0.000180416	A0A0K1L5K9,FB_Mr5-like protein	-	PF00931,NB-ARC domain	IPR002182,NB-ARC;IPR038005,Virus X resistance protein-like, coiled-coil domain;IPR032675,Leucine-rich repeat domain superfamily;IPR027417,P-loop containing nucleoside triphosphate hydrolase	-	GO:0043531,molecular_function,ADP binding	-
MD11G1046800	33.30108995	5.981607391	13.7923497	3.46202814	0.924890285	2.23030401	2.955172521	5.253358564	53.22732752	8.39E-13	2.93E-09	A0A251R1C3,Uncharacterized protein	-	-	IPR002182,NB-ARC;IPR038005,Virus X resistance protein-like, coiled-coil domain;IPR032675,Leucine-rich repeat domain superfamily;IPR027417,P-loop containing nucleoside triphosphate hydrolase	-	GO:0043531,molecular_function,ADP binding	-
MD10G1213100	103.1529738	26.46934343	56.45536989	10.72392821	8.594780246	6.908557391	2.875361194	5.397232112	54.92399294	4.57E-13	2.05E-09	A0A251PIZ7,Protein ROOT HAIR DEFECTIVE 3 homolog	-	-	IPR030386,GB1/RHD3-type guanine nucleotide-binding (G) domain;IPR008803,RHD3/Sey1;IPR027417,P-loop containing nucleoside triphosphate hydrolase	-	GO:0016787,molecular_function,hydrolase activity;GO:0005525,molecular_function,GTP binding;GO:0005783,cellular_component,endoplasmic reticulum;GO:0016020,cellular_component,membrane;GO:0003924,molecular_function,GTPase activity;GO:0005789,cellular_component,endoplasmic reticulum membrane;GO:0000166,molecular_function,nucleotide binding;GO:0016021,cellular_component,integral component of membrane	-
MD04G1012900	11.40071185	5.021093009	4.767247949	4.1027332	2.877148035	2.698122044	1.157797663	5.684867107	13.81401967	0.000311661	0.018846196	A0A251QY53,Uncharacterized protein	-	-	IPR024975,Domain of unknown function DUF3883;IPR036890,Histidine kinase/HSP90-like ATPase superfamily	-	-	-
MD07G1311200	67.92561755	14.49615833	24.02432184	11.53634701	29.4187726	13.00588266	1.22496027	5.466914411	13.83912761	0.000282263	0.017472499	M5X2B8,Uncharacterized protein	XP_007219033.1,uncharacterized protein LOC18784707 isoform X2	PF03719,Ribosomal protein S5, C-terminal domain;PF00333,Ribosomal protein S5, N-terminal domain	IPR020568,Ribosomal protein S5 domain 2-type fold;IPR013810,Ribosomal protein S5, N-terminal;IPR000851,Ribosomal protein S5;IPR005324,Ribosomal protein S5, C-terminal;IPR014721,Ribosomal protein S5 domain 2-type fold, subgroup	-	GO:0003723,molecular_function,RNA binding;GO:0003735,molecular_function,structural constituent of ribosome;GO:0005840,cellular_component,ribosome;GO:0006412,biological_process,translation;GO:0030529,,	K02988,ko03010,Ribosome
MD03G1015300	25.93664857	8.385825456	10.8764884	4.044615686	1.512742198	3.191881961	2.331482437	5.342313598	39.82860643	6.76E-10	6.63E-07	A0A251QBR9,Uncharacterized protein	-	-	IPR002182,NB-ARC;IPR003591,Leucine-rich repeat, typical subtype;IPR032675,Leucine-rich repeat domain superfamily;IPR027417,P-loop containing nucleoside triphosphate hydrolase	-	GO:0043531,molecular_function,ADP binding	-
MD13G1181200	82.5576149	31.45579702	46.6267906	28.60935246	34.04638824	19.05900483	1.078021185	5.71457882	12.13202019	0.000734208	0.033701718	M5XQ37,Uncharacterized protein	XP_007226805.1,-	PF01738,ienelactone hydrolase family	IPR002925,Dienelactone hydrolase;IPR029058,Alpha/Beta hydrolase fold	-	GO:0016787,molecular_function,hydrolase activity	-
MD15G1207500	20.50974115	21.99122519	18.20259097	8.159010962	14.64759805	7.726598103	1.043030539	6.207157669	13.16578603	0.000514609	0.02687269	A0A251NEM3,Uncharacterized protein	-	-	IPR001245,Serine-threonine/tyrosine-protein kinase, catalytic domain;IPR017441,Protein kinase, ATP binding site;IPR011009,Protein kinase-like domain superfamily;IPR008271,Serine/threonine-protein kinase, active site;IPR000719,Protein kinase domain	-	GO:0005524,molecular_function,ATP binding;GO:0006468,biological_process,protein phosphorylation;GO:0004672,molecular_function,protein kinase activity;GO:0016021,cellular_component,integral component of membrane;GO:0016020,cellular_component,membrane	-
MD03G1211800	21.40426129	6.473178283	13.22969569	3.746538999	6.369351796	5.759706481	1.49527934	5.593194246	21.02959622	8.28E-06	0.001368198	M5X9M7,Uncharacterized protein	XP_007214561.1,uncharacterized protein LOC18780581	PF12624,N-terminal region of Chorein or VPS13	IPR026728,UHRF1-binding protein 1-like;IPR026854,Vacuolar protein sorting-associated protein 13, N-terminal domain	-	-	-
MD03G1280200	23.5652431	11.66189344	19.04702291	5.249733879	6.311163431	6.763955722	1.612616445	5.77220276	25.74291696	9.03E-07	0.000267363	Q2L361,Putative CC-NBS-LRR resistance protein	-	PF00931,NB-ARC domain	IPR002182,NB-ARC;IPR038005,Virus X resistance protein-like, coiled-coil domain;IPR032675,Leucine-rich repeat domain superfamily;IPR027417,P-loop containing nucleoside triphosphate hydrolase	-	GO:0043531,molecular_function,ADP binding	-
MD05G1264400	69.95711773	36.92023781	25.76315754	7.872662217	4.206406482	5.071717908	2.896019741	5.312075702	53.08467048	1.00E-12	3.15E-09	A0A251PK00,Uncharacterized protein	-	-	IPR004367,Cyclin, C-terminal domain;IPR013763,Cyclin-like;IPR036915,Cyclin-like superfamily;IPR006671,Cyclin, N-terminal	-	GO:0005634,cellular_component,nucleus	-
MD12G1151800	37.30678905	19.68885467	21.50451823	15.59383338	13.45917537	10.81859952	1.011483334	5.785121494	11.04137433	0.00130117	0.048963931	I7KCV8,GPI mannosyltransferase 2	-	PF04188,Mannosyltransferase (PIG-V)	IPR007315,GPI mannosyltransferase 2	-	GO:0016757,molecular_function,transferase activity, transferring glycosyl groups;GO:0006506,biological_process,GPI anchor biosynthetic process;GO:0016740,molecular_function,transferase activity;GO:0005783,cellular_component,endoplasmic reticulum;GO:0016020,cellular_component,membrane;GO:0004584,molecular_function,dolichyl-phosphate-mannose-glycolipid alpha-mannosyltransferase activity;GO:0005789,…	-
MD02G1149800	96.74450215	51.58926935	79.82452016	33.00181004	35.26609521	31.89058536	1.229954575	5.862228962	16.29754365	9.64E-05	0.007563544	A0A251NBU5,Uncharacterized protein	-	-	IPR012677,Nucleotide-binding alpha-beta plait domain superfamily;IPR000504,RNA recognition motif domain;IPR035979,RNA-binding domain superfamily;IPR034143,snRNP70, RNA recognition motif;IPR022023,U1 small nuclear ribonucleoprotein of 70kDa N-terminal	-	GO:0003723,molecular_function,RNA binding;GO:0003676,molecular_function,nucleic acid binding;GO:0030619,molecular_function,U1 snRNA binding	-
MD03G1015400	22.05255765	10.52173524	10.70335838	3.582210788	6.029083673	5.250081076	1.63713024	5.538096993	23.99808349	1.86E-06	0.000470186	-	-	-	-	-	-	-
MD17G1176700	20.42828995	8.600085215	15.53351417	6.304893945	3.723343458	5.23749644	1.539821395	5.695140499	23.27824971	2.88E-06	0.000645672	A0A251PVM5,Uncharacterized protein	-	-	IPR010844,Occludin homology domain	-	-	-
MD08G1110400	29.20418149	14.75356675	15.59189226	10.91101232	2.661436624	5.883034775	1.528787398	5.595014638	22.19641464	4.66E-06	0.000896982	A0A251RCK2,Uncharacterized protein	-	-	IPR011068,Nucleotidyltransferase, class I-like, C-terminal;IPR007012,Poly(A) polymerase, central domain;IPR014492,Poly(A) polymerase;IPR002934,Polymerase, nucleotidyl transferase domain;IPR007010,Poly(A) polymerase, RNA-binding domain	-	GO:0043631,biological_process,RNA polyadenylation;GO:0031123,biological_process,RNA 3'-end processing;GO:0046872,molecular_function,metal ion binding;GO:0005634,cellular_component,nucleus;GO:0003723,molecular_function,RNA binding;GO:0016779,molecular_function,nucleotidyltransferase activity;GO:0004652,molecular_function,polynucleotide adenylyltransferase activity;GO:0000166,molecular_function,nuc…	-
MD15G1171800	43.28927101	17.18839865	23.35509759	15.63301527	10.63084345	8.011089649	1.325578798	5.583699354	16.99983369	6.11E-05	0.00542838	A0A251NI57,Uncharacterized protein	-	-	IPR001611,Leucine-rich repeat;IPR006553,Leucine-rich repeat, cysteine-containing subtype;IPR036047,F-box-like domain superfamily;IPR032675,Leucine-rich repeat domain superfamily;IPR001810,F-box domain	-	-	-
MD07G1193600	16.67605748	7.567291711	10.90538115	6.295946349	4.607160649	3.086062398	1.360625682	5.676101952	18.45114589	3.08E-05	0.003353636	A0A251QNH0,Uncharacterized protein	-	-	IPR019607,Putative zinc-finger domain;IPR011990,Tetratricopeptide-like helical domain superfamily	-	-	-
MD13G1175700	78.25438444	24.67312882	33.6174876	18.17490987	31.5605997	20.49008624	1.115830268	5.513221961	11.9231505	0.000771532	0.03473996	M5Y9H7,Uncharacterized protein	XP_007227541.1,serine/arginine-rich SC35-like splicing factor SCL28 isoform X1	PF00076,RNA recognition motif. (a.k.a. RRM, RBD, or RNP domain)	IPR012677,Nucleotide-binding alpha-beta plait domain superfamily;IPR000221,Protamine P1;IPR035979,RNA-binding domain superfamily;IPR000504,RNA recognition motif domain;IPR003954,RNA recognition motif domain, eukaryote	-	GO:0007283,biological_process,spermatogenesis;GO:0000786,cellular_component,nucleosome;GO:0003677,molecular_function,DNA binding;GO:0003676,molecular_function,nucleic acid binding;GO:0003723,molecular_function,RNA binding;GO:0005634,cellular_component,nucleus	-
MD14G1015800	31.39274725	8.098315537	17.6356498	6.2495122	11.68701992	12.32979027	1.051436867	5.590396938	11.04270179	0.001235337	0.047453888	A2T3V2,Ethylene control element	-	PF14381,thylene-responsive protein kinase Le-CTR1;PF07714,Protein tyrosine kinase	IPR001245,Serine-threonine/tyrosine-protein kinase, catalytic domain;IPR028324,Serine/threonine-protein kinase CTR1;IPR011009,Protein kinase-like domain superfamily;IPR017441,Protein kinase, ATP binding site;IPR008271,Serine/threonine-protein kinase, active site;IPR000719,Protein kinase domain	-	GO:0006468,biological_process,protein phosphorylation;GO:0004672,molecular_function,protein kinase activity;GO:0005524,molecular_function,ATP binding	-
MD02G1148300	72.76913312	40.05609135	46.1805317	4.880762199	34.22761043	13.75622205	1.829833172	5.597264861	29.21171101	1.49E-07	6.41E-05	-	-	-	-	-	-	-
MD11G1241600	25.92265125	13.81532942	26.10364268	9.772914741	6.645827743	8.513769166	1.393683937	5.845235623	20.46712691	1.23E-05	0.001815593	A0A251PML5,Uncharacterized protein	-	-	IPR036322,WD40-repeat-containing domain superfamily;IPR001680,WD40 repeat;IPR017986,WD40-repeat-containing domain;IPR020472,G-protein beta WD-40 repeat	-	-	-
MD06G1147600	21.97399814	11.06031071	15.00164078	7.531146419	7.746070492	4.2452436	1.364320109	5.66268812	18.3233354	3.26E-05	0.003471252	M5WQB1,Uncharacterized protein	XP_007210284.1,-	PF00069,Protein kinase domain	IPR011009,Protein kinase-like domain superfamily;IPR008271,Serine/threonine-protein kinase, active site;IPR000719,Protein kinase domain	-	GO:0006468,biological_process,protein phosphorylation;GO:0005524,molecular_function,ATP binding;GO:0004672,molecular_function,protein kinase activity	-
MD00G1171900	31.54570484	25.49835746	23.40869812	16.39767917	8.177278358	12.94052647	1.039405811	5.898682474	12.08605212	0.000794238	0.035457133	A0A067GBE2,Hexosyltransferase	XP_006482685.1,probable galacturonosyltransferase 14	PF01501,lycosyl transferase family 8	IPR029993,Plant galacturonosyltransferase GAUT;IPR029044,Nucleotide-diphospho-sugar transferases;IPR002495,Glycosyl transferase, family 8	-	GO:0016757,molecular_function,transferase activity, transferring glycosyl groups;GO:0045489,biological_process,pectin biosynthetic process;GO:0047262,molecular_function,polygalacturonate 4-alpha-galacturonosyltransferase activity;GO:0071555,biological_process,cell wall organization;GO:0005794,cellular_component,Golgi apparatus;GO:0016740,molecular_function,transferase activity;GO:0000139,cellular…	-
MD12G1127300	48.39555819	24.62989897	25.89022157	9.223995521	9.408823308	6.617530607	2.02105551	5.42871455	32.69096615	2.42E-08	1.40E-05	A0A251NV63,Uncharacterized protein	-	-	IPR002182,NB-ARC;IPR038005,Virus X resistance protein-like, coiled-coil domain;IPR032675,Leucine-rich repeat domain superfamily;IPR027417,P-loop containing nucleoside triphosphate hydrolase	-	GO:0043531,molecular_function,ADP binding	-
MD07G1244000	18.84089104	5.768587452	4.322880175	3.672610363	3.121834234	4.51684239	1.431879089	5.195096486	16.35121775	7.20E-05	0.006174362	R9RI98,TIR-NBS-LRR type disease resistance protein	-	PF01582,TIR domain;PF00931,NB-ARC domain;PF07725,Leucine Rich Repeat	IPR011713,Leucine-rich repeat 3;IPR027417,P-loop containing nucleoside triphosphate hydrolase;IPR032675,Leucine-rich repeat domain superfamily;IPR035897,Toll/interleukin-1 receptor homology (TIR) domain superfamily;IPR002182,NB-ARC;IPR036390,Winged helix DNA-binding domain superfamily;IPR000157,Toll/interleukin-1 receptor homology (TIR) domain	-	GO:0043531,molecular_function,ADP binding;GO:0007165,biological_process,signal transduction	-
MD13G1240300	25.29981811	10.96924905	19.42127248	11.33708909	9.328501807	6.646246174	1.076019393	5.694896745	12.03071948	0.000768503	0.03473996	A0A251QTX7,Uncharacterized protein	-	-	IPR016024,Armadillo-type fold;IPR019155,CLEC16A/TT9, N-terminal	-	-	-
MD03G1167700	19.52580768	11.48931326	17.08035584	5.249820062	7.854021203	6.70769954	1.34525235	5.756448232	18.39527122	3.27E-05	0.003471252	A0A251PRI5,Uncharacterized protein	-	-	IPR017455,Zinc finger, FYVE-related;IPR011011,Zinc finger, FYVE/PHD-type;IPR027988,Transcription factor BREVIS RADIX, N-terminal domain;IPR009091,Regulator of chromosome condensation 1/beta-lactamase-inhibitor protein II;IPR001849,Pleckstrin homology domain;IPR011993,PH-like domain superfamily;IPR000408,Regulator of chromosome condensation, RCC1;IPR013083,Zinc finger, RING/FYVE/PHD-type;IPR013591…	-	GO:0046872,molecular_function,metal ion binding	-
MD02G1256900	18.63329807	8.172784184	15.14310289	7.433226477	6.950323734	4.570960315	1.206402313	5.674001458	14.73087926	0.000196057	0.013260408	A0A251QCU2,Uncharacterized protein	-	-	-	-	-	-
MD10G1032900	23.05659988	9.501023772	16.00925099	4.229993905	8.701419186	8.583882559	1.286283147	5.560607972	15.73171827	0.00011417	0.008490774	M5VX46,Uncharacterized protein	XP_007200314.1,-	PF10551,MULE transposase domain	IPR018289,MULE transposase domain;IPR031052,FHY3/FAR1 family	-	GO:0006355,biological_process,regulation of transcription, DNA-templated	-
MD09G1035200	11.46302439	6.177033079	5.655293308	4.41634497	3.539515908	3.793457283	1.008986814	5.565177627	10.11550143	0.001977757	0.065062807	A0A251Q6W5,Uncharacterized protein	-	-	IPR001965,Zinc finger, PHD-type;IPR011011,Zinc finger, FYVE/PHD-type;IPR036427,Bromodomain-like superfamily;IPR028942,WHIM1 domain;IPR003889,FY-rich, C-terminal;IPR013083,Zinc finger, RING/FYVE/PHD-type;IPR003888,FY-rich, N-terminal;IPR001739,Methyl-CpG DNA binding;IPR001487,Bromodomain;IPR019787,Zinc finger, PHD-finger;IPR019786,Zinc finger, PHD-type, conserved site	-	GO:0003677,molecular_function,DNA binding;GO:0005634,cellular_component,nucleus;GO:0046872,molecular_function,metal ion binding	-
MD02G1071900	17.26367712	13.68059867	11.04062103	6.017711796	6.515205713	3.570666622	1.412765798	5.666986564	19.40743993	1.91E-05	0.002454032	M5XIC8,Uncharacterized protein	XP_007220044.1,-	PF00931,NB-ARC domain	IPR002182,NB-ARC;IPR038005,Virus X resistance protein-like, coiled-coil domain;IPR032675,Leucine-rich repeat domain superfamily;IPR027417,P-loop containing nucleoside triphosphate hydrolase	-	GO:0043531,molecular_function,ADP binding	-
MD00G1156000	30.51608808	18.59747098	27.08331934	10.76382378	10.59426037	8.941544332	1.359880267	5.719531236	18.58470477	2.93E-05	0.003288568	A0A251Q6S4,Uncharacterized protein	-	-	IPR001005,SANT/Myb domain	-	-	-
MD16G1232900	42.36944461	10.87211875	21.15184858	10.22539849	7.354693151	7.094117817	1.660497748	5.256452447	21.89358397	4.54E-06	0.000884506	M5Y256,Uncharacterized protein	XP_007227169.1,-	PF13410,lutathione S-transferase, C-terminal domain;PF02798,lutathione S-transferase, N-terminal domain	IPR004045,Glutathione S-transferase, N-terminal;IPR036282,Glutathione S-transferase, C-terminal domain superfamily;IPR010987,Glutathione S-transferase, C-terminal-like;IPR036249,Thioredoxin-like superfamily	-	-	-
MD05G1046100	212.1746857	110.2011618	178.6648292	75.74125213	44.72885636	49.43597285	1.546061675	5.594646376	22.41567681	4.18E-06	0.000830077	-	-	-	-	-	-	-
MD05G1138400	23.4047733	12.15617782	15.32870514	4.397337008	3.2893297	1.982993372	2.406588815	5.343812285	41.32488995	3.26E-10	3.65E-07	A0A251N5M1,Uncharacterized protein	-	-	IPR000157,Toll/interleukin-1 receptor homology (TIR) domain;IPR027417,P-loop containing nucleoside triphosphate hydrolase;IPR032675,Leucine-rich repeat domain superfamily;IPR035897,Toll/interleukin-1 receptor homology (TIR) domain superfamily;IPR036390,Winged helix DNA-binding domain superfamily;IPR002182,NB-ARC	-	GO:0043531,molecular_function,ADP binding;GO:0007165,biological_process,signal transduction	-
MD13G1243700	23.82443561	17.78783449	11.59121486	9.847604859	5.022464176	8.074198762	1.153451793	5.585983094	13.09784134	0.000433995	0.023687816	A0A251QTV6,Uncharacterized protein	-	-	IPR002885,Pentatricopeptide repeat;IPR011990,Tetratricopeptide-like helical domain superfamily	-	-	-
MD11G1292600	27.57765565	11.63786512	21.15797931	11.91709749	5.813685991	9.930316672	1.112575395	5.614032868	12.48155753	0.0005979	0.029564214	A0A251N541,Uncharacterized protein	-	-	IPR001841,Zinc finger, RING-type;IPR013083,Zinc finger, RING/FYVE/PHD-type	-	-	-
MD07G1017400	24.74076006	11.24381511	16.20369533	2.789006971	5.215635876	7.860698314	1.784543686	5.415640711	26.38367011	5.34E-07	0.000180127	Q2L359,Putative CC-NBS-LRR resistance protein	-	PF00931,NB-ARC domain	IPR001611,Leucine-rich repeat;IPR002182,NB-ARC;IPR038005,Virus X resistance protein-like, coiled-coil domain;IPR032675,Leucine-rich repeat domain superfamily;IPR027417,P-loop containing nucleoside triphosphate hydrolase	-	GO:0043531,molecular_function,ADP binding	-
MD17G1256600	18.70455854	12.29176705	10.98263078	6.047083088	6.652037346	6.015334659	1.197781278	5.582263706	13.9238693	0.000285565	0.017572882	M5WYU3,Uncharacterized protein	XP_007217650.1,phosphatidylinositol 4-kinase beta 1 isoform X1	PF00454,Phosphatidylinositol 3- and 4-kinase	IPR018936,Phosphatidylinositol 3/4-kinase, conserved site;IPR036940,Phosphatidylinositol 3-/4-kinase, catalytic domain superfamily;IPR000403,Phosphatidylinositol 3-/4-kinase, catalytic domain;IPR015433,Phosphatidylinositol kinase;IPR011009,Protein kinase-like domain superfamily;IPR016024,Armadillo-type fold;IPR001263,Phosphoinositide 3-kinase, accessory (PIK) domain	-	GO:0016301,molecular_function,kinase activity;GO:0016740,molecular_function,transferase activity;GO:0005622,cellular_component,intracellular;GO:0048015,biological_process,phosphatidylinositol-mediated signaling;GO:0016310,biological_process,phosphorylation;GO:0046854,biological_process,phosphatidylinositol phosphorylation	K19801,ko04070,Phosphatidylinositol signaling system;K19801,ko00562,Inositol phosphate metabolism
MD13G1255000	84.59647092	25.32564132	38.93046117	13.02928604	18.27424933	9.180623057	2.033330086	5.145317503	28.55056844	1.53E-07	6.48E-05	-	-	-	-	-	-	-
MD16G1102300	24.54925522	6.532719396	12.23876876	4.726250174	2.651524384	5.328294574	1.792805282	5.18906835	24.0579162	1.48E-06	0.000393372	A0A251R2R0,Uncharacterized protein	-	-	IPR031937,PNN-interacting serine/arginine-rich protein	-	-	-
MD09G1240500	27.07897991	18.91547671	32.7113833	11.99053391	13.6488602	14.10566117	1.010222508	5.961217294	11.60180834	0.001032429	0.042025605	A0A251PZ40,Uncharacterized protein	-	-	IPR036427,Bromodomain-like superfamily;IPR027353,NET domain;IPR037377,Putative transcription factor GTE, bromodomain;IPR001487,Bromodomain;IPR038336,NET domain superfamily	-	-	-
MD05G1002800	21.7789756	12.46944425	10.14775054	5.94345394	5.557334908	9.572213614	1.083918751	5.464717521	11.0760012	0.001175837	0.045841586	M5VPT8,Uncharacterized protein	XP_007201757.1,SCY1-like protein 2	PF00069,Protein kinase domain	IPR011989,Armadillo-like helical;IPR016024,Armadillo-type fold;IPR011009,Protein kinase-like domain superfamily;IPR000719,Protein kinase domain	-	GO:0006468,biological_process,protein phosphorylation;GO:0004672,molecular_function,protein kinase activity;GO:0005524,molecular_function,ATP binding	-
MD13G1064700	47.2602453	20.6918848	28.44321983	15.66095747	5.168307056	10.38582282	1.573903246	5.362498627	21.0497404	7.32E-06	0.001254523	M5XCG6,Uncharacterized protein	XP_007222613.1,probable WRKY transcription factor 57	PF03106,WRKY DNA -binding domain	IPR036576,WRKY domain superfamily;IPR003657,WRKY domain	-	GO:0003677,molecular_function,DNA binding;GO:0043565,molecular_function,sequence-specific DNA binding;GO:0003700,molecular_function,DNA binding transcription factor activity;GO:0006355,biological_process,regulation of transcription, DNA-templated;GO:0006351,biological_process,transcription, DNA-templated;GO:0005634,cellular_component,nucleus	-
MD04G1012800	8.284325078	5.580175476	6.11169709	1.937812691	3.321856741	3.094931145	1.319474002	5.614487424	16.76110986	6.96E-05	0.006016286	A0A251QY53,Uncharacterized protein	-	-	IPR024975,Domain of unknown function DUF3883;IPR036890,Histidine kinase/HSP90-like ATPase superfamily	-	-	-
MD08G1070600	21.64021759	13.11882251	10.50322634	4.218276471	6.310774932	1.426684082	2.049048326	5.292538481	31.0708514	4.83E-08	2.53E-05	A0A251RAT0,Uncharacterized protein	-	-	IPR014891,DWNN domain;IPR017907,Zinc finger, RING-type, conserved site;IPR036875,Zinc finger, CCHC-type superfamily;IPR001841,Zinc finger, RING-type;IPR001878,Zinc finger, CCHC-type;IPR013083,Zinc finger, RING/FYVE/PHD-type	-	GO:0003676,molecular_function,nucleic acid binding;GO:0005634,cellular_component,nucleus;GO:0008270,molecular_function,zinc ion binding	-
MD15G1125200	25.68064936	7.006798234	15.14646355	11.15231416	5.687890522	4.00047789	1.238888045	5.338561288	13.59218128	0.000311168	0.018846196	K0E4G2,EIN3 binding F-box 1	NP_001315823.1,EIN3-binding F-box protein 1-like	PF13516,Leucine Rich repeat;PF00646,-box domain	IPR001611,Leucine-rich repeat;IPR006553,Leucine-rich repeat, cysteine-containing subtype;IPR036047,F-box-like domain superfamily;IPR032675,Leucine-rich repeat domain superfamily;IPR001810,F-box domain	-	-	K14515,ko04075,Plant hormone signal transduction
MD11G1139900	9.262176812	3.790687098	5.462837855	2.376800514	3.419062538	2.885685096	1.197534799	5.421822433	13.04433872	0.000423723	0.023311632	A0A251NN96,Uncharacterized protein	-	-	IPR001965,Zinc finger, PHD-type;IPR011011,Zinc finger, FYVE/PHD-type;IPR014001,Helicase superfamily 1/2, ATP-binding domain;IPR027417,P-loop containing nucleoside triphosphate hydrolase;IPR016197,Chromo-like domain superfamily;IPR013083,Zinc finger, RING/FYVE/PHD-type;IPR019787,Zinc finger, PHD-finger;IPR000953,Chromo/chromo shadow domain;IPR038718,SNF2-like, N-terminal domain superfamily;IPR0197…	-	GO:0046872,molecular_function,metal ion binding	-
MD17G1276600	21.36971487	8.017058201	7.562322963	4.218276471	4.733081199	5.706736327	1.417308863	5.193992462	15.94023982	8.92E-05	0.007163202	A0A251QH95,Uncharacterized protein	-	-	IPR002182,NB-ARC;IPR000157,Toll/interleukin-1 receptor homology (TIR) domain;IPR035897,Toll/interleukin-1 receptor homology (TIR) domain superfamily;IPR032675,Leucine-rich repeat domain superfamily;IPR027417,P-loop containing nucleoside triphosphate hydrolase	-	GO:0043531,molecular_function,ADP binding;GO:0007165,biological_process,signal transduction	-
MD13G1129000	13.93489862	11.07102322	7.214290699	2.228756394	3.125946419	4.083076226	1.777639006	5.407896264	25.96593919	6.53E-07	0.000201611	A0A251R182,Uncharacterized protein	-	-	IPR011947,FCP1-like phosphatase, phosphatase domain;IPR023214,HAD superfamily;IPR036412,HAD-like superfamily;IPR004274,FCP1 homology domain;IPR036420,BRCT domain superfamily;IPR001357,BRCT domain	-	GO:0006470,biological_process,protein dephosphorylation;GO:0005634,cellular_component,nucleus;GO:0004721,molecular_function,phosphoprotein phosphatase activity	-
MD07G1214200	78.12118549	53.97031255	40.44442355	35.92240978	32.12831699	12.32557496	1.137983225	5.506440572	12.2686616	0.000645857	0.031136064	A0A251QL45,Uncharacterized protein	-	-	-	-	-	-
MD14G1125700	17.09339225	8.266323679	9.5302165	3.075668818	2.556317045	4.238003059	1.829569886	5.279176909	25.92276999	6.15E-07	0.000193123	M5X4N7,ATP-dependent DNA helicase	XP_007219813.1,-	PF05970,PIF1-like helicase;PF14214,Helitron helicase-like domain at N-terminus	IPR010285,DNA helicase Pif1-like;IPR012340,Nucleic acid-binding, OB-fold;IPR025476,Helitron helicase-like domain;IPR027417,P-loop containing nucleoside triphosphate hydrolase	-	GO:0004386,molecular_function,helicase activity;GO:0006974,biological_process,cellular response to DNA damage stimulus;GO:0016787,molecular_function,hydrolase activity;GO:0032508,biological_process,DNA duplex unwinding;GO:0006281,biological_process,DNA repair;GO:0000723,biological_process,telomere maintenance;GO:0003678,molecular_function,DNA helicase activity;GO:0000166,molecular_function,nucleo…	-
MD02G1315400	66.95604722	46.85757323	25.66042011	17.62811352	20.2866407	13.75867196	1.47494297	5.33022436	18.16888033	3.05E-05	0.003339363	M5XCK6,Uncharacterized protein	XP_007218044.1,SURP and G-patch domain-containing protein 1-like protein	PF01805,Surp module;PF01585,-patch domain	IPR000467,G-patch domain;IPR000061,SWAP/Surp;IPR035967,SWAP/Surp superfamily	-	GO:0003723,molecular_function,RNA binding;GO:0003676,molecular_function,nucleic acid binding;GO:0006396,biological_process,RNA processing	-
MD03G1040900	18.15346235	8.892983659	6.591015426	2.941183594	2.750108342	1.65792034	2.247819091	5.077549594	32.13069913	2.45E-08	1.40E-05	-	-	-	-	-	-	-
MD03G1205000	60.29802809	59.07736699	41.35255816	20.75987386	45.6734112	15.14397885	1.082008971	5.732407043	11.96633843	0.000802542	0.035707646	M5WNT9,Uncharacterized protein	XP_007214243.1,cytochrome P450 716B1	PF00067,Cytochrome P450	IPR036396,Cytochrome P450 superfamily;IPR002401,Cytochrome P450, E-class, group I;IPR001128,Cytochrome P450;IPR017972,Cytochrome P450, conserved site	-	GO:0016705,molecular_function,oxidoreductase activity, acting on paired donors, with incorporation or reduction of molecular oxygen;GO:0046872,molecular_function,metal ion binding;GO:0004497,molecular_function,monooxygenase activity;GO:0016491,molecular_function,oxidoreductase activity;GO:0005506,molecular_function,iron ion binding;GO:0055114,biological_process,oxidation-reduction process;GO:0020…	-
MD07G1023700	41.70362786	11.67411087	22.71213469	10.13509355	7.897219046	11.42613319	1.429872474	5.237732528	16.65839165	6.30E-05	0.005557268	Q2L359,Putative CC-NBS-LRR resistance protein	-	PF00931,NB-ARC domain	IPR001611,Leucine-rich repeat;IPR002182,NB-ARC;IPR038005,Virus X resistance protein-like, coiled-coil domain;IPR032675,Leucine-rich repeat domain superfamily;IPR027417,P-loop containing nucleoside triphosphate hydrolase	-	GO:0043531,molecular_function,ADP binding	-
MD13G1012700	56.39447281	17.99352176	47.25174864	20.82854142	19.4754063	20.87266276	1.060255763	5.513520119	10.8831443	0.001315161	0.049195471	A0A251R7H9,Uncharacterized protein	-	-	IPR001650,Helicase, C-terminal;IPR038718,SNF2-like, N-terminal domain superfamily;IPR000330,SNF2-related, N-terminal domain;IPR014001,Helicase superfamily 1/2, ATP-binding domain;IPR027417,P-loop containing nucleoside triphosphate hydrolase	-	GO:0005524,molecular_function,ATP binding	-
MD01G1010000	45.92520187	21.16564702	32.84858039	9.42325375	12.33549525	10.62361703	1.705448375	5.356301307	23.76174715	1.89E-06	0.000470186	A0A0L9TJM9,Uncharacterized protein	-	PF00076,RNA recognition motif. (a.k.a. RRM, RBD, or RNP domain);PF15519,linker between RRM2 and RRM3 domains in RBM39 protein	IPR029123,Splicing factor RBM39, linker;IPR012677,Nucleotide-binding alpha-beta plait domain superfamily;IPR035979,RNA-binding domain superfamily;IPR000504,RNA recognition motif domain;IPR006509,Splicing factor, RBM39-like	-	GO:0003723,molecular_function,RNA binding;GO:0003676,molecular_function,nucleic acid binding;GO:0006397,biological_process,mRNA processing;GO:0005634,cellular_component,nucleus	-
MD01G1219900	16.70007341	13.61705962	11.94493832	7.195939227	6.408049478	6.56732689	1.057371868	5.659938756	11.37096026	0.001064411	0.043048306	M5XJ17,Uncharacterized protein	XP_007220299.1,zinc finger CCCH domain-containing protein 13 isoform X1	-	-	-	-	-
MD15G1073400	62.27773078	44.74579484	49.00791119	12.94896093	29.05854274	13.13859575	1.628141693	5.508748408	23.1435156	2.79E-06	0.000630785	M5XRM0,Uncharacterized protein	XP_007222999.1,-	PF01370,NAD dependent epimerase/dehydratase family	IPR001509,NAD-dependent epimerase/dehydratase;IPR036291,NAD(P)-binding domain superfamily	-	GO:0050662,molecular_function,coenzyme binding;GO:0003824,molecular_function,catalytic activity	-
MD11G1070400	12.77714784	8.262203291	8.731677275	3.984990769	7.949022158	3.294581582	1.09666202	5.54970392	11.52983422	0.000953371	0.039947382	A0A251QBR9,Uncharacterized protein	-	-	IPR002182,NB-ARC;IPR003591,Leucine-rich repeat, typical subtype;IPR032675,Leucine-rich repeat domain superfamily;IPR027417,P-loop containing nucleoside triphosphate hydrolase	-	GO:0043531,molecular_function,ADP binding	-
MD11G1245600	51.00181852	18.32209427	31.6852204	11.6648857	15.86483113	11.95526819	1.47199352	5.286243578	17.82537407	3.56E-05	0.003724761	M5WG48,Uncharacterized protein	XP_007211573.1,-	-	-	-	-	-
MD09G1105200	45.09766712	17.82117002	24.28159665	5.626100268	14.02826201	5.28564197	2.01998884	5.152688635	28.08427759	1.94E-07	7.60E-05	M5X513,Uncharacterized protein	XP_007215419.1,-	-	IPR036855,Zinc finger, CCCH-type superfamily;IPR000571,Zinc finger, CCCH-type	-	GO:0046872,molecular_function,metal ion binding	-
MD03G1143600	33.78164732	35.19397111	26.5836271	13.34555273	14.44885105	11.87806627	1.258523439	5.717306472	15.95855074	0.000107827	0.008088405	A0A251NPJ6,Uncharacterized protein	-	-	IPR025422,Transcription factor TGA like domain;IPR004827,Basic-leucine zipper domain	-	GO:0043565,molecular_function,sequence-specific DNA binding;GO:0006355,biological_process,regulation of transcription, DNA-templated;GO:0003700,molecular_function,DNA binding transcription factor activity;GO:0006351,biological_process,transcription, DNA-templated	-
MD13G1188600	23.41610388	12.78865556	15.72693074	9.869071976	4.613961743	7.232046226	1.22230103	5.436061075	13.73959168	0.00029885	0.018318561	A0A251QYB7,Uncharacterized protein	-	-	IPR013763,Cyclin-like;IPR036915,Cyclin-like superfamily;IPR006671,Cyclin, N-terminal	-	-	-
MD03G1025100	45.88069624	25.05764511	24.07406164	3.867422999	5.424261311	3.270050499	2.990408016	5.073608268	47.79758357	1.03E-11	2.48E-08	-	-	-	-	-	-	-
MD17G1058800	46.13953512	17.02946755	39.26643063	16.75570401	12.90236914	20.00127975	1.076188871	5.485191658	11.06962825	0.001186119	0.046070742	M5WS20,Ribosome biogenesis protein WDR12 homolog	XP_007215408.1,ribosome biogenesis protein WDR12 homolog	PF08154,NLE (NUC135) domain;PF00400,WD domain, G-beta repeat	IPR019775,WD40 repeat, conserved site;IPR012972,NLE;IPR017986,WD40-repeat-containing domain;IPR036322,WD40-repeat-containing domain superfamily;IPR015943,WD40/YVTN repeat-like-containing domain superfamily;IPR020472,G-protein beta WD-40 repeat;IPR028599,WD repeat WDR12/Ytm1;IPR001680,WD40 repeat	-	GO:0042254,biological_process,ribosome biogenesis;GO:0030687,cellular_component,preribosome, large subunit precursor;GO:0005730,cellular_component,nucleolus;GO:0000466,biological_process,maturation of 5.8S rRNA from tricistronic rRNA transcript (SSU-rRNA, 5.8S rRNA, LSU-rRNA);GO:0005634,cellular_component,nucleus;GO:0006364,biological_process,rRNA processing;GO:0042273,biological_process,ribosoma…	-
MD17G1285800	14.30575592	5.28005767	11.56598506	3.667183157	1.714471516	3.789793624	1.740720379	5.305699882	24.30871702	1.40E-06	0.000377695	A0A251PW22,Uncharacterized protein	-	-	IPR029021,Protein-tyrosine phosphatase-like	-	-	-
MD11G1258100	24.57499718	4.598134807	12.19270021	3.725824761	3.981457096	7.20074035	1.574715385	5.046499796	17.73160613	3.38E-05	0.00354914	-	-	-	-	-	-	-
MD10G1015300	15.55854546	2.911100616	10.06859405	2.695813775	4.411188386	7.598037228	1.079710643	5.263509361	10.08176509	0.001861306	0.062342841	M5W0S8,Uncharacterized protein	XP_007201634.1,-	PF01582,TIR domain;PF00931,NB-ARC domain	IPR001611,Leucine-rich repeat;IPR027417,P-loop containing nucleoside triphosphate hydrolase;IPR032675,Leucine-rich repeat domain superfamily;IPR003591,Leucine-rich repeat, typical subtype;IPR035897,Toll/interleukin-1 receptor homology (TIR) domain superfamily;IPR002182,NB-ARC;IPR000157,Toll/interleukin-1 receptor homology (TIR) domain	-	GO:0043531,molecular_function,ADP binding;GO:0007165,biological_process,signal transduction	-
MD10G1166800	33.07850769	12.55273252	20.98440392	13.80398774	12.22787915	9.009800396	1.003808492	5.348149533	9.13951389	0.003118195	0.086567333	M5VMW8,Uncharacterized protein	XP_007201350.1,-	PF07800,Protein of unknown function (DUF1644)	IPR012866,Protein of unknown function DUF1644	-	-	-
MD03G1024900	28.01315237	5.315258054	14.70706311	2.461087363	1.150600884	2.080941226	3.067371747	4.850148893	43.50549076	6.90E-11	1.08E-07	A0A251QEY2,Uncharacterized protein	-	-	IPR002182,NB-ARC;IPR032675,Leucine-rich repeat domain superfamily;IPR027417,P-loop containing nucleoside triphosphate hydrolase	-	GO:0043531,molecular_function,ADP binding	-
MD11G1217500	34.71611849	10.68990447	16.94598752	3.093545568	4.338858082	7.847124736	2.105839151	4.974318545	27.35993464	2.49E-07	9.32E-05	M5X0K0,Uncharacterized protein	XP_007213894.1,calcium-dependent protein kinase 2	PF13499,-hand domain pair;PF00069,Protein kinase domain	IPR018247,EF-Hand 1, calcium-binding site;IPR002048,EF-hand domain;IPR011009,Protein kinase-like domain superfamily;IPR017441,Protein kinase, ATP binding site;IPR008271,Serine/threonine-protein kinase, active site;IPR011992,EF-hand domain pair;IPR000719,Protein kinase domain	-	GO:0004672,molecular_function,protein kinase activity;GO:0006468,biological_process,protein phosphorylation;GO:0005524,molecular_function,ATP binding;GO:0005509,molecular_function,calcium ion binding	K13412,ko05145,Toxoplasmosis;K13412,ko04626,Plant-pathogen interaction
MD16G1208000	21.47534945	11.57233375	15.24766204	7.654654381	8.052037289	7.55101199	1.103655687	5.419580589	11.18893613	0.001095664	0.043767635	M5XQN3,Uncharacterized protein	XP_007227020.1,CRM-domain containing factor CFM3A, chloroplastic/mitochondrial	PF01985,CRS1 / YhbY (CRM) domain	IPR035920,YhbY-like superfamily;IPR033262,CRM-domain containing factor CFM3;IPR001890,RNA-binding, CRM domain	-	GO:0009507,cellular_component,chloroplast;GO:0003723,molecular_function,RNA binding;GO:0005739,cellular_component,mitochondrion;GO:0000373,biological_process,Group II intron splicing	-
MD07G1279200	37.74491292	20.33944689	19.26190796	10.09032229	3.144933394	14.21957354	1.42053048	5.216816516	16.25813496	7.66E-05	0.006429388	A0A2C9UIA2,Uncharacterized protein	-	-	IPR001404,Heat shock protein Hsp90 family;IPR037196,HSP90, C-terminal domain;IPR036890,Histidine kinase/HSP90-like ATPase superfamily;IPR020568,Ribosomal protein S5 domain 2-type fold;IPR019805,Heat shock protein Hsp90, conserved site;IPR003594,Histidine kinase/HSP90-like ATPase;IPR020575,Heat shock protein Hsp90, N-terminal	-	GO:0006950,biological_process,response to stress;GO:0006457,biological_process,protein folding;GO:0005524,molecular_function,ATP binding;GO:0051082,molecular_function,unfolded protein binding	-
MD17G1275900	17.70423137	7.495876743	9.820421413	6.310480418	2.950258677	2.667873367	1.545135326	5.165192602	18.34401653	2.60E-05	0.003014038	A0A251QH95,Uncharacterized protein	-	-	IPR002182,NB-ARC;IPR000157,Toll/interleukin-1 receptor homology (TIR) domain;IPR035897,Toll/interleukin-1 receptor homology (TIR) domain superfamily;IPR032675,Leucine-rich repeat domain superfamily;IPR027417,P-loop containing nucleoside triphosphate hydrolase	-	GO:0043531,molecular_function,ADP binding;GO:0007165,biological_process,signal transduction	-
MD04G1035600	18.13638559	12.5653885	10.8649453	5.252420132	3.022273482	3.643993657	1.754563551	5.270323777	23.98237549	1.61E-06	0.000422444	M5WIP0,Uncharacterized protein	XP_007207899.1,-	PF01582,TIR domain;PF00931,NB-ARC domain	IPR002182,NB-ARC;IPR000157,Toll/interleukin-1 receptor homology (TIR) domain;IPR035897,Toll/interleukin-1 receptor homology (TIR) domain superfamily;IPR032675,Leucine-rich repeat domain superfamily;IPR027417,P-loop containing nucleoside triphosphate hydrolase	-	GO:0043531,molecular_function,ADP binding;GO:0007165,biological_process,signal transduction	-
MD15G1346100	19.0391417	5.947561993	14.99952131	6.884646763	5.632709894	6.791430111	1.110425053	5.343154575	11.03744558	0.001159413	0.045313848	M5XTJ9,Uncharacterized protein	XP_007227662.1,uncharacterized protein LOC18789076	PF04782,Protein of unknown function (DUF632);PF04783,Protein of unknown function (DUF630)	IPR006867,Domain of unknown function DUF632;IPR006868,Domain of unknown function DUF630	-	-	-
MD17G1165700	25.22632815	14.7756612	14.19567468	6.271350006	5.330844605	4.499227099	1.769906722	5.184218887	23.16924375	2.31E-06	0.000548149	A0A251Q2E6,Uncharacterized protein	-	-	IPR036397,Ribonuclease H superfamily;IPR012337,Ribonuclease H-like superfamily	-	GO:0003676,molecular_function,nucleic acid binding	-
MD04G1015000	17.87255238	4.187351836	12.87355657	4.039251475	3.021471818	3.643027081	1.768385851	5.121369292	22.52660678	3.09E-06	0.000686675	A0A251P234,Uncharacterized protein	-	-	IPR000157,Toll/interleukin-1 receptor homology (TIR) domain;IPR027417,P-loop containing nucleoside triphosphate hydrolase;IPR032675,Leucine-rich repeat domain superfamily;IPR035897,Toll/interleukin-1 receptor homology (TIR) domain superfamily;IPR036390,Winged helix DNA-binding domain superfamily;IPR002182,NB-ARC	-	GO:0043531,molecular_function,ADP binding;GO:0007165,biological_process,signal transduction	-
MD15G1104800	47.87527589	15.17550245	33.8980839	2.195815149	6.159489232	4.951049782	3.022589546	4.975759058	45.64002835	2.71E-11	5.00E-08	M5XNG3,Uncharacterized protein	XP_007221849.1,-	PF13087,AAA domain;PF13086,AAA domain;PF00580,UvrD/REP helicase N-terminal domain	IPR034739,UvrD/AddA helicase, N-terminal;IPR011990,Tetratricopeptide-like helical domain superfamily;IPR027417,P-loop containing nucleoside triphosphate hydrolase	-	GO:0005524,molecular_function,ATP binding	-
MD11G1121300	16.57175135	7.222755205	15.51866763	6.840619043	4.264143531	6.426665255	1.168796507	5.44289859	12.66572052	0.000517537	0.02695694	A0A251NMD3,Uncharacterized protein	-	-	IPR034261,CNOT4, RNA recognition motif;IPR001841,Zinc finger, RING-type;IPR012677,Nucleotide-binding alpha-beta plait domain superfamily;IPR013083,Zinc finger, RING/FYVE/PHD-type;IPR000504,RNA recognition motif domain;IPR035979,RNA-binding domain superfamily;IPR003954,RNA recognition motif domain, eukaryote	-	GO:0003723,molecular_function,RNA binding;GO:0003676,molecular_function,nucleic acid binding	-
MD10G1141000	70.19345419	16.68743808	30.46157693	4.829168518	3.010293011	5.444322976	3.147443227	4.756060956	42.22437496	1.20E-10	1.71E-07	-	-	-	-	-	-	-
MD11G1047000	19.11937254	4.613184226	5.318524429	1.780009124	1.664370069	0	3.212470227	4.630662616	39.73547541	3.63E-10	3.82E-07	A0A251QYC5,Uncharacterized protein	-	-	IPR002182,NB-ARC;IPR006553,Leucine-rich repeat, cysteine-containing subtype;IPR038005,Virus X resistance protein-like, coiled-coil domain;IPR032675,Leucine-rich repeat domain superfamily;IPR027417,P-loop containing nucleoside triphosphate hydrolase	-	GO:0043531,molecular_function,ADP binding	-
MD02G1220200	132.7109388	74.71549354	86.13923879	30.88839363	17.32902954	27.85844238	1.909674858	5.159623498	26.02932985	5.43E-07	0.000180416	W9QJ30,Heterogeneous nuclear ribonucleoprotein Q	XP_010089781.1,Heterogeneous nuclear ribonucleoprotein Q	PF00076,RNA recognition motif. (a.k.a. RRM, RBD, or RNP domain)	IPR000504,RNA recognition motif domain;IPR035979,RNA-binding domain superfamily;IPR012677,Nucleotide-binding alpha-beta plait domain superfamily	-	GO:0003723,molecular_function,RNA binding;GO:0003676,molecular_function,nucleic acid binding;GO:0030529,,	-
MD12G1042000	21.43023022	7.756133191	14.90336603	8.479385097	3.731067393	8.434866582	1.08766857	5.275707972	10.33547257	0.001639565	0.057492856	A0A251N947,Uncharacterized protein	-	-	IPR000504,RNA recognition motif domain;IPR035979,RNA-binding domain superfamily;IPR012677,Nucleotide-binding alpha-beta plait domain superfamily	-	GO:0003723,molecular_function,RNA binding;GO:0003676,molecular_function,nucleic acid binding	-
MD13G1170600	10.0939668	5.768948836	6.413465755	3.100449722	2.676025549	2.151012074	1.519033801	5.213917562	18.09448241	3.01E-05	0.003318936	A0A251QWY4,Uncharacterized protein	-	-	IPR011124,Zinc finger, CW-type	-	GO:0008270,molecular_function,zinc ion binding	-
MD11G1000100	12.31606689	7.038933368	4.057581189	2.909990074	1.632564793	2.952606269	1.611168019	5.005889396	17.92161	3.02E-05	0.003318936	A0A251NHY2,Uncharacterized protein	-	-	IPR022707,Domain of unknown function DUF3535;IPR014001,Helicase superfamily 1/2, ATP-binding domain;IPR027417,P-loop containing nucleoside triphosphate hydrolase;IPR011989,Armadillo-like helical;IPR016024,Armadillo-type fold;IPR038718,SNF2-like, N-terminal domain superfamily;IPR000330,SNF2-related, N-terminal domain;IPR001650,Helicase, C-terminal	-	GO:0005524,molecular_function,ATP binding	-
MD16G1127600	20.54509979	6.709729644	12.08691332	1.941724968	3.631159946	3.83086885	2.190329676	4.963457191	28.76295136	1.22E-07	5.41E-05	M5XMF0,Uncharacterized protein	XP_007225477.1,protein TIME FOR COFFEE isoform X2	-	-	-	GO:0009737,biological_process,response to abscisic acid;GO:0032502,biological_process,developmental process;GO:0005982,biological_process,starch metabolic process;GO:0009414,biological_process,response to water deprivation;GO:0006979,biological_process,response to oxidative stress;GO:0042752,biological_process,regulation of circadian rhythm;GO:0005634,cellular_component,nucleus	-
MD16G1159700	52.78458479	34.47734954	40.99096981	12.4717265	13.99379454	15.46645506	1.636451066	5.302460975	21.52614653	5.59E-06	0.001014031	-	-	-	-	-	-	-
MD12G1002400	8.885975187	2.539276045	4.809501628	0.419908398	0.785257738	1.420192895	2.709826231	4.852006642	36.76825627	2.02E-09	1.87E-06	A0A251N4A0,Uncharacterized protein	-	-	IPR016024,Armadillo-type fold	-	-	-
MD12G1191400	38.63907556	15.77369746	19.09471436	9.129483249	8.536382458	5.146212565	1.768217251	5.007825263	20.96658129	6.42E-06	0.001123601	-	-	-	-	-	-	-
MD01G1082300	15.04083501	8.596204974	5.663163157	2.487651025	3.987496646	3.205183686	1.6895817	5.026708076	19.47965163	1.38E-05	0.001923575	A0A251QI10,Uncharacterized protein	-	-	IPR001841,Zinc finger, RING-type;IPR003347,JmjC domain;IPR014977,WRC domain	-	-	-
MD15G1376300	15.41740666	7.029774133	6.262647562	6.287967622	5.533616105	2.5019818	1.087644723	5.105057766	9.336999482	0.002660303	0.078209505	M5XMN8,Uncharacterized protein	XP_007221574.1,-	PF01582,TIR domain;PF00931,NB-ARC domain	IPR000157,Toll/interleukin-1 receptor homology (TIR) domain;IPR027417,P-loop containing nucleoside triphosphate hydrolase;IPR032675,Leucine-rich repeat domain superfamily;IPR035897,Toll/interleukin-1 receptor homology (TIR) domain superfamily;IPR036390,Winged helix DNA-binding domain superfamily;IPR002182,NB-ARC	-	GO:0043531,molecular_function,ADP binding;GO:0007165,biological_process,signal transduction	-
MD09G1111400	17.43776462	3.61408343	9.166661931	2.091755228	2.347036144	4.716418988	1.813444345	4.906393931	20.68453033	7.06E-06	0.001217319	-	-	-	-	-	-	-
MD09G1198500	22.82397095	11.35297837	14.72491149	6.023292293	4.095990202	5.555911041	1.641763471	5.141289473	19.97620454	1.13E-05	0.00168516	-	-	-	-	-	-	-
MD02G1038400	39.5473291	16.39285194	20.78918967	8.539053117	8.871455414	5.348213432	1.842501735	4.998815636	22.3004068	3.25E-06	0.000694587	Q6URA2,TIR-NBS-LRR type R protein 7	-	PF01582,TIR domain;PF00931,NB-ARC domain	IPR001611,Leucine-rich repeat;IPR027417,P-loop containing nucleoside triphosphate hydrolase;IPR032675,Leucine-rich repeat domain superfamily;IPR035897,Toll/interleukin-1 receptor homology (TIR) domain superfamily;IPR000157,Toll/interleukin-1 receptor homology (TIR) domain;IPR002182,NB-ARC	-	GO:0043531,molecular_function,ADP binding;GO:0007165,biological_process,signal transduction	-
MD02G1220300	86.35845335	39.37629946	43.33331094	16.57467	7.748944729	14.01450214	2.102796999	4.956789198	27.07647158	2.85E-07	0.000105217	A0A251QEQ9,Uncharacterized protein	-	-	IPR000504,RNA recognition motif domain;IPR035979,RNA-binding domain superfamily;IPR012677,Nucleotide-binding alpha-beta plait domain superfamily	-	GO:0003723,molecular_function,RNA binding;GO:0003676,molecular_function,nucleic acid binding	-
MD02G1179800	27.92535674	19.98565528	21.68601799	14.28898746	6.362236792	10.73944199	1.085001284	5.413125832	10.85628965	0.001298317	0.048915242	A0A067KAH1,Uncharacterized protein	XP_012079331.1,WD40 repeat-containing protein HOS15 isoform X2	PF08513,LisH;PF00400,WD domain, G-beta repeat	IPR019775,WD40 repeat, conserved site;IPR017986,WD40-repeat-containing domain;IPR006594,LIS1 homology motif;IPR036322,WD40-repeat-containing domain superfamily;IPR015943,WD40/YVTN repeat-like-containing domain superfamily;IPR020472,G-protein beta WD-40 repeat;IPR001680,WD40 repeat	-	-	-
MD03G1170600	11.72330677	4.4418448	3.982990501	1.999546922	2.670922142	1.610182435	1.819266403	4.848403873	19.95136278	1.00E-05	0.00153783	A0A251RK62,Uncharacterized protein	-	-	IPR033443,Pentacotripeptide-repeat region of PRORP;IPR002885,Pentatricopeptide repeat;IPR011990,Tetratricopeptide-like helical domain superfamily	-	-	-
MD01G1212000	17.69449275	10.42886136	10.73517754	5.604861687	9.675211284	1.458190695	1.385452103	5.203171935	15.07817093	0.000139035	0.009917002	-	-	-	-	-	-	-
MD08G1094100	21.30093674	4.483729954	9.821626373	2.076070628	3.882395621	2.340526942	2.306728049	4.776513026	27.80501684	1.76E-07	7.07E-05	A0A251RI04,Uncharacterized protein	-	-	IPR001611,Leucine-rich repeat;IPR027417,P-loop containing nucleoside triphosphate hydrolase;IPR038005,Virus X resistance protein-like, coiled-coil domain;IPR032675,Leucine-rich repeat domain superfamily;IPR003591,Leucine-rich repeat, typical subtype;IPR002182,NB-ARC	-	GO:0043531,molecular_function,ADP binding	-
MD03G1067800	26.00187387	23.35253908	12.17948089	7.723403919	4.814433116	5.80482337	1.674181029	5.163901313	20.76677415	7.64E-06	0.001275819	M5X1U9,Uncharacterized protein	XP_007214309.1,-	PF13855,Leucine rich repeat;PF00931,NB-ARC domain	IPR001611,Leucine-rich repeat;IPR027417,P-loop containing nucleoside triphosphate hydrolase;IPR038005,Virus X resistance protein-like, coiled-coil domain;IPR032675,Leucine-rich repeat domain superfamily;IPR003591,Leucine-rich repeat, typical subtype;IPR002182,NB-ARC	-	GO:0043531,molecular_function,ADP binding	-
MD07G1244600	15.6859851	6.70844655	8.894267035	1.941353654	2.904372451	1.750919441	2.364078224	4.914715572	31.27248476	3.36E-08	1.85E-05	R9RI98,TIR-NBS-LRR type disease resistance protein	-	PF01582,TIR domain;PF00931,NB-ARC domain;PF07725,Leucine Rich Repeat	IPR011713,Leucine-rich repeat 3;IPR027417,P-loop containing nucleoside triphosphate hydrolase;IPR032675,Leucine-rich repeat domain superfamily;IPR035897,Toll/interleukin-1 receptor homology (TIR) domain superfamily;IPR002182,NB-ARC;IPR036390,Winged helix DNA-binding domain superfamily;IPR000157,Toll/interleukin-1 receptor homology (TIR) domain	-	GO:0043531,molecular_function,ADP binding;GO:0007165,biological_process,signal transduction	-
MD12G1027100	27.6869638	4.736368563	8.19081485	2.741310182	6.408049478	3.090506772	2.013202552	4.666013145	21.00598044	5.30E-06	0.000977992	M5VWS1,Uncharacterized protein	XP_007204322.1,signal recognition particle 54 kDa protein, chloroplastic	PF00448,SRP54-type protein, GTPase domain;PF02881,SRP54-type protein, helical bundle domain;PF02978,Signal peptide binding domain	IPR027417,P-loop containing nucleoside triphosphate hydrolase;IPR036891,Signal recognition particle, SRP54 subunit, M-domain superfamily;IPR003593,AAA+ ATPase domain;IPR004125,Signal recognition particle, SRP54 subunit, M-domain;IPR022941,Signal recognition particle, SRP54 subunit;IPR004780,Signal recognition particle protein Ffh;IPR000897,Signal recognition particle, SRP54 subunit, GTPase domain…	-	GO:0005525,molecular_function,GTP binding;GO:0003924,molecular_function,GTPase activity;GO:0008312,molecular_function,7S RNA binding;GO:0048500,cellular_component,signal recognition particle;GO:0006614,biological_process,SRP-dependent cotranslational protein targeting to membrane	K03106,ko02024,Quorum sensing;K03106,ko03070,Bacterial secretion system;K03106,ko03060,Protein export
MD01G1111200	18.33693996	20.38967844	13.56184098	8.170003132	7.639235378	7.163896025	1.148937085	5.515088913	12.41700649	0.000600342	0.02962057	A0A251QJC0,Uncharacterized protein	-	-	IPR001965,Zinc finger, PHD-type;IPR011011,Zinc finger, FYVE/PHD-type;IPR004181,Zinc finger, MIZ-type;IPR031141,E3 SUMO-protein ligase SIZ1, plant;IPR036361,SAP domain superfamily;IPR013083,Zinc finger, RING/FYVE/PHD-type;IPR019786,Zinc finger, PHD-type, conserved site;IPR003034,SAP domain	-	GO:0016925,biological_process,protein sumoylation;GO:0046872,molecular_function,metal ion binding;GO:0031668,biological_process,cellular response to extracellular stimulus;GO:0019789,molecular_function,SUMO transferase activity;GO:0005634,cellular_component,nucleus;GO:0008270,molecular_function,zinc ion binding	-
MD05G1031400	14.78483974	5.140029767	5.925922864	5.206146345	1.390836233	1.25771173	1.677588474	4.852459287	17.70851142	3.16E-05	0.003397636	M5VX46,Uncharacterized protein	XP_007200314.1,-	PF10551,MULE transposase domain	IPR018289,MULE transposase domain;IPR031052,FHY3/FAR1 family	-	GO:0006355,biological_process,regulation of transcription, DNA-templated	-
MD13G1209100	15.36647684	11.352258	12.31809854	8.116435006	4.336655616	5.228760949	1.095523166	5.392216275	10.92507614	0.00124576	0.047679184	M5Y493,Uncharacterized protein	XP_007225426.1,MATH domain-containing protein At5g43560 isoform X2	PF00917,MATH domain	IPR002083,MATH/TRAF domain;IPR008974,TRAF-like	-	-	-
MD16G1128700	20.87721336	11.79437434	11.50574118	6.3012323	5.891870044	5.919919006	1.320465745	5.127358494	13.43529003	0.000315442	0.019038159	A0A251R182,Uncharacterized protein	-	-	IPR011947,FCP1-like phosphatase, phosphatase domain;IPR023214,HAD superfamily;IPR036412,HAD-like superfamily;IPR004274,FCP1 homology domain;IPR036420,BRCT domain superfamily;IPR001357,BRCT domain	-	GO:0006470,biological_process,protein dephosphorylation;GO:0005634,cellular_component,nucleus;GO:0004721,molecular_function,phosphoprotein phosphatase activity	-
MD07G1104800	23.02050143	13.00520364	21.33712459	5.790105726	16.24184708	9.138734283	1.035422615	5.41764918	9.768784281	0.00228335	0.072093215	A0A251QF88,Uncharacterized protein	-	-	IPR018881,Uncharacterised protein family UPF0565	-	-	-
MD14G1049100	30.37828337	19.80220324	16.74192144	12.9892437	12.85982674	5.168419002	1.167019437	5.204653186	11.13919123	0.00105879	0.042876233	A0A1U7ZKV4,putative disease resistance RPP13-like protein 1	XP_010248478.1,putative disease resistance RPP13-like protein 1	-	IPR002182,NB-ARC;IPR038005,Virus X resistance protein-like, coiled-coil domain;IPR032675,Leucine-rich repeat domain superfamily;IPR027417,P-loop containing nucleoside triphosphate hydrolase	-	GO:0043531,molecular_function,ADP binding	-
MD08G1199600	20.49557168	14.25079343	11.29541281	8.248058529	5.784164905	5.230531011	1.244575781	5.200579663	12.55960768	0.000506561	0.026585124	A0A251NYZ5,Uncharacterized protein	-	-	-	-	GO:0016021,cellular_component,integral component of membrane;GO:0016020,cellular_component,membrane	-
MD07G1209100	233.5976625	72.22497709	77.32022149	17.91526831	44.67038726	13.46491382	2.59278653	4.647920056	30.19396981	4.77E-08	2.53E-05	M5WZT9,Uncharacterized protein	XP_007217980.1,UDP-glycosyltransferase 76F1	PF00201,UDP-glucoronosyl and UDP-glucosyl transferase	IPR002213,UDP-glucuronosyl/UDP-glucosyltransferase	-	GO:0016758,molecular_function,transferase activity, transferring hexosyl groups;GO:0016740,molecular_function,transferase activity;GO:0008152,biological_process,metabolic process	-
MD08G1093300	20.22662273	13.40094773	16.99489784	8.790343871	5.80184147	9.910085127	1.020021818	5.383065704	9.515323726	0.002583382	0.077197458	M5XGE8,Uncharacterized protein	XP_007216936.1,putative disease resistance protein RGA3	PF13855,Leucine rich repeat;PF00931,NB-ARC domain	IPR001611,Leucine-rich repeat;IPR002182,NB-ARC;IPR038005,Virus X resistance protein-like, coiled-coil domain;IPR032675,Leucine-rich repeat domain superfamily;IPR027417,P-loop containing nucleoside triphosphate hydrolase	-	GO:0043531,molecular_function,ADP binding	-
MD08G1176000	20.33017199	12.57158304	10.35266814	7.276166991	5.83154373	8.203027701	1.02425234	5.179782472	8.669292638	0.003848586	0.099247351	A0A0H3Y9A1,Transcription factor ERF14	-	PF01582,TIR domain;PF00847,AP2 domain	IPR036955,AP2/ERF domain superfamily;IPR001471,AP2/ERF domain;IPR000157,Toll/interleukin-1 receptor homology (TIR) domain;IPR035897,Toll/interleukin-1 receptor homology (TIR) domain superfamily;IPR016177,DNA-binding domain superfamily	-	GO:0003677,molecular_function,DNA binding;GO:0003700,molecular_function,DNA binding transcription factor activity;GO:0006355,biological_process,regulation of transcription, DNA-templated;GO:0006351,biological_process,transcription, DNA-templated;GO:0005634,cellular_component,nucleus;GO:0007165,biological_process,signal transduction	-
MD15G1429400	16.05229839	17.30007279	12.88127188	6.675278053	4.681211816	5.644196751	1.373512057	5.408705704	16.50999797	7.28E-05	0.006202699	A0A251RJR7,Uncharacterized protein	-	-	IPR033370,Conserved oligomeric Golgi complex subunit 1	-	GO:0017119,cellular_component,Golgi transport complex;GO:0006891,biological_process,intra-Golgi vesicle-mediated transport	-
MD11G1213200	25.49647046	20.60876817	23.75977885	9.939933459	9.913793518	11.9531872	1.130173156	5.435961024	11.70303306	0.000845218	0.036740067	M5WM37,Uncharacterized protein	XP_007213658.1,-	PF09750,Alternative splicing regulator;PF01805,Surp module	IPR019147,Suppressor of white apricot N-terminal domain;IPR000061,SWAP/Surp;IPR035967,SWAP/Surp superfamily	-	GO:0003723,molecular_function,RNA binding;GO:0006396,biological_process,RNA processing	-
MD03G1089400	49.86458648	6.717581456	30.9787074	12.95998133	24.23606117	8.766518358	1.190666719	4.971806622	10.1853767	0.001645545	0.057630015	M5WK31,Uncharacterized protein	XP_007208399.1,-	PF12490,Breast carcinoma amplified sequence 3	IPR036322,WD40-repeat-containing domain superfamily;IPR022175,Breast carcinoma amplified sequence 3;IPR001680,WD40 repeat;IPR015943,WD40/YVTN repeat-like-containing domain superfamily	-	-	-
MD17G1038800	9.494553414	5.969006371	8.356285857	3.207968154	1.845883771	4.451211179	1.280588688	5.299626824	13.9895145	0.000250969	0.016041581	A0A251Q6H5,Uncharacterized protein	-	-	IPR003617,Transcription elongation factor, TFIIS/CRSP70, N-terminal, sub-type;IPR001025,Bromo adjacent homology (BAH) domain;IPR035441,TFIIS/LEDGF domain superfamily;IPR017923,Transcription factor IIS, N-terminal	-	GO:0005634,cellular_component,nucleus;GO:0003682,molecular_function,chromatin binding	-
MD08G1192800	20.41494394	12.83440359	19.55283543	5.3059157	10.91467215	10.76723945	1.050587933	5.407298661	10.04483257	0.001973055	0.064976236	A0A251RH28,Uncharacterized protein	-	-	IPR036322,WD40-repeat-containing domain superfamily;IPR015943,WD40/YVTN repeat-like-containing domain superfamily;IPR001680,WD40 repeat;IPR017986,WD40-repeat-containing domain;IPR011990,Tetratricopeptide-like helical domain superfamily	-	-	-
MD15G1340200	15.10206404	8.965579444	12.32415265	5.98740946	6.718121807	5.400083392	1.062565876	5.292057139	9.804602958	0.002171941	0.069343044	M5WM89,Cellulose synthase	XP_007213713.1,cellulose synthase A catalytic subunit 2	PF14569,Zinc-binding RING-finger;PF03552,Cellulose synthase	IPR001841,Zinc finger, RING-type;IPR013083,Zinc finger, RING/FYVE/PHD-type;IPR029044,Nucleotide-diphospho-sugar transferases;IPR027934,Cellulose synthase, RING-type zinc finger;IPR005150,Cellulose synthase	-	GO:0030244,biological_process,cellulose biosynthetic process;GO:0016757,molecular_function,transferase activity, transferring glycosyl groups;GO:0016760,molecular_function,cellulose synthase (UDP-forming) activity;GO:0071555,biological_process,cell wall organization;GO:0016740,molecular_function,transferase activity;GO:0046872,molecular_function,metal ion binding;GO:0005886,cellular_component,pla…	-
MD10G1003500	16.81680511	14.59136077	15.05155868	8.44517172	4.156067116	6.514330021	1.204570485	5.393992258	13.00530363	0.00042832	0.023459688	M5VPT8,Uncharacterized protein	XP_007201757.1,SCY1-like protein 2	PF00069,Protein kinase domain	IPR011989,Armadillo-like helical;IPR016024,Armadillo-type fold;IPR011009,Protein kinase-like domain superfamily;IPR000719,Protein kinase domain	-	GO:0006468,biological_process,protein phosphorylation;GO:0004672,molecular_function,protein kinase activity;GO:0005524,molecular_function,ATP binding	-
MD10G1202400	33.91075591	20.1316572	24.10240073	10.75548774	6.704501914	11.11509219	1.425525332	5.140821934	15.56396719	0.000106182	0.008010637	M5X351,Uncharacterized protein	XP_007212306.1,serine/arginine-rich splicing factor SR45 isoform X1	PF00076,RNA recognition motif. (a.k.a. RRM, RBD, or RNP domain)	IPR000504,RNA recognition motif domain;IPR035979,RNA-binding domain superfamily;IPR012677,Nucleotide-binding alpha-beta plait domain superfamily;IPR034201,RNPS1, RNA recognition motif	-	GO:0003723,molecular_function,RNA binding;GO:0003676,molecular_function,nucleic acid binding	-
MD08G1161000	14.19772654	7.131981297	8.969931295	4.878356697	2.807035178	2.115298807	1.626262831	5.016223129	18.30102539	2.50E-05	0.002936894	M5XTJ9,Uncharacterized protein	XP_007227662.1,uncharacterized protein LOC18789076	PF04782,Protein of unknown function (DUF632);PF04783,Protein of unknown function (DUF630)	IPR006867,Domain of unknown function DUF632;IPR006868,Domain of unknown function DUF630	-	-	-
MD08G1203800	13.19312441	4.819881359	6.251427959	4.184468439	3.912622654	2.751874418	1.259341953	4.942115934	11.13900317	0.000989697	0.041031224	A0A251RHC5,Uncharacterized protein	-	-	IPR002192,Pyruvate phosphate dikinase, PEP/pyruvate-binding;IPR013815,ATP-grasp fold, subdomain 1	-	GO:0016301,molecular_function,kinase activity;GO:0005524,molecular_function,ATP binding;GO:0016310,biological_process,phosphorylation	-
MD08G1229400	87.16244221	55.72577657	64.24605859	16.1264518	12.9246771	28.56965451	1.81274443	5.096425872	22.92003895	2.50E-06	0.000580934	M5XQS3,Uncharacterized protein	XP_007227228.1,-	PF15346,Arginine and glutamate-rich 1	IPR033371,Arginine and glutamate-rich protein 1	-	-	-
MD15G1067900	27.33487427	21.58682265	19.0315217	11.75905642	10.99512428	9.114161018	1.098467239	5.273373188	10.3082243	0.001662031	0.058045617	A0A251RBP8,Uncharacterized protein	-	-	IPR038532,NADH dehydrogenase ubiquinone Fe-S protein 4-like superfamily;IPR006885,NADH dehydrogenase ubiquinone Fe-S protein 4, mitochondrial	-	GO:0022900,biological_process,electron transport chain;GO:0016651,molecular_function,oxidoreductase activity, acting on NAD(P)H	-
MD11G1005900	67.10646858	18.70416638	52.11292726	10.82557682	43.86325053	16.27276314	1.244525387	5.081014444	11.59134604	0.000809264	0.035771752	-	-	-	-	-	-	-
MD11G1182800	22.0724316	10.25351807	10.63912155	5.341067909	2.219592508	6.021429698	1.621498615	4.889363137	16.9431786	4.77E-05	0.004506478	M5WJ58,Uncharacterized protein	XP_007208069.1,uncharacterized protein LOC18773486 isoform X2	PF04782,Protein of unknown function (DUF632);PF04783,Protein of unknown function (DUF630)	IPR006867,Domain of unknown function DUF632;IPR006868,Domain of unknown function DUF630	-	-	-
MD02G1286900	19.16678832	3.561492706	10.26508212	4.637962861	2.891103744	2.904867194	1.741094815	4.775815185	17.91444075	2.76E-05	0.003125349	A0A251QBR9,Uncharacterized protein	-	-	IPR002182,NB-ARC;IPR003591,Leucine-rich repeat, typical subtype;IPR032675,Leucine-rich repeat domain superfamily;IPR027417,P-loop containing nucleoside triphosphate hydrolase	-	GO:0043531,molecular_function,ADP binding	-
MD06G1198000	9.483901453	4.846212342	7.872847015	4.079833372	2.861088936	2.587238548	1.238235527	5.195461232	12.44041626	0.000537886	0.027569412	A0A251PB08,Formin-like protein	-	-	IPR014020,Tensin phosphatase, C2 domain;IPR029021,Protein-tyrosine phosphatase-like;IPR029023,Tensin-type phosphatase domain;IPR015425,Formin, FH2 domain	-	-	-
MD08G1087700	33.12155525	44.62019261	47.00777298	17.81050065	26.64549416	18.0713317	1.010938621	5.817786238	10.87555362	0.001427662	0.052346835	M5XPF1,Uncharacterized protein	XP_007222199.1,acyl-CoA-binding domain-containing protein 3	-	-	-	-	-
MD05G1017800	16.25623384	7.684149348	15.50330196	4.002681149	3.32679578	3.008370056	1.958572649	5.077010795	25.76669606	5.91E-07	0.000187316	A0A251QZR8,Uncharacterized protein	-	-	IPR011709,Domain of unknown function DUF1605;IPR014001,Helicase superfamily 1/2, ATP-binding domain;IPR027417,P-loop containing nucleoside triphosphate hydrolase;IPR007502,Helicase-associated domain;IPR011545,DEAD/DEAH box helicase domain;IPR002464,DNA/RNA helicase, ATP-dependent, DEAH-box type, conserved site;IPR001650,Helicase, C-terminal	-	GO:0003676,molecular_function,nucleic acid binding;GO:0004386,molecular_function,helicase activity;GO:0000166,molecular_function,nucleotide binding;GO:0005524,molecular_function,ATP binding;GO:0016787,molecular_function,hydrolase activity	-
MD05G1249300	7.097850633	7.381173197	5.608685362	3.689512664	2.541974027	2.408128236	1.158527485	5.375457403	11.91899086	0.000742911	0.033987656	A0A251PJ62,Uncharacterized protein	-	-	IPR001965,Zinc finger, PHD-type;IPR009057,Homeobox-like domain superfamily;IPR014001,Helicase superfamily 1/2, ATP-binding domain;IPR023780,Chromo domain;IPR027417,P-loop containing nucleoside triphosphate hydrolase;IPR016197,Chromo-like domain superfamily;IPR036427,Bromodomain-like superfamily;IPR009463,Domain of unknown function DUF1087;IPR019787,Zinc finger, PHD-finger;IPR000953,Chromo/chromo …	-	GO:0003677,molecular_function,DNA binding;GO:0005524,molecular_function,ATP binding;GO:0046872,molecular_function,metal ion binding;GO:0005634,cellular_component,nucleus	-
MD13G1154900	14.79174719	3.495951019	12.49445718	2.023382681	3.027092414	2.737352929	2.114156117	4.904967791	26.26908766	4.15E-07	0.000146338	A0A251QZ39,Uncharacterized protein	-	-	IPR007854,Pre-mRNA polyadenylation factor Fip1	-	-	-
MD10G1005500	17.11077303	7.279272865	10.72342924	1.404363178	1.750837496	0	3.588962437	4.717778228	47.4481414	8.35E-12	2.18E-08	M5XTW1,Uncharacterized protein	XP_007221301.1,uncharacterized protein LOC18787818	PF12657,Transcription factor IIIC subunit delta N-term;PF12660,Putative zinc-finger of transcription factor IIIC complex;PF00400,WD domain, G-beta repeat	IPR017986,WD40-repeat-containing domain;IPR036322,WD40-repeat-containing domain superfamily;IPR024764,Transcription factor IIIC, putative zinc-finger;IPR024761,Transcription factor IIIC, 90kDa subunit, N-terminal;IPR015943,WD40/YVTN repeat-like-containing domain superfamily;IPR001680,WD40 repeat	-	-	-
MD02G1004700	48.40116927	9.15148778	15.82607878	0	0	1.492849141	5.256301734	4.373184081	51.97696141	5.69E-13	2.23E-09	A0A251NHH4,Uncharacterized protein	-	-	IPR004575,Cdk-activating kinase assembly factor MAT1/Tfb3;IPR015877,Cdk-activating kinase assembly factor MAT1, centre	-	GO:0045737,biological_process,positive regulation of cyclin-dependent protein serine/threonine kinase activity;GO:0005675,cellular_component,holo TFIIH complex;GO:0006289,biological_process,nucleotide-excision repair;GO:0061575,molecular_function,cyclin-dependent protein serine/threonine kinase activator activity	-
MD03G1000600	41.56933881	23.57926276	27.18445197	14.78444472	8.507056574	15.38559981	1.230575084	5.099894227	11.68461936	0.000775422	0.034837547	A0A251NHY2,Uncharacterized protein	-	-	IPR022707,Domain of unknown function DUF3535;IPR014001,Helicase superfamily 1/2, ATP-binding domain;IPR027417,P-loop containing nucleoside triphosphate hydrolase;IPR011989,Armadillo-like helical;IPR016024,Armadillo-type fold;IPR038718,SNF2-like, N-terminal domain superfamily;IPR000330,SNF2-related, N-terminal domain;IPR001650,Helicase, C-terminal	-	GO:0005524,molecular_function,ATP binding	-
MD03G1271800	6.864144119	2.271225695	4.301802357	2.065701796	3.511822898	1.270274888	1.170191331	5.005879633	10.01608914	0.001816907	0.061512188	A0A251N2Z5,Uncharacterized protein	-	-	IPR027272,Piezo family;IPR031334,Piezo non-specific cation channel, R-Ras-binding domain	-	GO:0055085,biological_process,transmembrane transport;GO:0008381,molecular_function,mechanosensitive ion channel activity;GO:0016021,cellular_component,integral component of membrane;GO:0016020,cellular_component,membrane	-
MD06G1081900	9.688658775	4.579726261	7.919926282	3.445843599	2.974138055	1.79297808	1.488793638	5.095003673	16.34369122	7.01E-05	0.006044695	A0A251P668,Uncharacterized protein	-	-	IPR001606,ARID DNA-binding domain;IPR001965,Zinc finger, PHD-type;IPR011011,Zinc finger, FYVE/PHD-type;IPR013637,Lysine-specific demethylase-like domain;IPR003349,JmjN domain;IPR036431,ARID DNA-binding domain superfamily;IPR019787,Zinc finger, PHD-finger;IPR004198,Zinc finger, C5HC2-type;IPR013083,Zinc finger, RING/FYVE/PHD-type;IPR019786,Zinc finger, PHD-type, conserved site;IPR003347,JmjC domain	-	GO:0003677,molecular_function,DNA binding;GO:0005634,cellular_component,nucleus;GO:0046872,molecular_function,metal ion binding	-
MD17G1069300	47.77797825	27.1009724	39.05577381	16.99259354	21.99968643	19.15716279	1.039880798	5.24479225	9.174718606	0.002988987	0.084206796	M5WJA8,Uncharacterized protein	XP_007208119.1,nardilysin-like	PF05193,Peptidase M16 inactive domain;PF00675,Insulinase (Peptidase family M16);PF16187,Middle or third domain of peptidase_M16	IPR001431,Peptidase M16, zinc-binding site;IPR011765,Peptidase M16, N-terminal;IPR032632,Peptidase M16, middle/third domain;IPR011249,Metalloenzyme, LuxS/M16 peptidase-like;IPR007863,Peptidase M16, C-terminal	-	GO:0006508,biological_process,proteolysis;GO:0003824,molecular_function,catalytic activity;GO:0004222,molecular_function,metalloendopeptidase activity;GO:0046872,molecular_function,metal ion binding	-
MD04G1089700	78.61771845	26.01323327	47.12803591	17.20675487	16.08891067	29.09790698	1.34222546	4.942048452	12.5090474	0.000482819	0.025682713	-	-	-	-	-	-	-
MD15G1032100	38.40226815	16.62884454	22.36656148	6.41628289	9.999077205	12.05601483	1.535038549	4.915768974	15.49719469	0.000101491	0.007806853	-	-	-	-	-	-	-
MD00G1051000	87.63594526	29.51501468	60.76385749	14.6422866	31.94576974	13.75622205	1.768810951	4.898726949	19.45078763	1.32E-05	0.001886317	-	-	-	-	-	-	-
MD05G1081600	24.91336211	13.18523012	25.56566637	9.018848053	11.67637116	8.603435822	1.200139967	5.272917566	12.14389823	0.000641632	0.031042909	M5VLW9,Uncharacterized protein	XP_007200973.1,glycoprotein 3-alpha-L-fucosyltransferase A isoform X2	PF00852,lycosyltransferase family 10 (fucosyltransferase) C-term	IPR001503,Glycosyl transferase family 10;IPR038577,GT10-like superfamily	-	GO:0005794,cellular_component,Golgi apparatus;GO:0016021,cellular_component,integral component of membrane;GO:0032580,cellular_component,Golgi cisterna membrane;GO:0006486,biological_process,protein glycosylation;GO:0016740,molecular_function,transferase activity;GO:0016757,molecular_function,transferase activity, transferring glycosyl groups;GO:0008417,molecular_function,fucosyltransferase activ…	K00753,ko00513,Various types of N-glycan biosynthesis
MD05G1082000	30.63575902	20.63570774	22.94116462	9.38418816	12.76296779	14.42669338	1.062473735	5.221221839	9.413928875	0.00262107	0.077823705	A0A251MWZ9,Uncharacterized protein	-	-	IPR004827,Basic-leucine zipper domain	-	GO:0006355,biological_process,regulation of transcription, DNA-templated;GO:0003700,molecular_function,DNA binding transcription factor activity	-
MD11G1043500	10.77533593	5.702774405	6.275858826	3.00058681	3.366782882	4.735935205	1.079879467	5.062196228	8.949504025	0.003237337	0.088579416	A0A251Q9V0,Uncharacterized protein	-	-	IPR002182,NB-ARC;IPR038005,Virus X resistance protein-like, coiled-coil domain;IPR032675,Leucine-rich repeat domain superfamily;IPR027417,P-loop containing nucleoside triphosphate hydrolase	-	GO:0043531,molecular_function,ADP binding	-
MD11G1085800	14.64118604	2.113295371	5.684959133	2.853971792	0.762446369	0.919291305	2.307994463	4.530873045	24.01289393	1.04E-06	0.000304134	A0A251N683,Uncharacterized protein	-	-	IPR002182,NB-ARC;IPR032675,Leucine-rich repeat domain superfamily;IPR027417,P-loop containing nucleoside triphosphate hydrolase	-	GO:0043531,molecular_function,ADP binding	-
MD10G1136100	22.31123209	5.367304645	9.900715679	6.834261879	3.485602433	4.20263528	1.428485004	4.75890422	12.62745349	0.000429191	0.023466406	A0A251N5M1,Uncharacterized protein	-	-	IPR000157,Toll/interleukin-1 receptor homology (TIR) domain;IPR027417,P-loop containing nucleoside triphosphate hydrolase;IPR032675,Leucine-rich repeat domain superfamily;IPR035897,Toll/interleukin-1 receptor homology (TIR) domain superfamily;IPR036390,Winged helix DNA-binding domain superfamily;IPR002182,NB-ARC	-	GO:0043531,molecular_function,ADP binding;GO:0007165,biological_process,signal transduction	-
MD02G1220100	48.69530707	28.11454394	21.60877483	6.78004366	12.67915044	9.17244797	1.892194382	4.831034002	20.88119757	6.16E-06	0.001092722	A0A251QET1,Uncharacterized protein	-	-	IPR000504,RNA recognition motif domain;IPR035979,RNA-binding domain superfamily;IPR012677,Nucleotide-binding alpha-beta plait domain superfamily	-	GO:0003723,molecular_function,RNA binding;GO:0003676,molecular_function,nucleic acid binding	-
MD02G1235700	74.7060517	64.69801812	72.51817747	18.72292384	35.01316215	39.87049276	1.2131687	5.366709378	12.84658676	0.000460411	0.024827377	A0A251N6W6,Uncharacterized protein	-	-	IPR021109,Aspartic peptidase domain superfamily;IPR001461,Aspartic peptidase A1 family;IPR033121,Peptidase family A1 domain;IPR032861,Xylanase inhibitor, N-terminal;IPR034161,Pepsin-like domain, plant	-	GO:0004190,molecular_function,aspartic-type endopeptidase activity;GO:0006508,biological_process,proteolysis	-
MD08G1047700	14.05779687	4.058179029	6.238214429	0.782929463	1.46413223	2.206653614	2.558926504	4.610931552	29.06144942	8.27E-08	3.87E-05	M5Y449,Glutamate receptor	XP_007225371.1,glutamate receptor 2.8 isoform X1	PF00497,Bacterial extracellular solute-binding proteins, family 3;PF00060,Ligand-gated ion channel;PF01094,Receptor family ligand binding region	IPR017103,Ionotropic glutamate receptor, plant;IPR001638,Solute-binding protein family 3/N-terminal domain of MltF;IPR001828,Receptor, ligand binding region;IPR001320,Ionotropic glutamate receptor;IPR028082,Periplasmic binding protein-like I	-	GO:0035235,biological_process,ionotropic glutamate receptor signaling pathway;GO:0006811,biological_process,ion transport;GO:0016020,cellular_component,membrane;GO:0016021,cellular_component,integral component of membrane;GO:0004970,molecular_function,ionotropic glutamate receptor activity	-
MD10G1039600	19.64459218	15.39752882	13.31381902	7.797794178	8.332808158	5.023486501	1.224320332	5.161161505	11.82475504	0.000732897	0.033701718	E7BQV1,Sgt1-b	-	PF05002,SGS domain;PF04969,CS domain;PF13181,Tetratricopeptide repeat	IPR013026,Tetratricopeptide repeat-containing domain;IPR019734,Tetratricopeptide repeat;IPR007699,SGS domain;IPR007052,CS domain;IPR011990,Tetratricopeptide-like helical domain superfamily;IPR008978,HSP20-like chaperone	-	-	-
MD09G1025800	23.37176459	16.02904191	13.19987714	8.614608998	7.435345138	4.4824452	1.378536227	5.021572442	13.61713223	0.000277949	0.017342228	M5WU99,Uncharacterized protein	XP_007215617.1,serine/threonine-protein kinase HT1	PF07714,Protein tyrosine kinase	IPR001245,Serine-threonine/tyrosine-protein kinase, catalytic domain;IPR017441,Protein kinase, ATP binding site;IPR011009,Protein kinase-like domain superfamily;IPR008271,Serine/threonine-protein kinase, active site;IPR000719,Protein kinase domain	-	GO:0006468,biological_process,protein phosphorylation;GO:0000166,molecular_function,nucleotide binding;GO:0005524,molecular_function,ATP binding;GO:0004674,molecular_function,protein serine/threonine kinase activity;GO:0004672,molecular_function,protein kinase activity	-
MD02G1053600	20.65704424	11.13137696	13.41665973	4.685531711	6.571701203	5.282389267	1.536053919	4.976950172	16.03671077	7.86E-05	0.00654219	Q6URA2,TIR-NBS-LRR type R protein 7	-	PF01582,TIR domain;PF00931,NB-ARC domain	IPR001611,Leucine-rich repeat;IPR027417,P-loop containing nucleoside triphosphate hydrolase;IPR032675,Leucine-rich repeat domain superfamily;IPR035897,Toll/interleukin-1 receptor homology (TIR) domain superfamily;IPR000157,Toll/interleukin-1 receptor homology (TIR) domain;IPR002182,NB-ARC	-	GO:0043531,molecular_function,ADP binding;GO:0007165,biological_process,signal transduction	-
MD07G1246200	36.61098502	12.55444387	29.98180682	7.2662472	3.882395621	2.340526942	2.546493156	4.829744671	33.31844734	1.13E-08	7.30E-06	R9RI98,TIR-NBS-LRR type disease resistance protein	-	PF01582,TIR domain;PF00931,NB-ARC domain;PF07725,Leucine Rich Repeat	IPR011713,Leucine-rich repeat 3;IPR027417,P-loop containing nucleoside triphosphate hydrolase;IPR032675,Leucine-rich repeat domain superfamily;IPR035897,Toll/interleukin-1 receptor homology (TIR) domain superfamily;IPR002182,NB-ARC;IPR036390,Winged helix DNA-binding domain superfamily;IPR000157,Toll/interleukin-1 receptor homology (TIR) domain	-	GO:0043531,molecular_function,ADP binding;GO:0007165,biological_process,signal transduction	-
MD17G1046500	13.52513599	15.23903625	9.930323082	4.985235829	5.019934605	3.890956587	1.446742956	5.264863129	16.82810844	5.85E-05	0.005247654	A0A251Q6A1,Uncharacterized protein	-	-	IPR037446,Histidine acid phosphatase, VIP1 family;IPR029033,Histidine phosphatase superfamily;IPR000560,Histidine phosphatase superfamily, clade-2;IPR033379,Histidine acid phosphatase active site	-	GO:0000829,molecular_function,inositol heptakisphosphate kinase activity;GO:0016310,biological_process,phosphorylation	-
MD12G1229200	13.14125643	7.725136492	9.277378781	2.608168496	4.180676077	2.520347216	1.79768295	4.978524352	20.9364082	6.43E-06	0.001123601	A0A251P0Y6,Uncharacterized protein	-	-	IPR012474,Frigida-like	-	-	-
MD01G1239700	13.93573301	6.14412938	9.838258193	6.321942111	2.955617216	3.11817218	1.262144863	5.022949246	11.76206972	0.000729445	0.033616616	A0A251QQD0,Uncharacterized protein	-	-	IPR011009,Protein kinase-like domain superfamily;IPR017441,Protein kinase, ATP binding site;IPR008271,Serine/threonine-protein kinase, active site;IPR000719,Protein kinase domain	-	GO:0006468,biological_process,protein phosphorylation;GO:0004672,molecular_function,protein kinase activity;GO:0005524,molecular_function,ATP binding	-
MD15G1018200	45.30223385	15.82248209	31.27146151	3.924736613	7.339528835	7.374469552	2.427619828	4.756921353	29.50412642	7.33E-08	3.54E-05	M5XL79,Uncharacterized protein	XP_007225485.1,lysine-specific histone demethylase 1 homolog 3	PF13450,NAD(P)-binding Rossmann-like domain;PF04433,SWIRM domain;PF01266,AD dependent oxidoreductase;PF01946,Thi4 family;PF00890,AD binding domain;PF03486,HI0933-like protein;PF01494,AD binding domain;PF01593,lavin containing amine oxidoreductase	IPR035441,TFIIS/LEDGF domain superfamily;IPR009057,Homeobox-like domain superfamily;IPR007526,SWIRM domain;IPR002937,Amine oxidase;IPR036388,Winged helix-like DNA-binding domain superfamily;IPR036188,FAD/NAD(P)-binding domain superfamily	-	GO:0055114,biological_process,oxidation-reduction process;GO:0016491,molecular_function,oxidoreductase activity;GO:0003677,molecular_function,DNA binding	-
MD00G1030500	24.27799273	13.32485272	16.75873904	11.2176634	5.244451543	7.904127586	1.125825799	5.069616466	9.771051985	0.002098518	0.067757089	A0A251PSN9,Uncharacterized protein	-	-	IPR001214,SET domain;IPR011383,N-lysine methyltransferase SETD6	-	GO:0016279,molecular_function,protein-lysine N-methyltransferase activity;GO:0018026,biological_process,peptidyl-lysine monomethylation	-
MD05G1142300	22.24032063	8.877444915	12.15379662	2.569038897	7.206420552	4.344436554	1.816469477	4.785912081	18.97886781	1.60E-05	0.002165353	F6I751,Acyl-[acyl-carrier-protein] hydrolase	-	PF01643,Acyl-ACP thioesterase	IPR002864,Acyl-ACP thioesterase;IPR029069,HotDog domain superfamily	ENOG410IFIR,-;COG3884,Acyl-ACP thioesterase	GO:0006631,biological_process,fatty acid metabolic process;GO:0006629,biological_process,lipid metabolic process;GO:0016790,molecular_function,thiolester hydrolase activity;GO:0009536,cellular_component,plastid;GO:0006633,biological_process,fatty acid biosynthetic process;GO:0016787,molecular_function,hydrolase activity;GO:0009507,cellular_component,chloroplast	-
MD11G1186800	12.32051407	5.532587531	6.378501377	3.913732679	3.992154936	3.610044067	1.151319743	4.924567797	9.320525608	0.002579614	0.077176928	A0A251PRI5,Uncharacterized protein	-	-	IPR017455,Zinc finger, FYVE-related;IPR011011,Zinc finger, FYVE/PHD-type;IPR027988,Transcription factor BREVIS RADIX, N-terminal domain;IPR009091,Regulator of chromosome condensation 1/beta-lactamase-inhibitor protein II;IPR001849,Pleckstrin homology domain;IPR011993,PH-like domain superfamily;IPR000408,Regulator of chromosome condensation, RCC1;IPR013083,Zinc finger, RING/FYVE/PHD-type;IPR013591…	-	GO:0046872,molecular_function,metal ion binding	-
MD10G1176800	12.53132134	3.751501051	5.045941626	3.980697687	1.353487257	2.039896045	1.532798226	4.693009404	13.72529863	0.000236065	0.015244188	A0A1R3J746,Drug/metabolite transporter	-	-	IPR009445,TMEM85/ER membrane protein complex subunit 4;IPR007235,Glycosyl transferase, family 28, C-terminal	-	GO:0016758,molecular_function,transferase activity, transferring hexosyl groups;GO:0016021,cellular_component,integral component of membrane;GO:0016020,cellular_component,membrane	-
MD09G1021200	22.41998308	4.474579484	7.093250303	0.647448047	6.05386307	1.459843973	2.503148348	4.456197299	25.11692501	5.53E-07	0.000180416	A0A251Q7K9,Uncharacterized protein	-	-	IPR000504,RNA recognition motif domain;IPR035979,RNA-binding domain superfamily;IPR012677,Nucleotide-binding alpha-beta plait domain superfamily;IPR034353,ABT1/ESF2, RNA recognition motif	-	GO:0003723,molecular_function,RNA binding;GO:0003676,molecular_function,nucleic acid binding	-
MD07G1057100	6.805859603	3.056204779	3.131989433	1.768866837	2.94035848	1.107883655	1.333119088	4.850069394	11.56581111	0.00077095	0.03473996	M5XS94,Uncharacterized protein	XP_007220696.1,-	PF00931,NB-ARC domain	IPR002182,NB-ARC;IPR003591,Leucine-rich repeat, typical subtype;IPR032675,Leucine-rich repeat domain superfamily;IPR027417,P-loop containing nucleoside triphosphate hydrolase	-	GO:0043531,molecular_function,ADP binding	-
MD07G1209000	114.8840963	28.66070519	52.86852751	13.27056912	31.02110227	7.480507676	2.208074857	4.606752454	23.19242762	1.67E-06	0.000432625	M5X9V7,Uncharacterized protein	XP_007221057.1,UDP-glycosyltransferase 76F1	PF00201,UDP-glucoronosyl and UDP-glucosyl transferase	IPR002213,UDP-glucuronosyl/UDP-glucosyltransferase	-	GO:0016758,molecular_function,transferase activity, transferring hexosyl groups;GO:0016740,molecular_function,transferase activity;GO:0008152,biological_process,metabolic process	-
MD07G1291800	16.5459053	12.38336713	7.614262356	5.733785275	6.254835367	5.925491569	1.050317714	5.047154829	8.375565852	0.004382558	0.1085627	M5W1Z5,Uncharacterized protein	XP_007199601.1,-	PF13966,zinc-binding in reverse transcriptase;PF13456,Reverse transcriptase-like;PF00078,Reverse transcriptase (RNA-dependent DNA polymerase)	IPR026960,Reverse transcriptase zinc-binding domain;IPR036397,Ribonuclease H superfamily;IPR000477,Reverse transcriptase domain;IPR012337,Ribonuclease H-like superfamily	-	GO:0003676,molecular_function,nucleic acid binding	-
MD10G1196300	51.14158635	2.599854483	41.96308767	3.00948183	0	1.696419478	4.125167233	4.560935575	49.37628987	2.55E-12	7.26E-09	A0A251PNW9,Uncharacterized protein	-	-	IPR004045,Glutathione S-transferase, N-terminal;IPR036282,Glutathione S-transferase, C-terminal domain superfamily;IPR010987,Glutathione S-transferase, C-terminal-like;IPR036249,Thioredoxin-like superfamily	-	-	-
MD02G1056000	35.255644	32.26086462	32.02768554	9.335953851	5.819626406	11.69466289	1.805976206	5.147330679	23.35045787	2.07E-06	0.000506441	D6N3F8,ARGH17	-	PF01582,TIR domain;PF00931,NB-ARC domain	IPR001611,Leucine-rich repeat;IPR027417,P-loop containing nucleoside triphosphate hydrolase;IPR032675,Leucine-rich repeat domain superfamily;IPR035897,Toll/interleukin-1 receptor homology (TIR) domain superfamily;IPR000157,Toll/interleukin-1 receptor homology (TIR) domain;IPR002182,NB-ARC	-	GO:0043531,molecular_function,ADP binding;GO:0007165,biological_process,signal transduction	-
MD06G1002000	19.56721565	19.89453865	14.33521629	6.908723505	6.459895323	7.139713281	1.352181945	5.196748409	14.4108383	0.000195267	0.013235981	A0A218X9S8,Uncharacterized protein	-	-	IPR009145,U2 auxiliary factor small subunit;IPR012677,Nucleotide-binding alpha-beta plait domain superfamily;IPR000504,RNA recognition motif domain;IPR000571,Zinc finger, CCCH-type;IPR035979,RNA-binding domain superfamily;IPR003954,RNA recognition motif domain, eukaryote	-	GO:0003723,molecular_function,RNA binding;GO:0003676,molecular_function,nucleic acid binding;GO:0000398,biological_process,mRNA splicing, via spliceosome;GO:0046872,molecular_function,metal ion binding;GO:0089701,cellular_component,U2AF	-
MD12G1097900	20.99605898	12.80837032	17.84312804	9.266518089	5.776343181	8.357532714	1.12237617	5.158162996	10.15822751	0.001747031	0.059856796	A0A251PYQ5,Uncharacterized protein	-	-	IPR002885,Pentatricopeptide repeat;IPR011990,Tetratricopeptide-like helical domain superfamily	-	-	-
MD04G1017100	15.15084467	8.472359516	16.87157598	4.45783901	8.336467178	4.020553892	1.402739559	5.210059638	15.47187946	0.000114064	0.008490774	A0A251QYC7,Uncharacterized protein	-	-	-	-	-	-
MD04G1150700	19.06974406	15.51099624	11.73543977	4.488718662	3.147830348	8.855884733	1.419145039	5.042294179	14.51696754	0.000175782	0.012124733	A0A251NWL1,Uncharacterized protein	-	-	IPR036412,HAD-like superfamily;IPR004274,FCP1 homology domain;IPR014720,Double-stranded RNA-binding domain	-	GO:0003723,molecular_function,RNA binding	-
MD08G1060700	278.2542225	155.599893	163.082353	130.9933597	91.86248994	55.37988748	1.126835469	4.993601707	9.331015361	0.00260467	0.07746007	T1QLD8,ATP synthase subunit b, chloroplastic	YP_008576799.1,-	PF00430,ATP synthase B/B' CF(0)	IPR002146,ATP synthase, F0 complex, subunit b/b', bacterial/chloroplast	-	GO:0015986,biological_process,ATP synthesis coupled proton transport;GO:0045263,cellular_component,proton-transporting ATP synthase complex, coupling factor F(o);GO:0099132,biological_process,ATP hydrolysis coupled cation transmembrane transport;GO:0009579,cellular_component,thylakoid;GO:0009536,cellular_component,plastid;GO:0006754,biological_process,ATP biosynthetic process;GO:0006811,biologica…	-
MD05G1257400	11.90034464	6.782652942	6.753375153	4.282534256	4.004317583	3.218704498	1.190682343	4.9490408	10.02784569	0.001781796	0.060766896	A0A251PIN0,Uncharacterized protein	-	-	IPR030386,GB1/RHD3-type guanine nucleotide-binding (G) domain;IPR008803,RHD3/Sey1;IPR027417,P-loop containing nucleoside triphosphate hydrolase	-	GO:0005525,molecular_function,GTP binding;GO:0005789,cellular_component,endoplasmic reticulum membrane;GO:0016787,molecular_function,hydrolase activity;GO:0000166,molecular_function,nucleotide binding;GO:0016020,cellular_component,membrane	-
MD11G1031300	7.577789967	4.318994196	3.847682437	1.136246684	2.549831835	0.256197062	2.224780272	4.727538461	25.16021445	6.55E-07	0.000201611	A0A0K1L6K2,FB_Mr5-like protein	-	PF00931,NB-ARC domain	IPR002182,NB-ARC;IPR038005,Virus X resistance protein-like, coiled-coil domain;IPR032675,Leucine-rich repeat domain superfamily;IPR027417,P-loop containing nucleoside triphosphate hydrolase	-	GO:0043531,molecular_function,ADP binding	-
MD11G1051600	12.22995438	5.069465774	5.844569877	3.300862296	2.057613575	0.826963638	1.938449312	4.677883607	19.97569118	9.11E-06	0.001424065	A0A251QYC5,Uncharacterized protein	-	-	IPR002182,NB-ARC;IPR006553,Leucine-rich repeat, cysteine-containing subtype;IPR038005,Virus X resistance protein-like, coiled-coil domain;IPR032675,Leucine-rich repeat domain superfamily;IPR027417,P-loop containing nucleoside triphosphate hydrolase	-	GO:0043531,molecular_function,ADP binding	-
MD09G1229200	84.21023311	65.44907306	32.6976061	17.67758647	47.22615569	14.23529446	1.376225729	4.897114558	12.40811227	0.000502208	0.026400855	W1P3W4,DNA-directed RNA polymerase subunit beta''	-	PF00318,Ribosomal protein S2;PF04983,RNA polymerase Rpb1, domain 3;PF04998,RNA polymerase Rpb1, domain 5;PF05000,RNA polymerase Rpb1, domain 4;PF00119,ATP synthase A chain	IPR023591,Ribosomal protein S2, flavodoxin-like domain superfamily;IPR018130,Ribosomal protein S2, conserved site;IPR007081,RNA polymerase Rpb1, domain 5;IPR038120,RNA polymerase Rpb1, funnel domain superfamily;IPR000568,ATP synthase, F0 complex, subunit A;IPR001865,Ribosomal protein S2;IPR035908,ATP synthase, F0 complex, subunit A superfamily;IPR012756,DNA-directed RNA polymerase, subunit beta''…	-	GO:0015986,biological_process,ATP synthesis coupled proton transport;GO:0016021,cellular_component,integral component of membrane;GO:0003677,molecular_function,DNA binding;GO:0005622,cellular_component,intracellular;GO:0009536,cellular_component,plastid;GO:0015078,molecular_function,proton transmembrane transporter activity;GO:0003899,molecular_function,DNA-directed 5'-3' RNA polymerase activity;…	-
MD03G1067300	15.1262349	9.405014251	13.1019692	4.082567844	6.786385911	6.136823992	1.224299747	5.1267168	11.59066254	0.00082014	0.036087385	M5X1U9,Uncharacterized protein	XP_007214309.1,-	PF13855,Leucine rich repeat;PF00931,NB-ARC domain	IPR001611,Leucine-rich repeat;IPR027417,P-loop containing nucleoside triphosphate hydrolase;IPR038005,Virus X resistance protein-like, coiled-coil domain;IPR032675,Leucine-rich repeat domain superfamily;IPR003591,Leucine-rich repeat, typical subtype;IPR002182,NB-ARC	-	GO:0043531,molecular_function,ADP binding	-
MD07G1019600	17.77345837	9.209145036	12.74063045	3.731041177	4.983789269	3.605410945	1.775615787	4.889395856	19.50175591	1.28E-05	0.001855273	Q2L359,Putative CC-NBS-LRR resistance protein	-	PF00931,NB-ARC domain	IPR001611,Leucine-rich repeat;IPR002182,NB-ARC;IPR038005,Virus X resistance protein-like, coiled-coil domain;IPR032675,Leucine-rich repeat domain superfamily;IPR027417,P-loop containing nucleoside triphosphate hydrolase	-	GO:0043531,molecular_function,ADP binding	-
MD07G1261100	16.16128917	7.536433683	8.206021646	2.907952526	2.719036144	2.185584356	2.08214331	4.697915844	22.57121001	2.42E-06	0.000567439	R9RI98,TIR-NBS-LRR type disease resistance protein	-	PF01582,TIR domain;PF00931,NB-ARC domain;PF07725,Leucine Rich Repeat	IPR011713,Leucine-rich repeat 3;IPR027417,P-loop containing nucleoside triphosphate hydrolase;IPR032675,Leucine-rich repeat domain superfamily;IPR035897,Toll/interleukin-1 receptor homology (TIR) domain superfamily;IPR002182,NB-ARC;IPR036390,Winged helix DNA-binding domain superfamily;IPR000157,Toll/interleukin-1 receptor homology (TIR) domain	-	GO:0043531,molecular_function,ADP binding;GO:0007165,biological_process,signal transduction	-
MD12G1017800	13.98093903	8.692905518	10.02202125	6.289087855	5.488480263	4.726807576	1.01336304	5.099703185	8.098217024	0.005135391	0.120006777	A2T3V3,Ethylene control element variant	-	PF14381,thylene-responsive protein kinase Le-CTR1;PF07714,Protein tyrosine kinase	IPR001245,Serine-threonine/tyrosine-protein kinase, catalytic domain;IPR028324,Serine/threonine-protein kinase CTR1;IPR011009,Protein kinase-like domain superfamily;IPR017441,Protein kinase, ATP binding site;IPR008271,Serine/threonine-protein kinase, active site;IPR000719,Protein kinase domain	-	GO:0006468,biological_process,protein phosphorylation;GO:0005524,molecular_function,ATP binding;GO:0004672,molecular_function,protein kinase activity	-
MD08G1066700	17.28933285	8.062470082	5.163996878	7.258825088	5.817644919	2.338136209	1.069509533	4.766542707	7.430694973	0.006915315	0.143443654	A0A251QWS4,Uncharacterized protein	-	-	IPR002885,Pentatricopeptide repeat;IPR011990,Tetratricopeptide-like helical domain superfamily	-	-	-
MD15G1364900	9.848181876	4.162234901	7.797768036	3.312393883	3.941894466	3.734336885	1.076880755	5.020759694	8.685820932	0.003693596	0.097081113	M5XRW4,Uncharacterized protein	XP_007227082.1,uncharacterized protein LOC18792248	PF13087,AAA domain;PF13086,AAA domain	IPR027417,P-loop containing nucleoside triphosphate hydrolase	-	-	-
MD06G1200700	7.93408567	3.353261414	6.765436471	3.881593898	3.629424487	1.914518971	1.023228259	5.067559994	8.118038216	0.00505012	0.118864394	M5WEG0,Uncharacterized protein	XP_007210487.1,uncharacterized protein LOC18777358 isoform X7	-	-	-	-	-
MD14G1094100	21.83351852	13.84157512	13.96316683	8.678812572	4.993839874	7.526420481	1.195920192	4.987239323	10.37095893	0.001499881	0.054195132	M5WDK0,Uncharacterized protein	XP_007203641.1,uncharacterized protein LOC18771263 isoform X2	PF00696,Amino acid kinase family;PF13837,Myb/SANT-like DNA-binding domain	IPR011817,Uridylate kinase;IPR015963,Uridylate kinase, bacteria;IPR036393,Acetylglutamate kinase-like superfamily;IPR001048,Aspartate/glutamate/uridylate kinase	-	GO:0046939,biological_process,nucleotide phosphorylation;GO:0005737,cellular_component,cytoplasm;GO:0009041,molecular_function,uridylate kinase activity;GO:0006221,biological_process,pyrimidine nucleotide biosynthetic process;GO:0033862,molecular_function,UMP kinase activity	-
MD08G1126400	32.2136195	13.6147619	17.65846436	7.8799369	14.73602685	5.552317308	1.364472878	4.815495446	11.7908308	0.000678145	0.032087233	A0A1L6K4J1,Splicing factor RSZp22 family protein	-	-	IPR012677,Nucleotide-binding alpha-beta plait domain superfamily;IPR001878,Zinc finger, CCHC-type;IPR035979,RNA-binding domain superfamily;IPR036875,Zinc finger, CCHC-type superfamily;IPR000504,RNA recognition motif domain	-	GO:0003723,molecular_function,RNA binding;GO:0003676,molecular_function,nucleic acid binding;GO:0008270,molecular_function,zinc ion binding	-
MD13G1055300	25.41683547	10.95701296	15.00085985	1.585421974	0	7.149511762	2.440694354	4.633792931	27.65324623	1.72E-07	7.03E-05	A0A0N9PZU3,HSP90.5	NP_001315654.1,heat shock protein 90-5, chloroplastic	PF00183,Hsp90 protein;PF02518,Histidine kinase-, DNA gyrase B-, and HSP90-like ATPase	IPR001404,Heat shock protein Hsp90 family;IPR037196,HSP90, C-terminal domain;IPR036890,Histidine kinase/HSP90-like ATPase superfamily;IPR020568,Ribosomal protein S5 domain 2-type fold;IPR019805,Heat shock protein Hsp90, conserved site;IPR003594,Histidine kinase/HSP90-like ATPase;IPR020575,Heat shock protein Hsp90, N-terminal	-	GO:0006950,biological_process,response to stress;GO:0006457,biological_process,protein folding;GO:0051082,molecular_function,unfolded protein binding;GO:0005524,molecular_function,ATP binding	K09487,ko04151,PI3K-Akt signaling pathway;K09487,ko05215,Prostate cancer;K09487,ko04918,Thyroid hormone synthesis;K09487,ko04621,NOD-like receptor signaling pathway;K09487,ko05200,Pathways in cancer;K09487,ko04626,Plant-pathogen interaction;K09487,ko04141,Protein processing in endoplasmic reticulum;K09487,ko04915,Estrogen signaling pathway
MD02G1245300	11.01166913	2.966906559	6.841072995	1.717182912	0.642250155	0.387184599	2.878834793	4.541499412	32.67920895	1.23E-08	7.57E-06	A0A251N4F8,Uncharacterized protein	-	-	IPR003651,Endonuclease III-like, iron-sulphur cluster loop motif;IPR028924,Permuted single zf-CXXC unit;IPR023170,Helix-turn-helix, base-excision DNA repair, C-terminal;IPR028925,Demeter, RRM-fold domain;IPR003265,HhH-GPD domain;IPR011257,DNA glycosylase	-	GO:0006281,biological_process,DNA repair;GO:0051539,molecular_function,4 iron, 4 sulfur cluster binding;GO:0003824,molecular_function,catalytic activity;GO:0006284,biological_process,base-excision repair	-
MD03G1257200	66.4295795	46.53562664	45.39680194	14.50283625	7.748944729	14.01450214	2.052437323	4.842795445	24.12247925	1.19E-06	0.000342051	A0A251N295,Uncharacterized protein	-	-	-	-	-	-
MD07G1276400	69.35474564	14.94916328	32.31532421	6.489195196	12.1352437	2.438603	2.72372927	4.444872097	28.22563791	1.11E-07	4.97E-05	M5X8B3,Uncharacterized protein	XP_007220995.1,BAHD acyltransferase DCR	PF02458,Transferase family	IPR023213,Chloramphenicol acetyltransferase-like domain superfamily;IPR003480,Transferase	-	GO:0016747,molecular_function,transferase activity, transferring acyl groups other than amino-acyl groups	-
MD12G1127100	16.90056799	8.196425971	8.924652133	4.743918399	2.957151805	3.565475621	1.598846883	4.749736307	15.12898936	0.000115634	0.008559065	-	-	-	-	-	-	-
MD08G1021800	24.56023186	5.293868686	16.78402889	3.063979489	11.45970699	5.181418044	1.537309193	4.74968639	13.95808895	0.000212921	0.014157466	A0A251MRU8,Uncharacterized protein	-	-	IPR002182,NB-ARC;IPR000157,Toll/interleukin-1 receptor homology (TIR) domain;IPR035897,Toll/interleukin-1 receptor homology (TIR) domain superfamily;IPR032675,Leucine-rich repeat domain superfamily;IPR027417,P-loop containing nucleoside triphosphate hydrolase	-	GO:0043531,molecular_function,ADP binding;GO:0007165,biological_process,signal transduction	-
MD08G1248600	14.91773325	5.627060543	7.877580205	5.117866137	6.090485889	4.196215122	1.011082391	4.84153789	6.971652413	0.009013967	0.166212889	M5VVE9,Uncharacterized protein	XP_007204168.1,-	PF13041,PPR repeat family;PF14432,YW family of nucleic acid deaminases;PF01535,PPR repeat	IPR002885,Pentatricopeptide repeat;IPR032867,DYW domain;IPR011990,Tetratricopeptide-like helical domain superfamily	-	GO:0008270,molecular_function,zinc ion binding	-
MD15G1411700	14.65968937	2.418247001	7.899301474	2.332717227	4.362342506	1.051946392	1.968699478	4.537145836	18.5394502	1.78E-05	0.002341674	A0A251RIK4,Uncharacterized protein	-	-	IPR001932,PPM-type phosphatase domain;IPR036457,PPM-type phosphatase domain superfamily	-	GO:0003824,molecular_function,catalytic activity	-
MD16G1145300	3.725124649	3.072463297	1.889190668	1.778276924	0.886800214	1.202879611	1.094060264	4.965692475	8.666385665	0.003690345	0.097081113	A0A251QVN5,Uncharacterized protein	-	-	IPR026847,Vacuolar protein sorting-associated protein 13;IPR031646,Vacuolar protein sorting-associated protein 13, second N-terminal domain;IPR009291,Vacuolar protein sorting-associated protein 62;IPR000008,C2 domain;IPR031642,VPS13, repeated coiled region;IPR026854,Vacuolar protein sorting-associated protein 13, N-terminal domain;IPR035892,C2 domain superfamily;IPR031645,Vacuolar protein sorting…	-	-	-
MD02G1276200	14.97159766	3.292932086	8.541922996	1.905879607	1.782063322	0	2.993993342	4.460938309	32.39099351	1.32E-08	7.95E-06	-	-	-	-	-	-	-
MD03G1273200	20.77691103	13.70934991	10.53697531	5.289788297	3.7096012	7.454522413	1.419048739	4.822651256	12.78426797	0.000403244	0.022598923	M5W6D5,Uncharacterized protein	XP_007201156.1,pentatricopeptide repeat-containing protein At2g30780	PF13041,PPR repeat family;PF01535,PPR repeat	IPR002885,Pentatricopeptide repeat;IPR011990,Tetratricopeptide-like helical domain superfamily	-	-	-
MD07G1055100	10.80849923	3.565917421	6.166701128	2.407857385	3.216328426	3.102374541	1.361752891	4.737000641	11.29433488	0.000862363	0.03717637	M5XBU9,Uncharacterized protein	XP_007215356.1,-	PF12854,PPR repeat;PF13041,PPR repeat family	IPR002885,Pentatricopeptide repeat;IPR011990,Tetratricopeptide-like helical domain superfamily	-	-	-
MD07G1238700	12.98838928	6.427653266	11.11562944	1.653417813	6.957012674	2.796052951	1.661793521	4.908823043	17.405025	3.79E-05	0.003886259	A0A251QM45,Uncharacterized protein	-	-	IPR018359,Bromodomain, conserved site;IPR001487,Bromodomain;IPR036427,Bromodomain-like superfamily	-	-	-
MD12G1043100	14.26631667	14.12013991	4.069765339	3.178170734	4.245285015	4.094875401	1.484094397	4.821545332	13.6576667	0.000255283	0.016251095	A0A251N917,Uncharacterized protein	-	-	IPR018200,Ubiquitin specific protease, conserved site;IPR028889,Ubiquitin specific protease domain;IPR001394,Peptidase C19, ubiquitin carboxyl-terminal hydrolase;IPR028134,Ubiquitin carboxyl-terminal hydrolase USP4	-	GO:0036459,molecular_function,thiol-dependent ubiquitinyl hydrolase activity;GO:0006511,biological_process,ubiquitin-dependent protein catabolic process;GO:0016579,biological_process,protein deubiquitination	-
MD12G1260800	12.53582031	7.582284544	8.741590104	3.590563336	3.730334278	5.84702506	1.149833115	4.971146122	9.512704154	0.00235334	0.07319845	M5VXL0,Uncharacterized protein	XP_007204955.1,type II inositol polyphosphate 5-phosphatase 15	PF03372,ndonuclease/Exonuclease/phosphatase family	IPR001680,WD40 repeat;IPR036322,WD40-repeat-containing domain superfamily;IPR036691,Endonuclease/exonuclease/phosphatase superfamily;IPR015943,WD40/YVTN repeat-like-containing domain superfamily;IPR000300,Inositol polyphosphate-related phosphatase;IPR005135,Endonuclease/exonuclease/phosphatase	-	GO:0046856,biological_process,phosphatidylinositol dephosphorylation;GO:0016787,molecular_function,hydrolase activity	-
MD08G1001700	20.15552911	7.757948255	9.582977357	3.848688642	5.997761559	1.446315511	1.925142765	4.599804654	18.60195635	1.78E-05	0.002341674	M5XP06,Uncharacterized protein	XP_007222049.1,ABC transporter E family member 2	PF04068,Possible Fer4-like domain in RNase L inhibitor, RLI;PF00037,4Fe-4S binding domain;PF00005,ABC transporter	IPR017896,4Fe-4S ferredoxin-type, iron-sulphur binding domain;IPR003439,ABC transporter-like;IPR027417,P-loop containing nucleoside triphosphate hydrolase;IPR034348,RLI, domain 1;IPR013283,RLI1;IPR017900,4Fe-4S ferredoxin, iron-sulphur binding, conserved site;IPR007209,RNase L inhibitor RLI, possible metal-binding domain;IPR003593,AAA+ ATPase domain;IPR017871,ABC transporter, conserved site	-	GO:0000166,molecular_function,nucleotide binding;GO:0016887,molecular_function,ATPase activity;GO:0005524,molecular_function,ATP binding	-
MD08G1168200	11.29052055	8.691538064	12.5255559	2.515239415	3.359765441	3.645820813	1.793427783	5.095556321	22.29478731	3.42E-06	0.000721028	A0A251RFS0,DIS3-like exonuclease 2	-	-	IPR022966,Ribonuclease II/R, conserved site;IPR028591,DIS3-like exonuclease 2;IPR012340,Nucleic acid-binding, OB-fold	-	GO:0034427,biological_process,nuclear-transcribed mRNA catabolic process, exonucleolytic, 3'-5';GO:0016787,molecular_function,hydrolase activity;GO:0000291,biological_process,nuclear-transcribed mRNA catabolic process, exonucleolytic;GO:0004518,molecular_function,nuclease activity;GO:1990074,biological_process,polyuridylation-dependent mRNA catabolic process;GO:0005737,cellular_component,cytoplas…	-
MD08G1227400	40.1083203	24.25949715	25.42608354	19.14666143	16.70927101	5.756166008	1.165246642	4.933002697	9.529001685	0.002313117	0.072813295	M5Y567,Uncharacterized protein	XP_007225811.1,uncharacterized protein LOC18793856	PF03168,Late embryogenesis abundant protein	IPR004864,Late embryogenesis abundant protein, LEA-14	-	GO:0016021,cellular_component,integral component of membrane;GO:0016020,cellular_component,membrane	-
MD15G1130200	7.078331515	2.78123968	3.435516195	3.219445679	0.860083717	1.814774325	1.136821739	4.732485691	8.220500599	0.004470301	0.109949774	A0A251REW7,Histone-lysine N-methyltransferase	-	-	IPR001965,Zinc finger, PHD-type;IPR011011,Zinc finger, FYVE/PHD-type;IPR013083,Zinc finger, RING/FYVE/PHD-type;IPR003616,Post-SET domain;IPR001214,SET domain;IPR019787,Zinc finger, PHD-finger;IPR034732,Extended PHD (ePHD) domain;IPR032308,Jas TPL-binding domain	-	GO:0034968,biological_process,histone lysine methylation;GO:0016740,molecular_function,transferase activity;GO:0046872,molecular_function,metal ion binding;GO:0018024,molecular_function,histone-lysine N-methyltransferase activity;GO:0008168,molecular_function,methyltransferase activity;GO:0032259,biological_process,methylation;GO:0005634,cellular_component,nucleus	-
MD15G1321600	19.21800381	7.551196867	13.68046307	4.994826752	5.837919615	3.519427043	1.606092127	4.769383092	15.34402225	0.000104135	0.007894158	M5WRW1,Uncharacterized protein	XP_007208361.1,tRNA (cytosine(34)-C(5))-methyltransferase	PF01189,16S rRNA methyltransferase RsmB/F	IPR018314,Bacterial Fmu (Sun)/eukaryotic nucleolar NOL1/Nop2p, conserved site;IPR001678,SAM-dependent methyltransferase RsmB/NOP2-type;IPR029063,S-adenosyl-L-methionine-dependent methyltransferase;IPR023267,RNA (C5-cytosine) methyltransferase;IPR023270,tRNA (C5-cytosine) methyltransferase, NCL1	-	GO:0016428,molecular_function,tRNA (cytosine-5-)-methyltransferase activity;GO:0030488,biological_process,tRNA methylation;GO:0016740,molecular_function,transferase activity;GO:0003723,molecular_function,RNA binding;GO:0008168,molecular_function,methyltransferase activity;GO:0032259,biological_process,methylation	-
MD15G1419800	32.32600779	12.7016339	19.87355295	13.65266998	9.819783407	7.103902807	1.147182754	4.812044693	8.692627733	0.003522099	0.093834947	M5Y567,Uncharacterized protein	XP_007225811.1,uncharacterized protein LOC18793856	PF03168,Late embryogenesis abundant protein	IPR004864,Late embryogenesis abundant protein, LEA-14	-	GO:0016021,cellular_component,integral component of membrane;GO:0016020,cellular_component,membrane	-
MD00G1054100	10.10187743	9.639632872	8.17169118	2.625513459	6.751101092	4.069944317	1.147481935	5.140964953	10.23113137	0.001674696	0.058269012	A0A251Q3P1,DNA ligase	-	-	IPR012308,DNA ligase, ATP-dependent, N-terminal;IPR000977,DNA ligase, ATP-dependent;IPR036866,Ribonuclease Z/Hydroxyacylglutathione hydrolase-like;IPR012309,DNA ligase, ATP-dependent, C-terminal;IPR016059,DNA ligase, ATP-dependent, conserved site;IPR012310,DNA ligase, ATP-dependent, central;IPR036599,DNA ligase, ATP-dependent, N-terminal domain superfamily;IPR011084,DNA repair metallo-beta-lactam…	-	GO:0051103,biological_process,DNA ligation involved in DNA repair;GO:0003677,molecular_function,DNA binding;GO:0071897,biological_process,DNA biosynthetic process;GO:0006260,biological_process,DNA replication;GO:0006974,biological_process,cellular response to DNA damage stimulus;GO:0003910,molecular_function,DNA ligase (ATP) activity;GO:0003909,molecular_function,DNA ligase activity;GO:0016874,mo…	-
MD09G1063000	7.893686644	4.430873588	4.342088247	1.282248068	0.959157019	1.734701763	2.046634433	4.668341021	21.54209742	4.04E-06	0.000818808	M5W7D1,Uncharacterized protein	XP_007208410.1,DExH-box ATP-dependent RNA helicase DExH12	PF00271,Helicase conserved C-terminal domain;PF00270,AD/DEAH box helicase;PF02889,Sec63 Brl domain	IPR014001,Helicase superfamily 1/2, ATP-binding domain;IPR027417,P-loop containing nucleoside triphosphate hydrolase;IPR004179,Sec63 domain;IPR035892,C2 domain superfamily;IPR014756,Immunoglobulin E-set;IPR003593,AAA+ ATPase domain;IPR011545,DEAD/DEAH box helicase domain;IPR036390,Winged helix DNA-binding domain superfamily;IPR001650,Helicase, C-terminal	-	GO:0003676,molecular_function,nucleic acid binding;GO:0005524,molecular_function,ATP binding	K12854,ko03040,Spliceosome
MD02G1069600	8.412187956	2.833150829	5.988271613	1.91306257	1.022159795	1.232431092	2.052232792	4.667238054	21.73760637	3.65E-06	0.000764674	M5XIC8,Uncharacterized protein	XP_007220044.1,-	PF00931,NB-ARC domain	IPR002182,NB-ARC;IPR038005,Virus X resistance protein-like, coiled-coil domain;IPR032675,Leucine-rich repeat domain superfamily;IPR027417,P-loop containing nucleoside triphosphate hydrolase	-	GO:0043531,molecular_function,ADP binding	-
MD07G1260000	14.99446938	7.57500788	5.336956082	3.409975893	1.82196877	0.549192742	2.257675272	4.501049009	22.51686908	2.21E-06	0.000533688	R9RI98,TIR-NBS-LRR type disease resistance protein	-	PF01582,TIR domain;PF00931,NB-ARC domain;PF07725,Leucine Rich Repeat	IPR011713,Leucine-rich repeat 3;IPR027417,P-loop containing nucleoside triphosphate hydrolase;IPR032675,Leucine-rich repeat domain superfamily;IPR035897,Toll/interleukin-1 receptor homology (TIR) domain superfamily;IPR002182,NB-ARC;IPR036390,Winged helix DNA-binding domain superfamily;IPR000157,Toll/interleukin-1 receptor homology (TIR) domain	-	GO:0043531,molecular_function,ADP binding;GO:0007165,biological_process,signal transduction	-
MD17G1059100	43.68379431	36.78079315	28.26963435	11.35357171	23.88595964	11.19984677	1.3361273	4.971359713	12.3127851	0.000539403	0.02757106	A0A251Q5C3,Uncharacterized protein	-	-	IPR016159,Cullin repeat-like-containing domain superfamily;IPR004140,Exocyst complex component Exo70	-	GO:0000145,cellular_component,exocyst;GO:0006887,biological_process,exocytosis	-
MD01G1189200	13.34644399	6.742447219	6.909639558	1.734393856	3.243436433	0.488831581	2.497758245	4.574000451	27.11837345	2.18E-07	8.33E-05	R9RI98,TIR-NBS-LRR type disease resistance protein	-	PF01582,TIR domain;PF00931,NB-ARC domain;PF07725,Leucine Rich Repeat	IPR011713,Leucine-rich repeat 3;IPR027417,P-loop containing nucleoside triphosphate hydrolase;IPR032675,Leucine-rich repeat domain superfamily;IPR035897,Toll/interleukin-1 receptor homology (TIR) domain superfamily;IPR002182,NB-ARC;IPR036390,Winged helix DNA-binding domain superfamily;IPR000157,Toll/interleukin-1 receptor homology (TIR) domain	-	GO:0043531,molecular_function,ADP binding;GO:0007165,biological_process,signal transduction	-
MD14G1161600	15.12999073	6.794196867	12.72863556	4.915422227	3.676871773	5.54156395	1.313355056	4.920538926	11.82215729	0.000687285	0.032241774	M5WQB1,Uncharacterized protein	XP_007210284.1,-	PF00069,Protein kinase domain	IPR011009,Protein kinase-like domain superfamily;IPR008271,Serine/threonine-protein kinase, active site;IPR000719,Protein kinase domain	-	GO:0006468,biological_process,protein phosphorylation;GO:0005524,molecular_function,ATP binding;GO:0004672,molecular_function,protein kinase activity	-
MD08G1072000	8.957139555	3.016685729	4.637235645	3.782987097	1.632564793	2.296471543	1.124791646	4.732475551	8.04585964	0.004914959	0.117034193	A0A251RAR1,Uncharacterized protein	-	-	IPR001609,Myosin head, motor domain;IPR027417,P-loop containing nucleoside triphosphate hydrolase;IPR036018,Plant myosin, class XI, motor domain;IPR002710,Dilute domain;IPR000048,IQ motif, EF-hand binding site;IPR037975,Class XI myosin, cargo binding domain;IPR036961,Kinesin motor domain superfamily;IPR008989,Myosin S1 fragment, N-terminal	-	GO:0051015,molecular_function,actin filament binding;GO:0003774,molecular_function,motor activity;GO:0005524,molecular_function,ATP binding;GO:0007015,biological_process,actin filament organization;GO:0003779,molecular_function,actin binding;GO:0008017,molecular_function,microtubule binding;GO:0007018,biological_process,microtubule-based movement;GO:0016459,cellular_component,myosin complex;GO:00…	-
MD08G1237600	20.13432616	11.30177292	13.02977563	8.503595995	8.562783641	4.424681731	1.121396966	4.908800787	8.747207405	0.003492085	0.093193528	M5WD84,Carboxypeptidase	XP_007203526.1,serine carboxypeptidase-like 45	PF00450,Serine carboxypeptidase	IPR018202,Serine carboxypeptidase, serine active site;IPR001563,Peptidase S10, serine carboxypeptidase;IPR029058,Alpha/Beta hydrolase fold;IPR033124,Serine carboxypeptidases, histidine active site	-	GO:0006508,biological_process,proteolysis;GO:0004180,molecular_function,carboxypeptidase activity;GO:0016787,molecular_function,hydrolase activity;GO:0008233,molecular_function,peptidase activity;GO:0004185,molecular_function,serine-type carboxypeptidase activity	-
MD05G1022800	10.29524371	3.541120776	5.103182648	3.41587664	2.5551702	3.080801277	1.135489867	4.696499897	7.967983057	0.00509084	0.119499557	A0A251MRU8,Uncharacterized protein	-	-	IPR002182,NB-ARC;IPR000157,Toll/interleukin-1 receptor homology (TIR) domain;IPR035897,Toll/interleukin-1 receptor homology (TIR) domain superfamily;IPR032675,Leucine-rich repeat domain superfamily;IPR027417,P-loop containing nucleoside triphosphate hydrolase	-	GO:0043531,molecular_function,ADP binding;GO:0007165,biological_process,signal transduction	-
MD02G1040600	13.21134038	12.87504218	8.294948698	5.698437386	4.918371655	4.941786159	1.106476758	5.034478669	9.124411127	0.002932706	0.08329415	D6N3F9,TNL	-	PF01582,TIR domain;PF00931,NB-ARC domain	IPR001611,Leucine-rich repeat;IPR027417,P-loop containing nucleoside triphosphate hydrolase;IPR032675,Leucine-rich repeat domain superfamily;IPR035897,Toll/interleukin-1 receptor homology (TIR) domain superfamily;IPR002182,NB-ARC;IPR036390,Winged helix DNA-binding domain superfamily;IPR000157,Toll/interleukin-1 receptor homology (TIR) domain	-	GO:0043531,molecular_function,ADP binding;GO:0007165,biological_process,signal transduction	-
MD02G1277500	19.9029473	9.12767645	16.44260498	5.282906525	4.939700239	7.444824422	1.398002687	4.871942497	12.82117649	0.000401557	0.022544672	A0A251PYQ5,Uncharacterized protein	-	-	IPR002885,Pentatricopeptide repeat;IPR011990,Tetratricopeptide-like helical domain superfamily	-	-	-
MD17G1056800	13.99701021	16.850292	9.250783062	4.644092119	4.342386685	6.806372264	1.264762306	5.093584551	12.01568622	0.000651578	0.03126777	A0A061GU66,LRR and NB-ARC domains-containing disease resistance protein, putative	-	PF00931,NB-ARC domain	IPR002182,NB-ARC;IPR038005,Virus X resistance protein-like, coiled-coil domain;IPR032675,Leucine-rich repeat domain superfamily;IPR027417,P-loop containing nucleoside triphosphate hydrolase	-	GO:0043531,molecular_function,ADP binding;GO:0016021,cellular_component,integral component of membrane;GO:0016020,cellular_component,membrane	-
MD04G1035200	21.10169953	10.88711477	7.670494121	5.601095378	3.927913363	6.314580273	1.335380602	4.643415549	10.30999902	0.001419694	0.052346835	A0A251N5M1,Uncharacterized protein	-	-	IPR000157,Toll/interleukin-1 receptor homology (TIR) domain;IPR027417,P-loop containing nucleoside triphosphate hydrolase;IPR032675,Leucine-rich repeat domain superfamily;IPR035897,Toll/interleukin-1 receptor homology (TIR) domain superfamily;IPR036390,Winged helix DNA-binding domain superfamily;IPR002182,NB-ARC	-	GO:0043531,molecular_function,ADP binding;GO:0007165,biological_process,signal transduction	-
MD15G1041600	108.7643624	19.11176322	73.44628974	7.374323516	20.68574229	0	3.194496608	4.419565641	33.82396294	6.06E-09	4.40E-06	-	-	-	-	-	-	-
MD11G1231800	27.64288102	9.714656259	19.59998987	5.622638053	5.257360963	5.282389267	1.886000239	4.648259834	18.6673121	1.76E-05	0.002337133	M5XIS8,Uncharacterized protein	XP_007217741.1,uncharacterized protein LOC18783758	-	-	-	GO:0016021,cellular_component,integral component of membrane;GO:0016020,cellular_component,membrane	-
MD02G1134800	31.36849278	18.3732733	22.24160862	7.443844024	5.965929863	7.193197675	1.80423928	4.751840669	18.47563372	2.04E-05	0.002550558	-	-	-	-	-	-	-
MD02G1301700	40.43175667	23.68184282	20.47703712	2.741310182	0	1.545253386	3.973108986	4.435398961	43.52785547	4.30E-11	7.11E-08	-	-	-	-	-	-	-
MD06G1209200	12.64630677	8.888691678	8.539785378	6.430733978	1.603455624	5.316593927	1.063201524	4.934387289	8.115121917	0.0049299	0.117051344	M5WCW6,Uncharacterized protein	XP_007210403.1,G patch domain-containing protein TGH	PF07713,Protein of unknown function (DUF1604);PF01805,Surp module	IPR011666,G patch domain-containing protein, N-terminal;IPR000061,SWAP/Surp;IPR035967,SWAP/Surp superfamily	-	GO:0003723,molecular_function,RNA binding;GO:0006397,biological_process,mRNA processing;GO:0006396,biological_process,RNA processing	-
MD07G1023500	44.16881185	28.45779755	34.30021171	10.48140083	8.400404684	10.128475	1.868983988	4.797501526	20.11715108	8.97E-06	0.001421485	A0A251MZM2,Uncharacterized protein	-	-	IPR029058,Alpha/Beta hydrolase fold;IPR006693,Partial AB-hydrolase lipase domain	-	GO:0006629,biological_process,lipid metabolic process	-
MD07G1209300	144.9021989	59.41086825	63.60211768	9.824501974	9.186248994	11.0759775	3.157242133	4.375222506	32.53233373	1.17E-08	7.37E-06	M5X9V7,Uncharacterized protein	XP_007221057.1,UDP-glycosyltransferase 76F1	PF00201,UDP-glucoronosyl and UDP-glucosyl transferase	IPR002213,UDP-glucuronosyl/UDP-glucosyltransferase	-	GO:0016758,molecular_function,transferase activity, transferring hexosyl groups;GO:0016740,molecular_function,transferase activity;GO:0008152,biological_process,metabolic process	-
MD07G1213100	15.2892041	4.477625488	8.259582753	5.701421329	4.846387318	4.090345671	1.045800631	4.698944021	6.84953754	0.009402777	0.170379194	A0A251QL37,Uncharacterized protein	-	-	IPR023214,HAD superfamily;IPR005519,Acid phosphatase, class B-like	-	GO:0016021,cellular_component,integral component of membrane;GO:0016020,cellular_component,membrane	-
MD17G1122400	36.52006639	17.11253813	22.19511048	4.952187987	9.260933945	2.791506523	2.334021154	4.578210424	24.64669068	7.76E-07	0.000234244	D6PW21,Glucose-1-phosphate adenylyltransferase	NP_001315774.1,glucose-1-phosphate adenylyltransferase small subunit, chloroplastic/amyloplastic	PF00483,Nucleotidyl transferase	IPR011004,Trimeric LpxA-like superfamily;IPR011831,Glucose-1-phosphate adenylyltransferase;IPR029044,Nucleotide-diphospho-sugar transferases;IPR005836,ADP-glucose pyrophosphorylase, conserved site;IPR005835,Nucleotidyl transferase domain	-	GO:0005978,biological_process,glycogen biosynthetic process;GO:0008878,molecular_function,glucose-1-phosphate adenylyltransferase activity;GO:0016740,molecular_function,transferase activity;GO:0016779,molecular_function,nucleotidyltransferase activity;GO:0005524,molecular_function,ATP binding;GO:0009536,cellular_component,plastid;GO:0009058,biological_process,biosynthetic process;GO:0009507,cellu…	K00975,ko00500,Starch and sucrose metabolism;K00975,ko00520,Amino sugar and nucleotide sugar metabolism
MD12G1048600	21.35981058	5.004379908	12.26025678	7.965181106	4.062392565	5.714424908	1.179664811	4.658369643	8.386058627	0.004021408	0.102192597	A0A251N8S8,Uncharacterized protein	-	-	IPR018200,Ubiquitin specific protease, conserved site;IPR008974,TRAF-like;IPR024729,Ubiquitin carboxyl-terminal hydrolase 7, ICP0-binding domain;IPR002083,MATH/TRAF domain;IPR028889,Ubiquitin specific protease domain;IPR001394,Peptidase C19, ubiquitin carboxyl-terminal hydrolase;IPR029346,Ubiquitin carboxyl-terminal hydrolase, C-terminal	-	GO:0006511,biological_process,ubiquitin-dependent protein catabolic process;GO:0036459,molecular_function,thiol-dependent ubiquitinyl hydrolase activity;GO:0016579,biological_process,protein deubiquitination	-
MD15G1250700	21.36274518	10.23258235	19.90762219	9.623904462	5.537651314	8.346020961	1.126418995	4.942267966	9.056277883	0.002981746	0.084098387	A0A251NCD8,Uncharacterized protein	-	-	IPR006511,SHORT INTERNODES, C-terminal;IPR007818,SHI protein family;IPR006510,Zinc finger, lateral root primordium type 1	-	-	-
MD15G1319200	73.2386114	21.92543947	42.97220002	12.68998172	14.23868594	8.583882559	2.084961248	4.502446696	19.8808022	8.70E-06	0.001419555	-	-	-	-	-	-	-
MD00G1127500	25.60790608	15.33247516	12.37373098	4.437056544	1.659520506	5.002262563	2.168898415	4.548505451	21.8311611	3.25E-06	0.000694587	A0A251PSC9,Uncharacterized protein	-	-	IPR000408,Regulator of chromosome condensation, RCC1;IPR009091,Regulator of chromosome condensation 1/beta-lactamase-inhibitor protein II	-	-	-
MD05G1025100	25.1679077	12.05522445	12.16112392	10.4659643	6.524025631	7.866100856	1.012775557	4.724919225	6.545412049	0.011173537	0.187631794	-	-	-	-	-	-	-
MD13G1043100	24.18446166	14.48020218	13.35534074	7.542751928	9.40364509	5.66904737	1.286302136	4.751658262	10.20928337	0.001541259	0.055471191	A0A251R5S6,Uncharacterized protein	-	-	IPR036259,MFS transporter superfamily;IPR000109,Proton-dependent oligopeptide transporter family	-	GO:0055085,biological_process,transmembrane transport;GO:0022857,molecular_function,transmembrane transporter activity;GO:0016021,cellular_component,integral component of membrane;GO:0016020,cellular_component,membrane	-
MD13G1164300	15.51117785	9.28716109	16.59606155	6.450255443	4.02080789	6.665916565	1.246960736	5.022866915	11.39858005	0.000882088	0.037922548	M5XLV5,Uncharacterized protein	XP_007225272.1,probable acyl-CoA dehydrogenase IBR3 isoform X1	PF00441,Acyl-CoA dehydrogenase, C-terminal domain;PF02771,Acyl-CoA dehydrogenase, N-terminal domain;PF01636,Phosphotransferase enzyme family;PF02770,Acyl-CoA dehydrogenase, middle domain	IPR036250,Acyl-CoA dehydrogenase-like, C-terminal;IPR009100,Acyl-CoA dehydrogenase/oxidase, N-terminal and middle domain superfamily;IPR013786,Acyl-CoA dehydrogenase/oxidase, N-terminal;IPR002575,Aminoglycoside phosphotransferase;IPR037069,Acyl-CoA dehydrogenase/oxidase, N-terminal domain superfamily;IPR011009,Protein kinase-like domain superfamily;IPR009075,Acyl-CoA dehydrogenase/oxidase C-termi…	-	GO:0055114,biological_process,oxidation-reduction process;GO:0016627,molecular_function,oxidoreductase activity, acting on the CH-CH group of donors;GO:0050660,molecular_function,flavin adenine dinucleotide binding;GO:0008152,biological_process,metabolic process	K00249,ko03320,PPAR signaling pathway;K00249,ko00280,Valine, leucine and isoleucine degradation;K00249,ko00410,beta-Alanine metabolism;K00249,ko01200,Carbon metabolism;K00249,ko00640,Propanoate metabolism;K00249,ko00071,Fatty acid degradation;K00249,ko01212,Fatty acid metabolism
MD13G1242200	21.60431015	18.10950753	8.20222454	4.492028926	8.400404684	5.064237498	1.495117665	4.707408414	12.87823006	0.000370352	0.021524308	M5XPP5,Uncharacterized protein	XP_007222299.1,putative clathrin assembly protein At5g57200	PF07651,ANTH domain	IPR013809,ENTH domain;IPR011417,AP180 N-terminal homology (ANTH) domain;IPR014712,Phosphoinositide-binding clathrin adaptor, domain 2;IPR008942,ENTH/VHS	-	GO:0048268,biological_process,clathrin coat assembly;GO:0005545,molecular_function,1-phosphatidylinositol binding;GO:0030136,cellular_component,clathrin-coated vesicle;GO:0030276,molecular_function,clathrin binding;GO:0005543,molecular_function,phospholipid binding	-
MD11G1277900	72.87424019	21.81635769	35.21280657	10.10147798	18.89046228	14.23529446	1.770854171	4.491265107	15.12958015	0.000104072	0.007894158	A0A251N295,Uncharacterized protein	-	-	-	-	-	-
MD02G1174100	103.1529738	24.70472053	39.16273407	14.29857095	6.68482908	4.029991812	2.752420233	4.272492467	25.57026488	4.27E-07	0.000148961	M5WGH3,DNA polymerase	XP_007204686.1,DNA polymerase alpha catalytic subunit	PF00136,NA polymerase family B;PF12254,NA polymerase alpha subunit p180 N terminal;PF08996,NA Polymerase alpha zinc finger;PF03104,NA polymerase family B, exonuclease domain	IPR017964,DNA-directed DNA polymerase, family B, conserved site;IPR023211,DNA polymerase, palm domain superfamily;IPR038256,DNA polymerase alpha, zinc finger domain superfamily;IPR015088,Zinc finger, DNA-directed DNA polymerase, family B, alpha;IPR024647,DNA polymerase alpha catalytic subunit, N-terminal domain;IPR006172,DNA-directed DNA polymerase, family B;IPR036397,Ribonuclease H superfamily;I…	-	GO:0001882,molecular_function,nucleoside binding;GO:0003677,molecular_function,DNA binding;GO:0071897,biological_process,DNA biosynthetic process;GO:0006270,biological_process,DNA replication initiation;GO:0003676,molecular_function,nucleic acid binding;GO:0006260,biological_process,DNA replication;GO:0006273,biological_process,lagging strand elongation;GO:0051536,molecular_function,iron-sulfur c…	K02320,ko00240,Pyrimidine metabolism;K02320,ko00230,Purine metabolism;K02320,ko03030,DNA replication
MD03G1025300	118.4451936	35.45893176	69.49681944	16.41830519	23.02752443	23.13714975	1.961148757	4.521021742	18.25260029	2.05E-05	0.002550558	-	-	-	-	-	-	-
MD03G1049200	10.8555254	4.549745345	5.620056385	1.880926144	2.110477165	2.120524348	1.861782712	4.544905637	17.0430824	3.91E-05	0.003974605	A0A251QYC5,Uncharacterized protein	-	-	IPR002182,NB-ARC;IPR006553,Leucine-rich repeat, cysteine-containing subtype;IPR038005,Virus X resistance protein-like, coiled-coil domain;IPR032675,Leucine-rich repeat domain superfamily;IPR027417,P-loop containing nucleoside triphosphate hydrolase	-	GO:0043531,molecular_function,ADP binding	-
MD07G1226800	22.24970473	11.98960741	8.44725302	8.481405502	2.883784494	0.86925393	1.739201462	4.52850565	15.17527251	0.000103267	0.007866347	M5X730,RNA helicase	XP_007220555.1,DEAD-box ATP-dependent RNA helicase 18 isoform X1	PF13959,omain of unknown function (DUF4217);PF00270,AD/DEAH box helicase;PF00271,Helicase conserved C-terminal domain	IPR000629,ATP-dependent RNA helicase DEAD-box, conserved site;IPR027417,P-loop containing nucleoside triphosphate hydrolase;IPR025313,Domain of unknown function DUF4217;IPR014014,RNA helicase, DEAD-box type, Q motif;IPR011545,DEAD/DEAH box helicase domain;IPR014001,Helicase superfamily 1/2, ATP-binding domain;IPR001650,Helicase, C-terminal	-	GO:0004386,molecular_function,helicase activity;GO:0003676,molecular_function,nucleic acid binding;GO:0003723,molecular_function,RNA binding;GO:0016787,molecular_function,hydrolase activity;GO:0000166,molecular_function,nucleotide binding;GO:0005524,molecular_function,ATP binding	-
MD07G1253400	27.34484557	14.73520512	7.550296866	4.738014331	7.08833152	5.341557286	1.640103045	4.48922482	13.25136754	0.000280972	0.017461409	M5W241,Uncharacterized protein	XP_007206613.1,-	-	IPR036259,MFS transporter superfamily	-	GO:0016021,cellular_component,integral component of membrane;GO:0016020,cellular_component,membrane	-
MD04G1033900	17.74047914	22.30605873	16.53208673	9.836400846	11.49671856	4.158522031	1.155307436	5.20949034	10.77463417	0.0012818	0.04846748	A0A251QZ32,Uncharacterized protein	-	-	IPR013150,Transcription factor TFIIB, cyclin-like domain;IPR013763,Cyclin-like;IPR036915,Cyclin-like superfamily;IPR011665,Brf1, TBP-binding domain;IPR000812,Transcription factor TFIIB;IPR029529,Transcription factor IIIB subunit Brf1	-	GO:0001026,molecular_function,TFIIIB-type transcription factor activity;GO:0000126,cellular_component,transcription factor TFIIIB complex;GO:0006355,biological_process,regulation of transcription, DNA-templated;GO:0006359,biological_process,regulation of transcription by RNA polymerase III;GO:0017025,molecular_function,TBP-class protein binding;GO:0070897,biological_process,DNA-templated transcri…	-
MD15G1247300	14.24623741	8.723649658	6.537352944	4.544157909	6.609469601	3.415337888	1.12915277	4.714920709	7.85447719	0.005435447	0.124074119	A0A251NCI6,Uncharacterized protein	-	-	IPR000504,RNA recognition motif domain;IPR035979,RNA-binding domain superfamily;IPR012677,Nucleotide-binding alpha-beta plait domain superfamily	-	GO:0003723,molecular_function,RNA binding;GO:0003676,molecular_function,nucleic acid binding	-
MD15G1375100	44.94419667	19.2650305	15.86470589	14.33596261	14.89402295	10.77474798	1.110678813	4.57326539	7.035590232	0.00828201	0.159102742	A0A251PTI7,Uncharacterized protein	-	-	IPR000157,Toll/interleukin-1 receptor homology (TIR) domain;IPR027417,P-loop containing nucleoside triphosphate hydrolase;IPR032675,Leucine-rich repeat domain superfamily;IPR035897,Toll/interleukin-1 receptor homology (TIR) domain superfamily;IPR036390,Winged helix DNA-binding domain superfamily;IPR002182,NB-ARC	-	GO:0043531,molecular_function,ADP binding;GO:0007165,biological_process,signal transduction	-
MD05G1353400	17.45193015	8.549318397	3.696180056	2.474082544	5.783381779	0.697309712	1.996326917	4.345384093	16.54290642	4.76E-05	0.004506478	A0A0Y0B7L4,Nucleobase-ascorbate transporter 14	-	PF00860,Permease family	IPR006043,Xanthine/uracil/vitamin C permease	-	GO:0055085,biological_process,transmembrane transport;GO:0022857,molecular_function,transmembrane transporter activity;GO:0016021,cellular_component,integral component of membrane;GO:0016020,cellular_component,membrane	-
MD11G1056000	6.519977545	5.988739158	2.761758816	2.772924685	0.432130074	1.042049476	1.647118589	4.694490077	15.36102787	0.000100369	0.0077586	A0A251QYC5,Uncharacterized protein	-	-	IPR002182,NB-ARC;IPR006553,Leucine-rich repeat, cysteine-containing subtype;IPR038005,Virus X resistance protein-like, coiled-coil domain;IPR032675,Leucine-rich repeat domain superfamily;IPR027417,P-loop containing nucleoside triphosphate hydrolase	-	GO:0043531,molecular_function,ADP binding	-
MD02G1203600	9.284064827	1.705522517	4.588012611	1.316160593	2.461311312	0.370954302	2.201749398	4.359715177	19.58808211	9.62E-06	0.001494157	-	-	-	-	-	-	-
MD06G1085000	9.342607527	5.720923542	7.584978324	3.311149828	1.238415824	3.359640923	1.440916115	4.827065918	13.20806054	0.000323457	0.019409902	A0A251P6D1,Uncharacterized protein	-	-	IPR025486,Domain of unknown function DUF4378;IPR022212,Domain of unknown function DUF3741	-	-	-
MD07G1261200	13.87363643	4.247744167	5.386930808	0.491700938	2.758544257	2.771676642	2.185157577	4.348850218	19.1861947	1.19E-05	0.001757314	A0A251QMV1,Uncharacterized protein	-	-	IPR012562,GUCT;IPR000629,ATP-dependent RNA helicase DEAD-box, conserved site;IPR027417,P-loop containing nucleoside triphosphate hydrolase;IPR014014,RNA helicase, DEAD-box type, Q motif;IPR011545,DEAD/DEAH box helicase domain;IPR035979,RNA-binding domain superfamily;IPR014001,Helicase superfamily 1/2, ATP-binding domain;IPR001650,Helicase, C-terminal	-	GO:0004386,molecular_function,helicase activity;GO:0003676,molecular_function,nucleic acid binding;GO:0005524,molecular_function,ATP binding;GO:0003723,molecular_function,RNA binding;GO:0016787,molecular_function,hydrolase activity;GO:0000166,molecular_function,nucleotide binding;GO:0005634,cellular_component,nucleus	-
MD01G1117300	10.82283426	11.26647268	6.876570754	3.068610188	3.586570766	2.594624451	1.636220288	4.859298559	16.52227425	5.85E-05	0.005247654	A0A251QK03,Uncharacterized protein	-	-	IPR005062,SAC3/GANP/THP3	-	-	-
MD14G1052000	19.14734938	4.689933577	10.81401699	2.035825944	8.883315649	4.590311529	1.460617284	4.553117803	11.25361192	0.000834189	0.036411947	M5VQS2,Uncharacterized protein	XP_007202463.1,-	PF00076,RNA recognition motif. (a.k.a. RRM, RBD, or RNP domain)	IPR000504,RNA recognition motif domain;IPR035979,RNA-binding domain superfamily;IPR012677,Nucleotide-binding alpha-beta plait domain superfamily;IPR003954,RNA recognition motif domain, eukaryote	-	GO:0003723,molecular_function,RNA binding;GO:0003676,molecular_function,nucleic acid binding	K12891,ko05168,Herpes simplex infection;K12891,ko03040,Spliceosome
MD15G1234700	24.83154181	14.00323751	17.0411897	9.905840252	6.736220433	7.106703479	1.23949256	4.762709519	9.672676713	0.002058436	0.06715381	-	-	-	-	-	-	-
MD11G1030400	8.45552501	4.238506221	2.748689679	1.839868473	1.720340629	2.074236623	1.504634291	4.47274975	11.35537686	0.000768311	0.03473996	A0A0K1L669,FB_Mr5-like protein	-	PF00931,NB-ARC domain	IPR002182,NB-ARC;IPR038005,Virus X resistance protein-like, coiled-coil domain;IPR032675,Leucine-rich repeat domain superfamily;IPR027417,P-loop containing nucleoside triphosphate hydrolase	-	GO:0043531,molecular_function,ADP binding	-
MD09G1026200	81.53424699	51.08840266	82.45950432	23.65511155	44.23669418	30.00191962	1.243612206	4.955155111	10.76381115	0.001209768	0.046642949	-	-	-	-	-	-	-
MD02G1306900	11.3150464	6.380887802	6.947809219	2.872429168	7.673773075	2.775709801	1.092932328	4.768922959	7.580469419	0.006377517	0.136343312	A0A167NLE0,Resistance protein 2	-	PF01582,TIR domain;PF00931,NB-ARC domain	IPR002182,NB-ARC;IPR000157,Toll/interleukin-1 receptor homology (TIR) domain;IPR035897,Toll/interleukin-1 receptor homology (TIR) domain superfamily;IPR032675,Leucine-rich repeat domain superfamily;IPR027417,P-loop containing nucleoside triphosphate hydrolase	-	GO:0043531,molecular_function,ADP binding;GO:0007165,biological_process,signal transduction	-
MD03G1257500	9.356091177	6.448658669	7.096698651	2.035825944	3.807135278	2.295155764	1.597448572	4.775795785	15.08913507	0.000119177	0.008738881	-	-	-	-	-	-	-
MD07G1028000	14.37034127	5.402572355	7.785759153	1.563447439	0	1.175069481	3.127265069	4.341886803	31.57257655	1.93E-08	1.14E-05	M5W2F8,Uncharacterized protein	XP_007206733.1,-	PF00931,NB-ARC domain	IPR002182,NB-ARC;IPR003591,Leucine-rich repeat, typical subtype;IPR032675,Leucine-rich repeat domain superfamily;IPR027417,P-loop containing nucleoside triphosphate hydrolase	-	GO:0043531,molecular_function,ADP binding	-
MD07G1118400	21.64440062	12.20591476	15.63573075	7.849473227	4.403717301	2.654809039	1.714077598	4.682443841	16.27724958	6.20E-05	0.005481171	M5X1F3,Methionine aminopeptidase	XP_007218112.1,methionine aminopeptidase 1A	PF00557,Metallopeptidase family M24;PF15801,zf-MYND-like zinc finger, mRNA-binding	IPR036005,Creatinase/aminopeptidase-like;IPR031615,MYND-like zinc finger, mRNA-binding;IPR001714,Peptidase M24, methionine aminopeptidase;IPR000994,Peptidase M24;IPR002467,Peptidase M24A, methionine aminopeptidase, subfamily 1	-	GO:0006508,biological_process,proteolysis;GO:0016787,molecular_function,hydrolase activity;GO:0008235,molecular_function,metalloexopeptidase activity;GO:0005737,cellular_component,cytoplasm;GO:0070006,molecular_function,metalloaminopeptidase activity;GO:0004177,molecular_function,aminopeptidase activity;GO:0046872,molecular_function,metal ion binding;GO:0070084,biological_process,protein initiato…	-
MD15G1052400	32.29419085	24.86034082	13.13647615	5.995266953	8.969250986	5.407170116	1.84928467	4.543795932	16.67669113	4.74E-05	0.004503492	M5XYG5,Uncharacterized protein	XP_007223101.1,omega-amidase, chloroplastic	PF00795,Carbon-nitrogen hydrolase	IPR036526,Carbon-nitrogen hydrolase superfamily;IPR003010,Carbon-nitrogen hydrolase	-	GO:0006807,biological_process,nitrogen compound metabolic process	K13566,ko00250,Alanine, aspartate and glutamate metabolism
MD15G1158500	15.35515626	10.83548488	11.92436673	5.13110455	5.330844605	7.070214013	1.129026104	4.862586032	8.593598002	0.00375503	0.097845174	M5WE10,Uncharacterized protein	XP_007203786.1,uncharacterized protein LOC18771618	PF01424,R3H domain;PF01585,-patch domain	IPR000467,G-patch domain;IPR001374,R3H domain;IPR034082,Protein SQS1, R3H domain;IPR036867,R3H domain superfamily	-	GO:0003676,molecular_function,nucleic acid binding	-
MD15G1372900	27.90042339	37.58646767	24.76189197	12.4310025	9.686180912	18.68600285	1.038264878	5.155255494	8.622258956	0.003926383	0.100428364	M5XY30,Annexin	XP_007222946.1,annexin D5	PF00191,Annexin	IPR037104,Annexin superfamily;IPR001464,Annexin;IPR018252,Annexin repeat, conserved site;IPR018502,Annexin repeat	-	GO:0005544,molecular_function,calcium-dependent phospholipid binding;GO:0005509,molecular_function,calcium ion binding	-
MD05G1026300	23.58460171	10.59078157	10.46577953	7.005395312	8.187858505	7.897764286	1.050303945	4.598087063	6.432116427	0.011635824	0.190665844	A0A251RFN3,Uncharacterized protein	-	-	IPR002885,Pentatricopeptide repeat;IPR011990,Tetratricopeptide-like helical domain superfamily	-	-	-
MD13G1012800	46.60638907	20.92882859	20.6818075	1.730452052	16.18032493	13.6561768	1.708384314	4.463587892	13.85611807	0.000201556	0.013574311	A0A251R7H9,Uncharacterized protein	-	-	IPR001650,Helicase, C-terminal;IPR038718,SNF2-like, N-terminal domain superfamily;IPR000330,SNF2-related, N-terminal domain;IPR014001,Helicase superfamily 1/2, ATP-binding domain;IPR027417,P-loop containing nucleoside triphosphate hydrolase	-	GO:0005524,molecular_function,ATP binding	-
MD13G1218500	11.58249714	8.173278764	11.56452382	4.300473894	2.412655059	1.939312637	1.8072851	4.822235008	19.33211807	1.36E-05	0.001909944	A0A251QTL2,Uncharacterized protein	-	-	IPR000504,RNA recognition motif domain;IPR035979,RNA-binding domain superfamily;IPR012677,Nucleotide-binding alpha-beta plait domain superfamily	-	GO:0003723,molecular_function,RNA binding;GO:0003676,molecular_function,nucleic acid binding	-
MD10G1001500	17.46003507	5.600367682	7.102309371	5.834474352	6.061594696	2.923416793	1.179183559	4.488004576	7.43799191	0.006501226	0.138047674	M5VM52,Uncharacterized protein	XP_007201050.1,probable inactive tRNA-specific adenosine deaminase-like protein 3 isoform X1	PF00383,Cytidine and deoxycytidylate deaminase zinc-binding region	IPR016193,Cytidine deaminase-like;IPR002125,Cytidine and deoxycytidylate deaminase domain	-	GO:0003824,molecular_function,catalytic activity	-
MD02G1265900	12.68593331	5.696680841	10.78976657	3.768135616	4.404171339	5.310165517	1.182464007	4.793148855	9.013703848	0.002951338	0.083596378	A0A251QBS4,Uncharacterized protein	-	-	IPR008906,HAT, C-terminal dimerisation domain;IPR003656,Zinc finger, BED-type;IPR007021,Domain of unknown function DUF659;IPR012337,Ribonuclease H-like superfamily	-	GO:0046983,molecular_function,protein dimerization activity;GO:0003677,molecular_function,DNA binding	-
MD12G1101300	6.859612374	2.640293765	3.804982145	2.037528424	3.810319034	1.722806334	1.014412237	4.650500535	6.195268717	0.013403978	0.206705058	M5W9D8,Uncharacterized protein	XP_007204674.1,-	PF00632,HECT-domain (ubiquitin-transferase)	IPR000569,HECT domain;IPR035983,HECT, E3 ligase catalytic domain	-	GO:0016567,biological_process,protein ubiquitination;GO:0004842,molecular_function,ubiquitin-protein transferase activity;GO:0016740,molecular_function,transferase activity	-
MD15G1046100	12.79140817	3.362367715	11.62938696	3.405618096	4.549100939	4.936418085	1.231809617	4.713469572	9.271190937	0.002523942	0.076458864	-	-	-	-	-	-	-
MD11G1223400	20.65898223	12.21851116	16.43446003	7.071816436	2.938841267	7.972646339	1.390202893	4.735121656	11.71058065	0.00069144	0.032308947	A0A251PNM7,Uncharacterized protein	-	-	IPR008984,SMAD/FHA domain superfamily;IPR000253,Forkhead-associated (FHA) domain	-	-	-
MD02G1031900	38.53427099	15.19375979	27.73498727	8.793827561	5.481688524	8.26167715	1.860686714	4.53510865	16.95878308	4.07E-05	0.004091501	D6N3F8,ARGH17	-	PF01582,TIR domain;PF00931,NB-ARC domain	IPR001611,Leucine-rich repeat;IPR027417,P-loop containing nucleoside triphosphate hydrolase;IPR032675,Leucine-rich repeat domain superfamily;IPR035897,Toll/interleukin-1 receptor homology (TIR) domain superfamily;IPR000157,Toll/interleukin-1 receptor homology (TIR) domain;IPR002182,NB-ARC	-	GO:0043531,molecular_function,ADP binding;GO:0007165,biological_process,signal transduction	-
MD17G1074100	19.19324428	10.09032689	15.99551746	7.300085359	8.190998623	4.114996433	1.297155738	4.756661408	10.39804753	0.001395526	0.05164762	M5WXB1,Uncharacterized protein	XP_007216672.1,-	-	-	-	-	-
MD12G1110400	20.1495257	23.83439822	17.55577016	9.96294488	10.03229004	6.048029986	1.214287463	5.020252761	10.66446278	0.001295513	0.048868238	A0A251PB03,Uncharacterized protein	-	-	IPR004252,Probable transposase, Ptta/En/Spm, plant	-	-	-
MD12G1191500	43.05065329	11.31635586	29.35482354	6.549667983	3.062082998	5.537988748	2.454904746	4.383421312	23.54908221	1.22E-06	0.00034783	-	-	-	-	-	-	-
MD01G1224100	12.11043786	7.958417232	7.340185762	5.066780359	4.306922547	4.154329127	1.035277198	4.74868243	6.855771137	0.009451918	0.170823592	M5XJW8,Uncharacterized protein	XP_007220614.1,-	PF00400,WD domain, G-beta repeat	IPR036322,WD40-repeat-containing domain superfamily;IPR001680,WD40 repeat;IPR019775,WD40 repeat, conserved site;IPR020472,G-protein beta WD-40 repeat;IPR017986,WD40-repeat-containing domain	-	-	-
MD04G1017000	17.2350872	14.72392836	11.7520387	7.210837652	3.677663179	5.173239596	1.361525021	4.779766374	11.53157137	0.000769717	0.03473996	A0A251QYC7,Uncharacterized protein	-	-	-	-	-	-
MD04G1028600	23.00983193	7.56049637	13.94635295	4.375855764	9.819783407	3.946612671	1.531284563	4.512061532	11.90485422	0.000580669	0.029096025	A0A251QYZ0,Histone-lysine N-methyltransferase	-	-	IPR001965,Zinc finger, PHD-type;IPR011011,Zinc finger, FYVE/PHD-type;IPR003889,FY-rich, C-terminal;IPR013083,Zinc finger, RING/FYVE/PHD-type;IPR000313,PWWP domain;IPR003888,FY-rich, N-terminal;IPR003616,Post-SET domain;IPR001214,SET domain;IPR019787,Zinc finger, PHD-finger;IPR034732,Extended PHD (ePHD) domain;IPR019786,Zinc finger, PHD-type, conserved site	-	GO:0034968,biological_process,histone lysine methylation;GO:0016740,molecular_function,transferase activity;GO:0046872,molecular_function,metal ion binding;GO:0018024,molecular_function,histone-lysine N-methyltransferase activity;GO:0008168,molecular_function,methyltransferase activity;GO:0032259,biological_process,methylation;GO:0005634,cellular_component,nucleus	-
MD15G1041400	32.82402752	6.632906059	14.0196006	1.279662022	2.393056461	0	4.04056894	4.079194781	33.78445612	6.17E-09	4.40E-06	M5XBP0,Uncharacterized protein	XP_007222318.1,signal peptide peptidase-like 3	PF04258,Signal peptide peptidase;PF02225,PA domain	IPR007369,Peptidase A22B, signal peptide peptidase;IPR006639,Presenilin/signal peptide peptidase;IPR003137,PA domain	-	GO:0004190,molecular_function,aspartic-type endopeptidase activity;GO:0006508,biological_process,proteolysis;GO:0016021,cellular_component,integral component of membrane;GO:0016020,cellular_component,membrane	-
MD15G1445100	14.18837368	3.822815455	7.161880305	3.871988609	3.103237037	3.741612448	1.32986182	4.433709277	8.948680598	0.002793005	0.080866539	M5Y409,Uncharacterized protein	XP_007225316.1,septin and tuftelin-interacting protein 1 homolog 1	PF07842,C-rich sequence DNA-binding factor-like protein;PF12457,Tuftelin interacting protein N terminal;PF01585,-patch domain	IPR022783,GC-rich sequence DNA-binding factor-like domain;IPR000467,G-patch domain;IPR024933,Septin and tuftelin interacting protein;IPR022159,Tuftelin interacting protein, N-terminal domain	-	GO:0003676,molecular_function,nucleic acid binding;GO:0005681,cellular_component,spliceosomal complex;GO:0005634,cellular_component,nucleus;GO:0008380,biological_process,RNA splicing;GO:0006397,biological_process,mRNA processing	-
MD05G1001000	14.78447871	6.970995139	6.888717107	5.763806987	2.155743519	5.198414873	1.097322346	4.545473087	6.792010531	0.009426135	0.170605429	M5VIG6,Uncharacterized protein	XP_007199715.1,PHD finger protein At1g33420	PF00628,PHD-finger	IPR001965,Zinc finger, PHD-type;IPR011011,Zinc finger, FYVE/PHD-type;IPR019786,Zinc finger, PHD-type, conserved site;IPR013083,Zinc finger, RING/FYVE/PHD-type;IPR019787,Zinc finger, PHD-finger	-	GO:0046872,molecular_function,metal ion binding	-
MD05G1138500	31.86018984	12.87627767	18.556271	1.242086302	2.322787266	5.601228423	2.808093748	4.321253766	26.95389878	2.09E-07	8.09E-05	A0A251NQU0,Uncharacterized protein	-	-	IPR002182,NB-ARC;IPR000157,Toll/interleukin-1 receptor homology (TIR) domain;IPR035897,Toll/interleukin-1 receptor homology (TIR) domain superfamily;IPR032675,Leucine-rich repeat domain superfamily;IPR027417,P-loop containing nucleoside triphosphate hydrolase	-	GO:0043531,molecular_function,ADP binding;GO:0007165,biological_process,signal transduction	-
MD13G1006500	10.78128422	7.9882915	7.535187937	5.46408266	1.572032673	3.316984704	1.233420212	4.74385092	9.496785853	0.002251754	0.071455055	A0A251R7L3,Uncharacterized protein	-	-	IPR003959,ATPase, AAA-type, core;IPR003593,AAA+ ATPase domain;IPR003960,ATPase, AAA-type, conserved site;IPR027417,P-loop containing nucleoside triphosphate hydrolase	-	GO:0005524,molecular_function,ATP binding	-
MD09G1172800	12.96832428	6.114664395	8.056658077	0.505576961	2.836391622	2.279915686	2.45647502	4.406974318	23.61373182	1.18E-06	0.000342051	-	-	-	-	-	-	-
MD02G1032200	19.35609155	3.911376715	5.260981755	3.77303718	2.822336163	2.552195013	1.776904938	4.172956586	12.32487097	0.000447145	0.024236976	-	-	-	-	-	-	-
MD03G1143400	9.025090745	13.3741128	6.307760142	3.518479219	2.631919767	3.173339208	1.499190135	4.940090826	14.85124564	0.000142949	0.010127085	A0A251NPI1,Uncharacterized protein	-	-	-	-	-	-
MD03G1211600	13.73921658	9.254494326	10.13600133	3.749414225	7.011663847	5.434748015	1.12801095	4.774211596	8.089332208	0.00484088	0.115797392	A0A251PNE6,Uncharacterized protein	-	-	IPR033443,Pentacotripeptide-repeat region of PRORP;IPR002885,Pentatricopeptide repeat;IPR011990,Tetratricopeptide-like helical domain superfamily	-	-	-
MD07G1102000	33.81869502	13.66780643	14.44443698	9.229077612	7.396719969	1.48638659	1.865821542	4.345166713	14.99263401	0.000107986	0.008088405	M5VQN3,Uncharacterized protein	XP_007202375.1,-	PF13339,Apoptosis antagonizing transcription factor	IPR025160,AATF leucine zipper-containing domain	-	-	-
MD14G1075600	13.63847512	5.511981991	6.88430743	3.190218867	1.988643288	1.798299419	1.923631363	4.380399448	16.16247707	5.82E-05	0.005245842	A0A251R0N9,Uncharacterized protein	-	-	IPR002885,Pentatricopeptide repeat;IPR011990,Tetratricopeptide-like helical domain superfamily	-	-	-
MD04G1038400	26.66252064	19.75534478	28.9874708	13.51288155	5.83154373	10.5467499	1.256951001	4.925332716	10.91250144	0.001110078	0.043988253	A0A251R2G9,Uncharacterized protein	-	-	-	-	-	-
MD04G1088700	10.64031401	7.883840944	7.436661916	4.563000781	3.878694073	4.208931791	1.033230205	4.798963084	7.0241169	0.008693102	0.162588991	M5VSU7,Phosphatidylinositol 4-phosphate 5-kinase	XP_007203243.1,phosphatidylinositol 4-phosphate 5-kinase 9	PF02493,MORN repeat;PF01504,Phosphatidylinositol-4-phosphate 5-Kinase	IPR023610,Phosphatidylinositol-4-phosphate 5-kinase;IPR003409,MORN motif;IPR027483,Phosphatidylinositol-4-phosphate 5-kinase, C-terminal;IPR027484,Phosphatidylinositol-4-phosphate 5-kinase, N-terminal;IPR017163,Phosphatidylinositol-4-phosphate 5-kinase, plant;IPR002498,Phosphatidylinositol-4-phosphate 5-kinase, core	-	GO:0016301,molecular_function,kinase activity;GO:0016740,molecular_function,transferase activity;GO:0016308,molecular_function,1-phosphatidylinositol-4-phosphate 5-kinase activity;GO:0016310,biological_process,phosphorylation;GO:0005524,molecular_function,ATP binding;GO:0016307,molecular_function,phosphatidylinositol phosphate kinase activity;GO:0000166,molecular_function,nucleotide binding;GO:00…	K00889,ko04139,Regulation of mitophagy - yeast;K00889,ko04666,Fc gamma R-mediated phagocytosis;K00889,ko04810,Regulation of actin cytoskeleton;K00889,ko04011,MAPK signaling pathway - yeast;K00889,ko05231,Choline metabolism in cancer;K00889,ko04070,Phosphatidylinositol signaling system;K00889,ko00562,Inositol phosphate metabolism;K00889,ko04144,Endocytosis;K00889,ko04072,Phospholipase D signaling …
MD15G1426800	10.8687437	0.750871215	2.597030622	0.86917683	2.438131154	1.959790539	1.771444287	4.065371278	11.23285122	0.000804629	0.035712714	V4KDU6,Uncharacterized protein	XP_006390681.1,hypothetical protein EUTSA_v10018049mg	PF11721,i-glucose binding within endoplasmic reticulum;PF00225,Kinesin motor domain	IPR019821,Kinesin motor domain, conserved site;IPR027417,P-loop containing nucleoside triphosphate hydrolase;IPR001752,Kinesin motor domain;IPR021720,Malectin;IPR036961,Kinesin motor domain superfamily;IPR027640,Kinesin-like protein	-	GO:0003774,molecular_function,motor activity;GO:0005524,molecular_function,ATP binding;GO:0008017,molecular_function,microtubule binding;GO:0007018,biological_process,microtubule-based movement;GO:0000166,molecular_function,nucleotide binding;GO:0003777,molecular_function,microtubule motor activity	-
MD00G1027600	32.03034308	2.212828206	20.409297	10.24590618	4.790138247	7.219413422	1.389836221	4.38551657	9.437605482	0.002126555	0.068451078	M5W2K7,Uncharacterized protein	XP_007202284.1,syntaxin-132	PF00804,Syntaxin;PF05739,SNARE domain	IPR000727,Target SNARE coiled-coil homology domain;IPR010989,SNARE;IPR006012,Syntaxin/epimorphin, conserved site;IPR006011,Syntaxin, N-terminal domain	-	GO:0016021,cellular_component,integral component of membrane;GO:0005484,molecular_function,SNAP receptor activity;GO:0061025,biological_process,membrane fusion;GO:0009737,biological_process,response to abscisic acid;GO:0005802,cellular_component,trans-Golgi network;GO:0005886,cellular_component,plasma membrane;GO:0009504,cellular_component,cell plate;GO:0016020,cellular_component,membrane;GO:0016…	K08486,ko04721,Synaptic vesicle cycle;K08486,ko04130,SNARE interactions in vesicular transport
MD00G1092100	14.77272224	2.041158058	9.412976776	1.77206882	7.732412846	1.33186696	1.694976967	4.36853221	12.82498997	0.000342317	0.020233706	M5WLL1,Uncharacterized protein	XP_007213385.1,-	PF02892,BED zinc finger;PF05699,hAT family C-terminal dimerisation region;PF14372,omain of unknown function (DUF4413)	IPR008906,HAT, C-terminal dimerisation domain;IPR025525,hAT-like transposase, RNase-H fold;IPR003656,Zinc finger, BED-type;IPR036236,Zinc finger C2H2 superfamily;IPR012337,Ribonuclease H-like superfamily	-	GO:0046983,molecular_function,protein dimerization activity;GO:0003677,molecular_function,DNA binding	-
MD13G1144800	55.51614858	23.01212306	30.95236496	4.439643749	4.151220391	5.005179335	3.011290248	4.264815617	28.32020168	1.03E-07	4.68E-05	-	-	-	-	-	-	-
MD11G1032000	9.49964528	4.594005776	5.674728921	3.798448007	2.131008123	0.856461218	1.554710831	4.496698373	12.22298633	0.000487194	0.025871573	A0A251Q9S6,Uncharacterized protein	-	-	IPR002182,NB-ARC;IPR038005,Virus X resistance protein-like, coiled-coil domain;IPR032675,Leucine-rich repeat domain superfamily;IPR027417,P-loop containing nucleoside triphosphate hydrolase	-	GO:0043531,molecular_function,ADP binding	-
MD10G1297400	36.37447748	17.59061047	17.38299006	2.90887833	16.31941082	1.639710135	2.152995371	4.345308891	18.43899339	1.76E-05	0.002334735	V6CJJ1,TIR-NBS-LRR disease resistance protein	-	PF01582,TIR domain;PF00931,NB-ARC domain	IPR001611,Leucine-rich repeat;IPR027417,P-loop containing nucleoside triphosphate hydrolase;IPR032675,Leucine-rich repeat domain superfamily;IPR003591,Leucine-rich repeat, typical subtype;IPR035897,Toll/interleukin-1 receptor homology (TIR) domain superfamily;IPR002182,NB-ARC;IPR000157,Toll/interleukin-1 receptor homology (TIR) domain	-	GO:0043531,molecular_function,ADP binding;GO:0007165,biological_process,signal transduction	-
MD03G1026000	8.207775415	5.670372278	2.941808825	3.610081005	1.227472926	1.849974689	1.242804456	4.507188942	8.285165692	0.004097206	0.103615393	A0A251QBR9,Uncharacterized protein	-	-	IPR002182,NB-ARC;IPR003591,Leucine-rich repeat, typical subtype;IPR032675,Leucine-rich repeat domain superfamily;IPR027417,P-loop containing nucleoside triphosphate hydrolase	-	GO:0043531,molecular_function,ADP binding	-
MD03G1116700	13.65020714	10.3733262	8.154117651	4.366445322	3.062082998	6.153320831	1.196334394	4.679505336	8.57531764	0.003646688	0.096437503	M5W1P7,Uncharacterized protein	XP_007206435.1,zinc finger CCCH domain-containing protein 24	PF13649,Methyltransferase domain;PF00642,Zinc finger C-x8-C-x5-C-x3-H type (and similar);PF05175,Methyltransferase small domain;PF05958,tRNA (Uracil-5-)-methyltransferase;PF13847,Methyltransferase domain;PF00076,RNA recognition motif. (a.k.a. RRM, RBD, or RNP domain)	IPR010280,(Uracil-5)-methyltransferase family;IPR036855,Zinc finger, CCCH-type superfamily;IPR029063,S-adenosyl-L-methionine-dependent methyltransferase;IPR012677,Nucleotide-binding alpha-beta plait domain superfamily;IPR000504,RNA recognition motif domain;IPR000571,Zinc finger, CCCH-type;IPR035979,RNA-binding domain superfamily;IPR025714,Methyltransferase domain;IPR030390,RNA methyltransferase T…	-	GO:0008173,molecular_function,RNA methyltransferase activity;GO:0001510,biological_process,RNA methylation;GO:0003676,molecular_function,nucleic acid binding;GO:0016740,molecular_function,transferase activity;GO:0046872,molecular_function,metal ion binding;GO:0003723,molecular_function,RNA binding;GO:0008168,molecular_function,methyltransferase activity;GO:0006396,biological_process,RNA processin…	-
MD07G1024400	39.67091451	13.70339967	12.63888236	6.344990858	0	7.153235466	2.175214142	4.177824374	17.07109866	3.60E-05	0.00373222	Q2L360,Putative CC-NBS-LRR resistance protein	-	PF13855,Leucine rich repeat;PF00931,NB-ARC domain	IPR001611,Leucine-rich repeat;IPR002182,NB-ARC;IPR038005,Virus X resistance protein-like, coiled-coil domain;IPR032675,Leucine-rich repeat domain superfamily;IPR027417,P-loop containing nucleoside triphosphate hydrolase	-	GO:0043531,molecular_function,ADP binding	-
MD07G1057200	5.285784584	4.016874407	3.999535292	1.056764612	1.580978314	1.429654278	1.751435236	4.64858476	16.31576368	5.99E-05	0.005340352	M5XS94,Uncharacterized protein	XP_007220696.1,-	PF00931,NB-ARC domain	IPR002182,NB-ARC;IPR003591,Leucine-rich repeat, typical subtype;IPR032675,Leucine-rich repeat domain superfamily;IPR027417,P-loop containing nucleoside triphosphate hydrolase	-	GO:0043531,molecular_function,ADP binding	-
MD07G1097600	25.49135069	1.761079476	15.22756911	1.01927564	7.62446369	1.149114131	2.603890487	4.195416822	22.05143323	2.66E-06	0.000614735	A0A151QZW2,Transposon Ty3-G Gag-Pol polyprotein	-	PF00665,Integrase core domain;PF07727,Reverse transcriptase (RNA-dependent DNA polymerase);PF00078,Reverse transcriptase (RNA-dependent DNA polymerase)	IPR036397,Ribonuclease H superfamily;IPR013103,Reverse transcriptase, RNA-dependent DNA polymerase;IPR001584,Integrase, catalytic core;IPR000477,Reverse transcriptase domain;IPR012337,Ribonuclease H-like superfamily	-	GO:0015074,biological_process,DNA integration;GO:0003676,molecular_function,nucleic acid binding	-
MD07G1242100	9.401154758	5.195858281	4.118322566	2.255439851	2.108914235	2.966535567	1.38185407	4.470872376	9.741119444	0.001834057	0.061759691	R9RI98,TIR-NBS-LRR type disease resistance protein	-	PF01582,TIR domain;PF00931,NB-ARC domain;PF07725,Leucine Rich Repeat	IPR011713,Leucine-rich repeat 3;IPR027417,P-loop containing nucleoside triphosphate hydrolase;IPR032675,Leucine-rich repeat domain superfamily;IPR035897,Toll/interleukin-1 receptor homology (TIR) domain superfamily;IPR002182,NB-ARC;IPR036390,Winged helix DNA-binding domain superfamily;IPR000157,Toll/interleukin-1 receptor homology (TIR) domain	-	GO:0043531,molecular_function,ADP binding;GO:0007165,biological_process,signal transduction	-
MD17G1253900	25.64584372	15.94577416	16.34118123	1.025453068	3.83533628	3.468235377	2.898211895	4.395257831	29.37025854	5.99E-08	3.08E-05	-	-	-	-	-	-	-
MD12G1087600	11.27748828	7.011985381	8.982326817	3.156524916	4.216371318	3.050239583	1.460864879	4.675710581	12.18342779	0.000529066	0.027322725	A0A251N6T7,Uncharacterized protein	-	-	IPR036085,PAZ domain superfamily;IPR000999,Ribonuclease III domain;IPR003100,PAZ domain;IPR036389,Ribonuclease III, endonuclease domain superfamily	-	GO:0031047,biological_process,gene silencing by RNA;GO:0004525,molecular_function,ribonuclease III activity;GO:0090501,biological_process,RNA phosphodiester bond hydrolysis;GO:0090502,biological_process,RNA phosphodiester bond hydrolysis, endonucleolytic;GO:0006396,biological_process,RNA processing	-
MD14G1149800	41.08314771	17.02946755	42.53863318	19.71259296	18.43195591	12.96379243	1.054346459	4.813997767	7.386053111	0.007151307	0.14599959	A0A251P8G8,Uncharacterized protein	-	-	IPR013761,Sterile alpha motif/pointed domain superfamily;IPR001660,Sterile alpha motif domain	-	-	-
MD14G1220000	13.81359373	7.634538228	12.10252065	4.418709629	4.131646265	3.736183921	1.486046767	4.683567132	12.67450906	0.000409247	0.022853739	-	-	-	-	-	-	-
MD04G1047600	20.18234124	9.760132039	11.25242309	10.49092288	1.509134705	5.458748845	1.140292052	4.55977391	7.386867481	0.006801998	0.142315946	M5W2X1,Uncharacterized protein	XP_007199926.1,transcription factor bHLH143	-	IPR037546,Transcription factor SAC51-like	-	-	-
MD08G1179600	28.87344801	13.96313052	20.69748741	12.69960263	8.636049092	9.111020153	1.086436258	4.665956438	7.160440962	0.007872859	0.153657839	Q9SZW3,P-loop containing nucleoside triphosphate hydrolases superfamily protein	NP_194739.1,P-loop containing nucleoside triphosphate hydrolases superfamily protein;NP_001320087.1,-	PF13087,AAA domain;PF13086,AAA domain	IPR027417,P-loop containing nucleoside triphosphate hydrolase	COG1112,Superfamily I DNA and RNA helicases and helicase subunits;KOG1801,tRNA-splicing endonuclease positive effector (SEN1)	GO:0016787,molecular_function,hydrolase activity;GO:0008150,biological_process,biological_process;GO:0009506,cellular_component,plasmodesma	-
MD08G1208300	18.57759899	6.417201797	9.61788121	5.942625584	4.167420275	4.187259785	1.342743667	4.44016012	9.129855379	0.00253446	0.076629579	M5XNP7,Uncharacterized protein	XP_007221934.1,-	PF10351,olgi-body localisation protein domain;PF10347,RNA pol II promoter Fmp27 protein domain	IPR019441,FMP27, GFWDK domain;IPR019443,FMP27, C-terminal	-	GO:0016021,cellular_component,integral component of membrane;GO:0016020,cellular_component,membrane	-
MD08G1232400	9.922896802	7.540797318	3.556538027	2.777380053	1.483969353	0.894620381	1.958218051	4.40222119	16.79594465	4.16E-05	0.00414949	A0A251N3L4,Uncharacterized protein	-	-	IPR007109,Brix domain	-	-	-
MD15G1179600	23.71090294	3.362367715	15.50584928	3.892134967	5.458921127	2.193963593	2.099207466	4.280779728	17.25867563	3.26E-05	0.003471252	C4PG25,TIR-NBS-LRR-type disease resistance-like protein	-	PF01582,TIR domain;PF00931,NB-ARC domain	IPR000157,Toll/interleukin-1 receptor homology (TIR) domain;IPR027417,P-loop containing nucleoside triphosphate hydrolase;IPR032675,Leucine-rich repeat domain superfamily;IPR035897,Toll/interleukin-1 receptor homology (TIR) domain superfamily;IPR036390,Winged helix DNA-binding domain superfamily;IPR002182,NB-ARC	-	GO:0043531,molecular_function,ADP binding;GO:0007165,biological_process,signal transduction	-
MD15G1197900	10.31338608	6.581288113	4.636832883	0.846469042	2.374433453	0.954294893	2.534720101	4.307776028	23.00785273	1.62E-06	0.000422444	-	-	-	-	-	-	-
MD15G1284300	21.53660076	10.68912894	12.32346045	5.302836237	9.916670417	0.996387993	1.68240387	4.441009155	13.29748232	0.000268826	0.016873701	A0A251NAY4,Uncharacterized protein	-	-	IPR019147,Suppressor of white apricot N-terminal domain	-	-	-
MD00G1114500	8.816242126	1.875304873	3.96372647	1.447182519	2.706331374	1.631529115	1.581638968	4.271010419	10.7777679	0.001027545	0.041905603	-	-	-	-	-	-	-
MD13G1234200	9.590995892	8.160411693	7.056083199	2.755126555	5.152277156	3.549809277	1.187623662	4.758292472	8.768981435	0.003341055	0.090632813	A0A251QWD2,Uncharacterized protein	-	-	IPR014001,Helicase superfamily 1/2, ATP-binding domain;IPR027417,P-loop containing nucleoside triphosphate hydrolase;IPR025696,rRNA-processing arch domain;IPR012961,ATP-dependent RNA helicase Ski2, C-terminal;IPR011545,DEAD/DEAH box helicase domain;IPR016438,ATP-dependent RNA helicase Ski2-like;IPR001650,Helicase, C-terminal	-	GO:0003723,molecular_function,RNA binding;GO:0003676,molecular_function,nucleic acid binding;GO:0005524,molecular_function,ATP binding;GO:0006401,biological_process,RNA catabolic process;GO:0003724,molecular_function,RNA helicase activity	-
MD02G1066300	12.06357708	18.81767237	16.27112293	4.455520238	8.332130914	8.371797034	1.136674917	5.245904663	10.59452618	0.001421528	0.052346835	M5VY50,Uncharacterized protein	XP_007204807.1,receptor-like protein kinase 5	PF00069,Protein kinase domain;PF08263,Leucine rich repeat N-terminal domain;PF13855,Leucine rich repeat	IPR001611,Leucine-rich repeat;IPR013210,Leucine-rich repeat-containing N-terminal, plant-type;IPR032675,Leucine-rich repeat domain superfamily;IPR011009,Protein kinase-like domain superfamily;IPR003591,Leucine-rich repeat, typical subtype;IPR017441,Protein kinase, ATP binding site;IPR008271,Serine/threonine-protein kinase, active site;IPR000719,Protein kinase domain	-	GO:0016301,molecular_function,kinase activity;GO:0016740,molecular_function,transferase activity;GO:0016310,biological_process,phosphorylation;GO:0004674,molecular_function,protein serine/threonine kinase activity;GO:0016020,cellular_component,membrane;GO:0006468,biological_process,protein phosphorylation;GO:0000166,molecular_function,nucleotide binding;GO:0005524,molecular_function,ATP binding;G…	-
MD03G1040800	43.966307	12.46944425	14.37597993	10.82557682	0	0	2.513863731	4.087557024	19.73134989	8.95E-06	0.001421485	-	-	-	-	-	-	-
MD03G1127300	10.14699565	5.755652692	8.709320083	2.082031455	2.336125667	2.816696492	1.797608111	4.590077302	16.48852766	5.34E-05	0.004878313	A0A251N5M1,Uncharacterized protein	-	-	IPR000157,Toll/interleukin-1 receptor homology (TIR) domain;IPR027417,P-loop containing nucleoside triphosphate hydrolase;IPR032675,Leucine-rich repeat domain superfamily;IPR035897,Toll/interleukin-1 receptor homology (TIR) domain superfamily;IPR036390,Winged helix DNA-binding domain superfamily;IPR002182,NB-ARC	-	GO:0043531,molecular_function,ADP binding;GO:0007165,biological_process,signal transduction	-
MD06G1023000	15.54569045	9.920182083	6.35385791	1.913864021	5.965096749	3.596096589	1.638493832	4.412752515	12.45501993	0.000417019	0.023123183	M5WJ76,Uncharacterized protein	XP_007212580.1,-	PF13966,zinc-binding in reverse transcriptase;PF00078,Reverse transcriptase (RNA-dependent DNA polymerase)	IPR026960,Reverse transcriptase zinc-binding domain;IPR036691,Endonuclease/exonuclease/phosphatase superfamily;IPR000477,Reverse transcriptase domain	-	-	-
MD07G1245600	18.24363968	6.467681261	6.710910987	1.497342975	1.400067447	4.220197915	2.169822923	4.186690036	16.99815531	3.74E-05	0.003865205	R9RI98,TIR-NBS-LRR type disease resistance protein	-	PF01582,TIR domain;PF00931,NB-ARC domain;PF07725,Leucine Rich Repeat	IPR011713,Leucine-rich repeat 3;IPR027417,P-loop containing nucleoside triphosphate hydrolase;IPR032675,Leucine-rich repeat domain superfamily;IPR035897,Toll/interleukin-1 receptor homology (TIR) domain superfamily;IPR002182,NB-ARC;IPR036390,Winged helix DNA-binding domain superfamily;IPR000157,Toll/interleukin-1 receptor homology (TIR) domain	-	GO:0043531,molecular_function,ADP binding;GO:0007165,biological_process,signal transduction	-
MD01G1205000	13.89796371	8.86871709	13.0649121	5.703362569	7.465977647	3.214937288	1.223333602	4.773559851	9.395731582	0.002393631	0.073938704	A0A251QNG8,Uncharacterized protein	-	-	IPR003613,U box domain;IPR006016,UspA;IPR014729,Rossmann-like alpha/beta/alpha sandwich fold;IPR011009,Protein kinase-like domain superfamily;IPR017441,Protein kinase, ATP binding site;IPR013083,Zinc finger, RING/FYVE/PHD-type;IPR000719,Protein kinase domain	-	GO:0016567,biological_process,protein ubiquitination;GO:0004842,molecular_function,ubiquitin-protein transferase activity;GO:0006950,biological_process,response to stress;GO:0006468,biological_process,protein phosphorylation;GO:0005524,molecular_function,ATP binding;GO:0004672,molecular_function,protein kinase activity	-
MD04G1055600	7.184426545	5.094003363	4.111001426	2.358641326	1.654058386	2.326705824	1.34018352	4.582520031	9.90023838	0.001739978	0.059811026	A0A251P7M0,Uncharacterized protein	-	-	IPR016024,Armadillo-type fold;IPR029028,Alpha/beta knot methyltransferases;IPR001537,tRNA/rRNA methyltransferase, SpoU type;IPR029026,tRNA (guanine-N1-)-methyltransferase, N-terminal	-	GO:0003723,molecular_function,RNA binding;GO:0008173,molecular_function,RNA methyltransferase activity;GO:0001510,biological_process,RNA methylation;GO:0006396,biological_process,RNA processing	-
MD04G1101100	21.85368852	7.747505114	11.61169404	2.690455488	8.38556298	5.055290082	1.588997443	4.379089746	11.61553043	0.000654239	0.031321326	A0A251N0M1,Uncharacterized protein	-	-	-	-	-	-
MD08G1021900	21.19221194	4.507800234	12.12639769	4.348366094	0	5.882729338	1.817496869	4.296572294	14.02889043	0.000180133	0.012316553	A0A251MRU8,Uncharacterized protein	-	-	IPR002182,NB-ARC;IPR000157,Toll/interleukin-1 receptor homology (TIR) domain;IPR035897,Toll/interleukin-1 receptor homology (TIR) domain superfamily;IPR032675,Leucine-rich repeat domain superfamily;IPR027417,P-loop containing nucleoside triphosphate hydrolase	-	GO:0043531,molecular_function,ADP binding;GO:0007165,biological_process,signal transduction	-
MD15G1114400	21.58366087	3.143432183	9.966143795	4.548380543	0	5.127767359	1.800766875	4.175097552	12.68486243	0.000368887	0.021478956	-	-	-	-	-	-	-
MD13G1000300	10.46366878	3.809807033	5.710007669	1.323021552	5.772997485	2.485920231	1.354285396	4.408888255	8.918013447	0.00282426	0.081461638	M5XVH3,Katanin p80 WD40 repeat-containing subunit B1 homolog	XP_007221941.1,katanin p80 WD40 repeat-containing subunit B1 homolog isoform X1	PF13925,con80 domain of Katanin;PF00400,WD domain, G-beta repeat	IPR019775,WD40 repeat, conserved site;IPR017986,WD40-repeat-containing domain;IPR036322,WD40-repeat-containing domain superfamily;IPR015943,WD40/YVTN repeat-like-containing domain superfamily;IPR026962,Katanin p80 subunit B1;IPR020472,G-protein beta WD-40 repeat;IPR001680,WD40 repeat;IPR028021,Katanin p80 subunit, C-terminal	-	GO:0005874,cellular_component,microtubule;GO:0051013,biological_process,microtubule severing;GO:0008352,cellular_component,katanin complex;GO:0005856,cellular_component,cytoskeleton;GO:0005737,cellular_component,cytoplasm;GO:0008017,molecular_function,microtubule binding	-
MD10G1046000	18.4248079	2.68337862	13.14804692	7.765414615	4.356558676	5.252758323	1.071671313	4.472055949	6.217478843	0.012801679	0.201958626	M5WB95,Uncharacterized protein	XP_007205339.1,bifunctional riboflavin kinase/FMN phosphatase isoform X1	PF01687,Riboflavin kinase;PF13419,Haloacid dehalogenase-like hydrolase	IPR023465,Riboflavin kinase domain superfamily;IPR023214,HAD superfamily;IPR006439,HAD hydrolase, subfamily IA;IPR023198,Phosphoglycolate phosphatase-like, domain 2;IPR023468,Riboflavin kinase;IPR015865,Riboflavin kinase domain, bacterial/eukaryotic;IPR036412,HAD-like superfamily	-	GO:0016787,molecular_function,hydrolase activity;GO:0009231,biological_process,riboflavin biosynthetic process;GO:0008531,molecular_function,riboflavin kinase activity;GO:0008152,biological_process,metabolic process;GO:0016310,biological_process,phosphorylation	-
MD10G1047900	7.519468947	3.285393636	4.419005695	1.901516511	2.963306127	3.21560637	1.029372653	4.531242097	5.906322588	0.015434934	0.22386854	A0A251MTS0,Uncharacterized protein	-	-	-	-	-	-
MD09G1064300	6.147872773	2.686118159	9.290449513	2.850225602	3.391893877	2.336942674	1.167146698	4.942827905	9.564185454	0.002275395	0.071986899	A0A251Q8R9,Sister chromatid cohesion protein	-	-	IPR001965,Zinc finger, PHD-type;IPR011011,Zinc finger, FYVE/PHD-type;IPR033031,SCC2/Nipped-B family;IPR013083,Zinc finger, RING/FYVE/PHD-type;IPR026003,HEAT repeat associated with sister chromatid cohesion protein;IPR011989,Armadillo-like helical;IPR024986,Sister chromatid cohesion C-terminal domain;IPR019787,Zinc finger, PHD-finger;IPR016024,Armadillo-type fold;IPR019786,Zinc finger, PHD-type, c…	-	GO:0010468,biological_process,regulation of gene expression;GO:0007049,biological_process,cell cycle;GO:0005634,cellular_component,nucleus;GO:0046872,molecular_function,metal ion binding;GO:0003682,molecular_function,chromatin binding	-
MD02G1070300	10.86974979	4.749192666	3.650218732	2.290610418	2.570159917	0.516479095	1.982516897	4.198445812	14.83035367	0.000117685	0.008649732	M5XIC8,Uncharacterized protein	XP_007220044.1,-	PF00931,NB-ARC domain	IPR002182,NB-ARC;IPR038005,Virus X resistance protein-like, coiled-coil domain;IPR032675,Leucine-rich repeat domain superfamily;IPR027417,P-loop containing nucleoside triphosphate hydrolase	-	GO:0043531,molecular_function,ADP binding	-
MD02G1130700	44.22404931	25.76306229	46.40960474	20.50278564	6.971204867	12.60790584	1.458499954	4.712802318	12.57257251	0.000435773	0.023743573	A0A251NCM7,Uncharacterized protein	-	-	IPR002059,Cold-shock protein, DNA-binding;IPR019844,Cold-shock conserved site;IPR036875,Zinc finger, CCHC-type superfamily;IPR001878,Zinc finger, CCHC-type;IPR011129,Cold shock domain;IPR012340,Nucleic acid-binding, OB-fold	-	GO:0006355,biological_process,regulation of transcription, DNA-templated;GO:0003676,molecular_function,nucleic acid binding;GO:0003677,molecular_function,DNA binding;GO:0008270,molecular_function,zinc ion binding	-
MD07G1004300	11.03575085	5.625341832	10.19140178	2.790710701	3.479214646	2.097466722	1.770396326	4.575596051	15.8981371	7.22E-05	0.006177236	-	-	-	-	-	-	-
MD07G1077300	9.75460267	7.81360154	4.094670311	3.288980142	3.075310138	1.853970315	1.407323469	4.490364843	10.1208445	0.00150235	0.054195132	A0A251QDM3,Uncharacterized protein	-	-	IPR011047,Quinoprotein alcohol dehydrogenase-like superfamily;IPR036736,ACP-like superfamily;IPR020845,AMP-binding, conserved site;IPR025110,AMP-binding enzyme, C-terminal domain;IPR000873,AMP-dependent synthetase/ligase;IPR006162,Phosphopantetheine attachment site;IPR009081,Phosphopantetheine binding ACP domain;IPR015943,WD40/YVTN repeat-like-containing domain superfamily;IPR018391,Pyrrolo-quino…	-	GO:0003824,molecular_function,catalytic activity;GO:0008152,biological_process,metabolic process	-
MD07G1260100	23.0574654	13.43230497	14.51818012	5.830751012	3.634635849	8.764653538	1.450931167	4.509555718	10.89065272	0.000998633	0.04121295	A0A251NPK6,Transmembrane 9 superfamily member	-	-	IPR004240,Nonaspanin (TM9SF)	-	GO:0016021,cellular_component,integral component of membrane;GO:0016020,cellular_component,membrane	-
MD12G1127500	13.60868109	3.963921261	5.712489202	1.147116991	1.072594044	0.646620155	3.081366004	4.074165643	25.2104661	5.15E-07	0.000175589	A0A251QEG4,Uncharacterized protein	-	-	IPR002182,NB-ARC;IPR038005,Virus X resistance protein-like, coiled-coil domain;IPR032675,Leucine-rich repeat domain superfamily;IPR027417,P-loop containing nucleoside triphosphate hydrolase	-	GO:0043531,molecular_function,ADP binding	-
MD12G1190000	7.132066381	5.193550606	7.484533572	2.705325751	2.810636783	3.049938533	1.222436694	4.818788853	9.662885416	0.002097008	0.067757089	A0A251NXI5,Phospholipid-transporting ATPase	-	-	IPR032630,P-type ATPase, C-terminal;IPR036412,HAD-like superfamily;IPR023299,P-type ATPase, cytoplasmic domain N;IPR018303,P-type ATPase, phosphorylation site;IPR006539,P-type ATPase, subfamily IV;IPR023298,P-type ATPase, transmembrane domain superfamily;IPR032631,P-type ATPase, N-terminal;IPR008250,P-type ATPase, A domain superfamily;IPR001757,P-type ATPase	-	GO:0016787,molecular_function,hydrolase activity;GO:0045332,biological_process,phospholipid translocation;GO:0000287,molecular_function,magnesium ion binding;GO:0016020,cellular_component,membrane;GO:0015914,biological_process,phospholipid transport;GO:0004012,molecular_function,phospholipid-translocating ATPase activity;GO:0000166,molecular_function,nucleotide binding;GO:0005524,molecular_functi…	-
MD14G1040700	8.277445198	3.013806113	4.864449568	3.837520244	1.957207689	2.359830257	1.017472093	4.500399862	5.729703312	0.016956617	0.236623596	A0A251N966,Uncharacterized protein	-	-	IPR024420,TRAPP III complex, Trs85;IPR013935,TRAPP II complex, Trs120;IPR011990,Tetratricopeptide-like helical domain superfamily	-	-	-
MD04G1186500	17.65935889	6.429747646	10.37796792	3.721402263	4.175567724	5.034535225	1.50684026	4.394569486	10.79529986	0.00101786	0.041713388	M5W488,Uncharacterized protein	XP_007207363.1,aspartic proteinase	PF00026,ukaryotic aspartyl protease;PF05184,Saposin-like type B, region 1;PF03489,Saposin-like type B, region 2	IPR008139,Saposin B type domain;IPR007856,Saposin-like type B, region 1;IPR001461,Aspartic peptidase A1 family;IPR021109,Aspartic peptidase domain superfamily;IPR008138,Saposin B type, region 2;IPR033121,Peptidase family A1 domain;IPR001969,Aspartic peptidase, active site;IPR011001,Saposin-like;IPR033869,Phytepsin	-	GO:0004190,molecular_function,aspartic-type endopeptidase activity;GO:0006629,biological_process,lipid metabolic process;GO:0016787,molecular_function,hydrolase activity;GO:0008233,molecular_function,peptidase activity;GO:0006508,biological_process,proteolysis	-
MD08G1002100	12.34827351	6.294384538	12.44018496	5.724803782	4.866263137	4.69385239	1.06252713	4.7653282	7.2707483	0.007548422	0.150241703	M5XB18,Uncharacterized protein	XP_007221940.1,BTB/POZ domain-containing protein At2g30600	PF00754,5/8 type C domain;PF12248,arnesoic acid 0-methyl transferase;PF00651,BTB/POZ domain;PF07707,BTB And C-terminal Kelch	IPR000421,Coagulation factor 5/8 C-terminal domain;IPR011705,BTB/Kelch-associated;IPR011333,SKP1/BTB/POZ domain superfamily;IPR022041,Farnesoic acid O-methyl transferase;IPR000210,BTB/POZ domain;IPR008979,Galactose-binding-like domain superfamily	-	-	-
MD08G1144000	13.3374117	4.856132774	9.517652275	3.372752616	1.051213432	1.90119215	2.073033956	4.365475748	18.04999783	2.15E-05	0.002629585	-	-	-	-	-	-	-
MD08G1150200	12.04368276	6.139123053	11.12221648	3.553194881	10.44170302	0.572258837	1.305024429	4.677283343	9.834877254	0.001846741	0.062053661	K0E4G2,EIN3 binding F-box 1	NP_001315823.1,EIN3-binding F-box protein 1-like	PF13516,Leucine Rich repeat;PF00646,-box domain	IPR001611,Leucine-rich repeat;IPR006553,Leucine-rich repeat, cysteine-containing subtype;IPR036047,F-box-like domain superfamily;IPR032675,Leucine-rich repeat domain superfamily;IPR001810,F-box domain	-	-	K14515,ko04075,Plant hormone signal transduction
MD08G1230100	18.23879267	9.297006137	9.187274405	1.537403136	2.875050165	2.599863471	2.480538936	4.26154378	21.69842831	3.19E-06	0.000694587	A0A1U8HQU8,disease resistance protein TAO1-like	XP_016666361.1,-;XP_016666344.1,-;XP_016666336.1,disease resistance protein TAO1-like;XP_016666352.1,-;XP_016666338.1,-	-	IPR003591,Leucine-rich repeat, typical subtype;IPR032675,Leucine-rich repeat domain superfamily	-	-	-
MD15G1038900	32.88543823	19.68982404	15.60647775	9.971547841	7.991778825	9.635789589	1.317358906	4.427910714	8.690670821	0.003210945	0.088155109	A5BLS6,Uncharacterized protein	-	PF00400,WD domain, G-beta repeat	IPR019775,WD40 repeat, conserved site;IPR017986,WD40-repeat-containing domain;IPR036322,WD40-repeat-containing domain superfamily;IPR015943,WD40/YVTN repeat-like-containing domain superfamily;IPR020472,G-protein beta WD-40 repeat;IPR001680,WD40 repeat	KOG0263,Transcription initiation factor TFIID, subunit TAF5 (also component of histone acetyltransferase SAGA);ENOG410XPM5,-	-	-
MD15G1045400	47.76431178	25.0235994	35.0316848	10.34509379	19.34604068	4.665153565	1.834704269	4.445455425	15.40257738	8.82E-05	0.007098074	A0A251MY89,Serine/threonine-protein kinase TOR	-	-	IPR009076,FKBP12-rapamycin binding domain;IPR018936,Phosphatidylinositol 3/4-kinase, conserved site;IPR026683,Serine/threonine-protein kinase TOR;IPR003152,FATC domain;IPR000403,Phosphatidylinositol 3-/4-kinase, catalytic domain;IPR036738,FKBP12-rapamycin binding domain superfamily;IPR014009,PIK-related kinase;IPR011989,Armadillo-like helical;IPR011009,Protein kinase-like domain superfamily;IPR01…	-	GO:0016301,molecular_function,kinase activity;GO:0044877,molecular_function,protein-containing complex binding;GO:0016740,molecular_function,transferase activity;GO:0005524,molecular_function,ATP binding;GO:0004674,molecular_function,protein serine/threonine kinase activity;GO:0006468,biological_process,protein phosphorylation;GO:0000166,molecular_function,nucleotide binding;GO:0016310,biological…	-
MD15G1434200	16.16300389	2.419358838	3.486588237	2.800547689	5.237217817	1.578645068	1.541457361	4.03805937	8.675355681	0.003226647	0.088363961	M5Y0N2,Uncharacterized protein	XP_007224011.1,protein ROOT PRIMORDIUM DEFECTIVE 1	PF11955,Plant organelle RNA recognition domain	IPR021099,Plant organelle RNA recognition domain	-	-	-
MD05G1351300	10.38538655	3.886340822	7.16887862	4.948530536	1.682562593	2.535858954	1.204733747	4.482138434	7.738951822	0.005497309	0.12456863	A0A251PFU0,Uncharacterized protein	-	-	IPR001841,Zinc finger, RING-type;IPR003347,JmjC domain	-	-	-
MD05G1353200	13.56794036	8.123667269	13.46326334	5.289533097	6.594528417	5.300737975	1.100501613	4.746959022	7.628235161	0.006187494	0.13410794	F2YQ39,Pyrophosphate--fructose 6-phosphate 1-phosphotransferase subunit beta	-	PF00365,Phosphofructokinase	IPR022953,ATP-dependent 6-phosphofructokinase;IPR035966,Phosphofructokinase superfamily;IPR011183,Pyrophosphate-dependent phosphofructokinase PfpB;IPR000023,Phosphofructokinase domain	-	GO:0047334,molecular_function,diphosphate-fructose-6-phosphate 1-phosphotransferase activity;GO:0016301,molecular_function,kinase activity;GO:0006096,biological_process,glycolytic process;GO:0005737,cellular_component,cytoplasm;GO:0006002,biological_process,fructose 6-phosphate metabolic process;GO:0003824,molecular_function,catalytic activity;GO:0016740,molecular_function,transferase activity;GO…	-
MD11G1158400	7.022479718	2.627899258	5.150483422	0	2.275459199	0.34294377	2.970847785	4.263282439	27.36823533	1.68E-07	6.96E-05	M5W0R5,Uncharacterized protein	XP_007205752.1,uncharacterized protein LOC18774639	-	-	-	GO:0016021,cellular_component,integral component of membrane;GO:0016020,cellular_component,membrane	-
MD16G1152300	71.4523038	53.47668164	33.90919657	24.76093993	46.30466972	10.46814946	1.116033317	4.538580885	6.802739659	0.009355946	0.169824755	W9S3W8,Uncharacterized protein	XP_010109984.1,hypothetical protein L484_009269	PF13499,-hand domain pair;PF00036,hand	IPR002048,EF-hand domain;IPR018247,EF-Hand 1, calcium-binding site;IPR011992,EF-hand domain pair	-	GO:0005509,molecular_function,calcium ion binding	-
MD03G1280000	14.90230329	14.49923085	5.143419697	3.22763418	4.828719268	1.455512091	1.915118187	4.392029703	15.8833082	6.74E-05	0.005909336	Q2L359,Putative CC-NBS-LRR resistance protein	-	PF00931,NB-ARC domain	IPR001611,Leucine-rich repeat;IPR002182,NB-ARC;IPR038005,Virus X resistance protein-like, coiled-coil domain;IPR032675,Leucine-rich repeat domain superfamily;IPR027417,P-loop containing nucleoside triphosphate hydrolase	-	GO:0043531,molecular_function,ADP binding	-
MD07G1073500	16.2226735	12.14145241	6.299027664	5.621773165	3.942414197	4.753419045	1.245119045	4.453415121	7.970365934	0.004803993	0.115336071	A0A251QIB7,Uncharacterized protein	-	-	IPR002182,NB-ARC;IPR000157,Toll/interleukin-1 receptor homology (TIR) domain;IPR035897,Toll/interleukin-1 receptor homology (TIR) domain superfamily;IPR036390,Winged helix DNA-binding domain superfamily;IPR027417,P-loop containing nucleoside triphosphate hydrolase	-	GO:0043531,molecular_function,ADP binding;GO:0007165,biological_process,signal transduction	-
MD07G1260700	15.6242371	7.016140632	5.392589806	3.383995124	3.796982917	2.289035349	1.678136607	4.225199005	11.51862585	0.000689236	0.032285046	M5X6S5,Uncharacterized protein	XP_007220440.1,-	-	IPR006553,Leucine-rich repeat, cysteine-containing subtype;IPR003591,Leucine-rich repeat, typical subtype;IPR032675,Leucine-rich repeat domain superfamily	-	-	-
MD17G1137400	5.766819795	3.452825114	3.483156556	0.749408369	0.934296978	1.126493774	2.201411936	4.348079582	19.35314832	1.09E-05	0.001647767	A0A251Q4W2,Uncharacterized protein	-	-	IPR026899,1,3-beta-glucan synthase subunit FKS1-like, domain-1;IPR023175,Vacuolar protein sorting-associate protein Vta1/Callose synthase, N-terminal;IPR003440,Glycosyl transferase, family 48	-	GO:0003843,molecular_function,1,3-beta-D-glucan synthase activity;GO:0016021,cellular_component,integral component of membrane;GO:0006075,biological_process,(1->3)-beta-D-glucan biosynthetic process;GO:0000148,cellular_component,1,3-beta-D-glucan synthase complex;GO:0016020,cellular_component,membrane	-
MD01G1008700	8.841683468	4.6321351	7.247648838	1.914987181	5.729853497	2.158924185	1.300700209	4.594994187	9.327765055	0.002377386	0.073654363	A0A251PSJ7,Uncharacterized protein	-	-	IPR002093,BRCA2 repeat;IPR015252,Breast cancer type 2 susceptibility protein, helical domain;IPR015205,Tower domain;IPR015187,BRCA2, OB1;IPR012340,Nucleic acid-binding, OB-fold;IPR036315,BRCA2 helical domain superfamily;IPR015525,Breast cancer type 2 susceptibility protein	-	GO:0006281,biological_process,DNA repair;GO:0000724,biological_process,double-strand break repair via homologous recombination	-
MD04G1008600	14.08434835	15.811615	7.291662899	4.270666924	6.845522087	5.50248882	1.165768468	4.68295203	8.068222335	0.004806895	0.115336071	M5XLW1,Uncharacterized protein	XP_007225277.1,receptor like protein kinase S.2	PF00069,Protein kinase domain;PF07714,Protein tyrosine kinase	IPR001245,Serine-threonine/tyrosine-protein kinase, catalytic domain;IPR011009,Protein kinase-like domain superfamily;IPR017441,Protein kinase, ATP binding site;IPR008271,Serine/threonine-protein kinase, active site;IPR024171,S-receptor-like serine/threonine-protein kinase;IPR000719,Protein kinase domain	-	GO:0016301,molecular_function,kinase activity;GO:0016740,molecular_function,transferase activity;GO:0005524,molecular_function,ATP binding;GO:0004672,molecular_function,protein kinase activity;GO:0006468,biological_process,protein phosphorylation;GO:0000166,molecular_function,nucleotide binding;GO:0016310,biological_process,phosphorylation;GO:0004674,molecular_function,protein serine/threonine ki…	-
MD04G1214600	13.4228841	11.05062242	11.58202278	4.070097229	5.436688026	4.588558832	1.3865141	4.694022508	11.19087243	0.000900346	0.038567841	A0A251NZD8,Uncharacterized protein	-	-	IPR012474,Frigida-like	-	-	-
MD15G1069800	27.29873694	12.60887893	19.3823116	0	2.27455047	0	4.979067029	4.154805484	42.16204079	8.43E-11	1.26E-07	-	-	-	-	-	-	-
MD15G1070100	12.75775239	5.892615312	9.624232927	1.705260701	4.251940557	1.922482096	2.03734113	4.369668862	17.33219401	3.14E-05	0.003397636	M5XD14,Uncharacterized protein	XP_007222147.1,-	PF00400,WD domain, G-beta repeat	IPR019775,WD40 repeat, conserved site;IPR017986,WD40-repeat-containing domain;IPR036322,WD40-repeat-containing domain superfamily;IPR015943,WD40/YVTN repeat-like-containing domain superfamily;IPR020472,G-protein beta WD-40 repeat;IPR001680,WD40 repeat	-	-	-
MD00G1055600	46.81920363	32.43763648	22.85386947	14.60217074	7.802019693	16.46224052	1.333998448	4.432576167	8.9201936	0.002835868	0.081577349	A0A1R7T285,Clp protease-related protein	-	-	IPR036628,Clp, N-terminal domain superfamily;IPR004176,Clp, N-terminal	-	GO:0006508,biological_process,proteolysis;GO:0008233,molecular_function,peptidase activity;GO:0019538,biological_process,protein metabolic process	-
MD05G1271900	41.07934934	18.97393801	14.5833258	16.47257242	6.845522087	8.25373323	1.232905356	4.286663842	7.072084693	0.007830404	0.153210352	A0A1S2XDI8,probable ADP-ribosylation factor GTPase-activating protein AGD5 isoform X1	XP_004487666.1,probable ADP-ribosylation factor GTPase-activating protein AGD5 isoform X1	-	IPR001164,Arf GTPase activating protein;IPR038508,ArfGAP domain superfamily;IPR037278,ARFGAP/RecO-like zinc finger	-	GO:0043547,biological_process,positive regulation of GTPase activity;GO:0046872,molecular_function,metal ion binding;GO:0005096,molecular_function,GTPase activator activity	K12486,ko04144,Endocytosis
MD05G1316800	81.57045024	69.07298354	54.29591467	29.07489844	27.18603521	40.97318644	1.047066964	4.650765528	6.551959121	0.010989727	0.186231968	V6CJJ1,TIR-NBS-LRR disease resistance protein	-	PF01582,TIR domain;PF00931,NB-ARC domain	IPR001611,Leucine-rich repeat;IPR027417,P-loop containing nucleoside triphosphate hydrolase;IPR032675,Leucine-rich repeat domain superfamily;IPR003591,Leucine-rich repeat, typical subtype;IPR035897,Toll/interleukin-1 receptor homology (TIR) domain superfamily;IPR002182,NB-ARC;IPR000157,Toll/interleukin-1 receptor homology (TIR) domain	-	GO:0043531,molecular_function,ADP binding;GO:0007165,biological_process,signal transduction	-
MD13G1144300	9.846735422	4.548060046	3.495628656	2.193600988	1.640874208	3.956845893	1.224139191	4.290636995	6.973670626	0.008272789	0.159102742	A0A251QVY8,Uncharacterized protein	-	-	IPR027417,P-loop containing nucleoside triphosphate hydrolase;IPR002110,Ankyrin repeat;IPR036770,Ankyrin repeat-containing domain superfamily;IPR014756,Immunoglobulin E-set;IPR020683,Ankyrin repeat-containing domain;IPR005559,CG-1 DNA-binding domain;IPR013783,Immunoglobulin-like fold;IPR000048,IQ motif, EF-hand binding site;IPR002909,IPT domain	-	GO:0003677,molecular_function,DNA binding;GO:0005634,cellular_component,nucleus	-
MD11G1033200	6.995091824	2.692440377	3.414515905	0.934996606	1.165672201	2.108198745	1.710547226	4.244651178	12.07427257	0.000511396	0.026749446	A0A0K1L5L3,FB_Mr5-like protein	-	PF00931,NB-ARC domain	IPR002182,NB-ARC;IPR038005,Virus X resistance protein-like, coiled-coil domain;IPR032675,Leucine-rich repeat domain superfamily;IPR027417,P-loop containing nucleoside triphosphate hydrolase	-	GO:0043531,molecular_function,ADP binding	-
MD11G1054600	6.747881274	4.155660789	4.192166311	3.006510969	2.811191696	1.355795863	1.131309665	4.524309157	6.988101871	0.00841324	0.160235216	A0A251QYC5,Uncharacterized protein	-	-	IPR002182,NB-ARC;IPR006553,Leucine-rich repeat, cysteine-containing subtype;IPR038005,Virus X resistance protein-like, coiled-coil domain;IPR032675,Leucine-rich repeat domain superfamily;IPR027417,P-loop containing nucleoside triphosphate hydrolase	-	GO:0043531,molecular_function,ADP binding	-
MD11G1258900	13.15044965	9.110994471	12.25470702	4.687334532	2.191409918	4.62386902	1.509467828	4.617410733	12.50796895	0.000437115	0.023775415	D5MRQ2,MdTCP4A protein	NP_001315932.1,transcription factor TCP4	PF03634,TCP family transcription factor	IPR017887,Transcription factor TCP subgroup;IPR005333,Transcription factor, TCP	-	GO:0006355,biological_process,regulation of transcription, DNA-templated;GO:0003677,molecular_function,DNA binding;GO:0005634,cellular_component,nucleus;GO:0006351,biological_process,transcription, DNA-templated	-
MD10G1112000	8.023009073	1.85285404	8.188571669	3.217178463	2.673931632	2.820994268	1.141447762	4.586971392	7.461256821	0.006565508	0.139036374	A0A251MYB4,Serine/threonine-protein kinase TOR	-	-	IPR009076,FKBP12-rapamycin binding domain;IPR018936,Phosphatidylinositol 3/4-kinase, conserved site;IPR026683,Serine/threonine-protein kinase TOR;IPR003152,FATC domain;IPR000403,Phosphatidylinositol 3-/4-kinase, catalytic domain;IPR036738,FKBP12-rapamycin binding domain superfamily;IPR014009,PIK-related kinase;IPR011989,Armadillo-like helical;IPR011009,Protein kinase-like domain superfamily;IPR01…	-	GO:0016301,molecular_function,kinase activity;GO:0044877,molecular_function,protein-containing complex binding;GO:0016740,molecular_function,transferase activity;GO:0005524,molecular_function,ATP binding;GO:0004674,molecular_function,protein serine/threonine kinase activity;GO:0006468,biological_process,protein phosphorylation;GO:0000166,molecular_function,nucleotide binding;GO:0016310,biological…	-
MD09G1014300	34.28086124	7.916908937	22.81844358	6.109519783	2.856306106	12.05359637	1.646205665	4.293506118	11.79806404	0.000593115	0.029406511	A0A251Q7U6,Uncharacterized protein	-	-	IPR000850,Adenylate kinase/UMP-CMP kinase;IPR033690,Adenylate kinase, conserved site;IPR027417,P-loop containing nucleoside triphosphate hydrolase	-	GO:0016301,molecular_function,kinase activity;GO:0016740,molecular_function,transferase activity;GO:0016310,biological_process,phosphorylation;GO:0019205,molecular_function,nucleobase-containing compound kinase activity;GO:0005524,molecular_function,ATP binding;GO:0006139,biological_process,nucleobase-containing compound metabolic process	-
MD02G1031800	6.897682876	1.061978905	3.366967652	1.536627453	1.724159751	2.425314951	1.163516059	4.258138721	6.239000755	0.012497966	0.198991611	T2C629,NBS-LRR protein	-	PF01582,TIR domain;PF00931,NB-ARC domain	IPR002182,NB-ARC;IPR000157,Toll/interleukin-1 receptor homology (TIR) domain;IPR035897,Toll/interleukin-1 receptor homology (TIR) domain superfamily;IPR032675,Leucine-rich repeat domain superfamily;IPR027417,P-loop containing nucleoside triphosphate hydrolase	-	GO:0043531,molecular_function,ADP binding;GO:0007165,biological_process,signal transduction	-
MD02G1100900	28.48168221	21.92543947	18.95832354	11.42098354	2.373114323	10.01452965	1.39858442	4.536345858	10.40257665	0.001309742	0.049051253	M5X7H9,Uncharacterized protein	XP_007220725.1,-	PF01582,TIR domain;PF00931,NB-ARC domain	IPR000157,Toll/interleukin-1 receptor homology (TIR) domain;IPR027417,P-loop containing nucleoside triphosphate hydrolase;IPR032675,Leucine-rich repeat domain superfamily;IPR035897,Toll/interleukin-1 receptor homology (TIR) domain superfamily;IPR036390,Winged helix DNA-binding domain superfamily;IPR002182,NB-ARC	-	GO:0043531,molecular_function,ADP binding;GO:0007165,biological_process,signal transduction	-
MD03G1025700	10.09094144	6.214473544	6.716855107	1.798403078	1.681569051	1.520616928	2.209134976	4.350881284	19.50442	1.00E-05	0.00153783	-	-	-	-	-	-	-
MD03G1031300	27.14695683	16.71836529	19.27454657	3.628588894	11.30952021	4.090809798	1.936048811	4.418008975	16.43093835	5.05E-05	0.00469185	Q70EW8,Cathepsin L-like proteinase	-	PF08246,Cathepsin propeptide inhibitor domain (I29);PF00112,Papain family cysteine protease	IPR025660,Cysteine peptidase, histidine active site;IPR000169,Cysteine peptidase, cysteine active site;IPR000668,Peptidase C1A, papain C-terminal;IPR025661,Cysteine peptidase, asparagine active site;IPR013201,Cathepsin propeptide inhibitor domain (I29);IPR013128,Peptidase C1A	-	GO:0006508,biological_process,proteolysis;GO:0016787,molecular_function,hydrolase activity;GO:0008234,molecular_function,cysteine-type peptidase activity;GO:0008233,molecular_function,peptidase activity	-
MD03G1031800	11.14742944	3.432554125	6.430742492	3.47670732	0.928811868	3.359640923	1.412669283	4.315807191	9.224058884	0.002389044	0.073869724	A0A251PSJ3,Uncharacterized protein	-	-	IPR002182,NB-ARC;IPR032675,Leucine-rich repeat domain superfamily;IPR027417,P-loop containing nucleoside triphosphate hydrolase	-	GO:0043531,molecular_function,ADP binding	-
MD03G1121300	39.33028614	21.19375047	15.7077019	19.27592159	9.831083503	0	1.396398936	4.30993262	8.946371939	0.002781802	0.080762325	-	-	-	-	-	-	-
MD07G1243500	8.39754758	3.878701823	3.726451801	0.74830359	4.198138361	2.952686875	1.256599129	4.343882237	7.466754756	0.006285753	0.135429547	R9RI98,TIR-NBS-LRR type disease resistance protein	-	PF01582,TIR domain;PF00931,NB-ARC domain;PF07725,Leucine Rich Repeat	IPR011713,Leucine-rich repeat 3;IPR027417,P-loop containing nucleoside triphosphate hydrolase;IPR032675,Leucine-rich repeat domain superfamily;IPR035897,Toll/interleukin-1 receptor homology (TIR) domain superfamily;IPR002182,NB-ARC;IPR036390,Winged helix DNA-binding domain superfamily;IPR000157,Toll/interleukin-1 receptor homology (TIR) domain	-	GO:0043531,molecular_function,ADP binding;GO:0007165,biological_process,signal transduction	-
MD14G1206400	10.52927254	4.863313746	5.139656412	3.283913938	4.386532945	3.173339208	1.047547968	4.41365129	5.656347488	0.017393793	0.239633117	A0A251PB04,Uncharacterized protein	-	-	IPR008581,Protein of unknown function DUF863, plant	-	-	-
MD04G1011700	9.89806506	6.095691252	5.710007669	2.205035919	1.649427853	1.988736185	1.877536112	4.351978069	15.14175165	9.98E-05	0.007732436	C4PG25,TIR-NBS-LRR-type disease resistance-like protein	-	PF01582,TIR domain;PF00931,NB-ARC domain	IPR000157,Toll/interleukin-1 receptor homology (TIR) domain;IPR027417,P-loop containing nucleoside triphosphate hydrolase;IPR032675,Leucine-rich repeat domain superfamily;IPR035897,Toll/interleukin-1 receptor homology (TIR) domain superfamily;IPR036390,Winged helix DNA-binding domain superfamily;IPR002182,NB-ARC	-	GO:0043531,molecular_function,ADP binding;GO:0007165,biological_process,signal transduction	-
MD04G1207400	11.57008079	6.234722125	2.053711419	1.031007316	1.928054968	1.743510337	2.184065989	4.055213866	15.39001345	8.75E-05	0.00705904	A0A251NZ28,Uncharacterized protein	-	-	IPR008978,HSP20-like chaperone;IPR002068,Alpha crystallin/Hsp20 domain	-	-	-
MD15G1197800	26.45538154	4.192912728	10.8764884	2.426769412	0	2.735898824	2.896253956	3.934531482	20.89286742	4.86E-06	0.000924733	-	-	-	-	-	-	-
MD15G1408000	15.81777219	11.28131235	7.948225209	4.352923695	6.783556903	4.907412611	1.206585439	4.446789501	7.438820587	0.006434812	0.137194397	M5XV63,Uncharacterized protein	XP_007221791.1,CBS domain-containing protein CBSCBSPB3	PF00571,CBS domain;PF00564,PB1 domain	IPR034896,CBS domain-containing protein CBSCBSPB;IPR000644,CBS domain;IPR000270,PB1 domain	-	GO:0016021,cellular_component,integral component of membrane;GO:0016020,cellular_component,membrane	-
MD00G1170900	10.56027476	0.836848835	2.41200045	1.453051342	0.905768826	4.368388071	1.196863762	4.013421614	5.502004387	0.019003632	0.249464399	-	-	-	-	-	-	-
MD05G1027200	10.6688637	2.536361893	3.898884018	2.935985487	0.915082644	2.206653614	1.522372628	4.108162091	9.05122769	0.002625705	0.077832436	A0A251MS77,Uncharacterized protein	-	-	IPR004276,Glycosyltransferase family 28, N-terminal domain;IPR002213,UDP-glucuronosyl/UDP-glucosyltransferase	-	GO:0016758,molecular_function,transferase activity, transferring hexosyl groups;GO:0005975,biological_process,carbohydrate metabolic process;GO:0030259,biological_process,lipid glycosylation;GO:0016740,molecular_function,transferase activity;GO:0008152,biological_process,metabolic process	-
MD05G1145200	8.484923034	3.361938074	6.589143882	1.556655053	0.727763145	0.43873665	2.70837822	4.239358386	24.26308707	8.41E-07	0.000251493	A0A251N5M1,Uncharacterized protein	-	-	IPR000157,Toll/interleukin-1 receptor homology (TIR) domain;IPR027417,P-loop containing nucleoside triphosphate hydrolase;IPR032675,Leucine-rich repeat domain superfamily;IPR035897,Toll/interleukin-1 receptor homology (TIR) domain superfamily;IPR036390,Winged helix DNA-binding domain superfamily;IPR002182,NB-ARC	-	GO:0043531,molecular_function,ADP binding;GO:0007165,biological_process,signal transduction	-
MD05G1257300	22.81890298	10.84970201	13.55096665	7.326175011	11.74324614	5.899575642	1.077119321	4.438212335	6.027037264	0.014158526	0.212655745	M5WMC3,Protein ROOT HAIR DEFECTIVE 3 homolog	XP_007213650.1,protein ROOT HAIR DEFECTIVE 3 homolog 2	PF05879,Root hair defective 3 GTP-binding protein (RHD3)	IPR030386,GB1/RHD3-type guanine nucleotide-binding (G) domain;IPR008803,RHD3/Sey1;IPR027417,P-loop containing nucleoside triphosphate hydrolase	-	GO:0016787,molecular_function,hydrolase activity;GO:0005525,molecular_function,GTP binding;GO:0005783,cellular_component,endoplasmic reticulum;GO:0016020,cellular_component,membrane;GO:0003924,molecular_function,GTPase activity;GO:0005789,cellular_component,endoplasmic reticulum membrane;GO:0000166,molecular_function,nucleotide binding;GO:0016021,cellular_component,integral component of membrane	-
MD11G1084500	4.279095738	0.678193772	2.150190065	0.392524244	1.101071216	0.4425252	2.187948677	4.065058943	15.56134969	7.99E-05	0.006625528	A0A251NL38,Uncharacterized protein	-	-	IPR001841,Zinc finger, RING-type;IPR013083,Zinc finger, RING/FYVE/PHD-type;IPR008974,TRAF-like;IPR017907,Zinc finger, RING-type, conserved site	-	GO:0046872,molecular_function,metal ion binding	-
MD11G1214000	19.85735875	3.147192269	13.6064523	4.55382119	3.406384196	6.160681262	1.47050008	4.276834897	9.598215819	0.001948095	0.064356856	M5X0N7,Uncharacterized protein	XP_007213934.1,imidazole glycerol phosphate synthase hisHF, chloroplastic	PF00117,lutamine amidotransferase class-I;PF00977,Histidine biosynthesis protein	IPR006062,Histidine biosynthesis;IPR017926,Glutamine amidotransferase;IPR014640,Imidazole glycerol phosphate synthase HisHF;IPR010139,Imidazole glycerol phosphate synthase, subunit H;IPR011060,Ribulose-phosphate binding barrel;IPR013785,Aldolase-type TIM barrel;IPR004651,Histidine biosynthesis, HisF;IPR029062,Class I glutamine amidotransferase-like	-	GO:0008652,biological_process,cellular amino acid biosynthetic process;GO:0000107,molecular_function,imidazoleglycerol-phosphate synthase activity;GO:0005737,cellular_component,cytoplasm;GO:0003824,molecular_function,catalytic activity;GO:0016763,molecular_function,transferase activity, transferring pentosyl groups;GO:0000105,biological_process,histidine biosynthetic process;GO:0006541,biological…	K01663,ko00340,Histidine metabolism;K01663,ko01230,Biosynthesis of amino acids
MD10G1267500	9.961447295	3.946973803	5.005497964	1.370655091	6.835252777	2.57542231	1.126022394	4.349640186	6.120207145	0.013365826	0.206705058	A0A251PIK8,Uncharacterized protein	-	-	IPR004274,FCP1 homology domain;IPR023214,HAD superfamily;IPR036412,HAD-like superfamily;IPR011948,Dullard phosphatase domain, eukaryotic	-	GO:0016311,biological_process,dephosphorylation;GO:0016791,molecular_function,phosphatase activity	-
MD09G1084700	14.29866659	9.064781178	5.878549934	3.934878052	2.452831342	3.696762515	1.506417012	4.299199275	10.09656222	0.001485822	0.053908696	A0A251Q4P8,Uncharacterized protein	-	-	-	-	-	-
MD09G1259000	6.956108073	6.063603626	8.57950531	2.871397497	3.579807905	2.51779501	1.298881845	4.819823998	10.72982256	0.001189263	0.046135747	A0A251N4F8,Uncharacterized protein	-	-	IPR003651,Endonuclease III-like, iron-sulphur cluster loop motif;IPR028924,Permuted single zf-CXXC unit;IPR023170,Helix-turn-helix, base-excision DNA repair, C-terminal;IPR028925,Demeter, RRM-fold domain;IPR003265,HhH-GPD domain;IPR011257,DNA glycosylase	-	GO:0006281,biological_process,DNA repair;GO:0051539,molecular_function,4 iron, 4 sulfur cluster binding;GO:0003824,molecular_function,catalytic activity;GO:0006284,biological_process,base-excision repair	-
MD02G1004800	9.294933884	5.892615312	5.095182138	5.542097278	0.797238854	2.883723144	1.0085387	4.480705767	5.564719884	0.018554685	0.246224207	M5VSV3,DNA-directed RNA polymerase	XP_007203225.1,DNA-directed RNA polymerase 3, chloroplastic	PF00940,NA-dependent RNA polymerase;PF14700,NA-directed RNA polymerase N-terminal	IPR037159,DNA-directed RNA polymerase, N-terminal domain superfamily;IPR024075,DNA-directed RNA polymerase, helix hairpin domain superfamily;IPR029262,DNA-directed RNA polymerase, N-terminal;IPR002092,DNA-directed RNA polymerase, phage-type	-	GO:0003899,molecular_function,DNA-directed 5'-3' RNA polymerase activity;GO:0003677,molecular_function,DNA binding;GO:0006351,biological_process,transcription, DNA-templated;GO:0016779,molecular_function,nucleotidyltransferase activity;GO:0016740,molecular_function,transferase activity	-
MD03G1040700	9.887285239	2.350553368	4.968232494	2.72090138	4.240228094	1.022499411	1.365882908	4.228213015	8.076725239	0.004484462	0.110125483	M5W083,Uncharacterized protein	XP_007205577.1,THO complex subunit 3	PF12894,Anaphase-promoting complex subunit 4 WD40 domain;PF00400,WD domain, G-beta repeat	IPR019775,WD40 repeat, conserved site;IPR017986,WD40-repeat-containing domain;IPR024977,Anaphase-promoting complex subunit 4, WD40 domain;IPR036322,WD40-repeat-containing domain superfamily;IPR015943,WD40/YVTN repeat-like-containing domain superfamily;IPR020472,G-protein beta WD-40 repeat;IPR001680,WD40 repeat	-	-	K12880,ko03013,RNA transport;K12880,ko03040,Spliceosome
MD06G1022200	9.878459932	6.262547425	5.415052245	2.718472727	4.236443303	2.553966843	1.286261048	4.423950004	8.23530621	0.004118784	0.103775626	A0A251PV32,Uncharacterized protein	-	-	IPR002885,Pentatricopeptide repeat;IPR011990,Tetratricopeptide-like helical domain superfamily	-	-	-
MD07G1019700	17.91770309	7.099440736	13.09587379	4.93080779	1.53682525	4.632424479	1.725044721	4.341386036	13.17098651	0.00028443	0.017537418	Q2L360,Putative CC-NBS-LRR resistance protein	-	PF13855,Leucine rich repeat;PF00931,NB-ARC domain	IPR001611,Leucine-rich repeat;IPR002182,NB-ARC;IPR038005,Virus X resistance protein-like, coiled-coil domain;IPR032675,Leucine-rich repeat domain superfamily;IPR027417,P-loop containing nucleoside triphosphate hydrolase	-	GO:0043531,molecular_function,ADP binding	-
MD07G1072600	10.6688637	2.536361893	7.797768036	2.935985487	0.915082644	4.964970632	1.252480329	4.375165207	7.743197522	0.00539233	0.123798744	A0A251QDH2,Uncharacterized protein	-	-	IPR004182,GRAM domain;IPR029021,Protein-tyrosine phosphatase-like;IPR010569,Myotubularin-like phosphatase domain;IPR016130,Protein-tyrosine phosphatase, active site;IPR030564,Myotubularin family;IPR011993,PH-like domain superfamily	-	GO:0016311,biological_process,dephosphorylation;GO:0004725,molecular_function,protein tyrosine phosphatase activity;GO:0035335,biological_process,peptidyl-tyrosine dephosphorylation	-
MD07G1146100	18.85377844	10.45847198	17.22505262	6.917877597	14.55402311	4.874436433	1.004517512	4.65322488	6.028305104	0.014722466	0.217537602	M5X5Z9,Uncharacterized protein	XP_007220268.1,protein ENHANCED DISEASE RESISTANCE 4	PF11331,Probable zinc-ribbon domain	IPR021480,Probable zinc-ribbon domain, plant	-	-	-
MD07G1235900	9.949506692	2.365345583	4.544998151	0.912674741	0.853382436	2.057868159	2.206696427	4.063155851	15.8456778	6.88E-05	0.005977908	A0A251PGB8,Uncharacterized protein	-	-	IPR001611,Leucine-rich repeat;IPR013210,Leucine-rich repeat-containing N-terminal, plant-type;IPR032675,Leucine-rich repeat domain superfamily;IPR011009,Protein kinase-like domain superfamily;IPR003591,Leucine-rich repeat, typical subtype;IPR017441,Protein kinase, ATP binding site;IPR008271,Serine/threonine-protein kinase, active site;IPR000719,Protein kinase domain	-	GO:0016301,molecular_function,kinase activity;GO:0016740,molecular_function,transferase activity;GO:0005524,molecular_function,ATP binding;GO:0004672,molecular_function,protein kinase activity;GO:0016020,cellular_component,membrane;GO:0006468,biological_process,protein phosphorylation;GO:0000166,molecular_function,nucleotide binding;GO:0016310,biological_process,phosphorylation;GO:0016021,cellula…	-
MD07G1242500	16.04712607	0	3.665214797	0.736006673	1.376383368	0.829761485	3.021813764	3.745892481	18.48795904	1.72E-05	0.002293484	A0A251P234,Uncharacterized protein	-	-	IPR000157,Toll/interleukin-1 receptor homology (TIR) domain;IPR027417,P-loop containing nucleoside triphosphate hydrolase;IPR032675,Leucine-rich repeat domain superfamily;IPR035897,Toll/interleukin-1 receptor homology (TIR) domain superfamily;IPR036390,Winged helix DNA-binding domain superfamily;IPR002182,NB-ARC	-	GO:0043531,molecular_function,ADP binding;GO:0007165,biological_process,signal transduction	-
MD17G1253500	10.31743438	9.811259429	8.954832746	2.36606247	1.769880167	4.26793415	1.699975099	4.600944655	15.07041999	0.000112628	0.008416004	A0A251N4F8,Uncharacterized protein	-	-	IPR003651,Endonuclease III-like, iron-sulphur cluster loop motif;IPR028924,Permuted single zf-CXXC unit;IPR023170,Helix-turn-helix, base-excision DNA repair, C-terminal;IPR028925,Demeter, RRM-fold domain;IPR003265,HhH-GPD domain;IPR011257,DNA glycosylase	-	GO:0006281,biological_process,DNA repair;GO:0051539,molecular_function,4 iron, 4 sulfur cluster binding;GO:0003824,molecular_function,catalytic activity;GO:0006284,biological_process,base-excision repair	-
MD12G1257000	13.70264294	14.11625488	9.389182107	7.541714268	3.525881785	4.959734041	1.100820391	4.670554534	7.293001636	0.007326001	0.14803769	A0A251P0L6,Uncharacterized protein	-	-	IPR036396,Cytochrome P450 superfamily;IPR002401,Cytochrome P450, E-class, group I;IPR001128,Cytochrome P450;IPR017972,Cytochrome P450, conserved site	-	GO:0016705,molecular_function,oxidoreductase activity, acting on paired donors, with incorporation or reduction of molecular oxygen;GO:0046872,molecular_function,metal ion binding;GO:0004497,molecular_function,monooxygenase activity;GO:0016491,molecular_function,oxidoreductase activity;GO:0005506,molecular_function,iron ion binding;GO:0055114,biological_process,oxidation-reduction process;GO:0020…	-
MD01G1031400	83.8421814	33.22036284	42.12960786	15.38179602	0	13.00588266	2.326672438	4.132767672	18.17953489	2.01E-05	0.002535601	M5VYX5,Uncharacterized protein	XP_007205440.1,tubulin-folding cofactor C	PF16752,Tubulin-specific chaperone C N-terminal domain;PF07986,Tubulin binding cofactor C	IPR031925,Tubulin-specific chaperone C, N-terminal;IPR027684,Tubulin-specific chaperone C;IPR017901,C-CAP/cofactor C-like domain;IPR038397,TBCC, N-terminal domain superfamily;IPR016098,Cyclase-associated protein CAP/septum formation inhibitor MinC, C-terminal;IPR012945,Tubulin binding cofactor C-like domain;IPR006599,CARP motif	-	GO:0015631,molecular_function,tubulin binding;GO:0007023,biological_process,post-chaperonin tubulin folding pathway	-
MD14G1032100	10.05496785	12.74889273	11.94225105	5.072918191	6.899423835	5.199202034	1.009495033	4.991255072	7.403154773	0.007317632	0.14803769	A0A251N9I8,Uncharacterized protein	-	-	IPR011685,LETM1-like	-	GO:0016021,cellular_component,integral component of membrane;GO:0016020,cellular_component,membrane	-
MD14G1104300	14.41037493	14.84534964	7.899301474	3.304682739	0	4.470772166	2.002847678	4.424704221	17.65443103	2.66E-05	0.003062535	M5WZ33,Uncharacterized protein	XP_007210876.1,uncharacterized protein LOC18777602	PF07500,Transcription factor S-II (TFIIS), central domain;PF01426,BAH domain	IPR036575,Transcription elongation factor S-II, central domain superfamily;IPR001025,Bromo adjacent homology (BAH) domain;IPR003618,Transcription elongation factor S-II, central domain	-	GO:0006351,biological_process,transcription, DNA-templated;GO:0003682,molecular_function,chromatin binding	-
MD08G1042900	11.00845618	5.234189795	7.040226248	3.53434504	0	2.846114907	1.710195661	4.322380139	12.85692249	0.000336361	0.019955277	A0A251PB67,Uncharacterized protein	-	-	IPR011709,Domain of unknown function DUF1605;IPR014001,Helicase superfamily 1/2, ATP-binding domain;IPR027417,P-loop containing nucleoside triphosphate hydrolase;IPR007502,Helicase-associated domain;IPR002464,DNA/RNA helicase, ATP-dependent, DEAH-box type, conserved site;IPR001650,Helicase, C-terminal	-	GO:0004386,molecular_function,helicase activity;GO:0000166,molecular_function,nucleotide binding;GO:0005524,molecular_function,ATP binding;GO:0016787,molecular_function,hydrolase activity	-
MD08G1072100	9.502433839	3.012080981	6.94523587	1.307496685	4.890218411	2.456749444	1.439001909	4.375581912	9.717755538	0.001825374	0.061580355	-	-	-	-	-	-	-
MD08G1230200	14.80887771	7.041175924	10.14718477	1.358428016	2.540354316	0.765734394	2.922273579	4.20615822	25.94621197	3.52E-07	0.000126824	R9RI98,TIR-NBS-LRR type disease resistance protein	-	PF01582,TIR domain;PF00931,NB-ARC domain;PF07725,Leucine Rich Repeat	IPR011713,Leucine-rich repeat 3;IPR027417,P-loop containing nucleoside triphosphate hydrolase;IPR032675,Leucine-rich repeat domain superfamily;IPR035897,Toll/interleukin-1 receptor homology (TIR) domain superfamily;IPR002182,NB-ARC;IPR036390,Winged helix DNA-binding domain superfamily;IPR000157,Toll/interleukin-1 receptor homology (TIR) domain	-	GO:0043531,molecular_function,ADP binding;GO:0007165,biological_process,signal transduction	-
MD08G1245000	17.86948538	15.57673848	9.795473949	6.556718217	9.196137313	6.467941648	1.002370562	4.579044144	5.737592751	0.017123824	0.237899117	M5XDE5,Uncharacterized protein	XP_007222755.1,uncharacterized protein LOC18793366	-	IPR016971,Uncharacterised conserved protein UCP031277	-	GO:0016021,cellular_component,integral component of membrane;GO:0016020,cellular_component,membrane	-
MD15G1182500	8.761552206	4.292092556	10.30903944	3.312230138	3.87131211	1.400307106	1.548497364	4.588689619	12.74770961	0.000381292	0.021916632	Q6URA2,TIR-NBS-LRR type R protein 7	-	PF01582,TIR domain;PF00931,NB-ARC domain	IPR001611,Leucine-rich repeat;IPR027417,P-loop containing nucleoside triphosphate hydrolase;IPR032675,Leucine-rich repeat domain superfamily;IPR035897,Toll/interleukin-1 receptor homology (TIR) domain superfamily;IPR000157,Toll/interleukin-1 receptor homology (TIR) domain;IPR002182,NB-ARC	-	GO:0043531,molecular_function,ADP binding;GO:0007165,biological_process,signal transduction	-
MD15G1204000	6.653931244	3.802884402	3.444832689	1.572163748	3.528065895	2.126917008	1.10461948	4.392080164	6.099586059	0.013522675	0.207325661	A0A251NES8,Uncharacterized protein	-	-	IPR002885,Pentatricopeptide repeat;IPR032867,DYW domain;IPR011990,Tetratricopeptide-like helical domain superfamily	-	GO:0008270,molecular_function,zinc ion binding	-
MD15G1278300	13.67783914	4.466982575	8.368699694	2.585395256	6.043584864	4.37209638	1.23620224	4.319675986	7.174309326	0.007396454	0.148801488	-	-	-	-	-	-	-
MD15G1433800	10.45247779	7.680659952	6.887227494	2.469668839	2.771070893	5.011673242	1.277512657	4.481006044	8.460786137	0.003695627	0.097081113	A0A251RJR6,Uncharacterized protein	-	-	IPR011709,Domain of unknown function DUF1605;IPR014001,Helicase superfamily 1/2, ATP-binding domain;IPR027417,P-loop containing nucleoside triphosphate hydrolase;IPR007502,Helicase-associated domain;IPR011545,DEAD/DEAH box helicase domain;IPR001650,Helicase, C-terminal	-	GO:0003676,molecular_function,nucleic acid binding;GO:0004386,molecular_function,helicase activity;GO:0000166,molecular_function,nucleotide binding;GO:0005524,molecular_function,ATP binding;GO:0016787,molecular_function,hydrolase activity	-
MD05G1001800	13.51719338	5.518147519	8.906594951	3.832544814	5.972603163	2.880497503	1.307201148	4.359731019	8.148628201	0.00431008	0.107324193	M5VJK7,Uncharacterized protein	XP_007199768.1,-;XP_007199767.1,uncharacterized protein slp1 isoform X1	PF07738,Sad1 / UNC-like C-terminal	IPR012919,SUN domain;IPR008979,Galactose-binding-like domain superfamily	-	GO:0016021,cellular_component,integral component of membrane;GO:0016020,cellular_component,membrane	-
MD13G1190300	24.52434476	14.01626268	4.616943327	6.953414639	4.334455385	3.919581077	1.510895676	4.109049892	8.85226986	0.002927803	0.08329415	M5XSD7,Uncharacterized protein	XP_007223259.1,sugar transport protein 13	PF00083,Sugar (and other) transporter	IPR036259,MFS transporter superfamily;IPR003663,Sugar/inositol transporter;IPR020846,Major facilitator superfamily domain;IPR005829,Sugar transporter, conserved site;IPR005828,Major facilitator, sugar transporter-like	-	GO:0055085,biological_process,transmembrane transport;GO:0022857,molecular_function,transmembrane transporter activity;GO:0005215,molecular_function,transporter activity;GO:0016021,cellular_component,integral component of membrane;GO:0016020,cellular_component,membrane	-
MD11G1105500	19.14734938	4.689933577	10.81401699	5.428869183	6.768240494	5.100346143	1.177230359	4.271687241	6.396917407	0.011433083	0.188949253	A0A061GLN2,Uncharacterized protein isoform 2	-	PF04367,Protein of unknown function (DUF502)	IPR007462,Protein of unknown function DUF502	-	GO:0016021,cellular_component,integral component of membrane;GO:0016020,cellular_component,membrane	-
MD16G1117900	10.41195122	2.550293444	6.370486746	2.460093386	8.280980514	1.664080625	1.002741567	4.347626975	4.944018109	0.026183105	0.28782156	M5Y3Z7,Uncharacterized protein	XP_007225301.1,endoplasmic reticulum metallopeptidase 1	PF04389,Peptidase family M28	IPR007484,Peptidase M28	-	GO:0016021,cellular_component,integral component of membrane;GO:0016020,cellular_component,membrane	-
MD09G1150100	8.577319408	4.201840942	2.825834757	0.810645625	1.515963369	1.370862267	2.190376379	4.059487004	15.50052309	8.25E-05	0.006780167	A0A251Q4W2,Uncharacterized protein	-	-	IPR026899,1,3-beta-glucan synthase subunit FKS1-like, domain-1;IPR023175,Vacuolar protein sorting-associate protein Vta1/Callose synthase, N-terminal;IPR003440,Glycosyl transferase, family 48	-	GO:0003843,molecular_function,1,3-beta-D-glucan synthase activity;GO:0016021,cellular_component,integral component of membrane;GO:0006075,biological_process,(1->3)-beta-D-glucan biosynthetic process;GO:0000148,cellular_component,1,3-beta-D-glucan synthase complex;GO:0016020,cellular_component,membrane	-
MD02G1098700	17.39071183	4.259664442	11.45888956	1.643602597	1.53682525	6.48539427	1.81631964	4.200724185	12.95415215	0.000319335	0.019199282	M5XLX3,Uncharacterized protein	XP_007218851.1,uncharacterized protein LOC18785081	-	-	-	-	-
MD02G1244300	35.37320419	14.44046508	24.97254473	5.014701886	6.251892839	3.76899344	2.40815192	4.207301042	20.00698209	7.72E-06	0.001282385	A0A251MUB5,Replication factor C subunit 1	-	-	IPR001357,BRCT domain;IPR027417,P-loop containing nucleoside triphosphate hydrolase;IPR012178,Replication factor C subunit 1;IPR008921,DNA polymerase III, clamp loader complex, gamma/delta/delta subunit, C-terminal;IPR013725,DNA replication factor RFC1, C-terminal;IPR003593,AAA+ ATPase domain;IPR003959,ATPase, AAA-type, core;IPR036420,BRCT domain superfamily	-	GO:0003689,molecular_function,DNA clamp loader activity;GO:0003677,molecular_function,DNA binding;GO:0005663,cellular_component,DNA replication factor C complex;GO:0005524,molecular_function,ATP binding;GO:0006260,biological_process,DNA replication;GO:0006281,biological_process,DNA repair;GO:0000166,molecular_function,nucleotide binding;GO:0005634,cellular_component,nucleus	-
MD02G1244400	14.53540325	5.933813119	9.577502193	4.121238988	2.569000621	2.323107594	1.759122547	4.269487962	12.89359752	0.000329834	0.019679664	A0A251MUB7,Replication factor C subunit 1	-	-	IPR001357,BRCT domain;IPR027417,P-loop containing nucleoside triphosphate hydrolase;IPR012178,Replication factor C subunit 1;IPR008921,DNA polymerase III, clamp loader complex, gamma/delta/delta subunit, C-terminal;IPR013725,DNA replication factor RFC1, C-terminal;IPR003593,AAA+ ATPase domain;IPR003959,ATPase, AAA-type, core;IPR036420,BRCT domain superfamily	-	GO:0003689,molecular_function,DNA clamp loader activity;GO:0003677,molecular_function,DNA binding;GO:0005663,cellular_component,DNA replication factor C complex;GO:0005524,molecular_function,ATP binding;GO:0006260,biological_process,DNA replication;GO:0006281,biological_process,DNA repair;GO:0000166,molecular_function,nucleotide binding;GO:0005634,cellular_component,nucleus	-
MD02G1315500	50.90835547	8.312962834	35.93994984	14.43410243	26.99276955	13.56063595	1.048037581	4.353085545	5.441874469	0.019661132	0.253094736	M5XCK6,Uncharacterized protein	XP_007218044.1,SURP and G-patch domain-containing protein 1-like protein	PF01805,Surp module;PF01585,-patch domain	IPR000467,G-patch domain;IPR000061,SWAP/Surp;IPR035967,SWAP/Surp superfamily	-	GO:0003723,molecular_function,RNA binding;GO:0003676,molecular_function,nucleic acid binding;GO:0006396,biological_process,RNA processing	-
MD03G1044200	19.04550178	10.88496995	13.44561953	4.499993516	11.78141863	6.087859971	1.135744195	4.485741999	6.799854083	0.009263269	0.169120668	M5VWQ0,Uncharacterized protein	XP_007204297.1,topless-related protein 4 isoform X2	PF00400,WD domain, G-beta repeat	IPR019775,WD40 repeat, conserved site;IPR017986,WD40-repeat-containing domain;IPR006594,LIS1 homology motif;IPR027728,Topless family;IPR036322,WD40-repeat-containing domain superfamily;IPR015943,WD40/YVTN repeat-like-containing domain superfamily;IPR006595,CTLH, C-terminal LisH motif;IPR001680,WD40 repeat	-	GO:0006355,biological_process,regulation of transcription, DNA-templated	-
MD03G1111400	11.3788803	2.787132136	6.426550352	1.613133269	3.01667075	3.031031977	1.610062575	4.185718659	10.43083237	0.001239607	0.047533878	A0A251NMN5,Uncharacterized protein	-	-	IPR036897,Carbamoyl-phosphate synthetase, large subunit oligomerisation domain superfamily;IPR005480,Carbamoyl-phosphate synthetase, large subunit oligomerisation domain;IPR005479,Carbamoyl-phosphate synthetase large subunit-like, ATP-binding domain;IPR005483,Carbamoyl-phosphate synthase large subunit, CPSase domain;IPR006275,Carbamoyl-phosphate synthase, large subunit;IPR033937,Carbamoyl-phospha…	-	GO:0000166,molecular_function,nucleotide binding;GO:0006807,biological_process,nitrogen compound metabolic process;GO:0005524,molecular_function,ATP binding;GO:0046872,molecular_function,metal ion binding	-
MD03G1222000	19.02301595	9.318958926	11.63911244	0.898936131	1.68107272	4.05378161	2.596685597	4.16720818	21.60077282	3.36E-06	0.000712623	-	-	-	-	-	-	-
MD07G1024100	11.67149186	5.717608265	8.789081539	1.654615508	4.12566054	3.108975936	1.711419326	4.360553814	12.97159635	0.000316374	0.01905775	Q2L359,Putative CC-NBS-LRR resistance protein	-	PF00931,NB-ARC domain	IPR001611,Leucine-rich repeat;IPR002182,NB-ARC;IPR038005,Virus X resistance protein-like, coiled-coil domain;IPR032675,Leucine-rich repeat domain superfamily;IPR027417,P-loop containing nucleoside triphosphate hydrolase	-	GO:0043531,molecular_function,ADP binding	-
MD07G1056400	49.04868952	20.0232324	16.15930165	4.635609759	4.334455385	20.90443241	1.530804903	4.124321014	9.173137541	0.002456476	0.074994211	-	-	-	-	-	-	-
MD12G1097000	31.84287452	23.39869035	17.98418043	4.514222745	16.88381732	3.392838956	1.808946701	4.338883966	13.86534448	0.000196472	0.013260408	A0A251NAG3,Uncharacterized protein	-	-	IPR011817,Uridylate kinase;IPR015963,Uridylate kinase, bacteria;IPR036393,Acetylglutamate kinase-like superfamily;IPR001048,Aspartate/glutamate/uridylate kinase	-	GO:0005737,cellular_component,cytoplasm;GO:0033862,molecular_function,UMP kinase activity;GO:0009041,molecular_function,uridylate kinase activity;GO:0006221,biological_process,pyrimidine nucleotide biosynthetic process;GO:0046939,biological_process,nucleotide phosphorylation	-
MD01G1182700	13.90206601	14.75568834	9.160190838	3.941668178	6.142660026	6.665655136	1.167625392	4.620480319	7.79056845	0.005518282	0.124773603	M5X0F7,Uncharacterized protein	XP_007218210.1,luc7-like protein 3	PF03194,LUC7 N_terminus	IPR004882,Luc7-related	-	GO:0006376,biological_process,mRNA splice site selection;GO:0005685,cellular_component,U1 snRNP;GO:0003729,molecular_function,mRNA binding	-
MD04G1235500	8.322569477	4.07704453	5.483812594	1.179853672	2.94187726	1.330147091	1.907998748	4.281139269	14.66912924	0.00012819	0.009291252	M5W6C9,Uncharacterized protein	XP_007208065.1,U11/U12 small nuclear ribonucleoprotein 48 kDa protein isoform X1	-	IPR022776,TRM13/UPF0224 family, U11-48K-like CHHC zinc finger domain;IPR032845,U11/U12 small nuclear ribonucleoprotein 48kDa protein	-	-	-
MD08G1229300	39.01330389	19.11176322	16.52541519	5.530742637	3.447623714	4.156843854	2.476963796	4.077192555	18.91420501	1.37E-05	0.001917202	-	-	-	-	-	-	-
MD15G1404400	7.285724923	3.067209999	3.889793591	1.420189141	0	1.200822927	2.274780745	4.096870881	17.07541681	3.59E-05	0.00373222	A0A251RIB8,Uncharacterized protein	-	-	IPR006935,Helicase/UvrB, N-terminal;IPR001650,Helicase, C-terminal;IPR014001,Helicase superfamily 1/2, ATP-binding domain;IPR027417,P-loop containing nucleoside triphosphate hydrolase	-	GO:0016787,molecular_function,hydrolase activity;GO:0003677,molecular_function,DNA binding;GO:0005524,molecular_function,ATP binding	-
MD15G1427100	10.64683959	7.171523644	7.2345221	2.594204099	3.881072829	0.584932372	1.958469535	4.310554519	15.60518703	7.81E-05	0.006518174	A0A251RHW3,Uncharacterized protein	-	-	IPR022122,Protein FAM135;IPR007751,Domain of unknown function DUF676, lipase-like;IPR029058,Alpha/Beta hydrolase fold	-	-	-
MD00G1011700	9.801905331	3.301195404	8.087616064	2.865993361	4.466338124	2.692560401	1.246244902	4.397820008	7.675487551	0.005598419	0.125770076	T2C629,NBS-LRR protein	-	PF01582,TIR domain;PF00931,NB-ARC domain	IPR002182,NB-ARC;IPR000157,Toll/interleukin-1 receptor homology (TIR) domain;IPR035897,Toll/interleukin-1 receptor homology (TIR) domain superfamily;IPR032675,Leucine-rich repeat domain superfamily;IPR027417,P-loop containing nucleoside triphosphate hydrolase	-	GO:0043531,molecular_function,ADP binding;GO:0007165,biological_process,signal transduction	-
MD00G1047900	46.84928665	7.889213604	34.1079284	6.849165544	12.80841314	12.86938914	1.64237599	4.206623656	10.95267841	0.000934947	0.039598354	M5X1K3,Clathrin light chain	XP_007218758.1,clathrin light chain 2	PF01086,Clathrin light chain	IPR000996,Clathrin light chain	-	GO:0030132,cellular_component,clathrin coat of coated pit;GO:0031410,cellular_component,cytoplasmic vesicle;GO:0030659,cellular_component,cytoplasmic vesicle membrane;GO:0009941,cellular_component,chloroplast envelope;GO:0016020,cellular_component,membrane;GO:0005905,cellular_component,clathrin-coated pit;GO:0005886,cellular_component,plasma membrane;GO:0009504,cellular_component,cell plate;GO:00…	-
MD05G1272200	38.6738542	22.79377371	16.89355563	0	14.09770885	14.87306384	1.625783441	4.211597799	10.66269888	0.001093641	0.043767635	A0A0K9RSM1,Uncharacterized protein	-	PF00285,Citrate synthase, C-terminal domain;PF00549,CoA-ligase	IPR036969,Citrate synthase superfamily;IPR016102,Succinyl-CoA synthetase-like;IPR033847,ATP-citrate lyase/succinyl-CoA ligase, conserved site;IPR016143,Citrate synthase-like, small alpha subdomain;IPR036291,NAD(P)-binding domain superfamily;IPR017440,ATP-citrate lyase/succinyl-CoA ligase, active site;IPR002020,Citrate synthase;IPR005811,ATP-citrate lyase/succinyl-CoA ligase;IPR017866,Succinyl-CoA…	-	GO:0046912,molecular_function,transferase activity, transferring acyl groups, acyl groups converted into alkyl on transfer;GO:0003824,molecular_function,catalytic activity;GO:0008152,biological_process,metabolic process	-
MD05G1338600	17.73466186	14.93219487	10.32916606	6.913951446	6.464783628	3.897336009	1.318398287	4.434264405	8.667127902	0.003258981	0.08886173	-	-	-	-	-	-	-
MD13G1158400	32.21492185	10.84970201	21.89002305	6.279578581	2.935811534	3.539745385	2.326268104	4.139795907	18.19303339	2.00E-05	0.002527848	-	-	-	-	-	-	-
MD13G1252400	16.05779763	1.352031211	8.573137057	6.260217085	4.39013955	0.882207868	1.358796272	4.113227901	7.428295278	0.006422416	0.137023184	M5Y0G5,Uncharacterized protein	XP_007226519.1,pentatricopeptide repeat-containing protein At5g66520	PF13041,PPR repeat family;PF01535,PPR repeat	IPR002885,Pentatricopeptide repeat;IPR011990,Tetratricopeptide-like helical domain superfamily	-	-	-
MD11G1095200	9.888757657	9.158727881	9.599151159	2.409490199	5.407095927	0.543283706	1.946366992	4.530005081	17.73284314	2.71E-05	0.00308898	M5WNX6,Uncharacterized protein	XP_007207311.1,D-xylose-proton symporter-like 3, chloroplastic isoform X1	PF00083,Sugar (and other) transporter	IPR036259,MFS transporter superfamily;IPR003663,Sugar/inositol transporter;IPR020846,Major facilitator superfamily domain;IPR005829,Sugar transporter, conserved site;IPR005828,Major facilitator, sugar transporter-like	-	GO:0055085,biological_process,transmembrane transport;GO:0022857,molecular_function,transmembrane transporter activity;GO:0005215,molecular_function,transporter activity;GO:0016021,cellular_component,integral component of membrane;GO:0016020,cellular_component,membrane	-
MD10G1005600	13.10758146	6.621777022	8.270409597	1.916272407	1.194520633	0.720124376	2.825069309	4.124814303	23.4598143	1.28E-06	0.000357839	A0A251QG50,Uncharacterized protein	-	-	IPR031570,Domain of unknown function DUF4704;IPR000409,BEACH domain;IPR013320,Concanavalin A-like lectin/glucanase domain superfamily;IPR036372,BEACH domain superfamily;IPR023362,PH-BEACH domain	-	-	-
MD10G1250800	24.1300959	14.22190669	15.22521736	3.527716925	2.199024856	13.25696148	1.437424373	4.342747034	9.579461811	0.001968093	0.064880928	-	-	-	-	-	-	-
MD16G1213700	8.234117048	3.466472644	3.99648454	2.00632122	3.751959405	1.80951411	1.250348902	4.246050002	6.948900744	0.008388107	0.159934596	A0A251QS56,Uncharacterized protein	-	-	IPR004000,Actin family;IPR027668,Actin-related protein 8/Plant actin-related protein 9	-	GO:0031011,cellular_component,Ino80 complex;GO:0006338,biological_process,chromatin remodeling	-
MD02G1186800	11.19214692	16.96237438	7.605058153	2.727073435	4.079852705	7.378695609	1.232367142	4.719060727	9.099735199	0.002771457	0.080660828	M5VXJ6,Uncharacterized protein	XP_007204940.1,-	PF13812,Pentatricopeptide repeat domain;PF01535,PPR repeat	IPR002885,Pentatricopeptide repeat;IPR011990,Tetratricopeptide-like helical domain superfamily	-	-	-
MD03G1025000	27.53169533	4.636216276	9.353886503	4.025016227	5.018039098	4.537735273	1.810495216	3.952463421	10.5968773	0.001133088	0.044618366	M5WIY3,Uncharacterized protein	XP_007212485.1,-	-	IPR032675,Leucine-rich repeat domain superfamily	-	-	-
MD07G1069100	43.5215518	21.98651312	8.449392106	14.84621816	0	4.782107275	1.732925039	4.007937793	10.39527292	0.001264078	0.048262568	-	-	-	-	-	-	-
MD07G1085000	11.50956692	4.845400989	3.910372443	1.682649509	3.146670926	2.529320828	1.624490529	4.087648212	9.799881204	0.001745632	0.059856796	M5X3T1,Uncharacterized protein	XP_007218962.1,transcription factor GAMYB	PF00249,Myb-like DNA-binding domain	IPR009057,Homeobox-like domain superfamily;IPR001005,SANT/Myb domain;IPR017930,Myb domain	-	GO:0003677,molecular_function,DNA binding	-
MD17G1134000	18.75658715	12.63410678	10.01400043	2.742132904	10.25595626	3.091434295	1.599098503	4.300848601	10.99823887	0.000912244	0.03889926	A0A251PME4,Uncharacterized protein	-	-	IPR005746,Thioredoxin;IPR036249,Thioredoxin-like superfamily;IPR013766,Thioredoxin domain	-	GO:0055114,biological_process,oxidation-reduction process;GO:0006662,biological_process,glycerol ether metabolic process;GO:0045454,biological_process,cell redox homeostasis;GO:0005623,cellular_component,cell;GO:0015035,molecular_function,protein disulfide oxidoreductase activity	-
MD17G1158100	16.29221804	8.230613358	8.698292343	5.557656226	4.454229178	6.265607707	1.064092529	4.343814644	5.573980357	0.018230796	0.244387252	A0A251PU55,Uncharacterized protein	-	-	IPR023393,START-like domain superfamily;IPR002913,START domain	-	GO:0008289,molecular_function,lipid binding	-
MD01G1034100	60.79469688	61.42535572	41.30996569	20.73849152	11.08068945	23.38022487	1.448580803	4.507565278	10.75965558	0.001070742	0.043248596	B7FGU5,Uncharacterized protein	-	-	-	-	-	-
MD01G1073800	15.35551558	3.878701823	4.471742161	2.993214361	5.597517814	5.061748929	1.029649537	4.108363932	4.442060997	0.035065871	0.335316061	A0A251QHI1,Uncharacterized protein	-	-	IPR011043,Galactose oxidase/kelch, beta-propeller;IPR036047,F-box-like domain superfamily;IPR001810,F-box domain	-	GO:0016021,cellular_component,integral component of membrane;GO:0016020,cellular_component,membrane	-
MD04G1014700	18.50116885	4.673273067	12.57153485	0	0	1.016445537	4.748520381	3.970238792	35.24196528	2.92E-09	2.55E-06	A0A0L9VIH0,Uncharacterized protein	XP_017438572.1,uncharacterized protein At2g17340	PF01937,Protein of unknown function DUF89	IPR035073,At2g17340, three-helix bundle domain;IPR016949,Uncharacterised conserved protein UCP030210;IPR036075,AF1104-like superfamily;IPR002791,Domain of unknown function DUF89	-	-	-
MD08G1011800	14.41350286	13.34943732	10.49353701	2.809590048	6.567659566	0.791871085	2.076958044	4.402174412	18.08988	2.11E-05	0.00259528	A0A251R8K8,Uncharacterized protein	-	-	IPR006839,Ribosome-associated, YjgA;IPR023153,PSPTO4464-like domain superfamily	-	-	-
MD08G1194600	24.48939984	2.061953556	11.88609626	0	2.231768956	4.036308413	2.818359814	3.894089046	19.32291378	1.11E-05	0.001659838	A0A251PMT7,Uncharacterized protein	-	-	IPR001609,Myosin head, motor domain;IPR027417,P-loop containing nucleoside triphosphate hydrolase;IPR036022,Plant myosin class VIII, motor domain;IPR000048,IQ motif, EF-hand binding site;IPR036961,Kinesin motor domain superfamily;IPR008989,Myosin S1 fragment, N-terminal	-	GO:0051015,molecular_function,actin filament binding;GO:0003777,molecular_function,microtubule motor activity;GO:0003774,molecular_function,motor activity;GO:0003779,molecular_function,actin binding;GO:0008017,molecular_function,microtubule binding;GO:0007018,biological_process,microtubule-based movement;GO:0016459,cellular_component,myosin complex;GO:0000166,molecular_function,nucleotide binding…	-
MD08G1212500	56.20229172	37.85687391	27.27816336	0	10.24365895	3.087727539	3.469613968	4.069416651	28.39603994	9.90E-08	4.57E-05	-	-	-	-	-	-	-
MD08G1237700	20.94401756	12.3440812	18.29757768	8.165135689	3.817342075	5.753272492	1.487576878	4.451784417	10.95268598	0.000947123	0.039822269	A0A251N635,Carboxypeptidase	-	-	IPR018202,Serine carboxypeptidase, serine active site;IPR001563,Peptidase S10, serine carboxypeptidase;IPR029058,Alpha/Beta hydrolase fold;IPR033124,Serine carboxypeptidases, histidine active site	-	GO:0006508,biological_process,proteolysis;GO:0004180,molecular_function,carboxypeptidase activity;GO:0016787,molecular_function,hydrolase activity;GO:0008233,molecular_function,peptidase activity;GO:0004185,molecular_function,serine-type carboxypeptidase activity	-
MD15G1018300	11.24515579	5.864159146	9.577756319	3.394051573	0	1.913198193	2.126072363	4.273247732	17.5786946	2.76E-05	0.003125349	M5XL79,Uncharacterized protein	XP_007225485.1,lysine-specific histone demethylase 1 homolog 3	PF13450,NAD(P)-binding Rossmann-like domain;PF04433,SWIRM domain;PF01266,AD dependent oxidoreductase;PF01946,Thi4 family;PF00890,AD binding domain;PF03486,HI0933-like protein;PF01494,AD binding domain;PF01593,lavin containing amine oxidoreductase	IPR035441,TFIIS/LEDGF domain superfamily;IPR009057,Homeobox-like domain superfamily;IPR007526,SWIRM domain;IPR002937,Amine oxidase;IPR036388,Winged helix-like DNA-binding domain superfamily;IPR036188,FAD/NAD(P)-binding domain superfamily	-	GO:0055114,biological_process,oxidation-reduction process;GO:0016491,molecular_function,oxidoreductase activity;GO:0003677,molecular_function,DNA binding	-
MD15G1278200	11.59400972	5.038400492	4.647003855	1.166447956	1.090669164	1.315033713	2.592285774	3.963680361	18.33004296	1.86E-05	0.002410761	A0A251N2N0,Mitochondrial Rho GTPase	-	-	IPR018247,EF-Hand 1, calcium-binding site;IPR013566,EF hand associated, type-1;IPR020860,MIRO domain;IPR027417,P-loop containing nucleoside triphosphate hydrolase;IPR001806,Small GTPase superfamily;IPR002048,EF-hand domain;IPR013567,EF hand associated, type-2;IPR011992,EF-hand domain pair;IPR021181,Mitochondrial Rho GTPase	-	GO:0005741,cellular_component,mitochondrial outer membrane;GO:0005525,molecular_function,GTP binding;GO:0007005,biological_process,mitochondrion organization;GO:0005509,molecular_function,calcium ion binding;GO:0031307,cellular_component,integral component of mitochondrial outer membrane;GO:0016787,molecular_function,hydrolase activity;GO:0005739,cellular_component,mitochondrion;GO:0016020,cellul…	-
MD00G1029900	50.62200565	26.39852244	17.75361402	12.73242313	14.28630696	5.741727464	1.641497044	4.093739083	10.02075806	0.001548227	0.055658146	-	-	-	-	-	-	-
MD00G1175600	43.18396487	15.01313973	28.12647144	4.34464424	0	14.69423548	2.085855151	4.12223214	15.23529199	9.50E-05	0.007488202	B9I5Y2,Glutamate dehydrogenase	XP_002319162.1,Glutamate dehydrogenase 1 family protein	PF00208,lutamate/Leucine/Phenylalanine/Valine dehydrogenase;PF02812,lu/Leu/Phe/Val dehydrogenase, dimerisation domain	IPR036291,NAD(P)-binding domain superfamily;IPR014362,Glutamate dehydrogenase;IPR006096,Glutamate/phenylalanine/leucine/valine dehydrogenase, C-terminal;IPR033922,NAD(P) binding domain of glutamate dehydrogenase;IPR006097,Glutamate/phenylalanine/leucine/valine dehydrogenase, dimerisation domain;IPR033524,Leu/Phe/Val dehydrogenases active site;IPR006095,Glutamate/phenylalanine/leucine/valine dehyd…	KOG2250,Glutamate/leucine/phenylalanine/valine dehydrogenases;COG0334,Glutamate dehydrogenase/leucine dehydrogenase	GO:0055114,biological_process,oxidation-reduction process;GO:0016491,molecular_function,oxidoreductase activity;GO:0006520,biological_process,cellular amino acid metabolic process;GO:0016639,molecular_function,oxidoreductase activity, acting on the CH-NH2 group of donors, NAD or NADP as acceptor	K00261,ko00250,Alanine, aspartate and glutamate metabolism;K00261,ko01200,Carbon metabolism;K00261,ko04964,Proximal tubule bicarbonate reclamation;K00261,ko00220,Arginine biosynthesis;K00261,ko00910,Nitrogen metabolism;K00261,ko00471,D-Glutamine and D-glutamate metabolism
MD05G1136300	28.31801626	19.68982404	12.76893634	4.273520503	2.663926275	4.817894794	2.289437466	4.117031455	17.35170863	3.11E-05	0.003375422	A0A251MZM5,Uncharacterized protein	-	-	IPR002048,EF-hand domain;IPR011992,EF-hand domain pair;IPR000261,EH domain	-	GO:0005509,molecular_function,calcium ion binding	-
MD05G1147100	10.72712947	5.594017158	7.524210618	1.07923303	4.036480777	2.43341816	1.857248133	4.24976652	13.69611032	0.000214991	0.01418661	A0A251N5M1,Uncharacterized protein	-	-	IPR000157,Toll/interleukin-1 receptor homology (TIR) domain;IPR027417,P-loop containing nucleoside triphosphate hydrolase;IPR032675,Leucine-rich repeat domain superfamily;IPR035897,Toll/interleukin-1 receptor homology (TIR) domain superfamily;IPR036390,Winged helix DNA-binding domain superfamily;IPR002182,NB-ARC	-	GO:0043531,molecular_function,ADP binding;GO:0007165,biological_process,signal transduction	-
MD13G1174200	15.3353391	9.329974244	16.90306455	5.39999222	7.213113445	6.957554252	1.148096669	4.604200988	7.527360957	0.006353705	0.136126116	A0A251QXG1,Uncharacterized protein	-	-	-	-	-	-
MD10G1040800	8.751650586	4.563838225	5.700103059	3.521937684	1.646566746	1.488964884	1.48611716	4.281274914	9.758192786	0.001785659	0.060766896	A0A251RI15,Uncharacterized protein	-	-	IPR001611,Leucine-rich repeat;IPR027417,P-loop containing nucleoside triphosphate hydrolase;IPR032675,Leucine-rich repeat domain superfamily;IPR035897,Toll/interleukin-1 receptor homology (TIR) domain superfamily;IPR002182,NB-ARC;IPR036390,Winged helix DNA-binding domain superfamily;IPR000157,Toll/interleukin-1 receptor homology (TIR) domain	-	GO:0043531,molecular_function,ADP binding;GO:0007165,biological_process,signal transduction	-
MD10G1174000	22.55734678	15.68436803	18.08245464	10.21250391	8.488039309	7.675602884	1.101149605	4.502787706	6.547503656	0.010704994	0.184092115	-	-	-	-	-	-	-
MD10G1209600	50.45326563	30.69561526	30.33331766	7.61398903	4.746228647	11.44517675	2.162671687	4.179339988	16.71874414	4.34E-05	0.004214738	M5WNR3,Uncharacterized protein	XP_007213697.1,ATP-dependent zinc metalloprotease FTSH 12, chloroplastic	PF01434,Peptidase family M41;PF00004,ATPase family associated with various cellular activities (AAA)	IPR003959,ATPase, AAA-type, core;IPR003593,AAA+ ATPase domain;IPR000642,Peptidase M41;IPR037219,Peptidase M41-like;IPR027417,P-loop containing nucleoside triphosphate hydrolase	-	GO:0006508,biological_process,proteolysis;GO:0009536,cellular_component,plastid;GO:0004222,molecular_function,metalloendopeptidase activity;GO:0016020,cellular_component,membrane;GO:0009507,cellular_component,chloroplast;GO:0009941,cellular_component,chloroplast envelope;GO:0005524,molecular_function,ATP binding;GO:0016021,cellular_component,integral component of membrane;GO:0005739,cellular_comp…	-
MD16G1008300	17.77566611	7.724758476	8.015263034	0.894185441	1.672188601	4.032358219	2.377281056	4.014054033	16.89261832	3.96E-05	0.003994164	-	-	-	-	-	-	-
MD02G1060600	20.59316964	7.159327175	8.253963989	1.035916875	5.811708547	5.83937589	1.729927463	4.042831295	10.48359867	0.001204702	0.046562027	A0A0A0LIR8,Uncharacterized protein	XP_004139354.1,SNW/SKI-interacting protein;XP_011648638.1,-	PF02731,SKIP/SNW domain	IPR017862,SKI-interacting protein, SKIP;IPR004015,SKI-interacting protein SKIP, SNW domain	-	GO:0000398,biological_process,mRNA splicing, via spliceosome;GO:0005681,cellular_component,spliceosomal complex	K06063,ko05203,Viral carcinogenesis;K06063,ko03040,Spliceosome;K06063,ko04330,Notch signaling pathway;K06063,ko05169,Epstein-Barr virus infection
MD03G1199500	16.98763152	1.476460571	7.659928702	5.981809563	3.196113567	3.853594864	1.146492979	4.07184248	5.317420664	0.021114968	0.260275961	M5WIR4,Hexosyltransferase	XP_007211967.1,-	PF01762,alactosyltransferase;PF13334,omain of unknown function (DUF4094)	IPR002659,Glycosyl transferase, family 31;IPR025298,Domain of unknown function DUF4094	-	GO:0016757,molecular_function,transferase activity, transferring glycosyl groups;GO:0008378,molecular_function,galactosyltransferase activity;GO:0006486,biological_process,protein glycosylation;GO:0005794,cellular_component,Golgi apparatus;GO:0016740,molecular_function,transferase activity;GO:0000139,cellular_component,Golgi membrane;GO:0016020,cellular_component,membrane;GO:0016021,cellular_comp…	-
MD07G1026900	11.38899901	11.87834193	6.847250036	4.010377969	4.285533767	1.291780671	1.652659068	4.407112492	12.56626487	0.000392916	0.022178527	M5XK79,Uncharacterized protein	XP_007220734.1,pentatricopeptide repeat-containing protein At4g20740	PF12854,PPR repeat;PF13041,PPR repeat family	IPR002885,Pentatricopeptide repeat;IPR011990,Tetratricopeptide-like helical domain superfamily	-	-	-
MD17G1025000	12.37105001	9.676941002	8.057481193	4.978497118	3.49130019	3.507920948	1.295286327	4.41312215	8.308484828	0.003946699	0.100783725	A0A251RIA8,Uncharacterized protein	-	-	IPR001611,Leucine-rich repeat;IPR027417,P-loop containing nucleoside triphosphate hydrolase;IPR032675,Leucine-rich repeat domain superfamily;IPR035897,Toll/interleukin-1 receptor homology (TIR) domain superfamily;IPR002182,NB-ARC;IPR036390,Winged helix DNA-binding domain superfamily;IPR000157,Toll/interleukin-1 receptor homology (TIR) domain	-	GO:0043531,molecular_function,ADP binding;GO:0007165,biological_process,signal transduction	-
MD04G1056500	9.97428645	4.334518512	5.996702009	3.512218992	0.938298909	2.262637907	1.533085106	4.213604188	9.85263274	0.001696281	0.058694705	A0A251RI18,Uncharacterized protein	-	-	IPR002885,Pentatricopeptide repeat;IPR011990,Tetratricopeptide-like helical domain superfamily	-	-	-
MD04G1203800	11.01599686	6.702099402	7.174911383	2.216590693	0	4.373157053	1.759021704	4.261306866	12.8226864	0.000342571	0.020233706	A0A251NYT8,Uncharacterized protein	-	-	IPR001876,Zinc finger, RanBP2-type;IPR036443,Zinc finger, RanBP2-type superfamily	-	GO:0046872,molecular_function,metal ion binding	-
MD08G1099900	9.85736222	1.713482733	2.469335531	0.495863825	3.709198552	4.472227969	1.007389038	4.01866081	3.969119109	0.046348966	0.370707642	M5XGE8,Uncharacterized protein	XP_007216936.1,putative disease resistance protein RGA3	PF13855,Leucine rich repeat;PF00931,NB-ARC domain	IPR001611,Leucine-rich repeat;IPR002182,NB-ARC;IPR038005,Virus X resistance protein-like, coiled-coil domain;IPR032675,Leucine-rich repeat domain superfamily;IPR027417,P-loop containing nucleoside triphosphate hydrolase	-	GO:0043531,molecular_function,ADP binding	-
MD00G1046500	23.91464862	8.59119261	9.904756787	4.972400999	4.649366838	5.605800855	1.567182305	4.041983544	8.933169421	0.002800922	0.080952937	A0A251NYZ5,Uncharacterized protein	-	-	-	-	GO:0016021,cellular_component,integral component of membrane;GO:0016020,cellular_component,membrane	-
MD00G1137500	9.019533423	4.860319095	7.471260508	4.219575201	2.630299127	1.585692591	1.347766106	4.366251117	8.681214768	0.003215657	0.088155109	A0A251NLU9,Uncharacterized protein	-	-	IPR028055,Membrane insertase YidC/Oxa1, C-terminal;IPR001708,Membrane insertase YidC/ALB3/OXA1/COX18	-	GO:0051205,biological_process,protein insertion into membrane;GO:0016021,cellular_component,integral component of membrane;GO:0016020,cellular_component,membrane	-
MD05G1272000	13.56270581	8.526559795	7.02160131	2.819995937	2.636793693	3.179215763	1.759500793	4.166072138	11.88561543	0.000565877	0.028687225	A0A251QDY0,Uncharacterized protein	-	-	IPR022709,Protein SCAI	-	GO:0003714,molecular_function,transcription corepressor activity;GO:0006351,biological_process,transcription, DNA-templated;GO:1903507,biological_process,negative regulation of nucleic acid-templated transcription	-
MD10G1222400	12.22171237	4.390576115	5.694615331	1.270586405	3.564126643	2.14865646	1.901408262	4.021381726	12.01622287	0.000527571	0.027322259	M5WNR1,Uncharacterized protein	XP_007214150.1,-	PF13855,Leucine rich repeat;PF08263,Leucine rich repeat N-terminal domain;PF00560,Leucine Rich Repeat	IPR001611,Leucine-rich repeat;IPR003591,Leucine-rich repeat, typical subtype;IPR013210,Leucine-rich repeat-containing N-terminal, plant-type;IPR032675,Leucine-rich repeat domain superfamily	-	GO:0016021,cellular_component,integral component of membrane;GO:0016020,cellular_component,membrane	-
MD16G1183700	31.36557233	14.08486476	11.36687493	6.521618013	3.048969152	7.352361935	1.725842314	4.018457867	10.33016706	0.001309064	0.049051253	A0A251QXQ5,Uncharacterized protein	-	-	IPR015414,Transmembrane protein TMEM64;IPR032816,SNARE associated Golgi protein	-	GO:0016021,cellular_component,integral component of membrane;GO:0016020,cellular_component,membrane	-
MD16G1263400	77.50117608	41.76274185	44.13577967	12.08569687	7.533696265	13.62521041	2.251059442	4.090677562	16.59791747	4.62E-05	0.004450566	W1P3W4,DNA-directed RNA polymerase subunit beta''	-	PF00318,Ribosomal protein S2;PF04983,RNA polymerase Rpb1, domain 3;PF04998,RNA polymerase Rpb1, domain 5;PF05000,RNA polymerase Rpb1, domain 4;PF00119,ATP synthase A chain	IPR023591,Ribosomal protein S2, flavodoxin-like domain superfamily;IPR018130,Ribosomal protein S2, conserved site;IPR007081,RNA polymerase Rpb1, domain 5;IPR038120,RNA polymerase Rpb1, funnel domain superfamily;IPR000568,ATP synthase, F0 complex, subunit A;IPR001865,Ribosomal protein S2;IPR035908,ATP synthase, F0 complex, subunit A superfamily;IPR012756,DNA-directed RNA polymerase, subunit beta''…	-	GO:0015986,biological_process,ATP synthesis coupled proton transport;GO:0016021,cellular_component,integral component of membrane;GO:0003677,molecular_function,DNA binding;GO:0005622,cellular_component,intracellular;GO:0009536,cellular_component,plastid;GO:0015078,molecular_function,proton transmembrane transporter activity;GO:0003899,molecular_function,DNA-directed 5'-3' RNA polymerase activity;…	-
MD03G1068600	43.27244396	7.772681645	17.92219655	8.997328248	8.412812963	7.607576862	1.624749485	3.961061773	8.91802892	0.002824236	0.081461638	M5W174,Uncharacterized protein	XP_007205937.1,-	-	-	-	-	-
MD03G1108400	16.81713235	6.041452897	6.094524214	6.119164547	0	5.913122314	1.182944892	4.082089357	5.672754788	0.017232103	0.238453404	M5Y9F2,Uncharacterized protein	XP_007227511.1,glycolipid transfer protein 1;XP_007227512.1,-	PF08718,lycolipid transfer protein (GLTP)	IPR036497,Glycolipid transfer protein superfamily;IPR014830,Glycolipid transfer protein domain	-	GO:0005737,cellular_component,cytoplasm;GO:0120009,biological_process,intermembrane lipid transfer;GO:0120013,molecular_function,intermembrane lipid transfer activity	-
MD06G1109300	6.291976924	3.955620524	4.234677079	1.635306922	1.223254806	1.47489391	1.724495747	4.249841889	12.22759456	0.000471041	0.025270358	A0A251P7B4,Uncharacterized protein	-	-	IPR001965,Zinc finger, PHD-type;IPR011011,Zinc finger, FYVE/PHD-type;IPR017907,Zinc finger, RING-type, conserved site;IPR019787,Zinc finger, PHD-finger;IPR001841,Zinc finger, RING-type;IPR013083,Zinc finger, RING/FYVE/PHD-type	-	GO:0046872,molecular_function,metal ion binding	-
MD07G1027400	12.02110979	5.398138565	14.93638949	4.998925912	2.337084274	4.226778445	1.449741673	4.504480733	10.83783355	0.001025621	0.041905603	A0A251QA48,Uncharacterized protein	-	-	IPR018200,Ubiquitin specific protease, conserved site;IPR028889,Ubiquitin specific protease domain;IPR001394,Peptidase C19, ubiquitin carboxyl-terminal hydrolase	-	GO:0006511,biological_process,ubiquitin-dependent protein catabolic process;GO:0036459,molecular_function,thiol-dependent ubiquitinyl hydrolase activity;GO:0016579,biological_process,protein deubiquitination	-
MD07G1093400	14.23490989	10.22761025	3.684805352	4.439643749	6.918700651	3.336786223	1.047776383	4.203735323	4.860550525	0.027479374	0.294238372	M5XWH5,Uncharacterized protein	XP_007222331.1,pantothenate kinase 1	PF03630,umble	IPR004567,Type II pantothenate kinase	-	GO:0005524,molecular_function,ATP binding;GO:0016310,biological_process,phosphorylation;GO:0004594,molecular_function,pantothenate kinase activity;GO:0015937,biological_process,coenzyme A biosynthetic process	K09680,ko00770,Pantothenate and CoA biosynthesis
MD07G1097700	83.22569477	29.89832655	86.1741979	25.95678078	24.2704874	24.38603	1.485268072	4.379088656	10.3814923	0.001273172	0.048433014	A0A1J6I9A1,Putative mitochondrial protein	-	-	-	-	-	-
MD07G1202300	20.38653066	21.97121283	13.72070736	8.477649581	5.945171583	5.973474293	1.374373131	4.464391915	9.501981885	0.002084243	0.067521302	-	-	-	-	-	-	-
MD17G1061200	15.36205798	8.278089366	11.9297264	7.985305747	5.97322955	2.700749625	1.138084304	4.388854562	6.482741283	0.01089387	0.185895672	A0A1V0DNV8,Transcription factor IID subunit 38	-	-	IPR037818,Transcription initiation factor TFIID subunit 8;IPR006565,Bromodomain associated domain;IPR009072,Histone-fold;IPR019473,Transcription factor TFIID, subunit 8, C-terminal	-	GO:0005669,cellular_component,transcription factor TFIID complex;GO:0046982,molecular_function,protein heterodimerization activity	-
MD12G1120500	4.98137129	3.131673042	2.321032639	1.812546275	2.421133471	1.167676594	1.057645149	4.282129494	5.237371829	0.0221083	0.26495726	M5VXS1,Uncharacterized protein	XP_007205020.1,-	PF13639,Ring finger domain	IPR001841,Zinc finger, RING-type;IPR013083,Zinc finger, RING/FYVE/PHD-type	-	-	-
MD01G1124000	6.052777801	2.718029687	2.193525037	0.629255292	2.94187726	2.482941236	1.081180055	4.15170247	4.964390283	0.0258762	0.285849583	A0A251QKC5,Uncharacterized protein	-	-	-	-	-	-
MD01G1166600	48.98903772	8.799507481	7.608691721	10.1859385	0	2.870863732	2.231483541	3.711572406	11.94475195	0.000548465	0.027943226	-	-	-	-	-	-	-
MD14G1081200	9.24146516	4.149925452	4.305991466	4.323400711	2.695019421	0.541569878	1.284901669	4.159147143	6.913521345	0.008555678	0.16138009	A0A061GDS6,Tetratricopeptide repeat-like superfamily protein, putative	-	PF13041,PPR repeat family;PF01535,PPR repeat	IPR002885,Pentatricopeptide repeat;IPR011990,Tetratricopeptide-like helical domain superfamily	-	-	-
MD14G1191300	19.90179657	8.936999785	9.273093035	6.207056274	9.67302034	1.166288391	1.377858589	4.145364145	7.671135978	0.005611936	0.12580357	K4A6S7,Uncharacterized protein	-	PF03109,ABC1 family	IPR004147,UbiB domain;IPR011009,Protein kinase-like domain superfamily	KOG1235,Predicted unusual protein kinase;COG0661,Predicted unusual protein kinase	-	-
MD04G1241400	8.115081595	8.745881674	7.142193909	0.421827647	0	3.804490885	2.288990326	4.401079122	21.21808156	4.10E-06	0.000820198	B9I5Y2,Glutamate dehydrogenase	XP_002319162.1,Glutamate dehydrogenase 1 family protein	PF00208,lutamate/Leucine/Phenylalanine/Valine dehydrogenase;PF02812,lu/Leu/Phe/Val dehydrogenase, dimerisation domain	IPR036291,NAD(P)-binding domain superfamily;IPR014362,Glutamate dehydrogenase;IPR006096,Glutamate/phenylalanine/leucine/valine dehydrogenase, C-terminal;IPR033922,NAD(P) binding domain of glutamate dehydrogenase;IPR006097,Glutamate/phenylalanine/leucine/valine dehydrogenase, dimerisation domain;IPR033524,Leu/Phe/Val dehydrogenases active site;IPR006095,Glutamate/phenylalanine/leucine/valine dehyd…	KOG2250,Glutamate/leucine/phenylalanine/valine dehydrogenases;COG0334,Glutamate dehydrogenase/leucine dehydrogenase	GO:0055114,biological_process,oxidation-reduction process;GO:0016491,molecular_function,oxidoreductase activity;GO:0006520,biological_process,cellular amino acid metabolic process;GO:0016639,molecular_function,oxidoreductase activity, acting on the CH-NH2 group of donors, NAD or NADP as acceptor	K00261,ko00250,Alanine, aspartate and glutamate metabolism;K00261,ko01200,Carbon metabolism;K00261,ko04964,Proximal tubule bicarbonate reclamation;K00261,ko00220,Arginine biosynthesis;K00261,ko00910,Nitrogen metabolism;K00261,ko00471,D-Glutamine and D-glutamate metabolism
MD08G1116600	12.49805655	12.34709049	10.9997099	5.197262136	3.644714831	2.92965275	1.541088265	4.494631597	11.85921251	0.000591213	0.02935861	M5WPJ1,Uncharacterized protein	XP_007214488.1,-	PF05699,hAT family C-terminal dimerisation region;PF14372,omain of unknown function (DUF4413)	IPR008906,HAT, C-terminal dimerisation domain;IPR025525,hAT-like transposase, RNase-H fold;IPR003656,Zinc finger, BED-type;IPR012337,Ribonuclease H-like superfamily;IPR037220,Zinc finger BED domain	-	GO:0046983,molecular_function,protein dimerization activity;GO:0003677,molecular_function,DNA binding	-
MD08G1175900	8.008596107	5.034819343	2.48769691	1.665169826	1.556991355	0.46932108	2.115137824	4.003559365	14.03426423	0.00017959	0.012306219	A0A251RIA0,Uncharacterized protein	-	-	IPR001611,Leucine-rich repeat;IPR027417,P-loop containing nucleoside triphosphate hydrolase;IPR032675,Leucine-rich repeat domain superfamily;IPR035897,Toll/interleukin-1 receptor homology (TIR) domain superfamily;IPR002182,NB-ARC;IPR036390,Winged helix DNA-binding domain superfamily;IPR000157,Toll/interleukin-1 receptor homology (TIR) domain	-	GO:0043531,molecular_function,ADP binding;GO:0007165,biological_process,signal transduction	-
MD08G1234800	14.79567907	10.63051611	9.957907313	5.383628607	2.87650221	7.803529599	1.07365775	4.413177917	5.916872665	0.014997942	0.219951122	A0A251P7N2,Uncharacterized protein	-	-	IPR011990,Tetratricopeptide-like helical domain superfamily	-	-	-
MD15G1045300	73.74721286	27.40679934	31.5972059	3.965619286	7.41598226	4.470772166	3.163186558	3.839297695	21.17073968	4.21E-06	0.000830077	A0A251RA42,Uncharacterized protein	-	-	IPR032259,Enoyl-CoA hydratase/isomerase, HIBYL-CoA-H type;IPR029045,ClpP/crotonase-like domain superfamily	-	GO:0016787,molecular_function,hydrolase activity;GO:0003860,molecular_function,3-hydroxyisobutyryl-CoA hydrolase activity	-
MD15G1180000	10.51966186	3.909439431	5.070576875	1.131350524	3.173555559	0	2.512541999	3.924476795	16.82687319	4.10E-05	0.004108505	C4PG25,TIR-NBS-LRR-type disease resistance-like protein	-	PF01582,TIR domain;PF00931,NB-ARC domain	IPR000157,Toll/interleukin-1 receptor homology (TIR) domain;IPR027417,P-loop containing nucleoside triphosphate hydrolase;IPR032675,Leucine-rich repeat domain superfamily;IPR035897,Toll/interleukin-1 receptor homology (TIR) domain superfamily;IPR036390,Winged helix DNA-binding domain superfamily;IPR002182,NB-ARC	-	GO:0043531,molecular_function,ADP binding;GO:0007165,biological_process,signal transduction	-
MD00G1021100	9.905187037	1.840540564	6.365858901	2.663165103	3.984242306	0.600481466	1.587984843	4.066078893	9.272270345	0.002326973	0.072857045	R9RI98,TIR-NBS-LRR type disease resistance protein	-	PF01582,TIR domain;PF00931,NB-ARC domain;PF07725,Leucine Rich Repeat	IPR011713,Leucine-rich repeat 3;IPR027417,P-loop containing nucleoside triphosphate hydrolase;IPR032675,Leucine-rich repeat domain superfamily;IPR035897,Toll/interleukin-1 receptor homology (TIR) domain superfamily;IPR002182,NB-ARC;IPR036390,Winged helix DNA-binding domain superfamily;IPR000157,Toll/interleukin-1 receptor homology (TIR) domain	-	GO:0043531,molecular_function,ADP binding;GO:0007165,biological_process,signal transduction	-
MD00G1027200	16.00843965	10.41117533	8.573577632	0.860824085	6.439202234	2.911435577	2.021662442	4.111035215	14.08005033	0.000175271	0.012116084	-	-	-	-	-	-	-
MD05G1136400	32.58795137	9.083035915	19.19830232	3.504713017	3.277027834	0	3.234452583	3.886469772	22.71613938	1.88E-06	0.000470186	A0A251MZM5,Uncharacterized protein	-	-	IPR002048,EF-hand domain;IPR011992,EF-hand domain pair;IPR000261,EH domain	-	GO:0005509,molecular_function,calcium ion binding	-
MD05G1252800	11.95900749	7.777605219	4.483387323	3.215366989	3.607775154	2.174970243	1.491615908	4.107175041	8.569517897	0.00341899	0.091789203	M5WN28,Uncharacterized protein	XP_007213905.1,lecithin-cholesterol acyltransferase-like 4	PF02450,Lecithin:cholesterol acyltransferase;PF01674,Lipase (class 2);PF05057,Putative serine esterase (DUF676)	IPR003386,Lecithin:cholesterol/phospholipid:diacylglycerol acyltransferase;IPR029058,Alpha/Beta hydrolase fold	-	GO:0008374,molecular_function,O-acyltransferase activity;GO:0006629,biological_process,lipid metabolic process	-
MD05G1315900	12.31793377	18.31093684	14.51354912	3.974243948	8.670796136	5.973993951	1.292375474	4.773431935	10.19016604	0.001565555	0.055966688	M5WPX1,Uncharacterized protein	XP_007214550.1,-	-	-	-	-	-
MD11G1041100	6.74099732	2.505168043	2.166149797	2.899876803	0	1.63463605	1.226337313	4.01473212	5.74339188	0.01655266	0.232850153	A0A251Q9S6,Uncharacterized protein	-	-	IPR002182,NB-ARC;IPR038005,Virus X resistance protein-like, coiled-coil domain;IPR032675,Leucine-rich repeat domain superfamily;IPR027417,P-loop containing nucleoside triphosphate hydrolase	-	GO:0043531,molecular_function,ADP binding	-
MD11G1050400	6.663277586	0.619071232	3.568625607	1.791526831	1.340111618	0.403947415	1.790314268	3.93436592	10.25902594	0.001360534	0.050651261	A0A251QYC5,Uncharacterized protein	-	-	IPR002182,NB-ARC;IPR006553,Leucine-rich repeat, cysteine-containing subtype;IPR038005,Virus X resistance protein-like, coiled-coil domain;IPR032675,Leucine-rich repeat domain superfamily;IPR027417,P-loop containing nucleoside triphosphate hydrolase	-	GO:0043531,molecular_function,ADP binding	-
MD10G1007300	8.170493289	2.277310505	4.813423172	3.9541778	1.643241309	1.98127699	1.048802218	4.175828822	4.863119496	0.02743849	0.294001224	A0A251MQN2,Uncharacterized protein	-	-	IPR027417,P-loop containing nucleoside triphosphate hydrolase;IPR032675,Leucine-rich repeat domain superfamily;IPR035897,Toll/interleukin-1 receptor homology (TIR) domain superfamily;IPR003593,AAA+ ATPase domain;IPR002182,NB-ARC;IPR036390,Winged helix DNA-binding domain superfamily;IPR000157,Toll/interleukin-1 receptor homology (TIR) domain	-	GO:0043531,molecular_function,ADP binding;GO:0007165,biological_process,signal transduction	-
MD10G1039700	23.0610177	12.85530653	22.23125887	12.4006336	2.319004225	6.990132377	1.305380727	4.401382593	8.441925172	0.003667319	0.096799946	M5XH30,Uncharacterized protein	XP_007224218.1,-	PF01582,TIR domain;PF00931,NB-ARC domain	IPR027417,P-loop containing nucleoside triphosphate hydrolase;IPR032675,Leucine-rich repeat domain superfamily;IPR035897,Toll/interleukin-1 receptor homology (TIR) domain superfamily;IPR016024,Armadillo-type fold;IPR000157,Toll/interleukin-1 receptor homology (TIR) domain;IPR002182,NB-ARC	-	GO:0043531,molecular_function,ADP binding;GO:0007165,biological_process,signal transduction	-
MD09G1095300	25.69775838	26.26277686	12.38656347	11.05479351	2.584153528	6.231493691	1.50100836	4.285930016	9.906719593	0.001647149	0.057630015	-	-	-	-	-	-	-
MD03G1038300	18.69236286	15.63001626	9.009896335	9.0463236	5.639083541	5.665929082	1.038733367	4.326565948	5.237180826	0.022110727	0.26495726	-	-	-	-	-	-	-
MD06G1219100	35.62129527	26.47600238	22.89306993	7.661875753	3.582059356	0	2.794863496	4.099646587	22.6289692	1.97E-06	0.000486124	A0A251PCA8,Uncharacterized protein	-	-	IPR032872,Wall-associated receptor kinase, C-terminal;IPR001245,Serine-threonine/tyrosine-protein kinase, catalytic domain;IPR011009,Protein kinase-like domain superfamily;IPR008271,Serine/threonine-protein kinase, active site;IPR000719,Protein kinase domain	-	GO:0006468,biological_process,protein phosphorylation;GO:0004672,molecular_function,protein kinase activity;GO:0005524,molecular_function,ATP binding	-
MD06G1228300	7.227904477	8.058354477	6.967837135	2.332002766	4.361006414	2.629060508	1.300240248	4.582981097	9.19616605	0.0025451	0.07672952	M5WD13,Uncharacterized protein	XP_007210420.1,uncharacterized protein LOC18777775 isoform X1	PF12799,Leucine Rich repeats (2 copies)	IPR001611,Leucine-rich repeat;IPR025875,Leucine rich repeat 4;IPR032675,Leucine-rich repeat domain superfamily	-	-	-
MD07G1016800	26.39229239	12.26026438	26.85615264	5.676785856	10.61598206	11.19984677	1.360460829	4.392546202	8.915989837	0.002827391	0.081461638	M5XKM5,Uncharacterized protein	XP_007218391.1,N-alpha-acetyltransferase daf-31	PF00583,Acetyltransferase (GNAT) family	IPR016181,Acyl-CoA N-acyltransferase;IPR000182,GNAT domain	-	GO:0008080,molecular_function,N-acetyltransferase activity;GO:0009793,biological_process,embryo development ending in seed dormancy;GO:0031415,cellular_component,NatA complex;GO:0009414,biological_process,response to water deprivation;GO:0005829,cellular_component,cytosol	-
MD07G1059600	14.85778056	13.80405423	18.30184434	2.396848593	4.482272594	3.602888797	2.199410422	4.476744981	20.87554306	5.10E-06	0.000964468	M5WDZ3,Uncharacterized protein	XP_007210793.1,uncharacterized protein LOC18776114	PF04032,RNAse P Rpr2/Rpp21/SNM1 subunit domain	IPR007175,RNAse P, Rpr2/Rpp21 subunit	-	-	-
MD07G1185800	20.30030806	5.658177929	3.26164706	2.183222661	2.041388665	3.691992498	1.985735624	3.75526829	10.30567667	0.00132656	0.049562797	D7MUY7,GTP-binding nuclear protein	XP_002866070.1,-	PF00071,Ras family	IPR001806,Small GTPase superfamily;IPR002041,Ran GTPase;IPR005225,Small GTP-binding protein domain;IPR027417,P-loop containing nucleoside triphosphate hydrolase	-	GO:0005525,molecular_function,GTP binding;GO:0015031,biological_process,protein transport;GO:0006913,biological_process,nucleocytoplasmic transport;GO:0003924,molecular_function,GTPase activity;GO:0000166,molecular_function,nucleotide binding;GO:0005634,cellular_component,nucleus	K07936,ko05169,Epstein-Barr virus infection;K07936,ko05166,HTLV-I infection;K07936,ko03013,RNA transport;K07936,ko03008,Ribosome biogenesis in eukaryotes
MD07G1237600	13.48520464	12.52882256	16.61110253	7.251418124	5.424261311	7.357613622	1.038412112	4.697240312	6.625310995	0.010640472	0.183181887	M5WZS0,Uncharacterized protein	XP_007217960.1,RING finger and transmembrane domain-containing protein 2	PF13920,Zinc finger, C3HC4 type (RING finger)	IPR001841,Zinc finger, RING-type;IPR017907,Zinc finger, RING-type, conserved site;IPR013083,Zinc finger, RING/FYVE/PHD-type	-	GO:0016021,cellular_component,integral component of membrane;GO:0016020,cellular_component,membrane	-
MD17G1062700	11.61563976	3.237554639	5.598848625	1.249218873	4.672251334	2.816696492	1.512392278	4.026767105	8.229078054	0.004123134	0.103775626	-	-	-	-	-	-	-
MD12G1046600	12.60299499	12.88009796	6.074763217	2.710810513	6.336753867	1.528060981	1.701650703	4.259150189	11.83259538	0.000582217	0.029096025	A0A251N8T4,Uncharacterized protein	-	-	IPR016171,Vanillyl-alcohol oxidase, C-terminal subdomain 2;IPR006094,FAD linked oxidase, N-terminal;IPR016166,FAD-binding, type 2;IPR036318,FAD-binding, type 2-like superfamily;IPR016164,FAD-linked oxidase-like, C-terminal;IPR004113,FAD-linked oxidase, C-terminal	-	GO:0055114,biological_process,oxidation-reduction process;GO:0016491,molecular_function,oxidoreductase activity;GO:0003824,molecular_function,catalytic activity;GO:0050660,molecular_function,flavin adenine dinucleotide binding;GO:0016614,molecular_function,oxidoreductase activity, acting on CH-OH group of donors	-
MD14G1135100	8.542663572	5.555767468	8.692805966	3.215560978	0.859045909	4.660931706	1.275983532	4.462913488	8.398928208	0.003804688	0.098633225	M5WQF7,Uncharacterized protein	XP_007210339.1,uncharacterized protein LOC18776882	PF00400,WD domain, G-beta repeat	IPR036322,WD40-repeat-containing domain superfamily;IPR015943,WD40/YVTN repeat-like-containing domain superfamily;IPR001680,WD40 repeat;IPR020472,G-protein beta WD-40 repeat;IPR017986,WD40-repeat-containing domain	-	-	-
MD04G1002000	11.36849849	4.224893997	6.697440672	1.833959622	8.002473029	3.445958474	1.047427051	4.221743399	4.902769277	0.026815453	0.291189317	M5XPB9,Uncharacterized protein	XP_007226733.1,-	PF08646,Replication factor-A C terminal domain	IPR013955,Replication factor A, C-terminal;IPR012340,Nucleic acid-binding, OB-fold	-	-	-
MD04G1015300	25.58168902	9.506965625	6.850342742	8.253646645	2.572481651	3.101673915	1.575448299	3.918656708	8.191617693	0.004209134	0.105595086	A0A251MWC3,Uncharacterized protein	-	-	IPR000157,Toll/interleukin-1 receptor homology (TIR) domain;IPR027417,P-loop containing nucleoside triphosphate hydrolase;IPR032675,Leucine-rich repeat domain superfamily;IPR035897,Toll/interleukin-1 receptor homology (TIR) domain superfamily;IPR036390,Winged helix DNA-binding domain superfamily;IPR002182,NB-ARC	-	GO:0043531,molecular_function,ADP binding;GO:0007165,biological_process,signal transduction	-
MD04G1102600	28.95596088	5.380475944	9.304698669	4.671158914	2.911796716	8.776976031	1.513270314	3.8881117	7.445427828	0.006360665	0.136126116	A0A251NUZ8,Uncharacterized protein	-	-	-	-	-	-
MD04G1173700	11.70687463	9.788951894	11.2856494	3.14757711	5.886186829	3.548525241	1.463677472	4.464156646	10.55378897	0.001179197	0.045858645	-	-	-	-	-	-	-
MD04G1237500	18.43680322	8.564624794	4.937063421	1.982809643	3.70799113	3.353079125	1.951851998	3.902384763	11.36423082	0.000748946	0.034065121	-	-	-	-	-	-	-
MD08G1117600	8.201253907	1.523922813	3.953082232	1.764028736	0.824713926	1.988736185	1.63780153	3.962321181	9.071203392	0.002597178	0.077407251	A0A251RDM5,Uncharacterized protein	-	-	IPR009057,Homeobox-like domain superfamily;IPR001005,SANT/Myb domain;IPR017930,Myb domain	-	GO:0003677,molecular_function,DNA binding	-
MD15G1445500	18.22827661	7.016140632	6.066663532	2.030397075	3.796982917	6.867106047	1.419585133	3.95649398	6.997210072	0.008164702	0.157881083	A0A251RKG5,Uncharacterized protein	-	-	IPR010298,Protein of unknown function DUF901	-	-	-
MD00G1026000	35.60210276	17.12924959	23.69790442	15.86247715	3.70799113	8.941544332	1.341410985	4.18371553	7.620913823	0.005770362	0.12791528	Q6URA2,TIR-NBS-LRR type R protein 7	-	PF01582,TIR domain;PF00931,NB-ARC domain	IPR001611,Leucine-rich repeat;IPR027417,P-loop containing nucleoside triphosphate hydrolase;IPR032675,Leucine-rich repeat domain superfamily;IPR035897,Toll/interleukin-1 receptor homology (TIR) domain superfamily;IPR000157,Toll/interleukin-1 receptor homology (TIR) domain;IPR002182,NB-ARC	-	GO:0043531,molecular_function,ADP binding;GO:0007165,biological_process,signal transduction	-
MD00G1028000	23.42966146	6.763631714	10.39702405	2.609764877	2.440220384	2.942204819	2.410476452	3.840782047	14.88308943	0.000114441	0.008490811	T2C6Z8,NBS-LRR protein	-	PF01582,TIR domain;PF00931,NB-ARC domain	IPR001611,Leucine-rich repeat;IPR027417,P-loop containing nucleoside triphosphate hydrolase;IPR032675,Leucine-rich repeat domain superfamily;IPR035897,Toll/interleukin-1 receptor homology (TIR) domain superfamily;IPR000157,Toll/interleukin-1 receptor homology (TIR) domain;IPR002182,NB-ARC	-	GO:0043531,molecular_function,ADP binding;GO:0007165,biological_process,signal transduction	-
MD05G1044700	7.663232881	5.16181871	4.675819707	2.987551749	2.39439786	0.962318673	1.484829963	4.197551729	9.104620752	0.002550157	0.07680817	A0A251PDH0,Uncharacterized protein	-	-	IPR002885,Pentatricopeptide repeat;IPR032867,DYW domain;IPR011990,Tetratricopeptide-like helical domain superfamily	-	GO:0008270,molecular_function,zinc ion binding	-
MD05G1141700	10.19478558	3.924016013	3.392988553	1.135568834	4.247184471	3.200552781	1.274492648	3.988282734	5.898476591	0.015155381	0.221535386	A0A251N5M1,Uncharacterized protein	-	-	IPR000157,Toll/interleukin-1 receptor homology (TIR) domain;IPR027417,P-loop containing nucleoside triphosphate hydrolase;IPR032675,Leucine-rich repeat domain superfamily;IPR035897,Toll/interleukin-1 receptor homology (TIR) domain superfamily;IPR036390,Winged helix DNA-binding domain superfamily;IPR002182,NB-ARC	-	GO:0043531,molecular_function,ADP binding;GO:0007165,biological_process,signal transduction	-
MD05G1264300	46.03100155	17.71752685	30.63971481	10.25453068	9.5883407	8.670588443	1.798284248	4.072300661	11.4870906	0.000701028	0.032691028	A0A251PJ54,Uncharacterized protein	-	-	IPR001611,Leucine-rich repeat;IPR003591,Leucine-rich repeat, typical subtype;IPR013210,Leucine-rich repeat-containing N-terminal, plant-type;IPR032675,Leucine-rich repeat domain superfamily	-	GO:0016021,cellular_component,integral component of membrane;GO:0016020,cellular_component,membrane	-
MD13G1110000	7.923041125	3.049611981	3.515887298	1.765051065	1.650383766	2.487360927	1.371648685	4.028057941	6.998614104	0.008158301	0.157854566	M5XDC0,Uncharacterized protein	XP_007222252.1,F-box protein SKIP14	-	IPR036047,F-box-like domain superfamily;IPR032675,Leucine-rich repeat domain superfamily	-	-	-
MD13G1160100	75.11652451	50.59716802	70.83329674	33.46808365	31.29381525	28.29851393	1.100072713	4.439629385	6.263159667	0.012394562	0.197959765	A0A251QXF8,Uncharacterized protein	-	-	IPR027935,Protein dehydration-induced 19, C-terminal;IPR033347,Protein DEHYDRATION-INDUCED 19;IPR008598,Drought induced 19 protein type, zinc-binding domain	-	-	-
MD11G1267300	13.15804375	8.863026544	8.028548948	6.595370671	4.111266393	3.30467086	1.085497263	4.282086531	5.522708435	0.018772714	0.248154216	M5X2K3,Uncharacterized protein	XP_007212096.1,uncharacterized protein LOC18779772	-	-	-	-	-
MD10G1085500	11.3031893	2.175322643	3.134902611	1.888546266	1.177237366	2.129115145	1.778775986	3.78356032	8.889038578	0.002869428	0.082241205	-	-	-	-	-	-	-
MD10G1292100	23.69360045	6.839825139	17.08549088	6.597910771	9.870839473	7.438373101	1.166548913	4.188737869	5.897316089	0.01516537	0.221578195	M5X0R0,Uncharacterized protein	XP_007211446.1,dof zinc finger protein DOF1.4	PF02701,of domain, zinc finger	IPR003851,Zinc finger, Dof-type	-	GO:0006355,biological_process,regulation of transcription, DNA-templated;GO:0003677,molecular_function,DNA binding;GO:0005634,cellular_component,nucleus	-
MD16G1146100	21.7867848	6.289369092	20.5444781	4.853538824	6.807339892	10.94359529	1.207847134	4.290173279	6.757300624	0.009337582	0.1696877	A0A1S3VBG1,ras-related protein Rab7	XP_014515693.1,ras-related protein Rab7	-	IPR001806,Small GTPase superfamily;IPR005225,Small GTP-binding protein domain;IPR027417,P-loop containing nucleoside triphosphate hydrolase	-	GO:0003924,molecular_function,GTPase activity;GO:0005525,molecular_function,GTP binding	K07897,ko05152,Tuberculosis;K07897,ko05132,Salmonella infection;K07897,ko04144,Endocytosis;K07897,ko04145,Phagosome;K07897,ko05146,Amoebiasis
MD09G1286000	10.1418453	7.807278151	7.875861411	5.083523833	4.225129359	3.1839327	1.047599002	4.406119795	5.595521611	0.01800796	0.243184943	M5XUH2,Uncharacterized protein	XP_007221556.1,probable pre-mRNA-splicing factor ATP-dependent RNA helicase DEAH2 isoform X1	PF00271,Helicase conserved C-terminal domain;PF04408,Helicase associated domain (HA2);PF13401,AAA domain;PF07717,Oligonucleotide/oligosaccharide-binding (OB)-fold	IPR011709,Domain of unknown function DUF1605;IPR014001,Helicase superfamily 1/2, ATP-binding domain;IPR027417,P-loop containing nucleoside triphosphate hydrolase;IPR007502,Helicase-associated domain;IPR003593,AAA+ ATPase domain;IPR002464,DNA/RNA helicase, ATP-dependent, DEAH-box type, conserved site;IPR001650,Helicase, C-terminal	-	GO:0004386,molecular_function,helicase activity;GO:0000166,molecular_function,nucleotide binding;GO:0016787,molecular_function,hydrolase activity;GO:0005524,molecular_function,ATP binding	K12820,ko03040,Spliceosome
MD03G1142100	8.688406394	5.016306457	4.337462011	1.935554885	1.809810733	3.818695768	1.262210668	4.151790398	6.62083361	0.010080402	0.17808394	V4TGC8,Uncharacterized protein	XP_006437400.1,hypothetical protein CICLE_v10030585mg	PF17177,Pentacotripeptide-repeat region of PRORP;PF13041,PPR repeat family	IPR002885,Pentatricopeptide repeat;IPR011990,Tetratricopeptide-like helical domain superfamily	-	-	-
MD03G1207200	13.90056681	6.687983571	7.710553549	3.870863767	7.238782888	4.363946395	1.040216179	4.200781769	4.793018409	0.028577144	0.300558002	-	-	-	-	-	-	-
MD06G1046600	7.962264101	8.427949943	7.066585361	2.660683412	2.487830974	2.499674595	1.563202665	4.431939667	11.62624641	0.00065469	0.031321326	A0A251P440,Uncharacterized protein	-	-	IPR010994,RuvA domain 2-like;IPR006166,ERCC4 domain;IPR011335,Restriction endonuclease type II-like	-	GO:0003677,molecular_function,DNA binding;GO:0090305,biological_process,nucleic acid phosphodiester bond hydrolysis;GO:0004518,molecular_function,nuclease activity	-
MD06G1235100	28.18805662	5.424851004	10.94501153	7.849473227	8.807434602	5.309618078	1.234011424	3.949196227	5.448207332	0.019589986	0.252646808	A0A251PD21,Transmembrane 9 superfamily member	-	-	IPR036259,MFS transporter superfamily;IPR004240,Nonaspanin (TM9SF)	-	GO:0016021,cellular_component,integral component of membrane;GO:0016020,cellular_component,membrane	-
MD07G1023800	33.385122	9.637555813	14.81480716	3.718675961	10.43127175	4.192372434	1.939033346	3.901503741	11.20970431	0.000813946	0.035877638	Q2L360,Putative CC-NBS-LRR resistance protein	-	PF13855,Leucine rich repeat;PF00931,NB-ARC domain	IPR001611,Leucine-rich repeat;IPR002182,NB-ARC;IPR038005,Virus X resistance protein-like, coiled-coil domain;IPR032675,Leucine-rich repeat domain superfamily;IPR027417,P-loop containing nucleoside triphosphate hydrolase	-	GO:0043531,molecular_function,ADP binding	-
MD07G1056300	28.45204466	10.95131212	22.09502847	4.753791278	5.926612254	5.359343949	2.027666499	4.094938944	14.14916781	0.000168948	0.011809081	-	-	-	-	-	-	-
MD07G1235700	8.323413979	2.402787888	2.770165996	1.390682928	0.866891077	2.090443241	1.689287587	3.869546809	8.799661372	0.003013432	0.084516126	A0A251PGB4,Uncharacterized protein	-	-	IPR001611,Leucine-rich repeat;IPR032675,Leucine-rich repeat domain superfamily;IPR011009,Protein kinase-like domain superfamily;IPR003591,Leucine-rich repeat, typical subtype;IPR017441,Protein kinase, ATP binding site;IPR008271,Serine/threonine-protein kinase, active site;IPR000719,Protein kinase domain	-	GO:0004672,molecular_function,protein kinase activity;GO:0006468,biological_process,protein phosphorylation;GO:0005524,molecular_function,ATP binding;GO:0016021,cellular_component,integral component of membrane;GO:0016020,cellular_component,membrane	-
MD07G1246000	13.72611191	14.52890568	9.89791992	3.822283649	1.429586942	4.309177991	1.824903751	4.310555683	13.97098887	0.000185736	0.012672013	A0A1U8HQU8,disease resistance protein TAO1-like	XP_016666361.1,-;XP_016666344.1,-;XP_016666336.1,disease resistance protein TAO1-like;XP_016666352.1,-;XP_016666338.1,-	-	IPR003591,Leucine-rich repeat, typical subtype;IPR032675,Leucine-rich repeat domain superfamily	-	-	-
MD17G1106200	12.0557385	6.960456976	5.349791475	4.028565624	3.766848132	1.513912268	1.457918012	4.083547759	8.099997705	0.004427248	0.109233306	M5WYV6,Uncharacterized protein	XP_007217222.1,uncharacterized protein LOC18782372	-	IPR027417,P-loop containing nucleoside triphosphate hydrolase	-	-	-
MD17G1163000	13.74681494	9.259612447	9.15032207	0.765609757	0	0	4.735045982	3.953648049	34.61713864	4.02E-09	3.32E-06	A0A251PTZ3,Uncharacterized protein	-	-	IPR002885,Pentatricopeptide repeat;IPR011990,Tetratricopeptide-like helical domain superfamily	-	-	-
MD12G1212300	13.80232959	7.968862403	11.48409301	3.843507839	7.187625411	3.466484627	1.343973791	4.305725928	8.193247203	0.004205355	0.105584691	M5W0G3,Uncharacterized protein	XP_007205652.1,serine/arginine-rich splicing factor SR30 isoform X3	PF00076,RNA recognition motif. (a.k.a. RRM, RBD, or RNP domain)	IPR000504,RNA recognition motif domain;IPR035979,RNA-binding domain superfamily;IPR012677,Nucleotide-binding alpha-beta plait domain superfamily	-	GO:0003723,molecular_function,RNA binding;GO:0003676,molecular_function,nucleic acid binding	K12890,ko05168,Herpes simplex infection;K12890,ko03040,Spliceosome
MD12G1249900	7.365952296	1.417593069	3.677261031	1.640945912	2.301511736	2.312468362	1.192552432	4.024019493	5.436587458	0.019720733	0.253491447	-	-	-	-	-	-	-
MD14G1079100	22.95752722	13.25467374	11.46095126	2.557175157	11.95523589	10.0902062	1.135955206	4.185509175	5.546096506	0.018523479	0.246018143	M5VIH0,Uncharacterized protein	XP_007199347.1,uncharacterized protein LOC18767133	PF00226,naJ domain;PF11926,omain of unknown function (DUF3444)	IPR024593,Domain of unknown function DUF3444;IPR036869,Chaperone J-domain superfamily;IPR001623,DnaJ domain	-	-	-
MD04G1113800	108.0727862	114.3935973	89.92090216	42.13274562	67.53526928	47.49974538	1.018488358	4.533622888	5.698283858	0.017368691	0.239498679	-	-	-	-	-	-	-
MD08G1032200	15.26656333	1.469041171	10.16191546	3.401000125	3.180052695	5.751345098	1.270419993	4.063480362	6.311911027	0.011994194	0.194167356	M5XZ83,Uncharacterized protein	XP_007226019.1,peroxisomal membrane protein 11A	PF05648,Peroxisomal biogenesis factor 11 (PEX11)	IPR008733,Peroxisomal biogenesis factor 11	-	GO:0016559,biological_process,peroxisome fission;GO:0005779,cellular_component,integral component of peroxisomal membrane	-
MD08G1241600	12.16299596	4.6815885	14.84281558	4.064406955	6.333935027	1.527381238	1.588440838	4.372681099	11.51170888	0.000691805	0.032308947	M5Y1F8,Uncharacterized protein	XP_007226869.1,-	PF00520,Ion transport protein	IPR005821,Ion transport domain;IPR014710,RmlC-like jelly roll fold;IPR000595,Cyclic nucleotide-binding domain;IPR018490,Cyclic nucleotide-binding-like	-	GO:0005216,molecular_function,ion channel activity;GO:0055085,biological_process,transmembrane transport;GO:0006811,biological_process,ion transport;GO:0016020,cellular_component,membrane;GO:0034220,biological_process,ion transmembrane transport;GO:0016021,cellular_component,integral component of membrane	-
MD15G1264400	32.31115209	22.57030534	26.02122839	11.19704269	6.97974801	16.83114227	1.155966808	4.325461691	6.377076564	0.01156159	0.189873862	A0A251NBU5,Uncharacterized protein	-	-	IPR012677,Nucleotide-binding alpha-beta plait domain superfamily;IPR000504,RNA recognition motif domain;IPR035979,RNA-binding domain superfamily;IPR034143,snRNP70, RNA recognition motif;IPR022023,U1 small nuclear ribonucleoprotein of 70kDa N-terminal	-	GO:0003723,molecular_function,RNA binding;GO:0003676,molecular_function,nucleic acid binding;GO:0030619,molecular_function,U1 snRNA binding	-
MD00G1034800	15.75023901	4.715148274	13.59019608	5.458056652	5.103471663	3.076660415	1.431325169	4.165268018	8.372242726	0.003810607	0.098673336	A0A251P2E7,Uncharacterized protein	-	-	IPR035192,Nuclear pore complex protein NUP160;IPR021717,Nucleoporin Nup120/160	-	-	-
MD05G1236200	9.504650361	4.742344515	7.654406043	1.097907575	3.079744616	0.618881223	2.425652479	4.05927304	17.86255536	2.38E-05	0.002835478	A0A251PJX7,Uncharacterized protein	-	-	IPR004367,Cyclin, C-terminal domain;IPR013763,Cyclin-like;IPR036915,Cyclin-like superfamily;IPR006671,Cyclin, N-terminal	-	GO:0005634,cellular_component,nucleus	-
MD05G1264500	25.62283781	23.01212306	10.31745499	8.879287498	5.534960521	8.341965558	1.290845784	4.165909793	6.938413451	0.008437426	0.160236513	M5WFW0,Uncharacterized protein	XP_007211400.1,-	PF02984,Cyclin, C-terminal domain;PF00134,Cyclin, N-terminal domain	IPR004367,Cyclin, C-terminal domain;IPR013763,Cyclin-like;IPR036915,Cyclin-like superfamily;IPR006671,Cyclin, N-terminal	-	GO:0005634,cellular_component,nucleus	-
MD11G1136600	10.85016465	8.661902014	6.241423387	3.133328819	1.171908308	5.651939133	1.254225745	4.224850539	6.898600654	0.008627372	0.16174518	A0A251NN15,Uncharacterized protein	-	-	IPR004353,Vacuolar fusion protein Mon1	-	-	-
MD16G1054700	7.924827202	4.744910256	3.646927281	1.830835955	0.855947457	2.064053516	1.713982403	4.011449502	10.10949224	0.001475434	0.053780513	A0A251QC66,Uncharacterized protein	-	-	IPR002885,Pentatricopeptide repeat;IPR011990,Tetratricopeptide-like helical domain superfamily	-	-	-
MD16G1060200	11.28194271	6.75494926	10.38367742	5.864433142	2.43708788	2.938427919	1.279232645	4.317498013	7.653622095	0.005666673	0.126398634	M5XIE1,Uncharacterized protein	XP_007224525.1,-	PF13537,lutamine amidotransferase domain;PF00733,Asparagine synthase	IPR017932,Glutamine amidotransferase type 2 domain;IPR001962,Asparagine synthase;IPR014729,Rossmann-like alpha/beta/alpha sandwich fold;IPR029055,Nucleophile aminohydrolases, N-terminal	-	GO:0006529,biological_process,asparagine biosynthetic process;GO:0004066,molecular_function,asparagine synthase (glutamine-hydrolyzing) activity	-
MD16G1255900	12.65765727	5.052429643	12.37797408	4.386359499	1.367132591	2.472553786	1.803234979	4.182540422	12.61284084	0.000383246	0.021988651	M5XBC5,Uncharacterized protein	XP_007222045.1,-	PF00400,WD domain, G-beta repeat	IPR036322,WD40-repeat-containing domain superfamily;IPR015943,WD40/YVTN repeat-like-containing domain superfamily;IPR001680,WD40 repeat;IPR017986,WD40-repeat-containing domain	-	-	K14552,ko03008,Ribosome biogenesis in eukaryotes
MD16G1260500	10.96751252	9.850031045	6.308926302	5.067546775	4.738331428	2.856533297	1.095137829	4.297861365	5.629071435	0.017666484	0.241378869	M5XDT1,Uncharacterized protein	XP_007223078.1,5'-nucleotidase domain-containing protein DDB_G0275467	PF05761,5' nucleotidase family	IPR008380,HAD-superfamily hydrolase, subfamily IG, 5'-nucleotidase;IPR023214,HAD superfamily;IPR036412,HAD-like superfamily;IPR016695,Purine 5'-nucleotidase	-	GO:0046872,molecular_function,metal ion binding	-
MD09G1114700	10.14853738	3.038167133	5.837820951	1.758427028	5.480633541	3.964841829	1.014897885	4.110621589	4.287043718	0.038405926	0.347589101	M5WYV6,Uncharacterized protein	XP_007217222.1,uncharacterized protein LOC18782372	-	IPR027417,P-loop containing nucleoside triphosphate hydrolase	-	-	-
MD02G1220000	30.34050645	12.11071455	17.45300211	5.257069526	9.831083503	11.85346268	1.286475725	4.083836156	6.490557466	0.010846078	0.185399403	-	-	-	-	-	-	-
MD02G1301800	8.388768725	3.348460371	3.377875018	0.969009103	0	1.638666731	2.39041672	3.819485328	14.46572204	0.000142801	0.010127085	M5VXW4,Uncharacterized protein	XP_007204737.1,eukaryotic initiation factor 4A-I isoform X1	-	IPR027417,P-loop containing nucleoside triphosphate hydrolase	-	-	K03257,ko03013,RNA transport
MD03G1236000	69.56701874	6.942091654	20.00878474	4.017936163	7.513818438	4.529753329	2.813413741	3.605595902	14.7303561	0.000124094	0.00907823	-	-	-	-	-	-	-
MD03G1253200	5.590733694	2.789496116	3.2160006	0.645800596	1.811537651	1.456129357	1.727311543	4.039265623	10.3842234	0.00127129	0.048420122	A0A251PLA7,Uncharacterized protein	-	-	IPR006566,FBD domain;IPR036047,F-box-like domain superfamily;IPR032675,Leucine-rich repeat domain superfamily;IPR001810,F-box domain	-	-	-
MD07G1301200	20.59835946	4.111019901	18.95832354	7.138114715	6.674384034	6.706158249	1.209672871	4.205832368	6.402703411	0.011395884	0.188949253	M5XDH4,Uncharacterized protein	XP_007218364.1,nascent polypeptide-associated complex subunit alpha-like protein 2	PF01849,NAC domain	IPR016641,Nascent polypeptide-associated complex subunit alpha;IPR002715,Nascent polypeptide-associated complex NAC domain;IPR038187,NAC A/B domain superfamily	-	GO:0005854,cellular_component,nascent polypeptide-associated complex	-
MD17G1140200	21.6646673	8.647667171	11.21609938	5.005087283	2.339964822	9.874638934	1.262961133	4.05377439	6.182397384	0.012904024	0.202390331	A0A251Q1B9,Uncharacterized protein	-	-	IPR023214,HAD superfamily;IPR027706,Mitochondrial PGP phosphatase;IPR006549,HAD-superfamily hydrolase,subfamily IIIA;IPR010021,HAD-superfamily phosphatase, YqeG-like;IPR036412,HAD-like superfamily	-	-	-
MD17G1141200	11.1389523	2.223111734	7.689053906	3.860070484	2.406199567	4.35177823	1.071895092	4.116818514	4.828768635	0.027990434	0.297168387	A0A251Q1F5,Hexosyltransferase	-	-	IPR029993,Plant galacturonosyltransferase GAUT;IPR029044,Nucleotide-diphospho-sugar transferases;IPR002495,Glycosyl transferase, family 8	-	GO:0005794,cellular_component,Golgi apparatus;GO:0045489,biological_process,pectin biosynthetic process;GO:0047262,molecular_function,polygalacturonate 4-alpha-galacturonosyltransferase activity;GO:0071555,biological_process,cell wall organization;GO:0016740,molecular_function,transferase activity;GO:0016757,molecular_function,transferase activity, transferring glycosyl groups;GO:0000139,cellular…	-
MD17G1187400	10.01743925	4.998200488	8.067371718	5.78570595	1.081967017	2.609082845	1.18449628	4.250048495	6.391743459	0.011466452	0.189103063	M5WX31,Uncharacterized protein	XP_007217158.1,-	PF13041,PPR repeat family;PF01535,PPR repeat	IPR002885,Pentatricopeptide repeat;IPR011990,Tetratricopeptide-like helical domain superfamily	-	GO:0031930,biological_process,mitochondria-nucleus signaling pathway	-
MD17G1274600	25.87428862	12.90997417	22.32579808	5.97761651	13.97319523	5.054297876	1.493255235	4.22354826	9.291556848	0.002302603	0.072555111	A0A1R3HQQ0,MLO-like protein	-	-	IPR004326,Mlo-related protein	-	GO:0005516,molecular_function,calmodulin binding;GO:0006952,biological_process,defense response;GO:0009607,biological_process,response to biotic stimulus;GO:0016021,cellular_component,integral component of membrane;GO:0016020,cellular_component,membrane	-
MD01G1196000	7.433295772	3.708842313	5.558685221	1.717279736	4.817147767	2.90404823	1.01781804	4.271849314	4.815110202	0.028213093	0.298469992	A0A251QN21,Uncharacterized protein	-	-	IPR002303,Valine-tRNA ligase;IPR002300,Aminoacyl-tRNA synthetase, class Ia;IPR009008,Valyl/Leucyl/Isoleucyl-tRNA synthetase, editing domain;IPR013155,Methionyl/Valyl/Leucyl/Isoleucyl-tRNA synthetase, anticodon-binding;IPR009080,Aminoacyl-tRNA synthetase, class Ia, anticodon-binding;IPR014729,Rossmann-like alpha/beta/alpha sandwich fold;IPR001412,Aminoacyl-tRNA synthetase, class I, conserved site;…	-	GO:0004812,molecular_function,aminoacyl-tRNA ligase activity;GO:0002161,molecular_function,aminoacyl-tRNA editing activity;GO:0006438,biological_process,valyl-tRNA aminoacylation;GO:0006418,biological_process,tRNA aminoacylation for protein translation;GO:0006412,biological_process,translation;GO:0016874,molecular_function,ligase activity;GO:0004832,molecular_function,valine-tRNA ligase activity;…	-
MD14G1050400	66.41284661	13.25467374	30.56253669	23.01457641	21.51942459	17.29749634	1.010508449	4.003458889	3.955554088	0.046719103	0.372423755	A0A061EY58,SC35-like splicing factor 33 isoform 1	-	PF00076,RNA recognition motif. (a.k.a. RRM, RBD, or RNP domain)	IPR000504,RNA recognition motif domain;IPR035979,RNA-binding domain superfamily;IPR012677,Nucleotide-binding alpha-beta plait domain superfamily	-	GO:0003723,molecular_function,RNA binding;GO:0003676,molecular_function,nucleic acid binding	-
MD08G1047900	32.23215171	12.86578355	11.12468863	1.86161101	0	2.098748792	3.538543114	3.704526985	21.28097784	3.97E-06	0.000809135	A0A1U8ACC9,myb family transcription factor EFM-like isoform X1	XP_010263055.1,myb family transcription factor EFM-like isoform X1	-	IPR009057,Homeobox-like domain superfamily;IPR006447,Myb domain, plants;IPR001005,SANT/Myb domain;IPR017930,Myb domain	-	GO:0006355,biological_process,regulation of transcription, DNA-templated;GO:0003677,molecular_function,DNA binding;GO:0006351,biological_process,transcription, DNA-templated;GO:0005634,cellular_component,nucleus	-
MD08G1188900	8.913421265	8.005231451	5.640069207	2.574032802	1.925447727	4.062689514	1.320765768	4.272806145	7.792780125	0.005246334	0.121513618	A0A251RGX0,Uncharacterized protein	-	-	IPR004193,Glycoside hydrolase, family 13, N-terminal;IPR013780,Glycosyl hydrolase, all-beta;IPR017853,Glycoside hydrolase superfamily;IPR013783,Immunoglobulin-like fold;IPR014756,Immunoglobulin E-set;IPR006047,Glycosyl hydrolase, family 13, catalytic domain	-	GO:0004553,molecular_function,hydrolase activity, hydrolyzing O-glycosyl compounds;GO:0005975,biological_process,carbohydrate metabolic process;GO:0003824,molecular_function,catalytic activity	-
MD15G1041300	21.42564159	8.881190673	6.399434106	2.570122879	2.403153745	0	2.939145934	3.682826576	16.75407312	4.26E-05	0.004214725	M5XBP0,Uncharacterized protein	XP_007222318.1,signal peptide peptidase-like 3	PF04258,Signal peptide peptidase;PF02225,PA domain	IPR007369,Peptidase A22B, signal peptide peptidase;IPR006639,Presenilin/signal peptide peptidase;IPR003137,PA domain	-	GO:0004190,molecular_function,aspartic-type endopeptidase activity;GO:0006508,biological_process,proteolysis;GO:0016021,cellular_component,integral component of membrane;GO:0016020,cellular_component,membrane	-
MD15G1269400	27.99270704	14.5041496	33.44356964	13.43151317	6.279464582	11.35684572	1.247608939	4.376634003	7.607821137	0.005812407	0.128371984	M5W254,Uncharacterized protein	XP_007202119.1,calcium uniporter protein 2, mitochondrial	PF04678,Mitochondrial calcium uniporter	IPR006769,Coiled-coil domain containing protein 109, C-terminal	-	-	-
MD15G1314200	5.608435009	2.905956193	5.695453946	1.681906125	0.629056149	0.379230508	2.306626195	4.123370145	17.66596732	2.63E-05	0.003040065	A0A251P5T6,Uncharacterized protein	-	-	IPR024752,Myb/SANT-like domain	-	-	-
MD00G1021800	18.60028226	0	8.888884296	2.231205576	4.1725087	1.25771173	2.180882718	3.700807783	11.27488926	0.00078597	0.035138009	M5WSC2,Uncharacterized protein	XP_007214907.1,protein TOPLESS	PF00400,WD domain, G-beta repeat	IPR011047,Quinoprotein alcohol dehydrogenase-like superfamily;IPR019775,WD40 repeat, conserved site;IPR017986,WD40-repeat-containing domain;IPR006594,LIS1 homology motif;IPR027728,Topless family;IPR036322,WD40-repeat-containing domain superfamily;IPR015943,WD40/YVTN repeat-like-containing domain superfamily;IPR006595,CTLH, C-terminal LisH motif;IPR001680,WD40 repeat	-	GO:0006355,biological_process,regulation of transcription, DNA-templated	-
MD05G1068800	7.556364668	3.915257049	10.83332774	2.719281796	3.390163319	1.021890781	1.751077526	4.380191898	13.63939573	0.000221583	0.014457685	Q6PN68,Sorbitol transporter	-	PF00083,Sugar (and other) transporter	IPR036259,MFS transporter superfamily;IPR003663,Sugar/inositol transporter;IPR020846,Major facilitator superfamily domain;IPR005829,Sugar transporter, conserved site;IPR005828,Major facilitator, sugar transporter-like	-	GO:0055085,biological_process,transmembrane transport;GO:0022857,molecular_function,transmembrane transporter activity;GO:0005215,molecular_function,transporter activity;GO:0016021,cellular_component,integral component of membrane;GO:0016020,cellular_component,membrane	-
MD05G1147600	13.21675444	5.47850648	7.105670457	3.170843948	1.482424356	0.89368897	2.188797683	3.879129365	13.36388733	0.000256621	0.016270267	A0A251QY79,Uncharacterized protein	-	-	IPR001611,Leucine-rich repeat;IPR027417,P-loop containing nucleoside triphosphate hydrolase;IPR032675,Leucine-rich repeat domain superfamily;IPR003591,Leucine-rich repeat, typical subtype;IPR035897,Toll/interleukin-1 receptor homology (TIR) domain superfamily;IPR002182,NB-ARC;IPR036390,Winged helix DNA-binding domain superfamily;IPR000157,Toll/interleukin-1 receptor homology (TIR) domain	-	GO:0043531,molecular_function,ADP binding;GO:0007165,biological_process,signal transduction	-
MD05G1178600	9.487812139	4.916017819	6.234426276	4.552459809	0	1.924637345	1.487766288	4.07671782	8.442941181	0.003665271	0.096799946	M5VMW8,Uncharacterized protein	XP_007201350.1,-	PF07800,Protein of unknown function (DUF1644)	IPR012866,Protein of unknown function DUF1644	-	-	-
MD05G1195700	24.98955244	20.71695068	29.85562762	7.494083691	0	13.51792529	1.648759812	4.382326906	12.44703335	0.000418806	0.023157245	A0A0L9THV1,Uncharacterized protein	XP_017411111.1,protein LIGHT-DEPENDENT SHORT HYPOCOTYLS 4-like	PF04852,Protein of unknown function (DUF640)	IPR006936,ALOG domain	-	-	-
MD10G1297800	76.0161236	15.75480681	40.86824236	36.47419894	17.05231849	10.28009887	1.139975081	3.977274435	4.850088735	0.027646521	0.295248745	-	-	-	-	-	-	-
MD16G1045300	18.61391883	11.57354576	7.783475939	3.349262037	12.52670317	1.258633806	1.4626401	4.00905252	7.553290345	0.005990915	0.131298107	G3CI02,Malate channel protein	-	PF11744,Aluminium activated malate transporter	IPR020966,Aluminum-activated malate transporter	-	GO:0015743,biological_process,malate transport	-
MD09G1053900	17.50992089	10.88711477	13.59769412	7.351437684	5.891870044	3.551951404	1.345217159	4.202678056	7.678950724	0.005587686	0.125770076	A0A1S2XH23,eukaryotic initiation factor 4A-3	XP_004487929.1,eukaryotic initiation factor 4A-3	-	IPR011545,DEAD/DEAH box helicase domain;IPR014014,RNA helicase, DEAD-box type, Q motif;IPR001650,Helicase, C-terminal;IPR014001,Helicase superfamily 1/2, ATP-binding domain;IPR027417,P-loop containing nucleoside triphosphate hydrolase	-	GO:0006413,biological_process,translational initiation;GO:0003676,molecular_function,nucleic acid binding;GO:0003743,molecular_function,translation initiation factor activity;GO:0005524,molecular_function,ATP binding	K13025,ko03013,RNA transport;K13025,ko03040,Spliceosome;K13025,ko03015,mRNA surveillance pathway
MD02G1039200	6.699046249	2.082627496	4.802108337	1.607174465	1.502763688	0	2.253232002	3.929310197	14.52902579	0.000138082	0.009871479	T2C6Z8,NBS-LRR protein	-	PF01582,TIR domain;PF00931,NB-ARC domain	IPR001611,Leucine-rich repeat;IPR027417,P-loop containing nucleoside triphosphate hydrolase;IPR032675,Leucine-rich repeat domain superfamily;IPR035897,Toll/interleukin-1 receptor homology (TIR) domain superfamily;IPR000157,Toll/interleukin-1 receptor homology (TIR) domain;IPR002182,NB-ARC	-	GO:0043531,molecular_function,ADP binding;GO:0007165,biological_process,signal transduction	-
MD02G1178200	16.48661382	11.95933062	3.939391904	2.966489232	5.547539977	3.344369828	1.553132761	3.92818825	7.906874578	0.004925492	0.117051344	M5WBE0,Uncharacterized protein	XP_007205384.1,cyclin-D3-2	PF02984,Cyclin, C-terminal domain;PF00134,Cyclin, N-terminal domain	IPR004367,Cyclin, C-terminal domain;IPR013763,Cyclin-like;IPR036915,Cyclin-like superfamily;IPR006671,Cyclin, N-terminal	-	GO:0005634,cellular_component,nucleus	K14505,ko04075,Plant hormone signal transduction
MD02G1269700	9.016116933	6.540258934	3.770121158	0	1.011270308	1.82895225	2.783237019	3.867455382	18.3938609	1.80E-05	0.00235079	M5X3T1,Uncharacterized protein	XP_007218962.1,transcription factor GAMYB	PF00249,Myb-like DNA-binding domain	IPR009057,Homeobox-like domain superfamily;IPR001005,SANT/Myb domain;IPR017930,Myb domain	-	GO:0003677,molecular_function,DNA binding	-
MD03G1028500	6.210710686	2.574415594	5.936069992	1.862521778	3.483044506	2.099775577	1.150370809	4.266794277	6.033437822	0.014038712	0.212026436	A0A251NJ35,Uncharacterized protein	-	-	IPR033443,Pentacotripeptide-repeat region of PRORP;IPR002885,Pentatricopeptide repeat;IPR011990,Tetratricopeptide-like helical domain superfamily	-	-	-
MD03G1166300	27.30041428	14.14544482	14.67741177	6.549667983	6.124165996	14.76796999	1.053730061	4.112841807	4.626336939	0.031486618	0.316219941	M5WM62,AT-hook motif nuclear-localized protein	XP_007213152.1,AT-hook motif nuclear-localized protein 28	PF03479,omain of unknown function (DUF296)	IPR005175,PPC domain;IPR014476,AT-hook motif nuclear-localized protein	-	GO:0003677,molecular_function,DNA binding;GO:0003700,molecular_function,DNA binding transcription factor activity;GO:0006355,biological_process,regulation of transcription, DNA-templated;GO:0006351,biological_process,transcription, DNA-templated;GO:0003680,molecular_function,AT DNA binding;GO:0005634,cellular_component,nucleus	-
MD06G1033800	33.0161057	3.421394976	11.83354395	3.960462434	11.10950789	11.16239605	1.187144149	3.826418362	4.557563401	0.032775618	0.32432189	-	-	-	-	-	-	-
MD06G1167100	13.76118444	12.83440359	9.042452419	6.602917316	7.717444954	2.791506523	1.095345597	4.304725101	5.635146178	0.017605373	0.240962504	M5X0B4,Uncharacterized protein	XP_007211281.1,uncharacterized protein LOC18778098	PF00514,Armadillo/beta-catenin-like repeat	IPR000225,Armadillo;IPR011989,Armadillo-like helical;IPR016024,Armadillo-type fold;IPR036537,Adaptor protein Cbl, N-terminal domain superfamily	-	GO:0007166,biological_process,cell surface receptor signaling pathway;GO:0004871,molecular_function,signal transducer activity	-
MD07G1044400	8.773111708	1.81828109	2.620362618	1.57857409	1.968028464	0.593219251	1.904264892	3.709358623	9.209519313	0.002408092	0.074304005	-	-	-	-	-	-	-
MD01G1004700	114.3666004	23.70317781	116.1410811	20.57834873	76.96586995	23.19968259	1.406331796	4.177277763	8.08682971	0.004459529	0.109770875	A0A1B1QC63,Ribosomal protein S7	YP_009269934.1,ribosomal protein S7 (plastid);YP_009269938.1,-	PF00177,Ribosomal protein S7p/S5e	IPR000235,Ribosomal protein S5/S7;IPR023798,Ribosomal protein S7 domain;IPR020606,Ribosomal protein S7, conserved site;IPR036823,Ribosomal protein S7 domain superfamily;IPR005717,Ribosomal protein S7, bacterial/organellar-type	-	GO:0019843,molecular_function,rRNA binding;GO:0003735,molecular_function,structural constituent of ribosome;GO:0003723,molecular_function,RNA binding;GO:0005840,cellular_component,ribosome;GO:0009536,cellular_component,plastid;GO:0015935,cellular_component,small ribosomal subunit;GO:0006412,biological_process,translation;GO:0030529,,	-
MD14G1121100	6.936990515	2.156600604	5.387064612	3.744584769	0.77807027	1.876258483	1.133996254	4.140838483	5.467478796	0.019375116	0.25126803	M5WXR4,Uncharacterized protein	XP_007210411.1,protein SPA1-RELATED 2	PF00400,WD domain, G-beta repeat	IPR019775,WD40 repeat, conserved site;IPR017986,WD40-repeat-containing domain;IPR036322,WD40-repeat-containing domain superfamily;IPR015943,WD40/YVTN repeat-like-containing domain superfamily;IPR011009,Protein kinase-like domain superfamily;IPR020472,G-protein beta WD-40 repeat;IPR001680,WD40 repeat;IPR000719,Protein kinase domain	-	GO:0006468,biological_process,protein phosphorylation;GO:0004672,molecular_function,protein kinase activity;GO:0005524,molecular_function,ATP binding	K16240,ko04712,Circadian rhythm - plant
MD14G1172700	13.76118444	19.96462781	6.576329032	5.777552651	4.630466972	4.652510872	1.289413102	4.338356361	7.736872077	0.005411251	0.124024803	M5X0B4,Uncharacterized protein	XP_007211281.1,uncharacterized protein LOC18778098	PF00514,Armadillo/beta-catenin-like repeat	IPR000225,Armadillo;IPR011989,Armadillo-like helical;IPR016024,Armadillo-type fold;IPR036537,Adaptor protein Cbl, N-terminal domain superfamily	-	GO:0007166,biological_process,cell surface receptor signaling pathway;GO:0004871,molecular_function,signal transducer activity	-
MD08G1045900	14.01180203	5.808063437	12.55518115	6.723169121	1.57159889	6.632138842	1.055701748	4.25311563	5.178876218	0.022864784	0.268987667	A0A251RK70,Uncharacterized protein	-	-	IPR001611,Leucine-rich repeat;IPR027417,P-loop containing nucleoside triphosphate hydrolase;IPR038005,Virus X resistance protein-like, coiled-coil domain;IPR032675,Leucine-rich repeat domain superfamily;IPR003591,Leucine-rich repeat, typical subtype;IPR002182,NB-ARC	-	GO:0043531,molecular_function,ADP binding	-
MD08G1153200	14.50822016	9.020752241	7.79999597	2.610510524	0	4.905075748	1.887527074	3.988489922	11.63483767	0.000647484	0.031166607	M5XP31,Uncharacterized protein	XP_007222074.1,hydroxyproline O-arabinosyltransferase 1	-	-	-	GO:0016021,cellular_component,integral component of membrane;GO:0016020,cellular_component,membrane	-
MD15G1104900	63.74117615	27.47835756	35.63966827	7.951946767	7.435345138	8.964890401	2.397326242	3.831511182	14.59261276	0.000133501	0.009587617	-	-	-	-	-	-	-
MD00G1159400	5.171122742	5.573083535	3.85511345	0.967674946	1.809619056	2.181880761	1.544004572	4.246673907	9.973049913	0.001588858	0.056634364	A0A251NHX0,Uncharacterized protein	-	-	IPR011765,Peptidase M16, N-terminal;IPR011249,Metalloenzyme, LuxS/M16 peptidase-like;IPR007863,Peptidase M16, C-terminal	-	GO:0003824,molecular_function,catalytic activity;GO:0046872,molecular_function,metal ion binding	-
MD05G1004200	23.74792847	7.678169465	14.75355917	5.925283292	5.540344724	6.680064248	1.438468871	3.963155905	7.201225572	0.007286336	0.147722461	A0A0E0CBU9,Uncharacterized protein	-	PF00566,Rab-GTPase-TBC domain	IPR035969,Rab-GTPase-TBC domain superfamily;IPR000195,Rab-GTPase-TBC domain	-	-	-
MD05G1276300	11.47221356	2.472793926	4.27631358	2.146801418	0	4.033779398	1.532403297	3.767342903	6.829068192	0.008969685	0.165883665	M5WGF0,Uncharacterized protein	XP_007211600.1,protein kinase PINOID	PF00069,Protein kinase domain	IPR011009,Protein kinase-like domain superfamily;IPR008271,Serine/threonine-protein kinase, active site;IPR000719,Protein kinase domain	-	GO:0009986,cellular_component,cell surface;GO:0048767,biological_process,root hair elongation;GO:0009734,biological_process,auxin-activated signaling pathway;GO:0048825,biological_process,cotyledon development;GO:0080167,biological_process,response to karrikin;GO:0009733,biological_process,response to auxin;GO:0009926,biological_process,auxin polar transport;GO:0004672,molecular_function,protein …	-
MD05G1320300	15.47076709	5.002001401	5.76679043	5.790105726	1.804649676	3.263833673	1.278030118	3.855507892	5.37175959	0.020466922	0.257139262	M5WRG8,Uncharacterized protein	XP_007214617.1,uncharacterized protein At4g04980	-	-	-	-	K05747,ko05131,Shigellosis;K05747,ko04062,Chemokine signaling pathway;K05747,ko05130,Pathogenic Escherichia coli infection;K05747,ko05231,Choline metabolism in cancer;K05747,ko05132,Salmonella infection;K05747,ko05100,Bacterial invasion of epithelial cells;K05747,ko04144,Endocytosis;K05747,ko04520,Adherens junction;K05747,ko04666,Fc gamma R-mediated phagocytosis;K05747,ko04810,Regulation of actin…
MD13G1109800	18.69285641	18.13129757	16.25828665	9.328011062	4.361006414	10.51624203	1.017367323	4.379315592	5.204369837	0.022531847	0.267773551	A0A251R291,Uncharacterized protein	-	-	IPR017877,Myb-like domain;IPR001005,SANT/Myb domain	-	-	-
MD13G1159300	131.2519917	56.58177929	57.07882356	40.93542489	15.31041499	27.68994374	1.516626422	3.885910511	7.420182183	0.006450521	0.137374948	-	-	-	-	-	-	-
MD13G1178300	14.50556772	12.50648954	15.3198574	2.714434592	5.076180371	5.100346143	1.748368016	4.27846779	12.6230223	0.000381164	0.021916632	A0A251QYK6,Uncharacterized protein	-	-	IPR005062,SAC3/GANP/THP3	-	-	-
MD13G1179800	17.97707693	21.31191466	10.0515412	7.849473227	6.291024716	6.320973902	1.179737879	4.270400874	6.306299164	0.012032217	0.194649021	A0A251QXS7,Uncharacterized protein	-	-	IPR018289,MULE transposase domain;IPR031052,FHY3/FAR1 family;IPR006564,Zinc finger, PMZ-type;IPR007527,Zinc finger, SWIM-type;IPR004330,FAR1 DNA binding domain	-	GO:0006355,biological_process,regulation of transcription, DNA-templated;GO:0008270,molecular_function,zinc ion binding	-
MD13G1284200	15.18213337	4.908680479	3.772800704	0	0	1.067647084	4.124815003	3.523084934	20.6327235	5.57E-06	0.001014031	C6T747,Uncharacterized protein	-	PF00627,UBA/TS-N domain	IPR013087,Zinc finger C2H2-type;IPR015940,Ubiquitin-associated domain;IPR009060,UBA-like superfamily	ENOG410ZKH8,-;ENOG410IP10,-	GO:0003676,molecular_function,nucleic acid binding	-
MD10G1026500	8.98192438	4.840052864	3.348048307	2.801320467	2.095465186	1.894896812	1.370335025	3.920111462	6.371204198	0.011599909	0.190303993	A0A251MS77,Uncharacterized protein	-	-	IPR004276,Glycosyltransferase family 28, N-terminal domain;IPR002213,UDP-glucuronosyl/UDP-glucosyltransferase	-	GO:0016758,molecular_function,transferase activity, transferring hexosyl groups;GO:0005975,biological_process,carbohydrate metabolic process;GO:0030259,biological_process,lipid glycosylation;GO:0016740,molecular_function,transferase activity;GO:0008152,biological_process,metabolic process	-
MD10G1219600	6.086479797	1.967877888	3.403139603	2.277932395	1.419963694	0.856034162	1.402242888	3.936064434	6.752170754	0.009364464	0.169881118	A0A251PJN7,Uncharacterized protein	-	-	IPR002885,Pentatricopeptide repeat;IPR011990,Tetratricopeptide-like helical domain superfamily	-	-	-
MD16G1068100	11.51550494	1.241062612	10.73112653	3.591504259	1.343272259	4.049001207	1.419515133	4.047780617	7.591178567	0.005866304	0.129080255	A0A251R482,Uncharacterized protein	-	-	IPR034092,PHO1, SPX domain;IPR004331,SPX domain;IPR004342,EXS, C-terminal	-	GO:0016021,cellular_component,integral component of membrane;GO:0016020,cellular_component,membrane	-
MD16G1083500	13.08299596	19.73994551	17.06858711	2.448227984	15.26118536	7.36024228	1.112594664	4.685500973	7.259320356	0.007485297	0.14953498	M5XNX9,Uncharacterized protein	XP_007222019.1,-	PF01697,lycosyltransferase family 92	IPR008166,Glycosyltransferase family 92	-	-	-
MD09G1277600	12.32973256	6.644072568	4.595957221	3.845449005	0	3.468235377	1.52978271	3.887020081	7.554297203	0.005987569	0.131298107	A0A251PUX6,Uncharacterized protein	-	-	IPR017970,Homeobox, conserved site;IPR023393,START-like domain superfamily;IPR001356,Homeobox domain;IPR009057,Homeobox-like domain superfamily;IPR002913,START domain	-	GO:0043565,molecular_function,sequence-specific DNA binding;GO:0006355,biological_process,regulation of transcription, DNA-templated;GO:0003677,molecular_function,DNA binding;GO:0005634,cellular_component,nucleus;GO:0008289,molecular_function,lipid binding	-
MD02G1114700	5.689319614	4.292092556	2.120716686	2.484172604	1.327307009	1.600350978	1.104608834	4.05210486	4.80698671	0.028346396	0.29943564	A0A251NDB3,Uncharacterized protein	-	-	IPR013507,DNA mismatch repair protein, C-terminal;IPR014762,DNA mismatch repair, conserved site;IPR037198,MutL, C-terminal domain superfamily;IPR036890,Histidine kinase/HSP90-like ATPase superfamily;IPR020568,Ribosomal protein S5 domain 2-type fold;IPR002099,DNA mismatch repair protein family;IPR014790,MutL, C-terminal, dimerisation;IPR003594,Histidine kinase/HSP90-like ATPase;IPR014721,Ribosomal…	-	GO:0007131,biological_process,reciprocal meiotic recombination;GO:0032300,cellular_component,mismatch repair complex;GO:0005524,molecular_function,ATP binding;GO:0030983,molecular_function,mismatched DNA binding;GO:0006298,biological_process,mismatch repair	-
MD02G1119200	14.99562068	9.696754558	9.316129503	2.806138463	1.749224317	7.381717188	1.44519197	4.070259667	7.894129398	0.004960317	0.117401656	M5W218,Phosphoserine aminotransferase	XP_007202079.1,phosphoserine aminotransferase 1, chloroplastic	PF00266,Aminotransferase class-V	IPR015424,Pyridoxal phosphate-dependent transferase;IPR022278,Phosphoserine aminotransferase;IPR015421,Pyridoxal phosphate-dependent transferase, major domain;IPR015422,Pyridoxal phosphate-dependent transferase domain 1;IPR000192,Aminotransferase class V domain;IPR020578,Aminotransferase class-V, pyridoxal-phosphate binding site	-	GO:0008652,biological_process,cellular amino acid biosynthetic process;GO:0006564,biological_process,L-serine biosynthetic process;GO:0004648,molecular_function,O-phospho-L-serine:2-oxoglutarate aminotransferase activity;GO:0003824,molecular_function,catalytic activity;GO:0016740,molecular_function,transferase activity;GO:0008483,molecular_function,transaminase activity	K00831,ko01230,Biosynthesis of amino acids;K00831,ko00680,Methane metabolism;K00831,ko01200,Carbon metabolism;K00831,ko00260,Glycine, serine and threonine metabolism;K00831,ko00750,Vitamin B6 metabolism
MD02G1226800	10.80215507	9.313461015	9.395275382	4.716630372	2.520121405	6.077084997	1.058030074	4.337163592	5.446028948	0.019614429	0.252700836	M5X3V9,Uncharacterized protein	XP_007218992.1,uncharacterized protein LOC18787077	PF08737,Rgp1	IPR014848,Reduced growth phenotype protein 1;IPR014756,Immunoglobulin E-set	-	-	-
MD02G1244600	7.404570963	3.990070878	3.680111333	0.923747532	1.727471755	1.562126034	1.938776546	3.894129451	11.11867434	0.000854876	0.037108467	A0A251QDH2,Uncharacterized protein	-	-	IPR004182,GRAM domain;IPR029021,Protein-tyrosine phosphatase-like;IPR010569,Myotubularin-like phosphatase domain;IPR016130,Protein-tyrosine phosphatase, active site;IPR030564,Myotubularin family;IPR011993,PH-like domain superfamily	-	GO:0016311,biological_process,dephosphorylation;GO:0004725,molecular_function,protein tyrosine phosphatase activity;GO:0035335,biological_process,peptidyl-tyrosine dephosphorylation	-
MD02G1278100	14.11964746	4.565158016	7.894732763	1.761478087	0	4.964651567	1.898019855	3.853335316	10.4847171	0.001203973	0.046562027	A0A251QAX1,Uncharacterized protein	-	-	IPR003690,Transcription termination factor, mitochondrial/chloroplastic;IPR038538,MTERF superfamily, mitochondrial/chloroplastic	-	GO:0006355,biological_process,regulation of transcription, DNA-templated;GO:0003690,molecular_function,double-stranded DNA binding	-
MD02G1306600	7.129927122	5.378904544	8.416078206	4.892165849	1.66339789	2.506975046	1.104716206	4.424074225	6.27918091	0.01224109	0.196520508	M5XJ88,Uncharacterized protein	XP_007224412.1,-	PF01582,TIR domain;PF13855,Leucine rich repeat;PF00931,NB-ARC domain	IPR001611,Leucine-rich repeat;IPR027417,P-loop containing nucleoside triphosphate hydrolase;IPR032675,Leucine-rich repeat domain superfamily;IPR035897,Toll/interleukin-1 receptor homology (TIR) domain superfamily;IPR003593,AAA+ ATPase domain;IPR002182,NB-ARC;IPR000157,Toll/interleukin-1 receptor homology (TIR) domain	-	GO:0043531,molecular_function,ADP binding;GO:0007165,biological_process,signal transduction	-
MD03G1025500	5.968916984	3.859735066	4.820698406	0.744644404	1.392536522	1.259249275	2.171000939	4.046552462	15.03274971	0.000105715	0.007994627	A0A251PSJ1,Uncharacterized protein	-	-	IPR002182,NB-ARC;IPR032675,Leucine-rich repeat domain superfamily;IPR027417,P-loop containing nucleoside triphosphate hydrolase	-	GO:0043531,molecular_function,ADP binding	-
MD06G1058600	16.67545797	5.39150151	17.61155739	6.240974615	7.7807027	2.345323103	1.437409402	4.176313492	8.457449767	0.003636149	0.096301188	M5WF36,Pectinesterase	XP_007210707.1,-	PF01095,Pectinesterase	IPR000070,Pectinesterase, catalytic;IPR011050,Pectin lyase fold/virulence factor;IPR012334,Pectin lyase fold;IPR033131,Pectinesterase, Asp active site	-	GO:0016787,molecular_function,hydrolase activity;GO:0045490,biological_process,pectin catabolic process;GO:0030599,molecular_function,pectinesterase activity;GO:0005618,cellular_component,cell wall;GO:0045330,molecular_function,aspartyl esterase activity;GO:0042545,biological_process,cell wall modification	-
MD07G1092500	20.68887328	24.5267628	16.70903092	3.871519846	2.4133366	7.274476745	2.026526678	4.220600583	15.43338951	8.55E-05	0.006952491	A0A1U7VKH7,Alpha-1,3-glucosyltransferase	XP_009762350.1,probable dolichyl pyrophosphate Glc1Man9GlcNAc2 alpha-1,3-glucosyltransferase	-	IPR004856,Glycosyl transferase, ALG6/ALG8	-	GO:0016757,molecular_function,transferase activity, transferring glycosyl groups;GO:0006486,biological_process,protein glycosylation;GO:0016740,molecular_function,transferase activity;GO:0005783,cellular_component,endoplasmic reticulum;GO:0016020,cellular_component,membrane;GO:0016758,molecular_function,transferase activity, transferring hexosyl groups;GO:0005789,cellular_component,endoplasmic re…	K03849,ko00510,N-Glycan biosynthesis
MD07G1260500	14.53147052	7.830514098	7.222218491	6.344990858	5.085244979	2.043781562	1.197997597	4.022100961	5.442537143	0.019653675	0.253094736	M5XRL4,Uncharacterized protein	XP_007220466.1,uncharacterized protein LOC18786766	PF01435,Peptidase family M48	IPR001915,Peptidase M48	-	GO:0006508,biological_process,proteolysis;GO:0004222,molecular_function,metalloendopeptidase activity;GO:0016021,cellular_component,integral component of membrane;GO:0016020,cellular_component,membrane	-
MD17G1013600	13.12519917	4.243633446	5.707882356	3.274833991	1.531041499	1.845996249	1.810224941	3.800165967	9.255865403	0.002347908	0.073174538	-	-	-	-	-	-	-
MD17G1035500	3.302606935	2.847459672	2.667296602	0.61801859	1.926229159	1.161239524	1.375524042	4.245675512	8.11757062	0.004384539	0.1085627	A0A251Q6W5,Uncharacterized protein	-	-	IPR001965,Zinc finger, PHD-type;IPR011011,Zinc finger, FYVE/PHD-type;IPR036427,Bromodomain-like superfamily;IPR028942,WHIM1 domain;IPR003889,FY-rich, C-terminal;IPR013083,Zinc finger, RING/FYVE/PHD-type;IPR003888,FY-rich, N-terminal;IPR001739,Methyl-CpG DNA binding;IPR001487,Bromodomain;IPR019787,Zinc finger, PHD-finger;IPR019786,Zinc finger, PHD-type, conserved site	-	GO:0003677,molecular_function,DNA binding;GO:0005634,cellular_component,nucleus;GO:0046872,molecular_function,metal ion binding	-
MD17G1130900	15.28670662	6.58998807	11.3963623	3.814146039	1.783179204	2.150001893	2.061685133	3.960836274	13.06175259	0.000301505	0.018409404	A0A251Q5D8,Uncharacterized protein	-	-	IPR000408,Regulator of chromosome condensation, RCC1;IPR009091,Regulator of chromosome condensation 1/beta-lactamase-inhibitor protein II	-	-	-
MD17G1217000	12.65571305	9.547625276	11.00742476	3.15769374	4.428829219	7.119861117	1.183230485	4.277774286	6.394178243	0.011450736	0.188949253	A0A1S3CDL0,F-box/LRR-repeat protein 20	XP_008461146.1,F-box/LRR-repeat protein 20;XP_008461148.1,-;XP_008461147.1,-	-	IPR001611,Leucine-rich repeat;IPR006553,Leucine-rich repeat, cysteine-containing subtype;IPR032675,Leucine-rich repeat domain superfamily	-	-	-
MD17G1274500	9.201986606	2.975182137	8.575193459	1.147981761	2.146805268	0	2.874959387	3.933523236	20.35321501	6.44E-06	0.001123601	A0A1B1UZZ5,Phosphoenolpyruvate carboxykinase	-	PF01293,Phosphoenolpyruvate carboxykinase	IPR013035,Phosphoenolpyruvate carboxykinase, C-terminal;IPR015994,Phosphoenolpyruvate carboxykinase (ATP), conserved site;IPR001272,Phosphoenolpyruvate carboxykinase, ATP-utilising;IPR008210,Phosphoenolpyruvate carboxykinase, N-terminal	-	GO:0016301,molecular_function,kinase activity;GO:0004612,molecular_function,phosphoenolpyruvate carboxykinase (ATP) activity;GO:0006094,biological_process,gluconeogenesis;GO:0017076,molecular_function,purine nucleotide binding;GO:0016310,biological_process,phosphorylation;GO:0004611,molecular_function,phosphoenolpyruvate carboxykinase activity;GO:0005524,molecular_function,ATP binding	-
MD01G1138500	25.19388077	10.86089881	14.08668003	11.00060335	2.938841267	8.858495933	1.092100387	4.036770969	4.689712283	0.030345605	0.309611983	M5XDF2,AT-hook motif nuclear-localized protein	XP_007218339.1,AT-hook motif nuclear-localized protein 15	PF03479,omain of unknown function (DUF296)	IPR005175,PPC domain;IPR014476,AT-hook motif nuclear-localized protein	-	GO:0003680,molecular_function,AT DNA binding;GO:0003700,molecular_function,DNA binding transcription factor activity;GO:0006355,biological_process,regulation of transcription, DNA-templated;GO:0006351,biological_process,transcription, DNA-templated;GO:0003677,molecular_function,DNA binding;GO:0005634,cellular_component,nucleus	-
MD01G1240200	15.4316501	8.315590192	10.54571727	2.887732881	3.600173436	4.340774998	1.711871944	4.019943273	10.10076074	0.00148244	0.053908696	Q0GR04,Maltose transporter	NP_001280953.1,maltose excess protein 1-like, chloroplastic	-	IPR034628,Maltose excess protein 1	-	GO:0016021,cellular_component,integral component of membrane;GO:0016020,cellular_component,membrane	-
MD08G1060500	5.771364176	3.731989698	2.868398833	1.799997407	0.673223922	3.246858651	1.0357036	4.094427548	4.422836188	0.035463033	0.337020758	A0A251RA39,Uncharacterized protein	-	-	IPR028262,CST complex subunit CTC1, plant	-	GO:0000723,biological_process,telomere maintenance	-
MD08G1144500	26.8568432	17.36668473	16.68499321	8.376225555	6.265648379	11.33185816	1.210194198	4.118886809	5.972755163	0.01452993	0.215504412	-	-	-	-	-	-	-
MD00G1023400	30.51608808	13.70339967	5.924476106	3.965619286	3.70799113	4.470772166	2.088105765	3.633901786	9.889396225	0.001662727	0.058045617	E4Z8N9,Predicted protein	-	-	-	-	-	-
MD05G1147200	16.99518176	1.907942521	9.898472043	1.104276872	4.130148206	2.489886166	2.200124791	3.715378107	11.52495096	0.000686895	0.032241774	-	-	-	-	-	-	-
MD05G1259300	5.798207731	5.858355921	6.003625465	3.390692789	1.409073324	2.548406499	1.137334713	4.381083289	6.402168008	0.011399321	0.188949253	M5WPQ2,Uncharacterized protein	XP_007214553.1,transforming growth factor-beta receptor-associated protein 1 isoform X1	PF10367,Vacuolar sorting protein 39 domain 2;PF00637,Region in Clathrin and VPS;PF10366,Vacuolar sorting protein 39 domain 1	IPR019453,Vacuolar sorting protein 39/Transforming growth factor beta receptor-associated domain 2;IPR000547,Clathrin, heavy chain/VPS, 7-fold repeat;IPR001180,Citron homology (CNH) domain;IPR032914,Vam6/VPS39/TRAP1 family;IPR019452,Vacuolar sorting protein 39/Transforming growth factor beta receptor-associated domain 1	-	GO:0016192,biological_process,vesicle-mediated transport;GO:0005622,cellular_component,intracellular;GO:0006886,biological_process,intracellular protein transport	-
MD16G1258400	23.06727918	2.589618835	8.956688286	5.995266953	2.802890933	3.379481322	1.614630273	3.681836042	6.888179542	0.008677809	0.162496641	A0A251QUJ7,Uncharacterized protein	-	-	IPR001214,SET domain;IPR036464,Rubisco LSMT, substrate-binding domain superfamily;IPR015353,Rubisco LSMT, substrate-binding domain	-	-	-
MD02G1032300	32.55049395	10.96271974	23.17128432	8.459987811	3.955190539	7.153235466	1.760857971	3.911878251	9.743226855	0.001800255	0.061029665	-	-	-	-	-	-	-
MD02G1071200	14.07588928	9.481271124	8.198193962	0	1.710352665	3.093291012	2.751241251	3.845464003	17.75590419	2.51E-05	0.002936894	-	-	-	-	-	-	-
MD02G1148500	21.74058965	12.20339859	15.47618248	2.82522784	0	4.777671183	2.496925235	3.89008251	16.32201781	5.35E-05	0.004878313	-	-	-	-	-	-	-
MD02G1264200	21.90313612	9.835711166	21.26167126	0	7.984309873	4.813392089	2.328869555	3.998868337	15.95936939	6.48E-05	0.005692506	A0A161ZJT9,Uncharacterized protein	-	PF13339,Apoptosis antagonizing transcription factor;PF08164,Apoptosis-antagonizing transcription factor, C-terminal	IPR012617,Apoptosis-antagonizing transcription factor, C-terminal;IPR025160,AATF leucine zipper-containing domain	-	GO:0005634,cellular_component,nucleus	-
MD02G1277200	6.087365103	4.100341928	1.575756762	1.582127591	1.479343994	2.229579885	1.16088644	3.905202397	4.656797394	0.030932723	0.313563499	A0A251QB26,Uncharacterized protein	-	-	IPR002182,NB-ARC;IPR032675,Leucine-rich repeat domain superfamily;IPR027417,P-loop containing nucleoside triphosphate hydrolase	-	GO:0043531,molecular_function,ADP binding	-
MD03G1015800	14.44904787	1.62210403	7.480472913	2.816518753	5.267084811	3.175295644	1.349939636	3.805870313	5.615820608	0.017800548	0.242096088	-	-	-	-	-	-	-
MD03G1063100	22.97681926	20.63570774	11.89541869	5.971756102	13.95949602	8.415571136	1.066813252	4.142403881	4.758774596	0.029151142	0.303644025	B9GGQ7,SAGA-associated factor 11	XP_002299995.2,hypothetical protein POPTR_0001s28660g	PF08209,Sgf11 (transcriptional regulation protein)	IPR013246,SAGA complex, Sgf11 subunit	ENOG4111IPI,-;KOG2612,Predicted integral membrane protein	GO:0005634,cellular_component,nucleus	-
MD03G1177200	5.723163772	1.285007442	4.074071969	0.371867596	1.390836233	2.096186217	1.698612851	3.888238081	8.938263584	0.002793122	0.080866539	M5WMJ2,Uncharacterized protein	XP_007213735.1,xanthine dehydrogenase 1 isoform X1	PF00111,2Fe-2S iron-sulfur cluster binding domain;PF02738,Molybdopterin-binding domain of aldehyde dehydrogenase;PF01799,[2Fe-2S] binding domain;PF00941,AD binding domain in molybdopterin dehydrogenase;PF03450,CO dehydrogenase flavoprotein C-terminal domain;PF01315,Aldehyde oxidase and xanthine dehydrogenase, a/b hammerhead domain	IPR016166,FAD-binding, type 2;IPR000674,Aldehyde oxidase/xanthine dehydrogenase, a/b hammerhead;IPR036856,Aldehyde oxidase/xanthine dehydrogenase, a/b hammerhead superfamily;IPR006058,2Fe-2S ferredoxin, iron-sulphur binding site;IPR016208,Aldehyde oxidase/xanthine dehydrogenase;IPR036884,[2Fe-2S]-binding domain superfamily;IPR002888,[2Fe-2S]-binding;IPR036683,CO dehydrogenase flavoprotein, C-term…	-	GO:0022900,biological_process,electron transport chain;GO:0050660,molecular_function,flavin adenine dinucleotide binding;GO:0016614,molecular_function,oxidoreductase activity, acting on CH-OH group of donors;GO:0051536,molecular_function,iron-sulfur cluster binding;GO:0046872,molecular_function,metal ion binding;GO:0009055,molecular_function,electron transfer activity;GO:0016491,molecular_functio…	K00106,ko00230,Purine metabolism;K00106,ko04146,Peroxisome;K00106,ko00232,Caffeine metabolism;K00106,ko00983,Drug metabolism - other enzymes
MD06G1011200	11.20284687	5.030693569	7.249836917	4.367488927	5.445004184	1.641277736	1.18981035	4.026342859	5.372324301	0.020460297	0.257139262	A0A251P5D9,Uncharacterized protein	-	-	IPR010920,LSM domain superfamily;IPR025761,FFD box;IPR019050,FDF domain;IPR025762,DFDF domain;IPR025609,Lsm14-like, N-terminal	-	-	-
MD06G1122600	40.47729818	22.72066267	31.4334898	5.260096048	14.75511496	14.82535848	1.563276046	4.053078602	8.84992457	0.002931568	0.08329415	M5WEJ7,Uncharacterized protein	XP_007210950.1,putative RING-H2 finger protein ATL61	PF13639,Ring finger domain	IPR001841,Zinc finger, RING-type;IPR011016,Zinc finger, RING-CH-type;IPR019786,Zinc finger, PHD-type, conserved site;IPR013083,Zinc finger, RING/FYVE/PHD-type	-	GO:0046872,molecular_function,metal ion binding;GO:0008270,molecular_function,zinc ion binding	-
MD07G1056500	17.41185412	11.72831829	6.760769167	1.131350524	2.115703706	1.275465462	3.008916426	3.731222237	17.95166369	2.27E-05	0.002747586	-	-	-	-	-	-	-
MD07G1208900	43.16087596	29.07240593	30.72435491	5.608831698	5.244451543	3.161651035	2.833890971	3.896188351	19.36630209	1.08E-05	0.001645116	M5WZT9,Uncharacterized protein	XP_007217980.1,UDP-glycosyltransferase 76F1	PF00201,UDP-glucoronosyl and UDP-glucosyl transferase	IPR002213,UDP-glucuronosyl/UDP-glucosyltransferase	-	GO:0016758,molecular_function,transferase activity, transferring hexosyl groups;GO:0016740,molecular_function,transferase activity;GO:0008152,biological_process,metabolic process	-
MD17G1274400	7.757813852	6.967369048	7.53061511	0.504070773	4.713235995	0.568280871	2.268359114	4.137754248	16.97940495	3.78E-05	0.003886259	M5XKS7,Uncharacterized protein	XP_007225315.1,-	PF16863,N-terminal barrel of NtMGAM and CtMGAM, maltase-glucoamylase;PF13802,alactose mutarotase-like;PF01055,lycosyl hydrolases family 31	IPR030458,Glycosyl hydrolases family 31, active site;IPR011013,Galactose mutarotase-like domain superfamily;IPR031727,Galactose mutarotase, N-terminal barrel;IPR025887,Glycoside hydrolase family 31, N-terminal domain;IPR017853,Glycoside hydrolase superfamily;IPR000322,Glycoside hydrolase family 31;IPR030459,Glycosyl hydrolases family 31, conserved site;IPR013780,Glycosyl hydrolase, all-beta	-	GO:0016798,molecular_function,hydrolase activity, acting on glycosyl bonds;GO:0005975,biological_process,carbohydrate metabolic process;GO:0016787,molecular_function,hydrolase activity;GO:0003824,molecular_function,catalytic activity;GO:0004553,molecular_function,hydrolase activity, hydrolyzing O-glycosyl compounds;GO:0030246,molecular_function,carbohydrate binding;GO:0008152,biological_process,m…	-
MD12G1097800	29.47969264	19.85700179	24.80082576	7.661875753	0	4.318934621	2.371583449	3.993722589	16.58404671	4.66E-05	0.004468901	-	-	-	-	-	-	-
MD14G1083500	7.891028837	4.429381712	5.106619135	2.56363267	0.95883407	1.734117689	1.653033222	3.970490496	9.197121358	0.002424455	0.074504228	A0A251PV13,Uncharacterized protein	-	-	IPR011335,Restriction endonuclease type II-like;IPR011604,Exonuclease, phage-type/RecB, C-terminal;IPR019080,YqaJ viral recombinase	-	-	-
MD14G1237500	6.452741092	2.897635173	9.186852816	2.934907666	2.352205827	2.363403788	1.305947616	4.345374605	8.05173658	0.004546734	0.111046463	M5WD13,Uncharacterized protein	XP_007210420.1,uncharacterized protein LOC18777775 isoform X1	PF12799,Leucine Rich repeats (2 copies)	IPR001611,Leucine-rich repeat;IPR025875,Leucine rich repeat 4;IPR032675,Leucine-rich repeat domain superfamily	-	-	-
MD04G1027100	14.01695912	9.441576807	2.72129046	3.643056952	6.812768392	0	1.542390568	3.8002196	6.964042141	0.008317985	0.159372183	A0A251N5M1,Uncharacterized protein	-	-	IPR000157,Toll/interleukin-1 receptor homology (TIR) domain;IPR027417,P-loop containing nucleoside triphosphate hydrolase;IPR032675,Leucine-rich repeat domain superfamily;IPR035897,Toll/interleukin-1 receptor homology (TIR) domain superfamily;IPR036390,Winged helix DNA-binding domain superfamily;IPR002182,NB-ARC	-	GO:0043531,molecular_function,ADP binding;GO:0007165,biological_process,signal transduction	-
MD04G1188600	11.51098018	10.3381247	9.684015953	6.731424486	2.797384271	5.059262805	1.002004834	4.299827589	4.802628527	0.028418181	0.299741114	M5Y0G5,Uncharacterized protein	XP_007226519.1,pentatricopeptide repeat-containing protein At5g66520	PF13041,PPR repeat family;PF01535,PPR repeat	IPR002885,Pentatricopeptide repeat;IPR011990,Tetratricopeptide-like helical domain superfamily	-	-	-
MD08G1074200	10.49075902	8.244122273	6.110113226	3.408231437	3.824177065	2.305429514	1.412329391	4.059250391	7.464537268	0.0062935	0.135469963	A0A251RBH2,Uncharacterized protein	-	-	-	-	-	-
MD08G1098600	8.877407442	11.95933062	5.744946527	1.730452052	2.157376658	1.9508824	2.099458776	4.144072133	15.31940982	9.08E-05	0.007271707	M5XGE8,Uncharacterized protein	XP_007216936.1,putative disease resistance protein RGA3	PF13855,Leucine rich repeat;PF00931,NB-ARC domain	IPR001611,Leucine-rich repeat;IPR002182,NB-ARC;IPR038005,Virus X resistance protein-like, coiled-coil domain;IPR032675,Leucine-rich repeat domain superfamily;IPR027417,P-loop containing nucleoside triphosphate hydrolase	-	GO:0043531,molecular_function,ADP binding	-
MD08G1134300	27.50745968	21.61663047	21.36149131	1.787321368	13.36965816	4.029991812	2.132484261	4.03842839	14.3670052	0.000150485	0.010613101	M5XK77,Uncharacterized protein	XP_007224727.1,fasciclin-like arabinogalactan protein 14	PF02469,asciclin domain	IPR033254,Fasciclin-like arabinogalactan protein;IPR036378,FAS1 domain superfamily;IPR000782,FAS1 domain	-	-	-
MD08G1143900	43.72454412	39.26944383	19.8072037	0	10.62588503	3.202941253	3.135814326	3.828716273	20.48319948	6.02E-06	0.001082083	-	-	-	-	-	-	-
MD15G1018400	11.03135601	3.876796763	2.234772912	2.243808162	4.196076407	0	1.725435554	3.609471514	7.078104636	0.007804306	0.152890353	M5XL79,Uncharacterized protein	XP_007225485.1,lysine-specific histone demethylase 1 homolog 3	PF13450,NAD(P)-binding Rossmann-like domain;PF04433,SWIRM domain;PF01266,AD dependent oxidoreductase;PF01946,Thi4 family;PF00890,AD binding domain;PF03486,HI0933-like protein;PF01494,AD binding domain;PF01593,lavin containing amine oxidoreductase	IPR035441,TFIIS/LEDGF domain superfamily;IPR009057,Homeobox-like domain superfamily;IPR007526,SWIRM domain;IPR002937,Amine oxidase;IPR036388,Winged helix-like DNA-binding domain superfamily;IPR036188,FAD/NAD(P)-binding domain superfamily	-	GO:0055114,biological_process,oxidation-reduction process;GO:0016491,molecular_function,oxidoreductase activity;GO:0003677,molecular_function,DNA binding	-
MD15G1039000	26.48566135	15.51328265	8.942605443	1.79575213	13.43272259	6.07350181	1.534763826	3.803878675	6.902525895	0.008608452	0.161680217	M5XLG5,Uncharacterized protein	XP_007225152.1,transcription initiation factor TFIID subunit 5	PF00400,WD domain, G-beta repeat;PF04494,WD40 associated region in TFIID subunit, NTD2 domain	IPR019775,WD40 repeat, conserved site;IPR007582,TFIID subunit TAF5, NTD2 domain;IPR017986,WD40-repeat-containing domain;IPR006594,LIS1 homology motif;IPR036322,WD40-repeat-containing domain superfamily;IPR037264,TFIID subunit TAF5, NTD2 domain superfamily;IPR015943,WD40/YVTN repeat-like-containing domain superfamily;IPR020472,G-protein beta WD-40 repeat;IPR001680,WD40 repeat	-	-	K03130,ko05168,Herpes simplex infection;K03130,ko03022,Basal transcription factors
MD15G1242000	48.09387758	16.90183771	16.23839275	13.04323603	18.29381491	7.352361935	1.276682242	3.761829616	4.870867294	0.027315572	0.293284956	A0A0D2NUJ7,Uncharacterized protein	-	-	-	-	-	-
MD15G1374100	8.635079134	2.023108602	5.247978834	1.756398853	2.189724866	1.32008959	1.763164221	3.781445885	8.660240648	0.003252878	0.088804335	M5XAN7,Uncharacterized protein	XP_007221810.1,uncharacterized protein At1g04910 isoform X1	PF10250,P-fucose protein O-fucosyltransferase	IPR024709,Putative O-fucosyltransferase, plant;IPR019378,GDP-fucose protein O-fucosyltransferase	-	GO:0005975,biological_process,carbohydrate metabolic process;GO:0016757,molecular_function,transferase activity, transferring glycosyl groups;GO:0006004,biological_process,fucose metabolic process;GO:0016740,molecular_function,transferase activity	-
MD15G1434100	9.107802444	1.066931361	5.535276945	1.235034717	2.309600315	1.392357268	1.917171435	3.720057225	9.367249919	0.002209433	0.07046834	A0A251PRJ4,Uncharacterized protein	-	-	IPR007174,Las1-like	-	-	-
MD00G1027900	17.26352101	2.022331081	3.497307955	4.681930226	0	1.319582253	1.870643274	3.490932131	7.288520573	0.006940965	0.14378563	D6N3F8,ARGH17	-	PF01582,TIR domain;PF00931,NB-ARC domain	IPR001611,Leucine-rich repeat;IPR027417,P-loop containing nucleoside triphosphate hydrolase;IPR032675,Leucine-rich repeat domain superfamily;IPR035897,Toll/interleukin-1 receptor homology (TIR) domain superfamily;IPR000157,Toll/interleukin-1 receptor homology (TIR) domain;IPR002182,NB-ARC	-	GO:0043531,molecular_function,ADP binding;GO:0007165,biological_process,signal transduction	-
MD00G1100600	6.710439447	4.716557042	5.437702598	3.639791589	0.850832742	2.564649704	1.131690459	4.144304321	5.408198501	0.020043974	0.255404015	A0A251RF38,Protein translocase subunit SecA	-	-	IPR011115,SecA DEAD-like, N-terminal;IPR027417,P-loop containing nucleoside triphosphate hydrolase;IPR000185,Protein translocase subunit SecA;IPR011116,SecA Wing/Scaffold;IPR014018,SecA motor DEAD;IPR036670,SecA, preprotein cross-linking domain superfamily;IPR020937,SecA conserved site;IPR036266,SecA, Wing/Scaffold superfamily;IPR011130,SecA, preprotein cross-linking domain	-	GO:0006605,biological_process,protein targeting;GO:0015031,biological_process,protein transport;GO:0005622,cellular_component,intracellular;GO:0016020,cellular_component,membrane;GO:0017038,biological_process,protein import;GO:0000166,molecular_function,nucleotide binding;GO:0005524,molecular_function,ATP binding;GO:0006886,biological_process,intracellular protein transport	-
MD05G1042200	10.04914578	8.240433628	13.57195421	4.088047801	5.096621366	3.840663337	1.320709713	4.364837701	8.247841059	0.004080733	0.103345373	A0A251MW62,Uncharacterized protein	-	-	IPR003593,AAA+ ATPase domain;IPR013525,ABC-2 type transporter;IPR003439,ABC transporter-like;IPR027417,P-loop containing nucleoside triphosphate hydrolase	-	GO:0016887,molecular_function,ATPase activity;GO:0000166,molecular_function,nucleotide binding;GO:0005524,molecular_function,ATP binding;GO:0016021,cellular_component,integral component of membrane;GO:0016020,cellular_component,membrane	-
MD05G1131700	5.865719725	4.80996844	5.149296547	0.397701177	4.462372193	1.793446343	1.501064778	4.145299699	8.730736185	0.003129482	0.086670952	M5W2A6,Uncharacterized protein	XP_007199711.1,-	PF04782,Protein of unknown function (DUF632);PF04783,Protein of unknown function (DUF630)	IPR006867,Domain of unknown function DUF632;IPR006868,Domain of unknown function DUF630	-	-	-
MD05G1232100	6.261455486	5.134477044	1.691291757	0.849064849	0.793904987	1.435832042	2.012923482	3.77134955	10.5663491	0.001151953	0.045191109	A0A251PKE3,Uncharacterized protein	-	-	IPR001480,Bulb-type lectin domain;IPR001245,Serine-threonine/tyrosine-protein kinase, catalytic domain;IPR003609,PAN/Apple domain;IPR011009,Protein kinase-like domain superfamily;IPR000858,S-locus glycoprotein domain;IPR017441,Protein kinase, ATP binding site;IPR008271,Serine/threonine-protein kinase, active site;IPR036426,Bulb-type lectin domain superfamily;IPR024171,S-receptor-like serine/threo…	-	GO:0016301,molecular_function,kinase activity;GO:0016740,molecular_function,transferase activity;GO:0005524,molecular_function,ATP binding;GO:0048544,biological_process,recognition of pollen;GO:0004674,molecular_function,protein serine/threonine kinase activity;GO:0016020,cellular_component,membrane;GO:0006468,biological_process,protein phosphorylation;GO:0000166,molecular_function,nucleotide bin…	-
MD05G1326700	5.41984576	1.269813097	2.195944811	1.469882052	1.374390535	0.414280046	1.622369489	3.693881146	6.972761923	0.00827699	0.159102742	A0A251PF68,Uncharacterized protein	-	-	IPR003347,JmjC domain;IPR014977,WRC domain	-	-	-
MD11G1243500	16.97644809	0	14.90299054	1.15101875	0	1.297639087	3.497026049	3.676524461	20.47969258	6.03E-06	0.001082083	A0A251PQV1,Uncharacterized protein	-	-	IPR001611,Leucine-rich repeat;IPR003591,Leucine-rich repeat, typical subtype;IPR032675,Leucine-rich repeat domain superfamily	-	-	-
MD16G1128800	11.71614023	1.372484474	10.28516248	0.794365053	4.45655272	3.582214944	1.692310773	3.89153903	8.876760166	0.002888789	0.082645168	A0A251R182,Uncharacterized protein	-	-	IPR011947,FCP1-like phosphatase, phosphatase domain;IPR023214,HAD superfamily;IPR036412,HAD-like superfamily;IPR004274,FCP1 homology domain;IPR036420,BRCT domain superfamily;IPR001357,BRCT domain	-	GO:0006470,biological_process,protein dephosphorylation;GO:0005634,cellular_component,nucleus;GO:0004721,molecular_function,phosphoprotein phosphatase activity	-
MD16G1184000	30.10702524	14.10752138	10.16532093	8.165135689	3.817342075	4.602617994	1.693173414	3.72868366	7.737632238	0.005408973	0.124024803	M5XCY3,Uncharacterized protein	XP_007222595.1,uncharacterized protein LOC18788569	PF09335,SNARE associated Golgi protein	IPR015414,Transmembrane protein TMEM64;IPR032816,SNARE associated Golgi protein	-	GO:0016021,cellular_component,integral component of membrane;GO:0016020,cellular_component,membrane	-
MD16G1272700	8.027105371	3.761333434	5.962589247	1.088490212	1.017775979	0	3.089059962	3.783217534	19.51310265	1.00E-05	0.00153783	A0A251P326,Uncharacterized protein	-	-	IPR002885,Pentatricopeptide repeat;IPR011990,Tetratricopeptide-like helical domain superfamily	-	-	-
MD09G1105300	15.94027028	7.469276755	10.76412976	3.242294832	4.042210345	2.436872267	1.907579493	3.871481266	10.63072887	0.001112535	0.044030007	-	-	-	-	-	-	-
MD02G1286200	7.790440801	9.126093433	4.208576852	0.528199031	0	1.190965322	3.24945187	3.888144563	22.72958827	1.87E-06	0.000470186	A0A251QBM1,Uncharacterized protein	-	-	IPR001611,Leucine-rich repeat;IPR002182,NB-ARC;IPR003591,Leucine-rich repeat, typical subtype;IPR032675,Leucine-rich repeat domain superfamily;IPR027417,P-loop containing nucleoside triphosphate hydrolase	-	GO:0043531,molecular_function,ADP binding	-
MD02G1307100	8.481813002	3.974399905	1.718277058	1.7252241	3.226288355	0.648329498	1.57571236	3.67680547	6.478465069	0.010920109	0.186056841	-	-	-	-	-	-	-
MD03G1053200	8.383665856	7.856820416	9.058101579	4.547361869	4.251940557	3.204136827	1.06060292	4.349726911	5.478863604	0.019249325	0.250647545	A0A251NK23,Uncharacterized protein	-	-	-	-	-	-
MD03G1286700	11.12424013	7.818878861	8.263162315	2.262701049	1.410469137	5.101861848	1.553195039	4.030677503	8.645294964	0.003279668	0.089225485	A0A068VDJ5,Uncharacterized protein	-	PF00665,Integrase core domain;PF14223,gag-polypeptide of LTR copia-type;PF13976,AG-pre-integrase domain	IPR001584,Integrase, catalytic core;IPR036875,Zinc finger, CCHC-type superfamily;IPR001878,Zinc finger, CCHC-type;IPR036397,Ribonuclease H superfamily;IPR025724,GAG-pre-integrase domain;IPR012337,Ribonuclease H-like superfamily	-	GO:0015074,biological_process,DNA integration;GO:0008270,molecular_function,zinc ion binding;GO:0003676,molecular_function,nucleic acid binding	-
MD07G1055800	10.14446289	8.318594922	8.905445564	2.751215548	9.00368578	1.550836957	1.269063487	4.191240505	6.723708325	0.009515064	0.17112938	A0A251QCM1,Uncharacterized protein	-	-	IPR002182,NB-ARC;IPR003591,Leucine-rich repeat, typical subtype;IPR032675,Leucine-rich repeat domain superfamily;IPR027417,P-loop containing nucleoside triphosphate hydrolase	-	GO:0043531,molecular_function,ADP binding	-
MD07G1135200	7.598051701	10.68086361	7.183126645	7.727323102	0.963375233	1.161553797	1.097711911	4.407473574	6.116464834	0.013394518	0.206705058	M5XDJ9,Uncharacterized protein	XP_007218389.1,uncharacterized protein LOC18787431	PF10185,Chaperone for wingless signalling and trafficking of LDL receptor	IPR019330,LRP chaperone MESD	-	GO:0006457,biological_process,protein folding	-
MD07G1222300	8.46901992	8.928912003	8.006531811	4.59365854	3.221422158	3.884109755	1.039425637	4.331335502	5.218857334	0.022344889	0.266846268	A0A251QLE3,Uncharacterized protein	-	-	IPR011009,Protein kinase-like domain superfamily;IPR008271,Serine/threonine-protein kinase, active site;IPR000719,Protein kinase domain	-	GO:0006468,biological_process,protein phosphorylation;GO:0004672,molecular_function,protein kinase activity;GO:0005524,molecular_function,ATP binding	-
MD07G1271300	25.46467214	5.966105979	13.75660665	0	6.457453941	0	3.355688865	3.60055094	17.92318434	2.30E-05	0.002767629	A0A251QNI9,Uncharacterized protein	-	-	IPR036388,Winged helix-like DNA-binding domain superfamily;IPR008806,RNA polymerase III Rpc82, C -terminal;IPR013197,RNA polymerase III subunit RPC82-related, helix-turn-helix	-	GO:0003677,molecular_function,DNA binding;GO:0006351,biological_process,transcription, DNA-templated;GO:0003899,molecular_function,DNA-directed 5'-3' RNA polymerase activity	-
MD07G1292100	33.72348473	27.65370744	15.9409327	2.286483192	17.10352665	7.73322753	1.724707981	3.919857832	9.270647325	0.002329036	0.072857045	A0A1J3E9M3,Putative Myb family transcription factor	-	-	IPR009057,Homeobox-like domain superfamily;IPR006447,Myb domain, plants;IPR001005,SANT/Myb domain;IPR017930,Myb domain	-	GO:0006355,biological_process,regulation of transcription, DNA-templated;GO:0003677,molecular_function,DNA binding;GO:0006351,biological_process,transcription, DNA-templated;GO:0005634,cellular_component,nucleus	-
MD17G1059200	32.8360246	7.693136657	15.52143448	2.226312582	12.49007539	5.019814362	1.865961572	3.699208296	8.738719174	0.003115812	0.086567333	A0A251Q5G2,Uncharacterized protein	-	-	IPR000639,Epoxide hydrolase-like;IPR000073,Alpha/beta hydrolase fold-1;IPR029058,Alpha/Beta hydrolase fold	-	GO:0003824,molecular_function,catalytic activity	-
MD17G1084100	53.34879057	43.74672009	43.23038146	25.31967848	20.29266405	20.38926974	1.063344	4.199781658	4.978380427	0.025667759	0.284548547	A0A251Q5C4,Uncharacterized protein	-	-	IPR001245,Serine-threonine/tyrosine-protein kinase, catalytic domain;IPR011009,Protein kinase-like domain superfamily;IPR000858,S-locus glycoprotein domain;IPR008271,Serine/threonine-protein kinase, active site;IPR000719,Protein kinase domain;IPR003609,PAN/Apple domain	-	GO:0048544,biological_process,recognition of pollen;GO:0004672,molecular_function,protein kinase activity;GO:0016020,cellular_component,membrane;GO:0006468,biological_process,protein phosphorylation;GO:0005524,molecular_function,ATP binding;GO:0016021,cellular_component,integral component of membrane	-
MD17G1234700	8.290823488	4.856132774	6.158480884	2.81062718	3.153640297	2.534922867	1.246309507	4.056372569	5.976762875	0.014496949	0.21532052	V7AY45,Uncharacterized protein	XP_007138515.1,hypothetical protein PHAVU_009G215700g	PF17177,Pentacotripeptide-repeat region of PRORP;PF13041,PPR repeat family;PF01535,PPR repeat	IPR002885,Pentatricopeptide repeat;IPR011990,Tetratricopeptide-like helical domain superfamily	-	-	-
MD12G1072500	7.001197266	6.56122877	4.254985333	1.898750381	3.550794499	2.140619092	1.294935467	4.096041622	6.540679192	0.010544673	0.182132097	M5VWM7,Uncharacterized protein	XP_007204623.1,uncharacterized protein LOC18771129	PF00009,longation factor Tu GTP binding domain;PF00679,longation factor G C-terminus;PF03144,longation factor Tu domain 2	IPR035647,EF-G domain III/V-like;IPR035651,BipA, domain V;IPR005225,Small GTP-binding protein domain;IPR027417,P-loop containing nucleoside triphosphate hydrolase;IPR006298,GTP-binding protein TypA;IPR004161,Translation elongation factor EFTu-like, domain 2;IPR000795,Transcription factor, GTP-binding domain;IPR009000,Translation protein, beta-barrel domain superfamily;IPR031157,Tr-type G domain, …	-	GO:0050821,biological_process,protein stabilization;GO:0005525,molecular_function,GTP binding;GO:0009570,cellular_component,chloroplast stroma;GO:0009409,biological_process,response to cold;GO:0003924,molecular_function,GTPase activity;GO:0031425,biological_process,chloroplast RNA processing;GO:0010468,biological_process,regulation of gene expression;GO:0000302,biological_process,response to reac…	-
MD12G1134000	35.70721912	12.54874119	31.34603574	16.94687542	0	5.458748845	1.658560186	3.961343223	9.252351261	0.002352418	0.07319845	-	-	-	-	-	-	-
MD14G1108400	8.296948958	5.831664729	6.163030925	3.937785239	1.051990095	3.170994665	1.195910416	4.099542369	5.775365125	0.016253785	0.230794598	M5W8M5,Uncharacterized protein	XP_007208888.1,AT-rich interactive domain-containing protein 2 isoform X1	PF01388,ARID/BRIGHT DNA binding domain	IPR001606,ARID DNA-binding domain;IPR036431,ARID DNA-binding domain superfamily;IPR001005,SANT/Myb domain	-	GO:0003677,molecular_function,DNA binding;GO:0005634,cellular_component,nucleus	-
MD08G1056600	22.23746617	2.60500271	4.504948167	1.5077206	2.81954177	3.399557449	2.14963215	3.462183654	8.686649022	0.003206084	0.088155109	M5WIY5,Uncharacterized protein	XP_007207994.1,-	PF00931,NB-ARC domain	IPR002182,NB-ARC;IPR032675,Leucine-rich repeat domain superfamily;IPR027417,P-loop containing nucleoside triphosphate hydrolase	-	GO:0043531,molecular_function,ADP binding	-
MD08G1103200	12.47768935	8.770175789	5.055552944	4.229993905	6.328304862	2.861294186	1.080726573	3.966792781	4.271631259	0.038755755	0.347589101	A0A251RC91,Uncharacterized protein	-	-	IPR029058,Alpha/Beta hydrolase fold;IPR008547,Protein of unknown function DUF829, TMEM53	-	-	-
MD08G1228600	10.60927767	12.42821321	2.149266721	3.596593779	4.035527428	4.054739045	1.043683196	4.030720245	4.200466335	0.040414938	0.3516463	A0A251RJ29,Uncharacterized protein	-	-	-	-	GO:0016021,cellular_component,integral component of membrane;GO:0016020,cellular_component,membrane	-
MD08G1250200	12.91537713	6.051875185	5.232889763	2.627023242	1.637571701	5.923323215	1.245503514	3.845211568	5.043040518	0.024726789	0.27944744	M5XWY8,Uncharacterized protein	XP_007222526.1,-	PF00071,Ras family	IPR001806,Small GTPase superfamily;IPR025662,Sigma-54 interaction domain, ATP-binding site 1;IPR027417,P-loop containing nucleoside triphosphate hydrolase	-	GO:0003924,molecular_function,GTPase activity;GO:0005525,molecular_function,GTP binding	-
MD15G1070000	8.981323583	1.099938435	4.438403504	0	4.762102321	2.153147799	1.545422783	3.675129798	6.226596547	0.012586442	0.199804189	M5WQV9,Uncharacterized protein	XP_007214860.1,-	PF00931,NB-ARC domain	IPR003593,AAA+ ATPase domain;IPR002182,NB-ARC;IPR032675,Leucine-rich repeat domain superfamily;IPR027417,P-loop containing nucleoside triphosphate hydrolase	-	GO:0043531,molecular_function,ADP binding	-
MD15G1242200	55.51247031	54.38868707	27.43323303	27.54414636	22.07548208	0	1.450800813	3.971979879	7.278665379	0.006978768	0.144188062	A0A251NCT0,Uncharacterized protein	-	-	-	-	-	-
MD15G1318900	9.629460336	11.79315436	6.798143806	4.095377336	1.276439797	6.156078931	1.097078987	4.211022844	5.308204198	0.021226849	0.260717525	M5WTH2,Uncharacterized protein	XP_007215322.1,proline-rich receptor-like protein kinase PERK1	PF07714,Protein tyrosine kinase	IPR001245,Serine-threonine/tyrosine-protein kinase, catalytic domain;IPR017441,Protein kinase, ATP binding site;IPR011009,Protein kinase-like domain superfamily;IPR008271,Serine/threonine-protein kinase, active site;IPR000719,Protein kinase domain	-	GO:0005886,cellular_component,plasma membrane;GO:0004672,molecular_function,protein kinase activity;GO:0016020,cellular_component,membrane;GO:0006468,biological_process,protein phosphorylation;GO:0005524,molecular_function,ATP binding;GO:0016021,cellular_component,integral component of membrane	-
MD15G1368700	30.6030285	18.73969186	12.96295627	8.676910575	16.22642272	4.891101173	1.242101073	3.862162755	5.029685732	0.024918157	0.280697248	A0A251RIV6,Uncharacterized protein	-	-	IPR018108,Mitochondrial substrate/solute carrier;IPR023395,Mitochondrial carrier domain superfamily;IPR002067,Mitochondrial carrier protein	-	GO:0055085,biological_process,transmembrane transport;GO:0016021,cellular_component,integral component of membrane;GO:0016020,cellular_component,membrane	-
MD15G1431700	13.93211803	27.3001581	13.76998856	5.925283292	18.46781575	2.226688083	1.146409999	4.516099962	6.837103002	0.009130912	0.167876122	M5XQQ4,Uncharacterized protein	XP_007227045.1,-	PF03634,TCP family transcription factor	IPR017887,Transcription factor TCP subgroup;IPR005333,Transcription factor, TCP	-	GO:0006355,biological_process,regulation of transcription, DNA-templated;GO:0003677,molecular_function,DNA binding;GO:0005634,cellular_component,nucleus;GO:0006351,biological_process,transcription, DNA-templated	-
MD00G1092000	20.11547379	0	14.20099141	2.851681285	2.666420588	6.429874576	1.666743162	3.718481297	7.481083423	0.006236068	0.134603005	F6HXX6,Uncharacterized protein	-	PF00847,AP2 domain	IPR036955,AP2/ERF domain superfamily;IPR001471,AP2/ERF domain;IPR031112,AP2-like ethylene-responsive transcription factor;IPR016177,DNA-binding domain superfamily	ENOG410II4V,-;ENOG410YEPX,-	GO:0003677,molecular_function,DNA binding;GO:0003700,molecular_function,DNA binding transcription factor activity;GO:0005634,cellular_component,nucleus;GO:0006355,biological_process,regulation of transcription, DNA-templated;GO:0006351,biological_process,transcription, DNA-templated;GO:0007275,biological_process,multicellular organism development	-
MD00G1208500	40.7653245	29.95505962	31.65716264	11.55823762	5.403675879	3.25764044	2.228840513	3.905162277	13.96196791	0.000186629	0.012703162	M5X0P8,Uncharacterized protein	XP_007213944.1,-	PF04484,QWRF family	IPR007573,QWRF family	-	-	-
MD05G1005000	26.82063172	3.284710033	13.25425865	0	3.555227451	4.286583051	2.69966268	3.534510583	12.91875529	0.000325431	0.019491056	-	-	-	-	-	-	-
MD05G1136900	20.6769259	10.12917319	4.379208517	2.931275854	0	0	3.200381618	3.473420054	15.09518426	0.000102276	0.007828865	-	-	-	-	-	-	-
MD05G1257000	7.197094141	7.05139762	9.145723918	2.550750094	2.862047425	0.57513451	1.987834966	4.203368188	14.72584681	0.000124391	0.009078804	M5WFP6,Uncharacterized protein	XP_007211340.1,-	PF11721,i-glucose binding within endoplasmic reticulum;PF00069,Protein kinase domain	IPR021720,Malectin;IPR011009,Protein kinase-like domain superfamily;IPR008271,Serine/threonine-protein kinase, active site;IPR032675,Leucine-rich repeat domain superfamily;IPR000719,Protein kinase domain	-	GO:0004672,molecular_function,protein kinase activity;GO:0006468,biological_process,protein phosphorylation;GO:0005524,molecular_function,ATP binding;GO:0016021,cellular_component,integral component of membrane;GO:0016020,cellular_component,membrane	-
MD13G1161900	9.095396278	4.455635456	2.568443494	4.512948621	1.205646566	1.453663431	1.116993308	3.7622635	3.858635252	0.049492772	0.384902733	E4Z8N7,Putative transducin family protein / WD-40 repeat family protein	-	PF00400,WD domain, G-beta repeat;PF04003,ip2/Utp12 Family	IPR015943,WD40/YVTN repeat-like-containing domain superfamily;IPR011047,Quinoprotein alcohol dehydrogenase-like superfamily;IPR007148,Small-subunit processome, Utp12;IPR001680,WD40 repeat;IPR017986,WD40-repeat-containing domain	-	-	-
MD13G1282000	5.90201264	0.722816686	3.749998063	1.255053137	0	0.471641899	2.440986869	3.624944939	12.44568131	0.000419109	0.023157245	A0A251QYC7,Uncharacterized protein	-	-	-	-	-	-
[truncated: 900 more rows]
