# Supplementary material for: The m6A reader MhYTP2 regulates MdMLO19 mRNA stability and antioxidant genes translation efficiency conferring powdery mildew resistance in apple
Source: Plant Biotechnol J. 2021 Nov 17;20(3):511–25. doi: 10.1111/pbi.13733 (PMC8882777; doi:10.1111/pbi.13733)
Supplement: Supplementary file 6 — Table S8 Genes with differential translation efficiency and expression levels between the 35S::MhYTP2 line OE‐2 and the WT plants. [file PBI-20-511-s004.xlsx]

## Sheet: Sheet1
id	RNA_log2FC	TE_log2FC	types	WT_input_mean	OE2_input_mean	log2(fc)	PValue	FDR	significant	TE_WT_C	TE_OE2_C	log2FC	pvalue	FDR	sigs	Symbol	Description	KEGG_A_class	KEGG_B_class	Pathway	K_ID	GO Component	GO Function	GO Process
MD14G1108400	-0.124517	0.39	Unchanged	3.63785	3.33704	-0.124517	0.662286	0.919365	no	0.16	0.21	0.39	0.865569	0.967388	no	ARID2	AT-rich interactive domain-containing protein 2 OS=Arabidopsis thaliana GN=ARID2 PE=2 SV=1	-	-	-	-	GO:0005622//intracellular;GO:0005622//intracellular;GO:0005622//intracellular;GO:0005622//intracellular;GO:0005622//intracellular	GO:0003677//DNA binding;GO:0003677//DNA binding;GO:0003677//DNA binding;GO:0003677//DNA binding;GO:0003677//DNA binding	-
MD06G1120100	0.0639069	0	Unchanged	2.39085	2.49914	0.0639069	0.60174	0.900002	no	0.58	0.58	0	0.500726	0.836268	no	BHLH14	Transcription factor bHLH14 OS=Arabidopsis thaliana GN=BHLH14 PE=2 SV=1	-	-	-	-	-	GO:0046983//protein dimerization activity;GO:0046983//protein dimerization activity;GO:0046983//protein dimerization activity;GO:0046983//protein dimerization activity;GO:0046983//protein dimerization activity	-
MD15G1206000	0	0	Unchanged	0.0001	0.0001	0	1	1	no	100	100	0	1	1	no	-	-	-	-	-	-	-	-	-
MD12G1162500	0	0	Unchanged	0.0001	0.0001	0	1	1	no	100	100	0	1	1	no	-	-	-	-	-	-	-	-	-
MD14G1216700	-1.88022	2.95	Unchanged	0.206479	0.0560885	-1.88022	1	1	no	0.15	1.16	2.95	1	1	no	-	-	-	-	-	-	-	-	-
MD05G1007900	-0.833547	-2.73	Unchanged	0.058424	0.0327845	-0.833547	1	1	no	2.05	0.31	-2.73	1	1	no	At5g38100	Probable S-adenosylmethionine-dependent methyltransferase At5g38100 OS=Arabidopsis thaliana GN=At5g38100 PE=2 SV=1	-	-	-	-	-	GO:0008168//methyltransferase activity	-
MD16G1054900	-0.0226443	-0.08	Unchanged	14.277	14.0547	-0.0226443	0.742477	0.945225	no	0.55	0.52	-0.08	0.0272549	0.253834	no	PI4KG7	Phosphatidylinositol 4-kinase gamma 7 OS=Arabidopsis thaliana GN=PI4KG7 PE=1 SV=2	-	-	-	-	-	-	-
MD11G1124200	0	0	Unchanged	0.0001	0.0001	0	1	1	no	100	100	0	1	1	no	At1g30790	F-box protein At1g30790 OS=Arabidopsis thaliana GN=At1g30790 PE=2 SV=2	-	-	-	-	-	GO:0005515//protein binding	-
MD15G1383400	0	0	Unchanged	0.0001	0.0001	0	1	1	no	100	100	0	1	1	no	PME7	Probable pectinesterase/pectinesterase inhibitor 7 OS=Arabidopsis thaliana GN=PME7 PE=2 SV=1	-	-	-	-	-	GO:0004857//enzyme inhibitor activity;GO:0004857//enzyme inhibitor activity;GO:0004857//enzyme inhibitor activity;GO:0030599//pectinesterase activity;GO:0030599//pectinesterase activity;GO:0030599//pectinesterase activity	-
MD07G1038600	0	0	Unchanged	0.0001	0.0001	0	1	1	no	100	100	0	1	1	no	NPF5.4	Protein NRT1/ PTR FAMILY 5.4 OS=Arabidopsis thaliana GN=NPF5.4 PE=2 SV=1	-	-	-	-	GO:0016020//membrane;GO:0016020//membrane;GO:0016020//membrane	GO:0005215//transporter activity;GO:0005215//transporter activity;GO:0005215//transporter activity	GO:0006810//transport;GO:0006810//transport;GO:0006857//oligopeptide transport
MD06G1092200	-0.228398	-1.58	Unchanged	2.54865	2.17548	-0.228398	0.428728	0.816548	no	0.03	0.01	-1.58	1	1	no	-	-	-	-	-	-	-	-	-
MD09G1149800	-0.128266	0.5	Unchanged	2.22289	2.03379	-0.128266	0.753234	0.947594	no	0.6	0.85	0.5	0.493581	0.833073	no	At4g10955	GDSL esterase/lipase At4g10955 OS=Arabidopsis thaliana GN=At4g10955 PE=2 SV=1	-	-	-	-	-	-	-
MD02G1225500	0.0795416	-1.64	Unchanged	1.19774	1.26563	0.0795416	1	1	no	1.15	0.37	-1.64	0.0661812	0.390151	no	PUP11	Probable purine permease 11 OS=Arabidopsis thaliana GN=PUP11 PE=1 SV=1	-	-	-	-	-	-	-
MD07G1090300	-0.136467	0.66	Unchanged	2.81064	2.55696	-0.136467	0.679404	0.923269	no	0.36	0.57	0.66	0.227986	0.641738	no	At3g47570	Probable LRR receptor-like serine/threonine-protein kinase At3g47570 OS=Arabidopsis thaliana GN=At3g47570 PE=2 SV=1	-	-	-	-	-	GO:0004672//protein kinase activity;GO:0004672//protein kinase activity;GO:0004672//protein kinase activity;GO:0004674//protein serine/threonine kinase activity;GO:0004713//protein tyrosine kinase activity;GO:0005515//protein binding;GO:0005524//ATP binding;GO:0005524//ATP binding;GO:0005524//ATP binding	GO:0006468//protein phosphorylation;GO:0006468//protein phosphorylation;GO:0006468//protein phosphorylation;GO:0006468//protein phosphorylation;GO:0006468//protein phosphorylation
MD11G1131000	0.0292235	-0.26	Unchanged	12.0433	12.2898	0.0292235	0.45015	0.831566	no	1.27	1.06	-0.26	0.0109673	0.156866	no	HISN2	phosphoribosyl-ATP pyrophosphohydrolase / phosphoribosyl-AMP cyclohydrolase [EC:3.6.1.31 3.5.4.19]	Metabolism;Metabolism;Metabolism;Metabolism	Global and overview maps;Global and overview maps;Global and overview maps;Amino acid metabolism	ko01100//Metabolic pathways;ko01110//Biosynthesis of secondary metabolites;ko01230//Biosynthesis of amino acids;ko00340//Histidine metabolism	K11755;K11755;K11755;K11755	-	GO:0004635//phosphoribosyl-AMP cyclohydrolase activity;GO:0004635//phosphoribosyl-AMP cyclohydrolase activity;GO:0004636//phosphoribosyl-ATP diphosphatase activity	GO:0000105//histidine biosynthetic process;GO:0000105//histidine biosynthetic process;GO:0000105//histidine biosynthetic process
MD07G1096500	0.106118	-0.27	Unchanged	2.61655	2.81627	0.106118	0.431779	0.818941	no	0.35	0.29	-0.27	0.532075	0.850305	no	COX23	Cytochrome c oxidase-assembly factor COX23, mitochondrial OS=Ashbya gossypii (strain ATCC 10895 / CBS 109.51 / FGSC 9923 / NRRL Y-1056) GN=COX23 PE=3 SV=2	-	-	-	-	-	-	-
MD12G1093100	0.360217	-1.58	Unchanged	0.357941	0.45946	0.360217	1	1	no	0.06	0.02	-1.58	1	1	no	kif4	Kinesin-related protein 4 OS=Dictyostelium discoideum GN=kif4 PE=2 SV=1	-	-	-	-	GO:0005871//kinesin complex	GO:0003777//microtubule motor activity;GO:0003777//microtubule motor activity;GO:0003777//microtubule motor activity;GO:0003777//microtubule motor activity;GO:0003777//microtubule motor activity;GO:0003777//microtubule motor activity;GO:0003777//microtubule motor activity;GO:0003777//microtubule motor activity;GO:0003777//microtubule motor activity;GO:0003777//microtubule motor activity;GO:000377…	GO:0007018//microtubule-based movement;GO:0007018//microtubule-based movement;GO:0007018//microtubule-based movement;GO:0007018//microtubule-based movement;GO:0007018//microtubule-based movement;GO:0007018//microtubule-based movement;GO:0007018//microtubule-based movement;GO:0007018//microtubule-based movement;GO:0007018//microtubule-based movement;GO:0007018//microtubule-based movement;GO:000701…
MD13G1016800	-0.0120335	0.09	Unchanged	10.8419	10.7519	-0.0120335	0.71982	0.937749	no	0.46	0.49	0.09	0.474866	0.821042	no	OBE3	Protein OBERON 3 OS=Arabidopsis thaliana GN=OBE3 PE=1 SV=1	-	-	-	-	-	-	-
MD04G1193500	-1.56493	0	Unchanged	4.96249	1.67729	-1.56493	0.142491	0.54407	no	0.01	0.01	0	1	1	no	PRFB2	Peptide chain release factor PrfB2, chloroplastic OS=Arabidopsis thaliana GN=PRFB2 PE=3 SV=1	-	-	-	-	GO:0005737//cytoplasm	GO:0003747//translation release factor activity	GO:0006415//translational termination;GO:0006415//translational termination
MD13G1010900	0.0329023	-0.44	Unchanged	10.0292	10.2605	0.0329023	0.454314	0.833121	no	0.65	0.48	-0.44	0.000321115	0.018834	no	At5g13770	Pentatricopeptide repeat-containing protein At5g13770, chloroplastic OS=Arabidopsis thaliana GN=At5g13770 PE=2 SV=1	-	-	-	-	-	GO:0005515//protein binding	-
MD16G1037800	-0.852161	1.02	Unchanged	0.904316	0.50095	-0.852161	1	1	no	0.59	1.2	1.02	0.355323	0.750714	no	-	-	-	-	-	-	-	-	-
MD10G1177900	0	0	Unchanged	0.0001	0.0001	0	1	1	no	100	100	0	1	1	no	At1g17230	Leucine-rich repeat receptor-like serine/threonine-protein kinase At1g17230 OS=Arabidopsis thaliana GN=At1g17230 PE=2 SV=2	-	-	-	-	-	GO:0004672//protein kinase activity;GO:0004672//protein kinase activity;GO:0005524//ATP binding;GO:0005524//ATP binding	GO:0006468//protein phosphorylation;GO:0006468//protein phosphorylation
MD10G1325500	-0.879395	1.88	Unchanged	0.364831	0.198321	-0.879395	1	1	no	0.26	0.96	1.88	0.0831571	0.432705	no	PCMP-E99	Pentatricopeptide repeat-containing protein At4g04370 OS=Arabidopsis thaliana GN=PCMP-E99 PE=3 SV=1	-	-	-	-	-	GO:0005515//protein binding	-
MD07G1011600	0	-2.17	Unchanged	0.0001	0.0001	0	1	1	no	450	100	-2.17	1	1	no	-	Polygalacturonase OS=Actinidia deliciosa PE=2 SV=1	-	-	-	-	-	GO:0004650//polygalacturonase activity;GO:0004650//polygalacturonase activity	GO:0005975//carbohydrate metabolic process;GO:0005975//carbohydrate metabolic process
MD09G1255700	-0.311411	0.55	Unchanged	187.536	151.126	-0.311411	0.0239227	0.226144	no	0.28	0.41	0.55	0.16095	0.561551	no	-	Non-specific lipid-transfer protein 2 OS=Prunus armeniaca PE=1 SV=1	-	-	-	-	-	-	-
MD07G1214500	-0.0271057	1.46	Unchanged	0.319134	0.313194	-0.0271057	1	1	no	0.66	1.82	1.46	0.58347	0.872658	no	-	3-deoxy-7-phosphoheptulonate synthase [EC:2.5.1.54]	Metabolism;Metabolism;Metabolism;Metabolism	Global and overview maps;Global and overview maps;Global and overview maps;Amino acid metabolism	ko01100//Metabolic pathways;ko01110//Biosynthesis of secondary metabolites;ko01230//Biosynthesis of amino acids;ko00400//Phenylalanine, tyrosine and tryptophan biosynthesis	K01626;K01626;K01626;K01626	-	GO:0003849//3-deoxy-7-phosphoheptulonate synthase activity;GO:0003849//3-deoxy-7-phosphoheptulonate synthase activity	GO:0009073//aromatic amino acid family biosynthetic process;GO:0009073//aromatic amino acid family biosynthetic process
MD05G1135700	-1.56646	1.52	Unchanged	0.129017	0.0435605	-1.56646	1	1	no	0.08	0.23	1.52	1	1	no	RLM1B	Disease resistance protein RML1B OS=Arabidopsis thaliana GN=RLM1B PE=2 SV=1	-	-	-	-	-	GO:0005515//protein binding	-
MD15G1434800	0	0	Unchanged	0.0001	0.0001	0	1	1	no	100	100	0	1	1	no	-	-	-	-	-	-	-	-	-
MD04G1020100	-0.559511	0.34	Unchanged	8.10512	5.49958	-0.559511	0.00619654	0.0965178	no	1.3	1.65	0.34	0.712434	0.919352	no	-	xyloglucan:xyloglucosyl transferase [EC:2.4.1.207]	-	-	-	-	GO:0005618//cell wall;GO:0048046//apoplast	GO:0016762//xyloglucan:xyloglucosyl transferase activity	GO:0005975//carbohydrate metabolic process;GO:0005975//carbohydrate metabolic process;GO:0005975//carbohydrate metabolic process;GO:0005975//carbohydrate metabolic process;GO:0005975//carbohydrate metabolic process;GO:0006073//cellular glucan metabolic process
MD05G1189800	0	0	Unchanged	0.0001	0.0001	0	1	1	no	100	100	0	1	1	no	At4g08850	Probable LRR receptor-like serine/threonine-protein kinase At4g08850 OS=Arabidopsis thaliana GN=At4g08850 PE=2 SV=3	-	-	-	-	-	GO:0004672//protein kinase activity;GO:0004672//protein kinase activity;GO:0005524//ATP binding	GO:0006468//protein phosphorylation;GO:0006468//protein phosphorylation
MD02G1153800	-0.235854	3.97	Unchanged	0.122472	0.104001	-0.235854	1	1	no	0.08	1.25	3.97	1	1	no	GT5	Anthocyanidin 3-O-glucosyltransferase 5 OS=Manihot esculenta GN=GT5 PE=2 SV=1	-	-	-	-	-	-	-
MD01G1200200	-0.464332	0.58	Unchanged	0.234764	0.170158	-0.464332	1	1	no	0.04	0.06	0.58	1	1	no	LAF1	transcription factor MYB, plant	Organismal Systems	Environmental adaptation	ko04626//Plant-pathogen interaction	K09422	-	GO:0003677//DNA binding;GO:0003677//DNA binding;GO:0003677//DNA binding;GO:0003682//chromatin binding;GO:0003682//chromatin binding;GO:0003682//chromatin binding;GO:0003682//chromatin binding	-
MD05G1333400	0	0	Unchanged	0.0001	0.0001	0	1	1	no	100	100	0	1	1	no	At1g11410	G-type lectin S-receptor-like serine/threonine-protein kinase At1g11410 OS=Arabidopsis thaliana GN=At1g11410 PE=3 SV=3	-	-	-	-	-	-	GO:0048544//recognition of pollen
MD15G1381400	1.19808	2.66	Unchanged	0.16681	0.382718	1.19808	1	1	no	0.06	0.38	2.66	1	1	no	CPR30	F-box protein CPR30 OS=Arabidopsis thaliana GN=CPR30 PE=1 SV=2	-	-	-	-	-	GO:0005515//protein binding;GO:0005515//protein binding;GO:0005515//protein binding;GO:0005515//protein binding	-
MD03G1276800	-0.127144	-0.21	Unchanged	4.33629	3.97049	-0.127144	0.693414	0.927172	no	0.94	0.81	-0.21	0.241692	0.654997	no	-	-	-	-	-	-	-	-	-
MD00G1204700	0.251963	-0.31	Unchanged	43.884	52.2582	0.251963	0.00509806	0.0852637	no	0.98	0.79	-0.31	0.000720559	0.0309698	no	pqqL	Probable zinc protease PqqL OS=Escherichia coli (strain K12) GN=pqqL PE=3 SV=2	-	-	-	-	-	GO:0003824//catalytic activity;GO:0003824//catalytic activity;GO:0003824//catalytic activity;GO:0046872//metal ion binding;GO:0046872//metal ion binding;GO:0046872//metal ion binding;GO:0046872//metal ion binding;GO:0046872//metal ion binding;GO:0046872//metal ion binding	-
MD11G1282100	0	0	Unchanged	0.0001	0.0001	0	1	1	no	100	100	0	1	1	no	At2g13820	Non-specific lipid-transfer protein-like protein At2g13820 OS=Arabidopsis thaliana GN=At2g13820 PE=1 SV=1	-	-	-	-	-	GO:0008289//lipid binding;GO:0008289//lipid binding;GO:0008289//lipid binding	GO:0006869//lipid transport;GO:0006869//lipid transport;GO:0006869//lipid transport
MD05G1195300	-0.00970779	0.77	Unchanged	8.95108	8.89106	-0.00970779	0.791344	0.958635	no	0.67	1.14	0.77	0.0407743	0.311618	no	NAC021	NAC domain-containing protein 21/22 OS=Arabidopsis thaliana GN=NAC021 PE=1 SV=2	-	-	-	-	-	GO:0003677//DNA binding;GO:0003677//DNA binding;GO:0003677//DNA binding	-
MD08G1169500	0.12172	0.12	Unchanged	10.8074	11.7588	0.12172	0.112972	0.491332	no	0.23	0.25	0.12	0.711898	0.91928	no	At1g04910	Uncharacterized protein At1g04910 OS=Arabidopsis thaliana GN=At1g04910 PE=2 SV=1	-	-	-	-	-	-	-
MD08G1031900	-0.0640071	0	Unchanged	4.15412	3.97384	-0.0640071	0.945326	0.99177	no	0.79	0.79	0	0.331022	0.735605	no	TYW1	tRNA wybutosine-synthesizing protein 1 [EC:4.1.3.44]	-	-	-	-	-	GO:0003824//catalytic activity;GO:0003824//catalytic activity;GO:0005506//iron ion binding;GO:0005506//iron ion binding;GO:0005506//iron ion binding;GO:0005506//iron ion binding;GO:0010181//FMN binding;GO:0010181//FMN binding;GO:0010181//FMN binding;GO:0010181//FMN binding;GO:0010181//FMN binding;GO:0010181//FMN binding;GO:0016491//oxidoreductase activity;GO:0016491//oxidoreductase activity;GO:00…	GO:0055114//oxidation-reduction process;GO:0055114//oxidation-reduction process;GO:0055114//oxidation-reduction process;GO:0055114//oxidation-reduction process
MD03G1160800	0	0	Unchanged	0.0001	0.0001	0	1	1	no	100	100	0	1	1	no	SNZ	AP2-like ethylene-responsive transcription factor SNZ OS=Arabidopsis thaliana GN=SNZ PE=2 SV=1	-	-	-	-	-	GO:0003677//DNA binding;GO:0003700//transcription factor activity, sequence-specific DNA binding;GO:0003700//transcription factor activity, sequence-specific DNA binding	-
MD06G1013100	0	0	Unchanged	0.0001	0.0001	0	1	1	no	100	100	0	1	1	no	AGL80	Agamous-like MADS-box protein AGL80 OS=Arabidopsis thaliana GN=AGL80 PE=1 SV=1	-	-	-	-	-	GO:0003677//DNA binding;GO:0046983//protein dimerization activity	-
MD02G1028200	0.0785696	-0.14	Unchanged	10.7924	11.3965	0.0785696	0.206376	0.634937	no	1	0.91	-0.14	0.139561	0.532352	no	-	-	-	-	-	-	-	-	-
MD07G1236100	-1.06362	-2.58	Unchanged	1.03038	0.492966	-1.06362	1	1	no	0.12	0.02	-2.58	1	1	no	NET4A	Protein NETWORKED 4A OS=Arabidopsis thaliana GN=NET4A PE=2 SV=1	-	-	-	-	-	-	-
MD15G1033700	-0.720543	0	Unchanged	11.3568	6.89211	-0.720543	4.96e-08	9.38e-06	no	0.01	0.01	0	1	1	no	lvsD	BEACH domain-containing protein lvsD OS=Dictyostelium discoideum GN=lvsD PE=3 SV=2	-	-	-	-	-	-	-
MD15G1307400	0	0	Unchanged	0.0001	0.0001	0	1	1	no	100	100	0	1	1	no	MADS27	MADS-box transcription factor 27 OS=Oryza sativa subsp. japonica GN=MADS27 PE=2 SV=2	-	-	-	-	GO:0005634//nucleus;GO:0005634//nucleus	GO:0003700//transcription factor activity, sequence-specific DNA binding;GO:0003700//transcription factor activity, sequence-specific DNA binding	-
MD06G1181600	-0.259203	0.52	Unchanged	17.3362	14.4853	-0.259203	0.0750343	0.404815	no	1.57	2.25	0.52	0.118836	0.501072	no	gmppA	mannose-1-phosphate guanylyltransferase [EC:2.7.7.13]	Metabolism;Metabolism;Metabolism;Metabolism	Global and overview maps;Global and overview maps;Carbohydrate metabolism;Carbohydrate metabolism	ko01100//Metabolic pathways;ko01110//Biosynthesis of secondary metabolites;ko00520//Amino sugar and nucleotide sugar metabolism;ko00051//Fructose and mannose metabolism	K00966;K00966;K00966;K00966	-	GO:0016779//nucleotidyltransferase activity	GO:0009058//biosynthetic process
MD13G1153000	0	0	Unchanged	0.0001	0.0001	0	1	1	no	100	100	0	1	1	no	PME67	Probable pectinesterase 67 OS=Arabidopsis thaliana GN=PME67 PE=2 SV=1	-	-	-	-	GO:0005618//cell wall	GO:0030599//pectinesterase activity	GO:0042545//cell wall modification
MD10G1312400	0	0	Unchanged	0.0001	0.0001	0	1	1	no	100	100	0	1	1	no	CRRSP1	Cysteine-rich repeat secretory protein 1 OS=Arabidopsis thaliana GN=CRRSP1 PE=3 SV=3	-	-	-	-	-	-	-
MD09G1251400	-1.34894	1.46	Transcription	2.08996	0.820477	-1.34894	1.75e-05	0.00122849	yes	0.2	0.55	1.46	0.385835	0.771441	no	-	-	-	-	-	-	-	-	-
MD10G1228500	1.09071	0.75	Unchanged	0.128032	0.272681	1.09071	1	1	no	0.86	1.45	0.75	0.944232	0.986425	no	ATL73	RING-H2 finger protein ATL73 OS=Arabidopsis thaliana GN=ATL73 PE=2 SV=1	-	-	-	-	-	GO:0005515//protein binding;GO:0005515//protein binding;GO:0005515//protein binding;GO:0008270//zinc ion binding;GO:0008270//zinc ion binding;GO:0008270//zinc ion binding	-
MD15G1336300	-0.131319	0.19	Unchanged	3.82084	3.48841	-0.131319	0.625967	0.908537	no	0.78	0.89	0.19	0.914183	0.979648	no	TKI1	TSL-kinase interacting protein 1 OS=Arabidopsis thaliana GN=TKI1 PE=1 SV=2	-	-	-	-	-	-	-
MD15G1028500	0	3.58	Unchanged	0.0001	0.0001	0	1	1	no	100	1200	3.58	1	1	no	CYP82A3	Cytochrome P450 82A3 OS=Glycine max GN=CYP82A3 PE=2 SV=1	-	-	-	-	-	GO:0005506//iron ion binding;GO:0005506//iron ion binding;GO:0005506//iron ion binding;GO:0005506//iron ion binding;GO:0005506//iron ion binding;GO:0005506//iron ion binding;GO:0005506//iron ion binding;GO:0005506//iron ion binding;GO:0005506//iron ion binding;GO:0005506//iron ion binding;GO:0005506//iron ion binding;GO:0005506//iron ion binding;GO:0009055//electron carrier activity;GO:0009055//e…	GO:0055114//oxidation-reduction process;GO:0055114//oxidation-reduction process;GO:0055114//oxidation-reduction process;GO:0055114//oxidation-reduction process;GO:0055114//oxidation-reduction process;GO:0055114//oxidation-reduction process;GO:0055114//oxidation-reduction process;GO:0055114//oxidation-reduction process;GO:0055114//oxidation-reduction process;GO:0055114//oxidation-reduction process…
MD06G1121600	-0.298298	0.5	Unchanged	14.4855	11.7797	-0.298298	0.0505962	0.332451	no	0.39	0.55	0.5	0.26659	0.680946	no	At1g32780	alcohol dehydrogenase [EC:1.1.1.1]	Metabolism;Metabolism;Metabolism;Metabolism;Metabolism	Global and overview maps;Global and overview maps;Carbohydrate metabolism;Lipid metabolism;Amino acid metabolism	ko01100//Metabolic pathways;ko01110//Biosynthesis of secondary metabolites;ko00010//Glycolysis / Gluconeogenesis;ko00071//Fatty acid degradation;ko00350//Tyrosine metabolism	K00001;K00001;K00001;K00001;K00001	-	GO:0008270//zinc ion binding;GO:0008270//zinc ion binding;GO:0008270//zinc ion binding;GO:0016491//oxidoreductase activity;GO:0016491//oxidoreductase activity;GO:0016491//oxidoreductase activity;GO:0016491//oxidoreductase activity	GO:0055114//oxidation-reduction process;GO:0055114//oxidation-reduction process;GO:0055114//oxidation-reduction process;GO:0055114//oxidation-reduction process
MD03G1137700	-0.0158036	0.18	Unchanged	33.5725	33.2067	-0.0158036	0.700813	0.929873	no	0.52	0.59	0.18	0.731508	0.924634	no	zc3hc1	NIPA-like protein OS=Xenopus laevis GN=zc3hc1 PE=2 SV=1	-	-	-	-	GO:0005634//nucleus	GO:0008270//zinc ion binding	-
MD04G1209200	0	4.88	Unchanged	0.0001	0.0001	0	1	1	no	100	2950	4.88	1	1	no	At1g54790	GDSL esterase/lipase At1g54790 OS=Arabidopsis thaliana GN=At1g54790 PE=2 SV=1	-	-	-	-	-	GO:0016787//hydrolase activity;GO:0016787//hydrolase activity	-
MD01G1209600	0.177184	0	Unchanged	2.44123	2.76024	0.177184	1	1	no	0.01	0.01	0	1	1	no	-	-	-	-	-	-	-	-	-
MD12G1190500	0.146456	-0.14	Unchanged	38.7602	42.9016	0.146456	0.037274	0.286141	no	0.85	0.77	-0.14	0.00309876	0.0766204	no	STN8	Serine/threonine-protein kinase STN8, chloroplastic OS=Arabidopsis thaliana GN=STN8 PE=2 SV=1	-	-	-	-	-	GO:0004672//protein kinase activity;GO:0004672//protein kinase activity;GO:0004672//protein kinase activity;GO:0004674//protein serine/threonine kinase activity;GO:0005524//ATP binding;GO:0005524//ATP binding;GO:0005524//ATP binding	GO:0006468//protein phosphorylation;GO:0006468//protein phosphorylation;GO:0006468//protein phosphorylation;GO:0006468//protein phosphorylation
MD01G1230300	-0.405996	0.48	Unchanged	37.4618	28.273	-0.405996	0.000738994	0.021644	no	3.74	5.22	0.48	0.0178278	0.204976	no	RPL9B	large subunit ribosomal protein L9e	Genetic Information Processing	Translation	ko03010//Ribosome	K02940	GO:0005622//intracellular;GO:0005840//ribosome;GO:0005840//ribosome;GO:0005840//ribosome;GO:0005840//ribosome;GO:0005840//ribosome;GO:0005840//ribosome;GO:0005840//ribosome;GO:0005840//ribosome;GO:0005840//ribosome	GO:0003735//structural constituent of ribosome;GO:0003735//structural constituent of ribosome;GO:0003735//structural constituent of ribosome;GO:0003735//structural constituent of ribosome;GO:0003735//structural constituent of ribosome;GO:0003735//structural constituent of ribosome;GO:0003735//structural constituent of ribosome;GO:0003735//structural constituent of ribosome;GO:0003735//structural …	GO:0006412//translation;GO:0006412//translation;GO:0006412//translation;GO:0006412//translation;GO:0006412//translation;GO:0006412//translation;GO:0006412//translation;GO:0006412//translation;GO:0006412//translation
MD15G1271800	-0.235556	-0.35	Unchanged	1.73123	1.47043	-0.235556	0.369515	0.779298	no	0.6	0.47	-0.35	0.155355	0.555138	no	-	-	-	-	-	-	-	-	-
MD05G1355400	-0.598466	2.13	TE	3.54027	2.33819	-0.598466	0.0191179	0.197005	no	0.19	0.83	2.13	0.000102705	0.00909151	yes	-	dehydrogenase/reductase SDR family member 4 [EC:1.1.-.-]	Metabolism;Cellular Processes	Global and overview maps;Transport and catabolism	ko01100//Metabolic pathways;ko04146//Peroxisome	K11147;K11147	-	GO:0016491//oxidoreductase activity;GO:0016491//oxidoreductase activity;GO:0016491//oxidoreductase activity;GO:0016491//oxidoreductase activity	GO:0008152//metabolic process;GO:0008152//metabolic process;GO:0008152//metabolic process
MD09G1272100	0.0641795	-2	Unchanged	49.4831	51.7341	0.0641795	0.249921	0.678319	no	0.04	0.01	-2	0.00422825	0.0919855	no	-	-	-	-	-	-	-	-	-
MD09G1100400	-1.48006	3.13	Unchanged	0.234989	0.0842375	-1.48006	1	1	no	0.15	1.31	3.13	0.113377	0.493956	no	At4g03230	G-type lectin S-receptor-like serine/threonine-protein kinase At4g03230 OS=Arabidopsis thaliana GN=At4g03230 PE=3 SV=3	-	-	-	-	-	GO:0004672//protein kinase activity;GO:0004672//protein kinase activity;GO:0004672//protein kinase activity;GO:0004674//protein serine/threonine kinase activity;GO:0004713//protein tyrosine kinase activity;GO:0005524//ATP binding;GO:0005524//ATP binding	GO:0006468//protein phosphorylation;GO:0006468//protein phosphorylation;GO:0006468//protein phosphorylation;GO:0006468//protein phosphorylation;GO:0006468//protein phosphorylation
MD16G1282500	-7.09687	7.1	Unchanged	0.013689	0.0001	-7.09687	1	1	no	0.73	100	7.1	1	1	no	BHLH25	Transcription factor bHLH25 OS=Arabidopsis thaliana GN=BHLH25 PE=2 SV=2	-	-	-	-	-	GO:0046983//protein dimerization activity;GO:0046983//protein dimerization activity;GO:0046983//protein dimerization activity;GO:0046983//protein dimerization activity;GO:0046983//protein dimerization activity	-
MD05G1242300	-0.165886	0.24	Unchanged	45.9189	40.9313	-0.165886	0.262433	0.691793	no	0.96	1.13	0.24	0.872142	0.96898	no	PCAP1	Plasma membrane-associated cation-binding protein 1 OS=Arabidopsis thaliana GN=PCAP1 PE=1 SV=1	-	-	-	-	GO:0046658//anchored component of plasma membrane	-	GO:0051716//cellular response to stimulus
MD12G1263500	-0.0815722	0.25	Unchanged	14.5812	13.7796	-0.0815722	0.867959	0.977088	no	1.06	1.26	0.25	0.944623	0.986547	no	TIC20-II	Protein TIC 20-II, chloroplastic OS=Arabidopsis thaliana GN=TIC20-II PE=2 SV=1	-	-	-	-	-	-	-
MD11G1197000	0	0	Unchanged	0.0001	0.0001	0	1	1	no	100	100	0	1	1	no	-	-	-	-	-	-	-	-	-
MD09G1017900	-0.239177	0.49	Unchanged	0.319825	0.270964	-0.239177	1	1	no	0.05	0.07	0.49	1	1	no	RCOM_0530710	UPF0392 protein RCOM_0530710 OS=Ricinus communis GN=RCOM_0530710 PE=3 SV=1	-	-	-	-	-	-	-
MD02G1235200	0.551314	1	Unchanged	0.091831	0.134571	0.551314	1	1	no	0.11	0.22	1	1	1	no	PCMP-H23	Pentatricopeptide repeat-containing protein At3g03580 OS=Arabidopsis thaliana GN=PCMP-H23 PE=2 SV=1	-	-	-	-	-	GO:0005515//protein binding	-
MD15G1021700	-0.06602	0.05	Unchanged	15.0533	14.38	-0.06602	0.931878	0.989329	no	1.23	1.27	0.05	0.441597	0.803933	no	UBC18	ubiquitin-conjugating enzyme E2 W [EC:2.3.2.25]	Genetic Information Processing	Folding, sorting and degradation	ko04120//Ubiquitin mediated proteolysis	K10688	-	GO:0016881//acid-amino acid ligase activity;GO:0016881//acid-amino acid ligase activity	-
MD08G1004000	-0.916852	0.87	Unchanged	0.256402	0.135807	-0.916852	1	1	no	0.6	1.1	0.87	0.409687	0.785368	no	4CLL5	OPC-8:0 CoA ligase 1 [EC:6.2.1.-]	Metabolism;Metabolism;Metabolism	Global and overview maps;Global and overview maps;Lipid metabolism	ko01100//Metabolic pathways;ko01110//Biosynthesis of secondary metabolites;ko00592//alpha-Linolenic acid metabolism	K10526;K10526;K10526	-	GO:0003824//catalytic activity	GO:0008152//metabolic process
MD08G1174100	0.11533	0.1	Unchanged	26.5983	28.8119	0.11533	0.102686	0.470212	no	0.73	0.78	0.1	0.528313	0.848666	no	dnaJ	Chaperone protein DnaJ OS=Roseiflexus sp. (strain RS-1) GN=dnaJ PE=3 SV=1	-	-	-	-	-	-	-
MD17G1252600	0.133011	3	Unchanged	2.15018	2.35784	0.133011	0.465141	0.837166	no	0.01	0.08	3	1	1	no	-	-	-	-	-	-	-	-	-
MD01G1159600	0.140777	0.68	Unchanged	0.289984	0.319707	0.140777	1	1	no	0.05	0.08	0.68	1	1	no	IMK3	Probable leucine-rich repeat receptor-like protein kinase IMK3 OS=Arabidopsis thaliana GN=IMK3 PE=1 SV=1	-	-	-	-	-	GO:0004672//protein kinase activity;GO:0004672//protein kinase activity;GO:0004672//protein kinase activity;GO:0004713//protein tyrosine kinase activity;GO:0005515//protein binding;GO:0005515//protein binding;GO:0005524//ATP binding;GO:0005524//ATP binding	GO:0006468//protein phosphorylation;GO:0006468//protein phosphorylation;GO:0006468//protein phosphorylation;GO:0006468//protein phosphorylation
MD13G1101300	-0.150776	0.01	Unchanged	59.2637	53.3827	-0.150776	0.364918	0.775095	no	1.25	1.26	0.01	0.380355	0.767673	no	-	-	-	-	-	-	-	GO:0005515//protein binding;GO:0005515//protein binding	-
MD04G1171900	0	0	Unchanged	0.0001	0.0001	0	1	1	no	100	100	0	1	1	no	PRX112	peroxidase [EC:1.11.1.7]	Metabolism;Metabolism;Metabolism	Global and overview maps;Global and overview maps;Biosynthesis of other secondary metabolites	ko01100//Metabolic pathways;ko01110//Biosynthesis of secondary metabolites;ko00940//Phenylpropanoid biosynthesis	K00430;K00430;K00430	-	GO:0004601//peroxidase activity;GO:0004601//peroxidase activity;GO:0004601//peroxidase activity;GO:0004601//peroxidase activity;GO:0004601//peroxidase activity;GO:0004601//peroxidase activity;GO:0020037//heme binding;GO:0020037//heme binding;GO:0020037//heme binding;GO:0020037//heme binding;GO:0020037//heme binding;GO:0020037//heme binding	GO:0006979//response to oxidative stress;GO:0006979//response to oxidative stress;GO:0006979//response to oxidative stress;GO:0006979//response to oxidative stress;GO:0006979//response to oxidative stress;GO:0006979//response to oxidative stress;GO:0055114//oxidation-reduction process;GO:0055114//oxidation-reduction process;GO:0055114//oxidation-reduction process;GO:0055114//oxidation-reduction p…
MD16G1065000	-0.136651	1.34	Unchanged	0.471	0.428436	-0.136651	0.828719	0.968608	no	0.17	0.43	1.34	0.371439	0.762318	no	PCMP-E36	Pentatricopeptide repeat-containing protein At4g21300 OS=Arabidopsis thaliana GN=PCMP-E36 PE=3 SV=1	-	-	-	-	-	-	-
MD05G1316300	0.188217	-0.18	Unchanged	9.30761	10.6047	0.188217	0.0349758	0.278075	no	0.6	0.53	-0.18	0.267589	0.682089	no	At1g56140	Probable LRR receptor-like serine/threonine-protein kinase At1g56140 OS=Arabidopsis thaliana GN=At1g56140 PE=2 SV=2	-	-	-	-	-	GO:0004672//protein kinase activity;GO:0004672//protein kinase activity;GO:0004672//protein kinase activity;GO:0004674//protein serine/threonine kinase activity;GO:0004713//protein tyrosine kinase activity;GO:0005524//ATP binding;GO:0005524//ATP binding;GO:0005524//ATP binding;GO:0005524//ATP binding	GO:0006468//protein phosphorylation;GO:0006468//protein phosphorylation;GO:0006468//protein phosphorylation;GO:0006468//protein phosphorylation;GO:0006468//protein phosphorylation
MD03G1260200	0	0	Unchanged	0.0001	0.0001	0	1	1	no	100	100	0	1	1	no	-	-	-	-	-	-	-	-	-
MD01G1042400	-0.189794	0.33	Unchanged	5.99448	5.25554	-0.189794	0.389412	0.793453	no	0.62	0.78	0.33	0.638715	0.893379	no	ELP4	elongator complex protein 4	-	-	-	-	GO:0033588//Elongator holoenzyme complex	-	GO:0006357//regulation of transcription from RNA polymerase II promoter
MD15G1286700	-0.290859	0.52	Unchanged	3.03195	2.47836	-0.290859	0.292269	0.720465	no	0.16	0.23	0.52	0.822017	0.953828	no	Rbpms2	RNA-binding protein with multiple splicing 2 OS=Mus musculus GN=Rbpms2 PE=1 SV=1	-	-	-	-	-	GO:0000166//nucleotide binding;GO:0000166//nucleotide binding;GO:0003676//nucleic acid binding;GO:0003676//nucleic acid binding;GO:0003676//nucleic acid binding;GO:0003676//nucleic acid binding;GO:0003676//nucleic acid binding;GO:0003676//nucleic acid binding	-
MD14G1216400	-0.398718	-1.81	Unchanged	0.044714	0.033917	-0.398718	1	1	no	5.14	1.47	-1.81	0.409698	0.785368	no	DIR23	Dirigent protein 23 OS=Arabidopsis thaliana GN=DIR23 PE=2 SV=1	-	-	-	-	-	-	-
MD15G1027200	0.162076	0	Unchanged	14.7517	16.5057	0.162076	0.0234085	0.222902	no	0.45	0.45	0	0.137676	0.52872	no	nt5c2	Cytosolic purine 5'-nucleotidase OS=Dictyostelium discoideum GN=nt5c2 PE=3 SV=1	-	-	-	-	-	-	-
MD14G1042400	-0.110267	0.15	Unchanged	9.3978	8.70628	-0.110267	0.673126	0.922083	no	0.55	0.61	0.15	0.660561	0.90298	no	rplV	large subunit ribosomal protein L22	Genetic Information Processing	Translation	ko03010//Ribosome	K02890	GO:0005840//ribosome;GO:0005840//ribosome;GO:0005840//ribosome;GO:0015934//large ribosomal subunit;GO:0015934//large ribosomal subunit	GO:0003735//structural constituent of ribosome;GO:0003735//structural constituent of ribosome;GO:0003735//structural constituent of ribosome;GO:0003735//structural constituent of ribosome;GO:0003735//structural constituent of ribosome	GO:0006412//translation;GO:0006412//translation;GO:0006412//translation;GO:0006412//translation;GO:0006412//translation
MD16G1174400	-0.68983	0.44	Unchanged	1.46045	0.90537	-0.68983	0.0234096	0.222902	no	0.53	0.72	0.44	0.72873	0.923605	no	-	-	-	-	-	-	-	-	-
MD02G1284900	0	0	Unchanged	0.0001	0.0001	0	1	1	no	100	100	0	1	1	no	CHX15	Cation/H(+) antiporter 15 OS=Arabidopsis thaliana GN=CHX15 PE=2 SV=1	-	-	-	-	-	-	-
MD08G1114700	0	0	Unchanged	0.0001	0.0001	0	1	1	no	100	100	0	1	1	no	-	-	-	-	-	-	-	-	-
MD05G1022000	-0.0185307	-1.55	TE	1.96237	1.93732	-0.0185307	0.848277	0.973028	no	2.46	0.84	-1.55	0.00016332	0.011996	yes	-	-	-	-	-	-	-	-	-
MD15G1149400	0.203594	0.79	Unchanged	2.26751	2.61118	0.203594	0.384251	0.789364	no	0.15	0.26	0.79	0.862093	0.966292	no	-	-	-	-	-	-	-	-	-
MD11G1136000	-0.473683	0.95	Unchanged	3.07699	2.21581	-0.473683	0.16495	0.578217	no	1.37	2.65	0.95	0.115059	0.496338	no	-	-	-	-	-	-	-	-	-
MD02G1094600	-0.0463144	-0.11	Unchanged	3.71631	3.5989	-0.0463144	0.959225	0.995515	no	0.14	0.13	-0.11	0.375749	0.764516	no	RECQL3	bloom syndrome protein [EC:3.6.4.12]	Genetic Information Processing	Replication and repair	ko03440//Homologous recombination	K10901	-	GO:0003676//nucleic acid binding;GO:0003676//nucleic acid binding;GO:0003676//nucleic acid binding;GO:0003676//nucleic acid binding;GO:0004386//helicase activity;GO:0004386//helicase activity;GO:0004386//helicase activity;GO:0005524//ATP binding;GO:0005524//ATP binding;GO:0005524//ATP binding;GO:0005524//ATP binding;GO:0008026//ATP-dependent helicase activity;GO:0008026//ATP-dependent helicase ac…	GO:0006310//DNA recombination
MD02G1065000	9.89783	-9.97	Unchanged	0.0001	0.095399	9.89783	1	1	no	100	0.1	-9.97	1	1	no	-	-	-	-	-	-	-	-	-
MD09G1005200	-0.0805527	1.06	TE	9.80066	9.26844	-0.0805527	0.850203	0.973151	no	0.51	1.06	1.06	0.000137071	0.0108118	yes	At5g13200	GEM-like protein 5 OS=Arabidopsis thaliana GN=At5g13200 PE=1 SV=1	-	-	-	-	-	-	-
MD15G1361600	-0.12111	0.25	Unchanged	0.842837	0.774972	-0.12111	1	1	no	0.16	0.19	0.25	1	1	no	-	-	-	-	-	-	-	-	-
MD10G1129500	-0.078236	0	Unchanged	0.812534	0.769644	-0.078236	1	1	no	0.01	0.01	0	1	1	no	Os06g0724700	Serine/threonine-protein kinase ATR OS=Oryza sativa subsp. japonica GN=Os06g0724700 PE=2 SV=1	-	-	-	-	-	-	-
MD04G1075600	-7.72212	7.73	Unchanged	0.021115	0.0001	-7.72212	1	1	no	0.47	100	7.73	1	1	no	-	Stellacyanin OS=Toxicodendron vernicifluum PE=1 SV=1	-	-	-	-	-	GO:0005507//copper ion binding;GO:0005507//copper ion binding;GO:0005507//copper ion binding;GO:0009055//electron carrier activity;GO:0009055//electron carrier activity;GO:0009055//electron carrier activity	-
MD12G1207400	0.0130225	0.39	Unchanged	44.3237	44.7256	0.0130225	0.490732	0.849745	no	1.07	1.4	0.39	0.0847348	0.435586	no	-	protein disulfide-isomerase A6 [EC:5.3.4.1]	Genetic Information Processing	Folding, sorting and degradation	ko04141//Protein processing in endoplasmic reticulum	K09584	GO:0005783//endoplasmic reticulum;GO:0005783//endoplasmic reticulum;GO:0005783//endoplasmic reticulum	GO:0009055//electron carrier activity;GO:0009055//electron carrier activity;GO:0009055//electron carrier activity;GO:0015035//protein disulfide oxidoreductase activity;GO:0015035//protein disulfide oxidoreductase activity;GO:0015035//protein disulfide oxidoreductase activity;GO:0016853//isomerase activity;GO:0016853//isomerase activity	GO:0006662//glycerol ether metabolic process;GO:0006662//glycerol ether metabolic process;GO:0006662//glycerol ether metabolic process;GO:0045454//cell redox homeostasis;GO:0045454//cell redox homeostasis;GO:0045454//cell redox homeostasis;GO:0045454//cell redox homeostasis;GO:0045454//cell redox homeostasis;GO:0045454//cell redox homeostasis;GO:0045454//cell redox homeostasis
MD02G1054200	-0.720371	0.58	Unchanged	0.482459	0.292824	-0.720371	1	1	no	0.02	0.03	0.58	1	1	no	At4g13360	3-hydroxyisobutyryl-CoA hydrolase-like protein 3, mitochondrial OS=Arabidopsis thaliana GN=At4g13360 PE=2 SV=2	-	-	-	-	-	-	-
MD16G1018900	-0.013174	0.27	Unchanged	13.09	12.971	-0.013174	0.671904	0.921577	no	0.63	0.76	0.27	0.685926	0.910767	no	VAC14	Protein VAC14 homolog OS=Arabidopsis thaliana GN=VAC14 PE=1 SV=2	-	-	-	-	-	GO:0005488//binding;GO:0019209//kinase activator activity	GO:0042327//positive regulation of phosphorylation
MD13G1083400	-0.0818157	-0.22	Unchanged	10.7385	10.1465	-0.0818157	0.785717	0.957373	no	0.21	0.18	-0.22	0.0553292	0.360698	no	ALA3	phospholipid-transporting ATPase [EC:3.6.3.1]	-	-	-	-	GO:0016021//integral component of membrane;GO:0016021//integral component of membrane;GO:0016021//integral component of membrane;GO:0016021//integral component of membrane;GO:0016021//integral component of membrane	GO:0000166//nucleotide binding;GO:0000166//nucleotide binding;GO:0000287//magnesium ion binding;GO:0000287//magnesium ion binding;GO:0004012//phospholipid-translocating ATPase activity;GO:0004012//phospholipid-translocating ATPase activity;GO:0005524//ATP binding;GO:0005524//ATP binding;GO:0019829//cation-transporting ATPase activity;GO:0019829//cation-transporting ATPase activity;GO:0019829//cat…	GO:0006812//cation transport;GO:0006812//cation transport;GO:0006812//cation transport;GO:0015914//phospholipid transport;GO:0015914//phospholipid transport
MD10G1040100	0.0135259	1.04	Unchanged	4.01098	4.04877	0.0135259	0.718256	0.937265	no	1.59	3.28	1.04	0.496368	0.83456	no	-	-	-	-	-	-	-	-	-
MD15G1391300	-7.60188	7.62	Unchanged	0.0194265	0.0001	-7.60188	1	1	no	0.51	100	7.62	1	1	no	GAM1	Transcription factor GAMYB OS=Oryza sativa subsp. indica GN=GAM1 PE=2 SV=1	-	-	-	-	-	-	-
MD11G1262100	-0.459192	1.71	Unchanged	0.452641	0.329248	-0.459192	1	1	no	0.25	0.82	1.71	0.361246	0.754449	no	EP1	Epidermis-specific secreted glycoprotein EP1 OS=Daucus carota GN=EP1 PE=1 SV=1	-	-	-	-	-	-	-
MD02G1174000	0.121932	-0.03	Unchanged	6.83479	7.43756	0.121932	0.15807	0.566655	no	1.01	0.99	-0.03	0.158293	0.557734	no	At1g01540	Probable serine/threonine-protein kinase At1g01540 OS=Arabidopsis thaliana GN=At1g01540 PE=1 SV=2	-	-	-	-	-	GO:0004672//protein kinase activity;GO:0004672//protein kinase activity;GO:0004672//protein kinase activity;GO:0004674//protein serine/threonine kinase activity;GO:0004713//protein tyrosine kinase activity;GO:0005524//ATP binding;GO:0005524//ATP binding;GO:0005524//ATP binding;GO:0005524//ATP binding	GO:0006468//protein phosphorylation;GO:0006468//protein phosphorylation;GO:0006468//protein phosphorylation;GO:0006468//protein phosphorylation;GO:0006468//protein phosphorylation
MD02G1144100	-0.0910542	0.38	Unchanged	7.611	7.14548	-0.0910542	0.780352	0.956017	no	1.94	2.52	0.38	0.359938	0.754	no	GAMMACA1	Gamma carbonic anhydrase 1, mitochondrial OS=Arabidopsis thaliana GN=GAMMACA1 PE=1 SV=1	-	-	-	-	-	-	-
MD05G1121200	-0.139745	0.27	Unchanged	30.5852	27.7616	-0.139745	0.629926	0.909034	no	1.72	2.08	0.27	0.877546	0.970971	no	UBC28	ubiquitin-conjugating enzyme E2 D [EC:2.3.2.23]	Genetic Information Processing;Genetic Information Processing	Folding, sorting and degradation;Folding, sorting and degradation	ko04141//Protein processing in endoplasmic reticulum;ko04120//Ubiquitin mediated proteolysis	K06689;K06689	-	GO:0016881//acid-amino acid ligase activity;GO:0016881//acid-amino acid ligase activity	-
MD10G1187200	0	0	Unchanged	0.0001	0.0001	0	1	1	no	100	100	0	1	1	no	-	-	-	-	-	-	-	-	-
MD08G1206600	0.26278	-0.35	Unchanged	11.1298	13.3534	0.26278	0.0026849	0.0550112	no	0.56	0.44	-0.35	0.00755932	0.128324	no	At1g09900	Pentatricopeptide repeat-containing protein At1g09900 OS=Arabidopsis thaliana GN=At1g09900 PE=2 SV=1	-	-	-	-	-	-	-
MD08G1188800	0.0166306	0.34	Unchanged	3.54244	3.58351	0.0166306	0.606729	0.902855	no	0.42	0.53	0.34	0.735793	0.926397	no	fam91a1	Protein FAM91A1 OS=Danio rerio GN=fam91a1 PE=2 SV=2	-	-	-	-	-	-	-
MD15G1261500	5.17592	-5.17	Unchanged	0.0001	0.003615	5.17592	1	1	no	100	2.77	-5.17	1	1	no	RGA2	Disease resistance protein RGA2 OS=Solanum bulbocastanum GN=RGA2 PE=1 SV=1	-	-	-	-	-	GO:0043531//ADP binding	GO:0006952//defense response;GO:0006952//defense response
MD11G1135400	0	2	Unchanged	0.0001	0.0001	0	1	1	no	100	400	2	1	1	no	RGA2	Disease resistance protein RGA2 OS=Solanum bulbocastanum GN=RGA2 PE=1 SV=1	-	-	-	-	-	-	-
MD03G1203400	-0.0626898	0.45	Unchanged	8.47834	8.11782	-0.0626898	0.978049	1	no	0.46	0.63	0.45	0.614564	0.883314	no	PAP18	Purple acid phosphatase 18 OS=Arabidopsis thaliana GN=PAP18 PE=2 SV=1	-	-	-	-	-	-	-
MD02G1241200	0.00588054	0.17	Unchanged	13.1506	13.2044	0.00588054	0.564883	0.884054	no	0.72	0.81	0.17	0.791832	0.946785	no	SEC5A	Exocyst complex component SEC5A OS=Arabidopsis thaliana GN=SEC5A PE=1 SV=1	-	-	-	-	-	-	-
MD01G1035100	0.154848	-0.08	Unchanged	3.21442	3.57862	0.154848	0.287236	0.716016	no	0.92	0.87	-0.08	0.391921	0.775113	no	GCL1	LanC-like protein GCL1 OS=Arabidopsis thaliana GN=GCL1 PE=2 SV=1	-	-	-	-	-	GO:0003824//catalytic activity	-
MD10G1251400	-0.211204	0.66	Unchanged	2.43354	2.10214	-0.211204	0.396	0.797792	no	0.36	0.57	0.66	0.180585	0.586538	no	WAK2	Wall-associated receptor kinase 2 OS=Arabidopsis thaliana GN=WAK2 PE=1 SV=1	-	-	-	-	-	GO:0004672//protein kinase activity;GO:0004672//protein kinase activity;GO:0004672//protein kinase activity;GO:0004674//protein serine/threonine kinase activity;GO:0004713//protein tyrosine kinase activity;GO:0005509//calcium ion binding;GO:0005509//calcium ion binding;GO:0005509//calcium ion binding;GO:0005509//calcium ion binding;GO:0005515//protein binding;GO:0005515//protein binding;GO:000551…	GO:0006468//protein phosphorylation;GO:0006468//protein phosphorylation;GO:0006468//protein phosphorylation;GO:0006468//protein phosphorylation;GO:0006468//protein phosphorylation
MD07G1027400	0.0360301	0.17	Unchanged	17.8074	18.2577	0.0360301	0.344466	0.761109	no	0.55	0.62	0.17	0.740832	0.927996	no	UBP24	ubiquitin carboxyl-terminal hydrolase 10 [EC:3.4.19.12]	-	-	-	-	-	-	GO:0006511//ubiquitin-dependent protein catabolic process;GO:0006511//ubiquitin-dependent protein catabolic process;GO:0006511//ubiquitin-dependent protein catabolic process;GO:0006511//ubiquitin-dependent protein catabolic process
MD07G1210500	0	0	Unchanged	0.0001	0.0001	0	1	1	no	100	100	0	1	1	no	HSP18.1	18.1 kDa class I heat shock protein (Fragment) OS=Medicago sativa GN=HSP18.1 PE=2 SV=1	-	-	-	-	-	-	-
MD16G1244900	-0.333271	0.02	Unchanged	13.73	10.898	-0.333271	0.117467	0.499487	no	0.58	0.59	0.02	0.604945	0.880376	no	ostc	Oligosaccharyltransferase complex subunit ostc OS=Danio rerio GN=ostc PE=2 SV=1	-	-	-	-	-	-	-
MD11G1035200	-0.0726483	0.33	Unchanged	2.15204	2.04635	-0.0726483	0.938546	0.990428	no	0.43	0.54	0.33	0.719723	0.920871	no	PCMP-H61	Pentatricopeptide repeat-containing protein At5g66520 OS=Arabidopsis thaliana GN=PCMP-H61 PE=2 SV=1	-	-	-	-	-	GO:0005515//protein binding	-
MD04G1225400	-0.702286	1.5	Unchanged	2.46359	1.51412	-0.702286	0.0479337	0.323261	no	1.2	3.4	1.5	0.0950093	0.459711	no	-	Pathogenesis-related protein PR-4B OS=Nicotiana tabacum PE=2 SV=1	-	-	-	-	-	-	GO:0042742//defense response to bacterium;GO:0042742//defense response to bacterium;GO:0042742//defense response to bacterium;GO:0042742//defense response to bacterium;GO:0042742//defense response to bacterium;GO:0042742//defense response to bacterium;GO:0042742//defense response to bacterium;GO:0042742//defense response to bacterium;GO:0042742//defense response to bacterium;GO:0050832//defense r…
MD00G1069300	0	0	Unchanged	0.0001	0.0001	0	1	1	no	100	100	0	1	1	no	SBT1.2	Subtilisin-like protease SBT1.2 OS=Arabidopsis thaliana GN=SBT1.2 PE=2 SV=1	-	-	-	-	-	GO:0004252//serine-type endopeptidase activity;GO:0004252//serine-type endopeptidase activity;GO:0004252//serine-type endopeptidase activity	GO:0006508//proteolysis;GO:0006508//proteolysis;GO:0006508//proteolysis
MD05G1342900	-0.0298798	0.29	Unchanged	2.39717	2.34803	-0.0298798	0.880736	0.980117	no	0.18	0.22	0.29	0.874142	0.969634	no	PLA1	Phospholipase A I OS=Arabidopsis thaliana GN=PLA1 PE=2 SV=1	-	-	-	-	-	GO:0005488//binding;GO:0005515//protein binding	GO:0006629//lipid metabolic process;GO:0008152//metabolic process
MD08G1224100	0	0	Unchanged	0.0001	0.0001	0	1	1	no	100	100	0	1	1	no	At1g25270	WAT1-related protein At1g25270 OS=Arabidopsis thaliana GN=At1g25270 PE=2 SV=1	-	-	-	-	GO:0016020//membrane;GO:0016020//membrane	-	-
MD09G1158400	-0.0246556	0.19	Unchanged	5.66055	5.56464	-0.0246556	0.821934	0.967298	no	0.84	0.96	0.19	0.873451	0.96934	no	EXO84B	exocyst complex component 8	-	-	-	-	-	-	-
MD07G1072200	0	0	Unchanged	0.0001	0.0001	0	1	1	no	100	100	0	1	1	no	GAT1	GABA transporter 1 OS=Arabidopsis thaliana GN=GAT1 PE=1 SV=1	-	-	-	-	-	-	-
MD01G1073400	0.221576	-0.1	Unchanged	8.30948	9.6889	0.221576	0.00418864	0.0749143	no	0.29	0.27	-0.1	0.0553901	0.360726	no	-	-	-	-	-	-	-	-	GO:0009058//biosynthetic process
MD05G1071900	0.24139	-0.24	Unchanged	154.576	182.729	0.24139	0.00293799	0.0584222	no	1.18	1	-0.24	3.29e-05	0.00416595	no	ISPH	4-hydroxy-3-methylbut-2-en-1-yl diphosphate reductase [EC:1.17.7.4]	Metabolism;Metabolism;Metabolism	Global and overview maps;Global and overview maps;Metabolism of terpenoids and polyketides	ko01100//Metabolic pathways;ko01110//Biosynthesis of secondary metabolites;ko00900//Terpenoid backbone biosynthesis	K03527;K03527;K03527	-	-	GO:0055114//oxidation-reduction process;GO:0055114//oxidation-reduction process;GO:0055114//oxidation-reduction process
MD12G1041300	-0.115323	0.54	Unchanged	4.6064	4.25252	-0.115323	0.760495	0.950202	no	0.11	0.16	0.54	0.848478	0.962448	no	-	-	-	-	-	-	-	-	-
MD06G1213700	6.9693	-6.97	Unchanged	0.0001	0.0125305	6.9693	1	1	no	1650	13.17	-6.97	1	1	no	-	Cytochrome P450 CYP736A12 OS=Panax ginseng PE=2 SV=1	-	-	-	-	-	GO:0005506//iron ion binding;GO:0005506//iron ion binding;GO:0005506//iron ion binding;GO:0005506//iron ion binding;GO:0005506//iron ion binding;GO:0009055//electron carrier activity;GO:0009055//electron carrier activity;GO:0009055//electron carrier activity;GO:0020037//heme binding;GO:0020037//heme binding;GO:0020037//heme binding;GO:0020037//heme binding;GO:0020037//heme binding	GO:0055114//oxidation-reduction process;GO:0055114//oxidation-reduction process;GO:0055114//oxidation-reduction process;GO:0055114//oxidation-reduction process;GO:0055114//oxidation-reduction process
MD08G1069400	0	0	Unchanged	0.0001	0.0001	0	1	1	no	100	100	0	1	1	no	-	-	-	-	-	-	-	-	-
MD00G1092800	0.256238	-0.85	Unchanged	0.927844	1.10818	0.256238	1	1	no	5.85	3.24	-0.85	0.0160866	0.193303	no	-	-	-	-	-	-	-	-	-
MD04G1234400	10.1375	-6.44	Unchanged	0.0001	0.112641	10.1375	1	1	no	100	1.15	-6.44	1	1	no	LTL1	GDSL esterase/lipase LTL1 OS=Arabidopsis thaliana GN=LTL1 PE=2 SV=1	-	-	-	-	-	GO:0016787//hydrolase activity	GO:0006629//lipid metabolic process
MD15G1084500	0.00811012	0.11	Unchanged	11.566	11.6312	0.00811012	0.561997	0.882583	no	1.35	1.46	0.11	0.652339	0.899877	no	-	-	-	-	-	-	-	-	-
MD04G1044400	0	0	Unchanged	0.0001	0.0001	0	1	1	no	100	100	0	1	1	no	CYP82A3	Cytochrome P450 82A3 OS=Glycine max GN=CYP82A3 PE=2 SV=1	-	-	-	-	-	GO:0005506//iron ion binding;GO:0005506//iron ion binding;GO:0005506//iron ion binding;GO:0005506//iron ion binding;GO:0005506//iron ion binding;GO:0005506//iron ion binding;GO:0005506//iron ion binding;GO:0005506//iron ion binding;GO:0005506//iron ion binding;GO:0005506//iron ion binding;GO:0005506//iron ion binding;GO:0005506//iron ion binding;GO:0005506//iron ion binding;GO:0009055//electron c…	GO:0055114//oxidation-reduction process;GO:0055114//oxidation-reduction process;GO:0055114//oxidation-reduction process;GO:0055114//oxidation-reduction process;GO:0055114//oxidation-reduction process;GO:0055114//oxidation-reduction process;GO:0055114//oxidation-reduction process;GO:0055114//oxidation-reduction process;GO:0055114//oxidation-reduction process;GO:0055114//oxidation-reduction process…
MD17G1234700	-0.0353465	0.85	Unchanged	6.08636	5.93906	-0.0353465	0.872939	0.978385	no	0.1	0.18	0.85	0.160406	0.56098	no	At2g13420	Pentatricopeptide repeat-containing protein At2g13420, mitochondrial OS=Arabidopsis thaliana GN=At2g13420 PE=2 SV=1	-	-	-	-	-	-	-
MD17G1267200	-0.0841367	0.05	Unchanged	18.0344	17.0128	-0.0841367	0.764493	0.951031	no	0.53	0.55	0.05	0.52076	0.845808	no	At3g52640/At3g52650	Nicastrin OS=Arabidopsis thaliana GN=At3g52640/At3g52650 PE=2 SV=1	-	-	-	-	GO:0016021//integral component of membrane;GO:0016021//integral component of membrane	-	GO:0016485//protein processing;GO:0016485//protein processing
MD02G1259700	0	0	Unchanged	0.0001	0.0001	0	1	1	no	100	100	0	1	1	no	-	-	-	-	-	-	-	-	-
MD07G1301800	0.283157	0.31	Unchanged	4.6291	5.63294	0.283157	0.0231531	0.221657	no	0.67	0.83	0.31	0.728686	0.923605	no	NTL9	Protein NTM1-like 9 OS=Arabidopsis thaliana GN=NTL9 PE=1 SV=1	-	-	-	-	-	GO:0003677//DNA binding;GO:0003677//DNA binding;GO:0003677//DNA binding	-
MD17G1037200	0	0	Unchanged	0.0001	0.0001	0	1	1	no	100	100	0	1	1	no	MIMI_L728	Uncharacterized protein L728 OS=Acanthamoeba polyphaga mimivirus GN=MIMI_L728 PE=4 SV=1	-	-	-	-	-	-	-
MD13G1104400	-0.174709	0.46	Unchanged	0.284778	0.252298	-0.174709	1	1	no	0.32	0.44	0.46	0.990781	0.997421	no	RGLG2	E3 ubiquitin-protein ligase RGLG [EC:2.3.2.27]	-	-	-	-	-	GO:0005515//protein binding;GO:0008270//zinc ion binding	-
MD05G1017500	-0.343107	-0.39	Unchanged	3.19542	2.51909	-0.343107	0.119976	0.504447	no	0.76	0.58	-0.39	0.0805618	0.426331	no	SPAC57A10.07	Uncharacterized protein C57A10.07 OS=Schizosaccharomyces pombe (strain 972 / ATCC 24843) GN=SPAC57A10.07 PE=4 SV=1	-	-	-	-	-	-	-
MD05G1186700	0.101666	-0.69	Unchanged	0.772282	0.828669	0.101666	0.529489	0.868549	no	0.21	0.13	-0.69	0.385542	0.771206	no	dennd5b	DENN domain-containing protein 5B OS=Danio rerio GN=dennd5b PE=2 SV=2	-	-	-	-	-	-	-
MD15G1145900	0.131355	0.31	Unchanged	9.67908	10.6017	0.131355	0.113732	0.4928	no	1	1.24	0.31	0.704394	0.917173	no	At2g31810	acetolactate synthase I/III small subunit [EC:2.2.1.6]	Metabolism;Metabolism;Metabolism;Metabolism;Metabolism;Metabolism;Metabolism;Metabolism	Global and overview maps;Global and overview maps;Global and overview maps;Global and overview maps;Metabolism of cofactors and vitamins;Amino acid metabolism;Carbohydrate metabolism;Carbohydrate metabolism	ko01100//Metabolic pathways;ko01110//Biosynthesis of secondary metabolites;ko01230//Biosynthesis of amino acids;ko01210//2-Oxocarboxylic acid metabolism;ko00770//Pantothenate and CoA biosynthesis;ko00290//Valine, leucine and isoleucine biosynthesis;ko00650//Butanoate metabolism;ko00660//C5-Branched dibasic acid metabolism	K01653;K01653;K01653;K01653;K01653;K01653;K01653;K01653	-	GO:0003984//acetolactate synthase activity;GO:0003984//acetolactate synthase activity	GO:0009082//branched-chain amino acid biosynthetic process;GO:0009082//branched-chain amino acid biosynthetic process
MD15G1197200	-1.80328	5.14	Unchanged	0.036772	0.010536	-1.80328	1	1	no	0.27	9.49	5.14	0.0924902	0.454351	no	Slc47a1	Multidrug and toxin extrusion protein 1 OS=Rattus norvegicus GN=Slc47a1 PE=1 SV=1	-	-	-	-	GO:0016020//membrane;GO:0016020//membrane;GO:0016020//membrane	GO:0015238//drug transmembrane transporter activity;GO:0015238//drug transmembrane transporter activity;GO:0015238//drug transmembrane transporter activity;GO:0015297//antiporter activity;GO:0015297//antiporter activity;GO:0015297//antiporter activity	GO:0006855//drug transmembrane transport;GO:0006855//drug transmembrane transport;GO:0006855//drug transmembrane transport;GO:0055085//transmembrane transport;GO:0055085//transmembrane transport;GO:0055085//transmembrane transport
MD01G1031400	0.410756	-1.71	Unchanged	2.2197	2.95083	0.410756	0.149574	0.553758	no	0.36	0.11	-1.71	0.0814697	0.428483	no	TFCC	Tubulin-folding cofactor C OS=Arabidopsis thaliana GN=TFCC PE=1 SV=1	-	-	-	-	-	-	GO:0007023//post-chaperonin tubulin folding pathway
MD17G1013200	0	-1.42	Unchanged	0.0001	0.0001	0	1	1	no	400	150	-1.42	1	1	no	MSL1	Leucine-rich repeat receptor protein kinase MSL1 OS=Oryza sativa subsp. japonica GN=MSL1 PE=2 SV=1	-	-	-	-	-	GO:0005515//protein binding;GO:0005515//protein binding;GO:0005515//protein binding;GO:0005515//protein binding;GO:0005515//protein binding;GO:0005515//protein binding;GO:0005515//protein binding;GO:0005515//protein binding;GO:0005515//protein binding;GO:0005515//protein binding;GO:0005515//protein binding;GO:0005515//protein binding;GO:0005515//protein binding;GO:0005515//protein binding;GO:0005…	-
MD05G1003100	-9.20708	11.9	Unchanged	0.0591025	0.0001	-9.20708	1	1	no	0.17	650	11.9	1	1	no	EDR2	Protein ENHANCED DISEASE RESISTANCE 2 OS=Arabidopsis thaliana GN=EDR2 PE=2 SV=1	-	-	-	-	-	-	-
MD05G1253200	-0.132519	0	Unchanged	3.13935	2.86383	-0.132519	0.789632	0.958303	no	0.01	0.01	0	1	1	no	PP2A1	Protein PHLOEM PROTEIN 2-LIKE A1 OS=Arabidopsis thaliana GN=PP2A1 PE=2 SV=1	-	-	-	-	-	-	-
MD09G1056300	-0.0492935	0.27	Unchanged	8.99721	8.69499	-0.0492935	0.988297	1	no	1.54	1.86	0.27	0.77274	0.940283	no	TMEM230	Transmembrane protein 230 OS=Gallus gallus GN=TMEM230 PE=2 SV=1	-	-	-	-	-	-	-
MD16G1245200	-0.256426	0.14	Unchanged	0.285601	0.239093	-0.256426	1	1	no	0.3	0.33	0.14	0.916912	0.980219	no	PIRL6	Plant intracellular Ras-group-related LRR protein 6 OS=Arabidopsis thaliana GN=PIRL6 PE=2 SV=1	-	-	-	-	-	GO:0005515//protein binding;GO:0005515//protein binding;GO:0005515//protein binding;GO:0005515//protein binding;GO:0005515//protein binding;GO:0005515//protein binding;GO:0005515//protein binding;GO:0005515//protein binding;GO:0005515//protein binding;GO:0005515//protein binding	-
MD17G1124300	0	0	Unchanged	0.0001	0.0001	0	1	1	no	100	100	0	1	1	no	At3g06240	F-box/kelch-repeat protein At3g06240 OS=Arabidopsis thaliana GN=At3g06240 PE=2 SV=1	-	-	-	-	-	GO:0005515//protein binding;GO:0005515//protein binding;GO:0005515//protein binding	-
MD04G1033200	0.115988	0.07	Unchanged	21.6009	23.4092	0.115988	0.0894018	0.442081	no	1.5	1.57	0.07	0.238006	0.65127	no	RABA5D	Ras-related protein Rab-11A	Cellular Processes	Transport and catabolism	ko04144//Endocytosis	K07904	GO:0005622//intracellular;GO:0016020//membrane	GO:0003924//GTPase activity;GO:0003924//GTPase activity;GO:0005525//GTP binding;GO:0005525//GTP binding;GO:0005525//GTP binding;GO:0005525//GTP binding;GO:0005525//GTP binding;GO:0005525//GTP binding;GO:0005525//GTP binding;GO:0005525//GTP binding;GO:0005525//GTP binding;GO:0005525//GTP binding;GO:0005525//GTP binding	GO:0006886//intracellular protein transport;GO:0006913//nucleocytoplasmic transport;GO:0007165//signal transduction;GO:0007165//signal transduction;GO:0007264//small GTPase mediated signal transduction;GO:0007264//small GTPase mediated signal transduction;GO:0007264//small GTPase mediated signal transduction;GO:0007264//small GTPase mediated signal transduction;GO:0007264//small GTPase mediated s…
MD03G1055000	-1.0381	0.65	Unchanged	0.954616	0.464869	-1.0381	0.00356633	0.0675959	no	0.07	0.11	0.65	0.62674	0.888249	no	MIMI_L728	Uncharacterized protein L728 OS=Acanthamoeba polyphaga mimivirus GN=MIMI_L728 PE=4 SV=1	-	-	-	-	-	-	-
MD13G1057100	0	0	Unchanged	0.0001	0.0001	0	1	1	no	100	100	0	1	1	no	-	Cytochrome P450 CYP749A22 OS=Panax ginseng PE=2 SV=1	-	-	-	-	-	GO:0005506//iron ion binding;GO:0005506//iron ion binding;GO:0005506//iron ion binding;GO:0005506//iron ion binding;GO:0005506//iron ion binding;GO:0005506//iron ion binding;GO:0005506//iron ion binding;GO:0005506//iron ion binding;GO:0009055//electron carrier activity;GO:0009055//electron carrier activity;GO:0009055//electron carrier activity;GO:0009055//electron carrier activity;GO:0009055//ele…	GO:0055114//oxidation-reduction process;GO:0055114//oxidation-reduction process;GO:0055114//oxidation-reduction process;GO:0055114//oxidation-reduction process;GO:0055114//oxidation-reduction process;GO:0055114//oxidation-reduction process;GO:0055114//oxidation-reduction process;GO:0055114//oxidation-reduction process;GO:0055114//oxidation-reduction process
MD02G1299800	0	1.58	Unchanged	0.0001	0.0001	0	1	1	no	100	300	1.58	1	1	no	ASAT1	Acyl-CoA--sterol O-acyltransferase 1 OS=Arabidopsis thaliana GN=ASAT1 PE=1 SV=1	-	-	-	-	-	-	-
MD01G1160000	0.20971	-0.28	Unchanged	58.4747	67.6234	0.20971	0.0103181	0.135049	no	1.2	0.99	-0.28	0.002395	0.0660449	no	RER5	Protein RETICULATA-RELATED 5 OS=Arabidopsis thaliana GN=RER5 PE=2 SV=1	-	-	-	-	-	-	-
MD04G1218200	0.0523661	-0.04	Unchanged	3.56266	3.69435	0.0523661	0.670267	0.920877	no	0.34	0.33	-0.04	0.663247	0.903584	no	CYSD1	Bifunctional L-3-cyanoalanine synthase/cysteine synthase D1 OS=Arabidopsis thaliana GN=CYSD1 PE=1 SV=1	-	-	-	-	-	GO:0004124//cysteine synthase activity;GO:0004124//cysteine synthase activity	GO:0006535//cysteine biosynthetic process from serine;GO:0006535//cysteine biosynthetic process from serine
MD02G1102600	0.0921602	-0.39	Unchanged	0.317516	0.338462	0.0921602	1	1	no	1.06	0.81	-0.39	0.54102	0.854547	no	GLIP5	GDSL esterase/lipase 5 OS=Arabidopsis thaliana GN=GLIP5 PE=2 SV=2	-	-	-	-	-	GO:0016787//hydrolase activity	GO:0006629//lipid metabolic process
MD10G1169900	0	0	Unchanged	0.0001	0.0001	0	1	1	no	100	100	0	1	1	no	ABI3	B3 domain-containing transcription factor ABI3 OS=Arabidopsis thaliana GN=ABI3 PE=1 SV=1	-	-	-	-	-	GO:0003677//DNA binding;GO:0003677//DNA binding;GO:0003677//DNA binding	-
MD12G1248600	-0.441784	0	Unchanged	8.31841	6.12421	-0.441784	0.0607385	0.365153	no	0.42	0.42	0	0.564832	0.865175	no	-	protein prenyltransferase alpha subunit repeat containing protein 1	-	-	-	-	-	-	-
MD13G1169900	-0.268373	0	Unchanged	0.268103	0.222593	-0.268373	1	1	no	0.04	0.04	0	1	1	no	-	-	-	-	-	-	-	-	-
MD12G1045000	-0.213053	0.42	Unchanged	12.8861	11.117	-0.213053	0.156443	0.564357	no	0.39	0.52	0.42	0.412864	0.787623	no	RHF2A	E3 ubiquitin-protein ligase RHF [EC:2.3.2.27]	-	-	-	-	-	GO:0005515//protein binding;GO:0005515//protein binding;GO:0005515//protein binding;GO:0008270//zinc ion binding;GO:0008270//zinc ion binding;GO:0008270//zinc ion binding	-
MD05G1002200	-0.777754	1	Unchanged	2.34536	1.36799	-0.777754	0.0060313	0.0945599	no	0.01	0.02	1	1	1	no	-	-	-	-	-	-	-	-	-
MD17G1041500	-2.60253	2.91	Unchanged	0.410216	0.067542	-2.60253	1	1	no	0.02	0.15	2.91	1	1	no	GASA4	Gibberellin-regulated protein 4 OS=Arabidopsis thaliana GN=GASA4 PE=1 SV=2	-	-	-	-	-	-	-
MD09G1122300	-0.070428	-0.5	Unchanged	2.5189	2.39889	-0.070428	0.911549	0.984543	no	0.24	0.17	-0.5	0.0824612	0.431063	no	At5g65560	Pentatricopeptide repeat-containing protein At5g65560 OS=Arabidopsis thaliana GN=At5g65560 PE=2 SV=1	-	-	-	-	-	GO:0005515//protein binding;GO:0016597//amino acid binding;GO:0016743//carboxyl- or carbamoyltransferase activity	GO:0006520//cellular amino acid metabolic process
MD03G1036900	0.207003	0.1	Unchanged	1.76964	2.04267	0.207003	0.104855	0.473925	no	0.54	0.58	0.1	0.579297	0.871205	no	At4g26540	Probable LRR receptor-like serine/threonine-protein kinase At4g26540 OS=Arabidopsis thaliana GN=At4g26540 PE=2 SV=1	-	-	-	-	-	GO:0004672//protein kinase activity;GO:0004672//protein kinase activity;GO:0004672//protein kinase activity;GO:0004674//protein serine/threonine kinase activity;GO:0004713//protein tyrosine kinase activity;GO:0005515//protein binding;GO:0005515//protein binding;GO:0005515//protein binding;GO:0005515//protein binding;GO:0005515//protein binding;GO:0005515//protein binding;GO:0005515//protein bindi…	GO:0006468//protein phosphorylation;GO:0006468//protein phosphorylation;GO:0006468//protein phosphorylation;GO:0006468//protein phosphorylation;GO:0006468//protein phosphorylation
MD03G1099500	-0.177768	1.49	Unchanged	0.607016	0.536645	-0.177768	1	1	no	0.25	0.7	1.49	0.290647	0.700849	no	MBD7	Methyl-CpG-binding domain-containing protein 7 OS=Arabidopsis thaliana GN=MBD7 PE=1 SV=1	-	-	-	-	GO:0005634//nucleus;GO:0005634//nucleus;GO:0005634//nucleus;GO:0005634//nucleus;GO:0005634//nucleus;GO:0005634//nucleus	GO:0003677//DNA binding;GO:0003677//DNA binding;GO:0003677//DNA binding;GO:0003677//DNA binding;GO:0003677//DNA binding;GO:0003677//DNA binding;GO:0003677//DNA binding;GO:0003677//DNA binding	-
MD07G1040800	-0.308609	0.87	Unchanged	13.1514	10.6187	-0.308609	0.0988235	0.463431	no	2.43	4.43	0.87	0.00369867	0.0845693	no	-	Elongation factor 1-delta OS=Pimpinella brachycarpa PE=2 SV=3	-	-	-	-	GO:0005853//eukaryotic translation elongation factor 1 complex;GO:0005853//eukaryotic translation elongation factor 1 complex;GO:0005853//eukaryotic translation elongation factor 1 complex;GO:0005853//eukaryotic translation elongation factor 1 complex	GO:0003746//translation elongation factor activity;GO:0003746//translation elongation factor activity;GO:0003746//translation elongation factor activity;GO:0003746//translation elongation factor activity	GO:0006414//translational elongation;GO:0006414//translational elongation;GO:0006414//translational elongation;GO:0006414//translational elongation
MD07G1194600	-0.00447484	1.22	Unchanged	0.0180825	0.0180265	-0.00447484	1	1	no	0.83	1.94	1.22	1	1	no	At3g47570	Probable LRR receptor-like serine/threonine-protein kinase At3g47570 OS=Arabidopsis thaliana GN=At3g47570 PE=2 SV=1	-	-	-	-	-	GO:0004672//protein kinase activity;GO:0004672//protein kinase activity;GO:0004672//protein kinase activity;GO:0004674//protein serine/threonine kinase activity;GO:0004713//protein tyrosine kinase activity;GO:0005515//protein binding;GO:0005515//protein binding;GO:0005515//protein binding;GO:0005515//protein binding;GO:0005524//ATP binding;GO:0005524//ATP binding;GO:0005524//ATP binding	GO:0006468//protein phosphorylation;GO:0006468//protein phosphorylation;GO:0006468//protein phosphorylation;GO:0006468//protein phosphorylation;GO:0006468//protein phosphorylation
MD14G1205700	0.0659513	0.36	Unchanged	1.9882	2.0812	0.0659513	0.441892	0.827114	no	0.64	0.82	0.36	0.635766	0.892373	no	At1g54610	Probable serine/threonine-protein kinase At1g54610 OS=Arabidopsis thaliana GN=At1g54610 PE=1 SV=1	-	-	-	-	-	GO:0004672//protein kinase activity;GO:0004672//protein kinase activity;GO:0004672//protein kinase activity;GO:0004674//protein serine/threonine kinase activity;GO:0004713//protein tyrosine kinase activity;GO:0005524//ATP binding;GO:0005524//ATP binding;GO:0005524//ATP binding;GO:0005524//ATP binding	GO:0006468//protein phosphorylation;GO:0006468//protein phosphorylation;GO:0006468//protein phosphorylation;GO:0006468//protein phosphorylation;GO:0006468//protein phosphorylation
MD03G1290200	0.100026	-0.29	Unchanged	3.99398	4.28072	0.100026	0.602384	0.90017	no	1.16	0.95	-0.29	0.211334	0.62203	no	At5g01610	Uncharacterized protein At5g01610 OS=Arabidopsis thaliana GN=At5g01610 PE=1 SV=1	-	-	-	-	-	-	-
MD01G1224900	-0.114791	0.57	Unchanged	8.77501	8.10387	-0.114791	0.659831	0.918652	no	0.83	1.23	0.57	0.17018	0.57469	no	MEG5	Protein MATERNALLY EXPRESSED GENE 5 OS=Zea mays GN=MEG5 PE=2 SV=1	-	-	-	-	-	GO:0000166//nucleotide binding;GO:0003676//nucleic acid binding;GO:0003676//nucleic acid binding;GO:0003676//nucleic acid binding;GO:0017069//snRNA binding	-
MD09G1035900	-0.0204686	0.05	Unchanged	11.1355	10.9786	-0.0204686	0.736863	0.943384	no	0.55	0.57	0.05	0.273768	0.687017	no	POT8	Potassium transporter 8 OS=Arabidopsis thaliana GN=POT8 PE=2 SV=2	-	-	-	-	GO:0016020//membrane;GO:0016020//membrane	GO:0015079//potassium ion transmembrane transporter activity;GO:0015079//potassium ion transmembrane transporter activity	GO:0071805//potassium ion transmembrane transport;GO:0071805//potassium ion transmembrane transport
MD08G1120000	0.0420923	-0.37	Unchanged	1.0126	1.04258	0.0420923	0.57594	0.88914	no	0.4	0.31	-0.37	0.128744	0.513792	no	TEB	DNA polymerase theta [EC:2.7.7.7]	-	-	-	-	-	GO:0003676//nucleic acid binding;GO:0003676//nucleic acid binding;GO:0003676//nucleic acid binding;GO:0003676//nucleic acid binding;GO:0003676//nucleic acid binding;GO:0003677//DNA binding;GO:0003677//DNA binding;GO:0003677//DNA binding;GO:0003677//DNA binding;GO:0003677//DNA binding;GO:0003677//DNA binding;GO:0003677//DNA binding;GO:0003887//DNA-directed DNA polymerase activity;GO:0003887//DNA-d…	GO:0006260//DNA replication;GO:0006260//DNA replication;GO:0006260//DNA replication;GO:0006260//DNA replication;GO:0006260//DNA replication;GO:0006260//DNA replication;GO:0006260//DNA replication
MD05G1013100	0.0853136	0.04	Unchanged	19.4594	20.6449	0.0853136	0.154507	0.561354	no	0.72	0.74	0.04	0.113572	0.494419	no	SUPT5H	transcription elongation factor SPT5	-	-	-	-	GO:0005622//intracellular;GO:0005840//ribosome	GO:0003735//structural constituent of ribosome	GO:0006357//regulation of transcription from RNA polymerase II promoter;GO:0006357//regulation of transcription from RNA polymerase II promoter;GO:0006412//translation
MD02G1177000	-6.46401	6.47	Unchanged	0.008828	0.0001	-6.46401	1	1	no	1.13	100	6.47	1	1	no	-	-	-	-	-	-	-	-	-
MD03G1258900	0	0	Unchanged	0.0001	0.0001	0	1	1	no	100	100	0	1	1	no	SUVH6	Histone-lysine N-methyltransferase, H3 lysine-9 specific SUVH6 OS=Arabidopsis thaliana GN=SUVH6 PE=2 SV=2	-	-	-	-	GO:0005634//nucleus;GO:0005634//nucleus	GO:0005515//protein binding;GO:0005515//protein binding;GO:0005515//protein binding;GO:0005515//protein binding;GO:0008270//zinc ion binding;GO:0008270//zinc ion binding;GO:0018024//histone-lysine N-methyltransferase activity;GO:0018024//histone-lysine N-methyltransferase activity;GO:0042393//histone binding;GO:0042393//histone binding;GO:0042393//histone binding	GO:0034968//histone lysine methylation;GO:0034968//histone lysine methylation
MD05G1267600	-0.0930766	0.61	Unchanged	21.5497	20.2033	-0.0930766	0.731731	0.941337	no	0.38	0.58	0.61	0.066881	0.391986	no	At4g20830	Reticuline oxidase-like protein OS=Arabidopsis thaliana GN=At4g20830 PE=1 SV=2	-	-	-	-	-	GO:0003824//catalytic activity;GO:0003824//catalytic activity;GO:0003824//catalytic activity;GO:0008762//UDP-N-acetylmuramate dehydrogenase activity;GO:0008762//UDP-N-acetylmuramate dehydrogenase activity;GO:0016491//oxidoreductase activity;GO:0016491//oxidoreductase activity;GO:0050660//flavin adenine dinucleotide binding;GO:0050660//flavin adenine dinucleotide binding;GO:0050660//flavin adenine…	GO:0055114//oxidation-reduction process;GO:0055114//oxidation-reduction process;GO:0055114//oxidation-reduction process;GO:0055114//oxidation-reduction process;GO:0055114//oxidation-reduction process
MD14G1081900	0.838757	-1.36	Unchanged	0.11864	0.21219	0.838757	1	1	no	5.02	1.96	-1.36	0.144521	0.541045	no	GAST1	Protein GAST1 OS=Solanum lycopersicum GN=GAST1 PE=2 SV=1	-	-	-	-	-	-	-
MD12G1064700	-0.356593	-0.11	Unchanged	0.195627	0.152786	-0.356593	1	1	no	1.66	1.54	-0.11	0.727711	0.923371	no	At5g22700	F-box/FBD/LRR-repeat protein At5g22700 OS=Arabidopsis thaliana GN=At5g22700 PE=2 SV=2	-	-	-	-	-	GO:0005515//protein binding	-
MD16G1058000	-0.889731	0.85	Unchanged	0.196551	0.106081	-0.889731	1	1	no	0.05	0.09	0.85	1	1	no	-	-	-	-	-	-	-	-	-
MD01G1239700	-0.0766036	0	Unchanged	24.0533	22.8095	-0.0766036	0.816649	0.966892	no	0.18	0.18	0	0.437886	0.801623	no	ppk15	dual specificity protein kinase YAK1 [EC:2.7.12.1]	-	-	-	-	-	GO:0004672//protein kinase activity;GO:0004672//protein kinase activity;GO:0004672//protein kinase activity;GO:0004674//protein serine/threonine kinase activity;GO:0004713//protein tyrosine kinase activity;GO:0005524//ATP binding;GO:0005524//ATP binding;GO:0005524//ATP binding;GO:0005524//ATP binding	GO:0006468//protein phosphorylation;GO:0006468//protein phosphorylation;GO:0006468//protein phosphorylation;GO:0006468//protein phosphorylation;GO:0006468//protein phosphorylation
MD12G1165600	9.61312	-6.81	Unchanged	0.0001	0.0783135	9.61312	1	1	no	1500	13.34	-6.81	1	1	no	-	-	-	-	-	-	-	-	-
MD10G1312700	1.06099	-1.05	Unchanged	0.01847	0.038535	1.06099	1	1	no	0.54	0.26	-1.05	1	1	no	-	-	-	-	-	-	-	-	-
MD16G1120900	-0.0547351	0.21	Unchanged	24.1393	23.2406	-0.0547351	0.997722	1	no	0.38	0.44	0.21	0.870712	0.968513	no	AHK3	arabidopsis histidine kinase 2/3/4 (cytokinin receptor) [EC:2.7.13.3]	Environmental Information Processing	Signal transduction	ko04075//Plant hormone signal transduction	K14489	GO:0016020//membrane;GO:0016020//membrane	GO:0000155//phosphorelay sensor kinase activity;GO:0000155//phosphorelay sensor kinase activity;GO:0000156//phosphorelay response regulator activity;GO:0000156//phosphorelay response regulator activity;GO:0000156//phosphorelay response regulator activity;GO:0004871//signal transducer activity;GO:0004871//signal transducer activity;GO:0005524//ATP binding;GO:0005524//ATP binding;GO:0005524//ATP bi…	GO:0000160//phosphorelay signal transduction system;GO:0000160//phosphorelay signal transduction system;GO:0000160//phosphorelay signal transduction system;GO:0007165//signal transduction;GO:0007165//signal transduction;GO:0007165//signal transduction;GO:0007165//signal transduction;GO:0016310//phosphorylation;GO:0016310//phosphorylation;GO:0016310//phosphorylation
MD05G1045000	0.052261	0.22	Unchanged	5.99478	6.21592	0.052261	0.385872	0.790213	no	0.43	0.5	0.22	0.889314	0.974039	no	POT7	Potassium transporter 7 OS=Arabidopsis thaliana GN=POT7 PE=1 SV=2	-	-	-	-	GO:0016020//membrane;GO:0016020//membrane	GO:0015079//potassium ion transmembrane transporter activity;GO:0015079//potassium ion transmembrane transporter activity	GO:0071805//potassium ion transmembrane transport;GO:0071805//potassium ion transmembrane transport
MD02G1125000	-0.0192184	0.23	Unchanged	7.20931	7.11391	-0.0192184	0.770935	0.953359	no	0.68	0.8	0.23	0.986508	0.996174	no	LARP1C	la-related protein 1	-	-	-	-	-	-	-
MD07G1170500	-0.111005	0.41	Unchanged	6.48907	6.00851	-0.111005	0.735798	0.943113	no	0.91	1.21	0.41	0.606926	0.880781	no	RABF1	Ras-related protein Rab-5C	Cellular Processes;Cellular Processes	Transport and catabolism;Transport and catabolism	ko04144//Endocytosis;ko04145//Phagosome	K07889;K07889	GO:0005622//intracellular;GO:0016020//membrane	GO:0003924//GTPase activity;GO:0003924//GTPase activity;GO:0005525//GTP binding;GO:0005525//GTP binding;GO:0005525//GTP binding;GO:0005525//GTP binding;GO:0005525//GTP binding;GO:0005525//GTP binding;GO:0005525//GTP binding;GO:0005525//GTP binding;GO:0005525//GTP binding;GO:0005525//GTP binding;GO:0005525//GTP binding	GO:0006886//intracellular protein transport;GO:0006913//nucleocytoplasmic transport;GO:0007165//signal transduction;GO:0007165//signal transduction;GO:0007264//small GTPase mediated signal transduction;GO:0007264//small GTPase mediated signal transduction;GO:0007264//small GTPase mediated signal transduction;GO:0007264//small GTPase mediated signal transduction;GO:0007264//small GTPase mediated s…
MD11G1246400	0.288691	-0.86	Unchanged	0.0217035	0.0265115	0.288691	1	1	no	0.69	0.38	-0.86	1	1	no	-	-	-	-	-	-	-	-	-
MD02G1300000	0.0551126	0.13	Unchanged	21.3387	22.1697	0.0551126	0.251139	0.679798	no	0.63	0.69	0.13	0.526867	0.848602	no	SEC31B	protein transport protein SEC31	Genetic Information Processing	Folding, sorting and degradation	ko04141//Protein processing in endoplasmic reticulum	K14005	-	GO:0005515//protein binding;GO:0005515//protein binding;GO:0005515//protein binding;GO:0005515//protein binding;GO:0005515//protein binding;GO:0005515//protein binding;GO:0005515//protein binding;GO:0005515//protein binding;GO:0005515//protein binding;GO:0005515//protein binding;GO:0005515//protein binding;GO:0005515//protein binding	-
MD15G1050700	0.952743	2.78	Unchanged	0.415623	0.804458	0.952743	1	1	no	0.08	0.55	2.78	0.23808	0.65127	no	-	Cytochrome P450 CYP72A219 OS=Panax ginseng PE=2 SV=1	-	-	-	-	-	GO:0005506//iron ion binding;GO:0005506//iron ion binding;GO:0005506//iron ion binding;GO:0005506//iron ion binding;GO:0005506//iron ion binding;GO:0005506//iron ion binding;GO:0005506//iron ion binding;GO:0005506//iron ion binding;GO:0005506//iron ion binding;GO:0005506//iron ion binding;GO:0005506//iron ion binding;GO:0005506//iron ion binding;GO:0005506//iron ion binding;GO:0005506//iron ion b…	GO:0055114//oxidation-reduction process;GO:0055114//oxidation-reduction process;GO:0055114//oxidation-reduction process;GO:0055114//oxidation-reduction process;GO:0055114//oxidation-reduction process;GO:0055114//oxidation-reduction process;GO:0055114//oxidation-reduction process;GO:0055114//oxidation-reduction process;GO:0055114//oxidation-reduction process;GO:0055114//oxidation-reduction process…
MD02G1205100	-0.235705	0	Unchanged	6.81648	5.78903	-0.235705	0.171478	0.589781	no	0.57	0.57	0	0.448679	0.80814	no	PAT14	palmitoyltransferase ZDHHC2/15/20 [EC:2.3.1.225]	-	-	-	-	-	GO:0008270//zinc ion binding;GO:0008270//zinc ion binding	-
MD01G1217600	0	0	Unchanged	0.0001	0.0001	0	1	1	no	100	100	0	1	1	no	RKD4	Protein RKD4 OS=Arabidopsis thaliana GN=RKD4 PE=3 SV=1	-	-	-	-	-	-	-
MD16G1238100	0	0	Unchanged	0.0001	0.0001	0	1	1	no	100	100	0	1	1	no	PID	Protein kinase PINOID OS=Arabidopsis thaliana GN=PID PE=1 SV=1	-	-	-	-	-	GO:0004672//protein kinase activity;GO:0004672//protein kinase activity;GO:0004672//protein kinase activity;GO:0004674//protein serine/threonine kinase activity;GO:0005524//ATP binding;GO:0005524//ATP binding;GO:0005524//ATP binding	GO:0006468//protein phosphorylation;GO:0006468//protein phosphorylation;GO:0006468//protein phosphorylation;GO:0006468//protein phosphorylation
MD07G1247300	0	0	Unchanged	0.0001	0.0001	0	1	1	no	100	100	0	1	1	no	-	-	-	-	-	-	-	-	-
MD12G1065300	-0.0999938	0	Unchanged	15.7973	14.7395	-0.0999938	0.645545	0.913408	no	0.01	0.01	0	1	1	no	-	-	-	-	-	-	-	-	-
MD11G1023300	0	0	Unchanged	0.0001	0.0001	0	1	1	no	100	100	0	1	1	no	-	-	-	-	-	-	-	-	-
MD07G1173900	0.163309	0.15	Unchanged	14.856	16.6365	0.163309	0.148003	0.551509	no	0.98	1.09	0.15	0.834306	0.958584	no	GATA8	GATA transcription factor 8 OS=Arabidopsis thaliana GN=GATA8 PE=2 SV=1	-	-	-	-	GO:0005634//nucleus	GO:0003677//DNA binding;GO:0003700//transcription factor activity, sequence-specific DNA binding;GO:0003700//transcription factor activity, sequence-specific DNA binding;GO:0003700//transcription factor activity, sequence-specific DNA binding;GO:0003700//transcription factor activity, sequence-specific DNA binding;GO:0008270//zinc ion binding;GO:0008270//zinc ion binding;GO:0008270//zinc ion bind…	-
MD12G1110100	0.210716	-0.36	Unchanged	11.3216	13.102	0.210716	0.0101951	0.134174	no	0.77	0.6	-0.36	0.000345956	0.0193832	no	PTST	Protein PTST, chloroplastic OS=Arabidopsis thaliana GN=PTST PE=1 SV=1	-	-	-	-	-	-	-
MD05G1232300	0	0	Unchanged	0.0001	0.0001	0	1	1	no	100	100	0	1	1	no	-	-	-	-	-	-	-	-	-
MD02G1108000	0.0681705	0.33	Unchanged	3.88684	4.07491	0.0681705	0.468477	0.838135	no	0.62	0.78	0.33	0.662185	0.903582	no	PP7	serine/threonine-protein phosphatase 5 [EC:3.1.3.16]	-	-	-	-	-	GO:0016787//hydrolase activity;GO:0016787//hydrolase activity;GO:0016787//hydrolase activity;GO:0016787//hydrolase activity;GO:0016787//hydrolase activity;GO:0016787//hydrolase activity;GO:0016787//hydrolase activity;GO:0016787//hydrolase activity;GO:0016787//hydrolase activity	-
MD15G1058800	0.428629	-0.59	Unchanged	1.15849	1.55928	0.428629	0.0465452	0.318809	no	1.01	0.67	-0.59	0.0178049	0.204879	no	At1g68400	Probable leucine-rich repeat receptor-like protein kinase At1g68400 OS=Arabidopsis thaliana GN=At1g68400 PE=2 SV=1	-	-	-	-	-	GO:0004672//protein kinase activity;GO:0004672//protein kinase activity;GO:0004672//protein kinase activity;GO:0004713//protein tyrosine kinase activity;GO:0005515//protein binding;GO:0005515//protein binding;GO:0005515//protein binding;GO:0005524//ATP binding;GO:0005524//ATP binding;GO:0005524//ATP binding	GO:0006468//protein phosphorylation;GO:0006468//protein phosphorylation;GO:0006468//protein phosphorylation;GO:0006468//protein phosphorylation
MD11G1171000	0	0	Unchanged	0.0001	0.0001	0	1	1	no	100	100	0	1	1	no	-	-	-	-	-	-	-	-	-
MD05G1274700	-0.714212	0.52	Unchanged	2.54515	1.55137	-0.714212	0.00128103	0.0326701	no	2.02	2.9	0.52	0.289795	0.700307	no	CAT1	Cationic amino acid transporter 1 OS=Arabidopsis thaliana GN=CAT1 PE=1 SV=1	-	-	-	-	GO:0016020//membrane;GO:0016020//membrane;GO:0016020//membrane	GO:0015171//amino acid transmembrane transporter activity;GO:0015171//amino acid transmembrane transporter activity;GO:0015171//amino acid transmembrane transporter activity	GO:0003333//amino acid transmembrane transport;GO:0003333//amino acid transmembrane transport;GO:0003333//amino acid transmembrane transport
MD05G1265800	0	0	Unchanged	0.0001	0.0001	0	1	1	no	100	100	0	1	1	no	At1g30680	Twinkle homolog protein, chloroplastic/mitochondrial OS=Arabidopsis thaliana GN=At1g30680 PE=1 SV=1	-	-	-	-	-	-	-
MD17G1064300	1.83613	-1	Unchanged	0.0368835	0.131692	1.83613	1	1	no	1.22	0.61	-1	0.403335	0.782238	no	COBL4	COBRA-like protein 4 OS=Arabidopsis thaliana GN=COBL4 PE=2 SV=2	-	-	-	-	GO:0031225//anchored component of membrane;GO:0031225//anchored component of membrane;GO:0031225//anchored component of membrane	-	GO:0010215//cellulose microfibril organization;GO:0010215//cellulose microfibril organization;GO:0010215//cellulose microfibril organization;GO:0016049//cell growth;GO:0016049//cell growth;GO:0016049//cell growth
MD09G1015800	-0.491878	-1.68	Unchanged	0.093352	0.0663825	-0.491878	1	1	no	0.48	0.15	-1.68	1	1	no	-	-	-	-	-	-	-	-	-
MD07G1291200	0.0525016	-0.36	Unchanged	18.6534	19.3448	0.0525016	0.331629	0.752377	no	0.27	0.21	-0.36	0.0376834	0.300255	no	CNGC1	cyclic nucleotide gated channel, plant	Organismal Systems	Environmental adaptation	ko04626//Plant-pathogen interaction	K05391	-	-	-
MD07G1073000	-0.0203446	0.27	Unchanged	5.29274	5.21863	-0.0203446	0.838812	0.970613	no	0.88	1.06	0.27	0.896669	0.975644	no	-	pyruvate kinase [EC:2.7.1.40]	Metabolism;Metabolism;Metabolism;Metabolism;Metabolism;Metabolism;Metabolism	Global and overview maps;Global and overview maps;Global and overview maps;Global and overview maps;Nucleotide metabolism;Carbohydrate metabolism;Carbohydrate metabolism	ko01100//Metabolic pathways;ko01110//Biosynthesis of secondary metabolites;ko01200//Carbon metabolism;ko01230//Biosynthesis of amino acids;ko00230//Purine metabolism;ko00010//Glycolysis / Gluconeogenesis;ko00620//Pyruvate metabolism	K00873;K00873;K00873;K00873;K00873;K00873;K00873	-	GO:0000287//magnesium ion binding;GO:0000287//magnesium ion binding;GO:0000287//magnesium ion binding;GO:0000287//magnesium ion binding;GO:0000287//magnesium ion binding;GO:0000287//magnesium ion binding;GO:0000287//magnesium ion binding;GO:0000287//magnesium ion binding;GO:0000287//magnesium ion binding;GO:0000287//magnesium ion binding;GO:0003824//catalytic activity;GO:0003824//catalytic activi…	GO:0006096//glycolytic process;GO:0006096//glycolytic process;GO:0006096//glycolytic process;GO:0006096//glycolytic process;GO:0006096//glycolytic process;GO:0006096//glycolytic process;GO:0006096//glycolytic process;GO:0006096//glycolytic process;GO:0006096//glycolytic process;GO:0006096//glycolytic process;GO:0006096//glycolytic process
MD05G1112400	0	0	Unchanged	0.0001	0.0001	0	1	1	no	100	100	0	1	1	no	PIP	Proline iminopeptidase OS=Arabidopsis thaliana GN=PIP PE=2 SV=3	-	-	-	-	GO:0005737//cytoplasm	GO:0004177//aminopeptidase activity	GO:0006508//proteolysis
MD15G1198200	-0.139836	0.16	Unchanged	3.80664	3.45499	-0.139836	0.58374	0.89185	no	0.79	0.88	0.16	0.749712	0.931466	no	EMB1027	Arginine--tRNA ligase, chloroplastic/mitochondrial OS=Arabidopsis thaliana GN=EMB1027 PE=3 SV=1	-	-	-	-	GO:0005737//cytoplasm;GO:0005737//cytoplasm;GO:0005737//cytoplasm;GO:0005737//cytoplasm	GO:0000166//nucleotide binding;GO:0000166//nucleotide binding;GO:0000166//nucleotide binding;GO:0000166//nucleotide binding;GO:0000166//nucleotide binding;GO:0000166//nucleotide binding;GO:0000166//nucleotide binding;GO:0000166//nucleotide binding;GO:0000166//nucleotide binding;GO:0000166//nucleotide binding;GO:0004812//aminoacyl-tRNA ligase activity;GO:0004814//arginine-tRNA ligase activity;GO:0…	GO:0006418//tRNA aminoacylation for protein translation;GO:0006420//arginyl-tRNA aminoacylation;GO:0006420//arginyl-tRNA aminoacylation;GO:0006420//arginyl-tRNA aminoacylation;GO:0006420//arginyl-tRNA aminoacylation;GO:0006420//arginyl-tRNA aminoacylation;GO:0006420//arginyl-tRNA aminoacylation;GO:0006420//arginyl-tRNA aminoacylation;GO:0006420//arginyl-tRNA aminoacylation;GO:0006420//arginyl-tRN…
MD15G1053700	2.16988	-3.02	Unchanged	0.015983	0.0719215	2.16988	1	1	no	17.52	2.16	-3.02	1	1	no	-	-	-	-	-	-	-	-	-
MD03G1148000	0	0	Unchanged	0.0001	0.0001	0	1	1	no	100	100	0	1	1	no	Os09g0568700	Germin-like protein 9-3 OS=Oryza sativa subsp. japonica GN=Os09g0568700 PE=2 SV=1	-	-	-	-	-	GO:0030145//manganese ion binding;GO:0030145//manganese ion binding;GO:0030145//manganese ion binding;GO:0045735//nutrient reservoir activity;GO:0045735//nutrient reservoir activity	-
MD07G1040300	-0.359626	0.65	Unchanged	1.29615	1.01018	-0.359626	0.159025	0.568471	no	0.07	0.11	0.65	0.630155	0.889612	no	RGA2	Disease resistance protein RGA2 OS=Solanum bulbocastanum GN=RGA2 PE=1 SV=1	-	-	-	-	-	GO:0043531//ADP binding	GO:0006952//defense response;GO:0006952//defense response;GO:0006952//defense response;GO:0006952//defense response
MD02G1055200	-0.00812241	-0.28	Unchanged	0.675964	0.672169	-0.00812241	1	1	no	8.18	6.76	-0.28	0.37576	0.764516	no	-	-	-	-	-	-	-	-	-
MD10G1139900	-0.764324	-0.66	Unchanged	0.369179	0.217346	-0.764324	1	1	no	0.19	0.12	-0.66	0.802709	0.949376	no	PCMP-E77	Pentatricopeptide repeat-containing protein At2g17210 OS=Arabidopsis thaliana GN=PCMP-E77 PE=3 SV=2	-	-	-	-	-	GO:0005515//protein binding	-
MD11G1011400	-0.495478	2.84	Unchanged	0.20961	0.148682	-0.495478	1	1	no	0.07	0.5	2.84	0.0851293	0.436514	no	RGA2	Disease resistance protein RGA2 OS=Solanum bulbocastanum GN=RGA2 PE=1 SV=1	-	-	-	-	-	GO:0043531//ADP binding;GO:0043531//ADP binding	GO:0006952//defense response;GO:0006952//defense response
MD05G1089200	0	0	Unchanged	0.0001	0.0001	0	1	1	no	100	100	0	1	1	no	FBL10	F-box/LRR-repeat protein 10 OS=Arabidopsis thaliana GN=FBL10 PE=2 SV=1	-	-	-	-	-	-	-
MD17G1172000	0	0	Unchanged	0.0001	0.0001	0	1	1	no	100	100	0	1	1	no	4CLL5	4-coumarate--CoA ligase-like 5 OS=Arabidopsis thaliana GN=4CLL5 PE=1 SV=2	-	-	-	-	-	GO:0003824//catalytic activity	GO:0008152//metabolic process
MD16G1088800	0	0	Unchanged	0.0001	0.0001	0	1	1	no	100	100	0	1	1	no	At3g28050	WAT1-related protein At3g28050 OS=Arabidopsis thaliana GN=At3g28050 PE=2 SV=1	-	-	-	-	GO:0016020//membrane;GO:0016020//membrane	-	-
MD11G1054800	-0.344687	0.28	Unchanged	31.2358	24.5976	-0.344687	0.0078078	0.112737	no	0.87	1.06	0.28	0.698635	0.91571	no	RPS26C	small subunit ribosomal protein S26e	Genetic Information Processing	Translation	ko03010//Ribosome	K02976	GO:0005622//intracellular;GO:0005622//intracellular;GO:0005622//intracellular;GO:0005840//ribosome;GO:0005840//ribosome;GO:0005840//ribosome	GO:0003735//structural constituent of ribosome;GO:0003735//structural constituent of ribosome;GO:0003735//structural constituent of ribosome	GO:0006412//translation;GO:0006412//translation;GO:0006412//translation
MD02G1136800	0.0327297	0	Unchanged	0.251026	0.256786	0.0327297	1	1	no	0.04	0.04	0	1	1	no	At3g51070	Probable methyltransferase PMT27 OS=Arabidopsis thaliana GN=At3g51070 PE=3 SV=1	-	-	-	-	-	GO:0008168//methyltransferase activity	-
MD12G1078300	-0.334523	0.51	Unchanged	24.9694	19.8019	-0.334523	0.0248188	0.23023	no	1.12	1.6	0.51	0.185108	0.592639	no	RPL36C	large subunit ribosomal protein L36e	Genetic Information Processing	Translation	ko03010//Ribosome	K02920	GO:0005622//intracellular;GO:0005622//intracellular;GO:0005622//intracellular;GO:0005840//ribosome;GO:0005840//ribosome;GO:0005840//ribosome	GO:0003735//structural constituent of ribosome;GO:0003735//structural constituent of ribosome;GO:0003735//structural constituent of ribosome	GO:0006412//translation;GO:0006412//translation;GO:0006412//translation
MD17G1187300	0.0815824	0.07	Unchanged	4.32367	4.57521	0.0815824	0.592101	0.896473	no	1.17	1.23	0.07	0.622183	0.886734	no	DREB3	EREBP-like factor	-	-	-	-	-	GO:0003677//DNA binding;GO:0003700//transcription factor activity, sequence-specific DNA binding;GO:0003700//transcription factor activity, sequence-specific DNA binding;GO:0003700//transcription factor activity, sequence-specific DNA binding;GO:0003700//transcription factor activity, sequence-specific DNA binding;GO:0003700//transcription factor activity, sequence-specific DNA binding;GO:0003700…	-
MD01G1190100	0.234809	0.19	Unchanged	2.24384	2.64045	0.234809	0.123492	0.509461	no	0.21	0.24	0.19	0.95786	0.989287	no	SNC1	Protein SUPPRESSOR OF npr1-1, CONSTITUTIVE 1 OS=Arabidopsis thaliana GN=SNC1 PE=1 SV=3	-	-	-	-	-	GO:0005515//protein binding	-
MD10G1062600	-11.2581	11.29	Unchanged	0.244915	0.0001	-11.2581	1	1	no	0.04	100	11.29	1	1	no	-	-	-	-	-	-	-	-	-
MD11G1188500	0.07161	-0.18	Unchanged	6.94232	7.29561	0.07161	0.352955	0.767083	no	0.17	0.15	-0.18	0.283451	0.695615	no	-	-	-	-	-	-	-	-	-
MD07G1282900	0	-0.3	Unchanged	0.0001	0.0001	0	1	1	no	1350	1100	-0.3	1	1	no	-	chitinase [EC:3.2.1.14]	Metabolism;Metabolism	Global and overview maps;Carbohydrate metabolism	ko01100//Metabolic pathways;ko00520//Amino sugar and nucleotide sugar metabolism	K01183;K01183	-	GO:0003824//catalytic activity	GO:0005975//carbohydrate metabolic process;GO:0005975//carbohydrate metabolic process;GO:0005975//carbohydrate metabolic process
MD11G1078800	-0.754027	1.22	Unchanged	0.070417	0.0417535	-0.754027	1	1	no	1.28	2.99	1.22	0.506192	0.838355	no	CDC6B	Cell division control protein 6 homolog B OS=Arabidopsis thaliana GN=CDC6B PE=2 SV=1	-	-	-	-	-	-	-
MD10G1100000	-0.533396	0.63	Unchanged	2.56815	1.7744	-0.533396	0.086567	0.435688	no	1.24	1.92	0.63	0.501048	0.836353	no	-	-	-	-	-	-	-	-	-
MD05G1351700	-0.0057991	0.41	Unchanged	6.62597	6.59939	-0.0057991	0.698729	0.929497	no	0.61	0.81	0.41	0.327835	0.732679	no	MLYCD	malonyl-CoA decarboxylase [EC:4.1.1.9]	Metabolism;Cellular Processes;Metabolism;Metabolism	Global and overview maps;Transport and catabolism;Metabolism of other amino acids;Carbohydrate metabolism	ko01100//Metabolic pathways;ko04146//Peroxisome;ko00410//beta-Alanine metabolism;ko00640//Propanoate metabolism	K01578;K01578;K01578;K01578	-	GO:0050080//malonyl-CoA decarboxylase activity;GO:0050080//malonyl-CoA decarboxylase activity	GO:0006633//fatty acid biosynthetic process;GO:0006633//fatty acid biosynthetic process
MD04G1029900	-0.267192	0.28	Unchanged	6.59339	5.47868	-0.267192	0.186175	0.609017	no	0.69	0.84	0.28	0.841086	0.960551	no	-	-	-	-	-	-	-	-	-
MD17G1133400	0.0368429	-0.15	Unchanged	120.772	123.896	0.0368429	0.340385	0.759247	no	0.91	0.82	-0.15	0.00024786	0.0158709	no	PSY	15-cis-phytoene/all-trans-phytoene synthase [EC:2.5.1.32 2.5.1.99]	Metabolism;Metabolism;Metabolism	Global and overview maps;Global and overview maps;Metabolism of terpenoids and polyketides	ko01100//Metabolic pathways;ko01110//Biosynthesis of secondary metabolites;ko00906//Carotenoid biosynthesis	K02291;K02291;K02291	-	GO:0016740//transferase activity	GO:0009058//biosynthetic process
MD10G1156200	0.167387	-0.54	Unchanged	0.605858	0.680393	0.167387	0.457904	0.835011	no	0.35	0.24	-0.54	0.345373	0.745502	no	CSLC6	Probable xyloglucan glycosyltransferase 6 OS=Arabidopsis thaliana GN=CSLC6 PE=1 SV=1	-	-	-	-	-	-	-
MD13G1090400	0.00501129	0.21	Unchanged	10.1177	10.1529	0.00501129	0.626328	0.908537	no	1.14	1.32	0.21	0.924165	0.982012	no	SPDSYN1	spermidine synthase [EC:2.5.1.16]	Metabolism;Metabolism;Metabolism;Metabolism;Metabolism	Global and overview maps;Amino acid metabolism;Metabolism of other amino acids;Amino acid metabolism;Metabolism of other amino acids	ko01100//Metabolic pathways;ko00270//Cysteine and methionine metabolism;ko00480//Glutathione metabolism;ko00330//Arginine and proline metabolism;ko00410//beta-Alanine metabolism	K00797;K00797;K00797;K00797;K00797	-	GO:0003824//catalytic activity;GO:0003824//catalytic activity;GO:0003824//catalytic activity;GO:0003824//catalytic activity;GO:0003824//catalytic activity;GO:0003824//catalytic activity	-
MD12G1084400	0.0703669	-0.11	Unchanged	4.29775	4.51257	0.0703669	0.379442	0.78688	no	0.27	0.25	-0.11	0.304502	0.71437	no	dnaJ1	Chaperone protein DnaJ 1 OS=Mycobacterium leprae (strain TN) GN=dnaJ1 PE=3 SV=2	-	-	-	-	-	-	-
MD17G1078100	-0.174009	0.26	Unchanged	39.4169	34.9382	-0.174009	0.327576	0.748787	no	0.2	0.24	0.26	0.758228	0.934986	no	-	-	-	-	-	-	-	-	-
MD17G1111000	-0.172005	4.97	Unchanged	0.29515	0.261977	-0.172005	1	1	no	0.03	0.94	4.97	1	1	no	-	-	-	-	-	-	-	-	-
MD05G1190500	0.0645107	0	Unchanged	6.17714	6.45962	0.0645107	0.544041	0.875942	no	0.01	0.01	0	1	1	no	-	-	-	-	-	-	-	-	-
MD07G1231200	-0.239981	0.57	Unchanged	9.19415	7.7852	-0.239981	0.343391	0.760526	no	0.33	0.49	0.57	0.409463	0.785259	no	At2g40480	WEB family protein At2g40480 OS=Arabidopsis thaliana GN=At2g40480 PE=2 SV=1	-	-	-	-	-	-	-
MD10G1188200	0	0	Unchanged	0.0001	0.0001	0	1	1	no	100	100	0	1	1	no	SUP	Transcriptional regulator SUPERMAN OS=Arabidopsis thaliana GN=SUP PE=1 SV=1	-	-	-	-	-	GO:0046872//metal ion binding;GO:0046872//metal ion binding	-
MD09G1264800	-0.0232466	0.05	Unchanged	28.7112	28.2523	-0.0232466	0.750088	0.946291	no	1.84	1.9	0.05	0.0866725	0.440032	no	GAI	DELLA protein GAI OS=Gossypium hirsutum GN=GAI PE=2 SV=1	-	-	-	-	-	-	-
MD02G1308300	-0.926623	0.68	Unchanged	27.4687	14.4509	-0.926623	3.12e-13	2.22e-10	no	0.33	0.53	0.68	0.0406778	0.311609	no	FKBP42	Peptidyl-prolyl cis-trans isomerase FKBP42 OS=Arabidopsis thaliana GN=FKBP42 PE=1 SV=1	-	-	-	-	-	GO:0005515//protein binding;GO:0005515//protein binding;GO:0005515//protein binding	GO:0006457//protein folding;GO:0006457//protein folding
MD00G1000200	0.0443035	0.32	Unchanged	1.22983	1.26818	0.0443035	0.776928	0.955025	no	0.56	0.7	0.32	0.889619	0.974039	no	-	-	-	-	-	-	GO:0005622//intracellular;GO:0005840//ribosome	GO:0003735//structural constituent of ribosome	GO:0006412//translation
MD10G1044900	0.0699536	0.01	Unchanged	7.16488	7.52085	0.0699536	0.323397	0.745622	no	1.19	1.2	0.01	0.325136	0.730195	no	At1g34300	G-type lectin S-receptor-like serine/threonine-protein kinase At1g34300 OS=Arabidopsis thaliana GN=At1g34300 PE=2 SV=1	-	-	-	-	-	GO:0004672//protein kinase activity;GO:0004672//protein kinase activity;GO:0004672//protein kinase activity;GO:0004674//protein serine/threonine kinase activity;GO:0004713//protein tyrosine kinase activity;GO:0005524//ATP binding;GO:0005524//ATP binding;GO:0005524//ATP binding;GO:0005524//ATP binding	GO:0006468//protein phosphorylation;GO:0006468//protein phosphorylation;GO:0006468//protein phosphorylation;GO:0006468//protein phosphorylation;GO:0006468//protein phosphorylation;GO:0048544//recognition of pollen
MD04G1110000	-0.47661	1	Unchanged	9.99768	7.18498	-0.47661	0.00117587	0.0305379	no	0.19	0.38	1	0.035046	0.289112	no	-	-	-	-	-	-	-	-	-
MD04G1068900	0.0220498	0.12	Unchanged	25.3637	25.7544	0.0220498	0.431409	0.81869	no	0.96	1.04	0.12	0.541587	0.854901	no	At4g22990	SPX domain-containing membrane protein At4g22990 OS=Arabidopsis thaliana GN=At4g22990 PE=2 SV=2	-	-	-	-	GO:0016021//integral component of membrane	-	GO:0055085//transmembrane transport
MD07G1143300	0.102109	0.18	Unchanged	153.502	164.76	0.102109	0.104324	0.472957	no	3.33	3.77	0.18	0.807907	0.950333	no	CURT1A	Protein CURVATURE THYLAKOID 1A, chloroplastic OS=Arabidopsis thaliana GN=CURT1A PE=1 SV=1	-	-	-	-	-	-	-
MD07G1288200	0.092578	-0.08	Unchanged	10.2271	10.9049	0.092578	0.20661	0.635004	no	0.71	0.67	-0.08	0.166746	0.569975	no	DMS3	Protein DEFECTIVE IN MERISTEM SILENCING 3 OS=Arabidopsis thaliana GN=DMS3 PE=1 SV=1	-	-	-	-	-	-	-
MD08G1193900	0.0815999	-2.32	Unchanged	2.02818	2.1462	0.0815999	0.594363	0.897492	no	0.05	0.01	-2.32	1	1	no	-	-	-	-	-	-	-	-	-
MD09G1042500	-0.412938	-1.09	Unchanged	0.930583	0.698954	-0.412938	0.302366	0.730191	no	0.34	0.16	-1.09	1	1	no	CLE25	CLAVATA3/ESR (CLE)-related protein 25 OS=Arabidopsis thaliana GN=CLE25 PE=2 SV=1	-	-	-	-	-	-	-
MD09G1081800	0.158062	0.34	Unchanged	4.00158	4.46491	0.158062	0.148482	0.552043	no	0.15	0.19	0.34	0.880134	0.971327	no	PERK9	Proline-rich receptor-like protein kinase PERK9 OS=Arabidopsis thaliana GN=PERK9 PE=2 SV=1	-	-	-	-	-	GO:0004672//protein kinase activity;GO:0004672//protein kinase activity;GO:0004672//protein kinase activity;GO:0004674//protein serine/threonine kinase activity;GO:0004713//protein tyrosine kinase activity;GO:0005524//ATP binding;GO:0005524//ATP binding;GO:0005524//ATP binding;GO:0005524//ATP binding	GO:0006468//protein phosphorylation;GO:0006468//protein phosphorylation;GO:0006468//protein phosphorylation;GO:0006468//protein phosphorylation;GO:0006468//protein phosphorylation
MD00G1130500	-0.0926657	0.66	Unchanged	4.11554	3.85951	-0.0926657	0.82641	0.968444	no	0.52	0.82	0.66	0.286013	0.697943	no	EMB3004	3-dehydroquinate dehydratase / shikimate dehydrogenase [EC:4.2.1.10 1.1.1.25]	Metabolism;Metabolism;Metabolism;Metabolism	Global and overview maps;Global and overview maps;Global and overview maps;Amino acid metabolism	ko01100//Metabolic pathways;ko01110//Biosynthesis of secondary metabolites;ko01230//Biosynthesis of amino acids;ko00400//Phenylalanine, tyrosine and tryptophan biosynthesis	K13832;K13832;K13832;K13832	-	GO:0003824//catalytic activity;GO:0003855//3-dehydroquinate dehydratase activity;GO:0003855//3-dehydroquinate dehydratase activity;GO:0004764//shikimate 3-dehydrogenase (NADP+) activity;GO:0004764//shikimate 3-dehydrogenase (NADP+) activity;GO:0004764//shikimate 3-dehydrogenase (NADP+) activity;GO:0050661//NADP binding	GO:0019632//shikimate metabolic process;GO:0055114//oxidation-reduction process;GO:0055114//oxidation-reduction process;GO:0055114//oxidation-reduction process
MD11G1132100	-0.160158	0.43	Unchanged	0.930991	0.833169	-0.160158	0.742272	0.94519	no	0.35	0.47	0.43	0.761422	0.936339	no	-	-	-	-	-	-	-	-	-
MD03G1162600	0.533372	0	Unchanged	1.02745	1.48703	0.533372	1	1	no	0.01	0.01	0	1	1	no	-	-	-	-	-	-	-	-	-
MD00G1099700	0	0	Unchanged	0.0001	0.0001	0	1	1	no	100	100	0	1	1	no	-	-	-	-	-	-	-	-	-
MD11G1272700	-0.00910334	0	Unchanged	16.6013	16.4968	-0.00910334	0.664861	0.919449	no	0.33	0.33	0	0.265905	0.680331	no	MPK19	Mitogen-activated protein kinase 19 OS=Arabidopsis thaliana GN=MPK19 PE=2 SV=2	-	-	-	-	-	GO:0004672//protein kinase activity;GO:0004672//protein kinase activity;GO:0004672//protein kinase activity;GO:0004707//MAP kinase activity;GO:0004713//protein tyrosine kinase activity;GO:0005524//ATP binding;GO:0005524//ATP binding;GO:0005524//ATP binding;GO:0005524//ATP binding;GO:0005524//ATP binding	GO:0006468//protein phosphorylation;GO:0006468//protein phosphorylation;GO:0006468//protein phosphorylation;GO:0006468//protein phosphorylation;GO:0006468//protein phosphorylation
MD12G1173300	0	0	Unchanged	0.0001	0.0001	0	1	1	no	100	100	0	1	1	no	-	-	-	-	-	-	-	-	-
MD14G1201300	-2.03479	3.49	Unchanged	1.72207	0.42026	-2.03479	1	1	no	0.04	0.45	3.49	1	1	no	DOF1.5	Dof zinc finger protein DOF1.5 OS=Arabidopsis thaliana GN=DOF1.5 PE=1 SV=1	-	-	-	-	-	GO:0003677//DNA binding;GO:0003677//DNA binding	-
MD06G1120700	0.423532	-0.1	Unchanged	0.008171	0.010959	0.423532	1	1	no	2.45	2.28	-0.1	1	1	no	CEL1	Endoglucanase 1 OS=Persea americana GN=CEL1 PE=2 SV=1	-	-	-	-	-	GO:0003824//catalytic activity;GO:0003824//catalytic activity	GO:0005975//carbohydrate metabolic process;GO:0005975//carbohydrate metabolic process;GO:0005975//carbohydrate metabolic process
MD15G1179700	0	0	Unchanged	0.0001	0.0001	0	1	1	no	100	100	0	1	1	no	RPP1	Probable disease resistance protein RPP1 OS=Arabidopsis thaliana GN=RPP1 PE=2 SV=1	-	-	-	-	-	-	-
MD09G1137200	-0.00999185	-2.12	Unchanged	0.391197	0.388497	-0.00999185	1	1	no	0.26	0.06	-2.12	0.153553	0.552915	no	PCMP-H24	Pentatricopeptide repeat-containing protein At4g02750 OS=Arabidopsis thaliana GN=PCMP-H24 PE=3 SV=1	-	-	-	-	-	GO:0005515//protein binding;GO:0005515//protein binding	-
MD15G1108300	2.72925	-0.4	Unchanged	0.01327	0.087995	2.72925	1	1	no	0.75	0.57	-0.4	1	1	no	PER16	peroxidase [EC:1.11.1.7]	Metabolism;Metabolism;Metabolism	Global and overview maps;Global and overview maps;Biosynthesis of other secondary metabolites	ko01100//Metabolic pathways;ko01110//Biosynthesis of secondary metabolites;ko00940//Phenylpropanoid biosynthesis	K00430;K00430;K00430	-	GO:0004601//peroxidase activity;GO:0004601//peroxidase activity;GO:0004601//peroxidase activity;GO:0004601//peroxidase activity;GO:0004601//peroxidase activity;GO:0004601//peroxidase activity;GO:0004601//peroxidase activity;GO:0004601//peroxidase activity;GO:0004601//peroxidase activity;GO:0004601//peroxidase activity;GO:0004601//peroxidase activity;GO:0004601//peroxidase activity;GO:0004601//per…	GO:0006979//response to oxidative stress;GO:0006979//response to oxidative stress;GO:0006979//response to oxidative stress;GO:0006979//response to oxidative stress;GO:0006979//response to oxidative stress;GO:0006979//response to oxidative stress;GO:0006979//response to oxidative stress;GO:0006979//response to oxidative stress;GO:0006979//response to oxidative stress;GO:0006979//response to oxidat…
MD16G1063900	-1.28839	1.52	Unchanged	0.526987	0.215753	-1.28839	1	1	no	0.46	1.32	1.52	0.326339	0.731535	no	-	-	-	-	-	-	-	-	-
MD16G1012700	0	0	Unchanged	0.0001	0.0001	0	1	1	no	100	100	0	1	1	no	MS1	PHD finger protein MALE STERILITY 1 OS=Arabidopsis thaliana GN=MS1 PE=1 SV=1	-	-	-	-	-	GO:0005515//protein binding;GO:0005515//protein binding;GO:0008270//zinc ion binding	-
MD07G1249200	-0.714697	0.86	Unchanged	0.939091	0.572219	-0.714697	0.0817155	0.422934	no	0.67	1.22	0.86	0.344679	0.74537	no	WRAP73	WD repeat-containing protein WRAP73 OS=Homo sapiens GN=WRAP73 PE=2 SV=1	-	-	-	-	-	GO:0005515//protein binding;GO:0005515//protein binding;GO:0005515//protein binding;GO:0005515//protein binding;GO:0005515//protein binding	-
MD10G1237100	0	0	Unchanged	0.0001	0.0001	0	1	1	no	100	100	0	1	1	no	nep1	Aspartic proteinase nepenthesin-1 OS=Nepenthes gracilis GN=nep1 PE=1 SV=1	-	-	-	-	-	GO:0004190//aspartic-type endopeptidase activity;GO:0004190//aspartic-type endopeptidase activity	GO:0006508//proteolysis;GO:0006508//proteolysis
MD12G1096200	-0.201345	0.3	Unchanged	14.4442	12.5627	-0.201345	0.189118	0.611609	no	1	1.23	0.3	0.687701	0.911365	no	RBL20	Rhomboid-like protein 20 OS=Arabidopsis thaliana GN=RBL20 PE=2 SV=1	-	-	-	-	-	GO:0005515//protein binding;GO:0005515//protein binding	-
MD17G1066100	0	0	Unchanged	0.0001	0.0001	0	1	1	no	100	100	0	1	1	no	-	-	-	-	-	-	-	-	-
MD02G1292100	0.210559	-0.14	Unchanged	2.65707	3.0746	0.210559	0.121815	0.50756	no	1.32	1.2	-0.14	0.249716	0.663448	no	At1g18480	Uncharacterized protein At1g18480 OS=Arabidopsis thaliana GN=At1g18480 PE=2 SV=1	-	-	-	-	-	GO:0016787//hydrolase activity	-
MD04G1117600	0.0355166	0.55	Unchanged	2.10337	2.1558	0.0355166	0.774985	0.954494	no	0.15	0.22	0.55	0.886229	0.973541	no	-	-	-	-	-	-	-	-	-
MD09G1170500	0	0	Unchanged	0.0001	0.0001	0	1	1	no	100	100	0	1	1	no	AGL62	pheromone receptor transcription factor	-	-	-	-	-	GO:0003677//DNA binding;GO:0003677//DNA binding;GO:0003677//DNA binding;GO:0003677//DNA binding;GO:0003677//DNA binding;GO:0003677//DNA binding;GO:0003677//DNA binding;GO:0046983//protein dimerization activity;GO:0046983//protein dimerization activity;GO:0046983//protein dimerization activity;GO:0046983//protein dimerization activity;GO:0046983//protein dimerization activity;GO:0046983//protein d…	-
MD15G1382200	0.192688	-0.21	Unchanged	32.0822	36.6664	0.192688	0.0114137	0.143888	no	1.93	1.67	-0.21	5.38e-05	0.00594497	no	PGI1	glucose-6-phosphate isomerase [EC:5.3.1.9]	Metabolism;Metabolism;Metabolism;Metabolism;Metabolism;Metabolism;Metabolism	Global and overview maps;Global and overview maps;Global and overview maps;Carbohydrate metabolism;Carbohydrate metabolism;Carbohydrate metabolism;Carbohydrate metabolism	ko01100//Metabolic pathways;ko01110//Biosynthesis of secondary metabolites;ko01200//Carbon metabolism;ko00500//Starch and sucrose metabolism;ko00010//Glycolysis / Gluconeogenesis;ko00520//Amino sugar and nucleotide sugar metabolism;ko00030//Pentose phosphate pathway	K01810;K01810;K01810;K01810;K01810;K01810;K01810	-	GO:0004347//glucose-6-phosphate isomerase activity;GO:0004347//glucose-6-phosphate isomerase activity;GO:0004347//glucose-6-phosphate isomerase activity;GO:0004347//glucose-6-phosphate isomerase activity;GO:0004347//glucose-6-phosphate isomerase activity;GO:0004347//glucose-6-phosphate isomerase activity;GO:0004347//glucose-6-phosphate isomerase activity;GO:0004347//glucose-6-phosphate isomerase …	GO:0006094//gluconeogenesis;GO:0006094//gluconeogenesis;GO:0006094//gluconeogenesis;GO:0006094//gluconeogenesis;GO:0006094//gluconeogenesis;GO:0006094//gluconeogenesis;GO:0006094//gluconeogenesis;GO:0006094//gluconeogenesis;GO:0006094//gluconeogenesis;GO:0006094//gluconeogenesis;GO:0006094//gluconeogenesis;GO:0006094//gluconeogenesis;GO:0006096//glycolytic process;GO:0006096//glycolytic process;G…
MD10G1186100	0	0	Unchanged	0.0001	0.0001	0	1	1	no	100	100	0	1	1	no	NAC054	Protein CUP-SHAPED COTYLEDON 1 OS=Arabidopsis thaliana GN=NAC054 PE=1 SV=1	-	-	-	-	-	GO:0003677//DNA binding;GO:0003677//DNA binding;GO:0003677//DNA binding	-
MD09G1119900	0	0	Unchanged	0.0001	0.0001	0	1	1	no	100	100	0	1	1	no	-	-	-	-	-	-	-	-	-
MD08G1045400	0	0	Unchanged	0.0001	0.0001	0	1	1	no	100	100	0	1	1	no	CRNKL1	Crooked neck-like protein 1 OS=Homo sapiens GN=CRNKL1 PE=1 SV=4	-	-	-	-	-	-	-
MD05G1183900	0.0497907	-0.14	Unchanged	659.612	682.774	0.0497907	0.273791	0.703339	no	3.34	3.03	-0.14	0.0268408	0.251721	no	PSAEA	photosystem I subunit IV	Metabolism;Metabolism	Global and overview maps;Energy metabolism	ko01100//Metabolic pathways;ko00195//Photosynthesis	K02693;K02693	GO:0009522//photosystem I;GO:0009522//photosystem I;GO:0009538//photosystem I reaction center;GO:0009538//photosystem I reaction center	-	GO:0015979//photosynthesis;GO:0015979//photosynthesis
MD15G1155700	-0.299843	0.23	Unchanged	4.46544	3.62746	-0.299843	0.0875325	0.438027	no	0.57	0.67	0.23	0.911407	0.979018	no	CBP60E	Calmodulin-binding protein 60 E OS=Arabidopsis thaliana GN=CBP60E PE=2 SV=1	-	-	-	-	-	-	-
MD09G1255400	0.229369	0.16	Unchanged	1.90301	2.23094	0.229369	0.211453	0.64015	no	0.85	0.95	0.16	0.82705	0.955379	no	ntpR	Protein NtpR OS=Enterococcus hirae (strain ATCC 9790 / DSM 20160 / JCM 8729 / LMG 6399 / NBRC 3181 / NCIMB 6459 / NCDO 1258) GN=ntpR PE=3 SV=2	-	-	-	-	-	GO:0016787//hydrolase activity	GO:0006541//glutamine metabolic process
MD07G1046100	-0.587948	0.45	Unchanged	1.22848	0.817294	-0.587948	0.0452297	0.314956	no	0.93	1.27	0.45	0.626381	0.888199	no	PRMT3	type I protein arginine methyltransferase [EC:2.1.1.319]	-	-	-	-	-	GO:0008168//methyltransferase activity	GO:0006479//protein methylation
MD03G1136600	0.108373	-0.26	Unchanged	23.0033	24.7978	0.108373	0.10827	0.480763	no	0.43	0.36	-0.26	0.002717	0.0714718	no	INO80	DNA helicase INO80 [EC:3.6.4.12]	-	-	-	-	-	GO:0003676//nucleic acid binding;GO:0003676//nucleic acid binding;GO:0003676//nucleic acid binding;GO:0003677//DNA binding;GO:0004386//helicase activity;GO:0004386//helicase activity;GO:0004386//helicase activity;GO:0005524//ATP binding;GO:0005524//ATP binding;GO:0005524//ATP binding;GO:0005524//ATP binding	-
MD16G1209200	0.104669	0.03	Unchanged	9.15223	9.84092	0.104669	0.149804	0.553905	no	0.87	0.89	0.03	0.514272	0.842849	no	WDL1	Protein WVD2-like 1 OS=Arabidopsis thaliana GN=WDL1 PE=1 SV=1	-	-	-	-	-	-	-
MD04G1028100	-0.0428913	-0.05	Unchanged	28.5027	27.6678	-0.0428913	0.905124	0.98452	no	0.91	0.88	-0.05	0.101723	0.472053	no	Z-ISO	zeta-carotene isomerase [EC:5.2.1.12]	Metabolism;Metabolism;Metabolism	Global and overview maps;Global and overview maps;Metabolism of terpenoids and polyketides	ko01100//Metabolic pathways;ko01110//Biosynthesis of secondary metabolites;ko00906//Carotenoid biosynthesis	K15744;K15744;K15744	-	-	-
MD16G1159300	-0.343067	-2.24	Unchanged	0.240348	0.189482	-0.343067	1	1	no	1.23	0.26	-2.24	0.0267145	0.251539	no	COBL7	COBRA-like protein 7 OS=Arabidopsis thaliana GN=COBL7 PE=1 SV=2	-	-	-	-	GO:0031225//anchored component of membrane;GO:0031225//anchored component of membrane	GO:0030246//carbohydrate binding	GO:0010215//cellulose microfibril organization;GO:0010215//cellulose microfibril organization;GO:0016049//cell growth;GO:0016049//cell growth
MD16G1036600	0	0	Unchanged	0.0001	0.0001	0	1	1	no	100	100	0	1	1	no	-	-	-	-	-	-	-	-	-
MD02G1312800	0.0798	-0.17	Unchanged	26.3904	27.8913	0.0798	0.173197	0.59232	no	2.4	2.13	-0.17	0.000358688	0.0196483	no	-	ATP synthase subunit O, mitochondrial OS=Ipomoea batatas PE=1 SV=1	-	-	-	-	-	-	GO:0015986//ATP synthesis coupled proton transport;GO:0015986//ATP synthesis coupled proton transport;GO:0015986//ATP synthesis coupled proton transport;GO:0015986//ATP synthesis coupled proton transport;GO:0015986//ATP synthesis coupled proton transport;GO:0015986//ATP synthesis coupled proton transport;GO:0015986//ATP synthesis coupled proton transport;GO:0015986//ATP synthesis coupled proton t…
MD00G1191800	0.305948	-0.28	Unchanged	47.5416	58.7724	0.305948	0.000151195	0.00647681	no	0.9	0.74	-0.28	6.5e-07	0.000273801	no	NTRC	thioredoxin reductase (NADPH) [EC:1.8.1.9]	Metabolism	Metabolism of other amino acids	ko00450//Selenocompound metabolism	K00384	GO:0005737//cytoplasm	GO:0004791//thioredoxin-disulfide reductase activity;GO:0016491//oxidoreductase activity;GO:0016491//oxidoreductase activity;GO:0016491//oxidoreductase activity;GO:0016491//oxidoreductase activity;GO:0016491//oxidoreductase activity;GO:0016491//oxidoreductase activity;GO:0016491//oxidoreductase activity;GO:0016491//oxidoreductase activity;GO:0016491//oxidoreductase activity;GO:0016491//oxidoreduc…	GO:0019430//removal of superoxide radicals;GO:0045454//cell redox homeostasis;GO:0055114//oxidation-reduction process;GO:0055114//oxidation-reduction process;GO:0055114//oxidation-reduction process;GO:0055114//oxidation-reduction process;GO:0055114//oxidation-reduction process;GO:0055114//oxidation-reduction process;GO:0055114//oxidation-reduction process;GO:0055114//oxidation-reduction process;G…
MD14G1213700	0.126914	0	Unchanged	5.77165	6.30238	0.126914	0.0917271	0.447761	no	0.46	0.46	0	0.236861	0.650606	no	SPBC1271.03c	Uncharacterized FCP1 homology domain-containing protein C1271.03c OS=Schizosaccharomyces pombe (strain 972 / ATCC 24843) GN=SPBC1271.03c PE=3 SV=1	-	-	-	-	-	GO:0005515//protein binding;GO:0005515//protein binding;GO:0005515//protein binding	-
MD07G1171800	-0.00638216	0.23	Unchanged	4.35069	4.33149	-0.00638216	0.823874	0.967986	no	2.35	2.76	0.23	0.93201	0.984254	no	dnlz	mitochondrial protein import protein ZIM17	-	-	-	-	-	GO:0008270//zinc ion binding;GO:0008270//zinc ion binding	-
MD03G1116400	0.201854	-0.2	Unchanged	1.10517	1.27114	0.201854	0.352844	0.766919	no	1.69	1.47	-0.2	0.386993	0.771879	no	LOG2	E3 ubiquitin-protein ligase MGRN1 [EC:2.3.2.27]	Genetic Information Processing	Folding, sorting and degradation	ko04120//Ubiquitin mediated proteolysis	K10604	-	GO:0005515//protein binding;GO:0005515//protein binding;GO:0008270//zinc ion binding;GO:0008270//zinc ion binding	-
MD01G1220800	-0.484432	1	Unchanged	1.43637	1.02669	-0.484432	0.249862	0.678319	no	0.44	0.88	1	0.286232	0.698162	no	Os01g0656200	protein phosphatase 2C [EC:3.1.3.16]	Environmental Information Processing;Environmental Information Processing	Signal transduction;Signal transduction	ko04016//MAPK signaling pathway - plant;ko04075//Plant hormone signal transduction	K14497;K14497	-	GO:0003824//catalytic activity;GO:0003824//catalytic activity;GO:0003824//catalytic activity;GO:0003824//catalytic activity;GO:0003824//catalytic activity;GO:0004722//protein serine/threonine phosphatase activity	GO:0006470//protein dephosphorylation
MD07G1084800	0.12132	-0.11	Unchanged	0.0703355	0.076506	0.12132	1	1	no	0.14	0.13	-0.11	1	1	no	-	-	-	-	-	-	-	-	-
MD05G1221100	2.23467	-4.24	Unchanged	0.0175955	0.082814	2.23467	1	1	no	2.27	0.12	-4.24	1	1	no	JUB1	Transcription factor JUNGBRUNNEN 1 OS=Arabidopsis thaliana GN=JUB1 PE=1 SV=1	-	-	-	-	-	GO:0003677//DNA binding;GO:0003677//DNA binding;GO:0003677//DNA binding	-
MD09G1086200	-0.0246471	0	Unchanged	7.29572	7.17214	-0.0246471	0.766061	0.951671	no	0.28	0.28	0	0.349296	0.747224	no	RH42	ATP-dependent RNA helicase DDX46/PRP5 [EC:3.6.4.13]	Genetic Information Processing	Transcription	ko03040//Spliceosome	K12811	-	GO:0003676//nucleic acid binding;GO:0003676//nucleic acid binding;GO:0003676//nucleic acid binding;GO:0003676//nucleic acid binding;GO:0003676//nucleic acid binding;GO:0004386//helicase activity;GO:0004386//helicase activity;GO:0004386//helicase activity;GO:0005524//ATP binding;GO:0005524//ATP binding;GO:0005524//ATP binding;GO:0005524//ATP binding;GO:0005524//ATP binding;GO:0008026//ATP-dependen…	-
MD04G1144200	-0.838773	0.38	Unchanged	1.7426	0.974319	-0.838773	1	1	no	1.88	2.45	0.38	0.821318	0.953814	no	yos1	Protein transport protein yos1 OS=Schizosaccharomyces pombe (strain 972 / ATCC 24843) GN=yos1 PE=3 SV=1	-	-	-	-	-	-	-
MD15G1430300	-0.110294	0.44	Unchanged	7.57962	7.02175	-0.110294	0.693611	0.927319	no	0.17	0.23	0.44	0.670626	0.905997	no	At3g28040	Probably inactive leucine-rich repeat receptor-like protein kinase At3g28040 OS=Arabidopsis thaliana GN=At3g28040 PE=2 SV=1	-	-	-	-	-	GO:0005515//protein binding;GO:0005515//protein binding	-
MD17G1225400	0	0	Unchanged	0.0001	0.0001	0	1	1	no	100	100	0	1	1	no	CDC48	Cell division cycle protein 48 homolog OS=Glycine max GN=CDC48 PE=2 SV=1	-	-	-	-	-	GO:0005524//ATP binding;GO:0005524//ATP binding;GO:0016787//hydrolase activity	-
MD03G1041200	-0.196611	-0.06	Unchanged	22.8883	19.9723	-0.196611	0.236129	0.664176	no	0.25	0.24	-0.06	0.35146	0.747949	no	At5g56140	KH domain-containing protein At5g56140 OS=Arabidopsis thaliana GN=At5g56140 PE=2 SV=1	-	-	-	-	-	-	-
MD13G1278800	-0.324474	0.26	Unchanged	11.9637	9.55413	-0.324474	0.0825421	0.425871	no	0.1	0.12	0.26	0.919217	0.980651	no	ATX1	Histone-lysine N-methyltransferase ATX1 OS=Arabidopsis thaliana GN=ATX1 PE=1 SV=2	-	-	-	-	-	-	-
MD09G1035700	-0.318942	2.05	Unchanged	0.0522505	0.041887	-0.318942	1	1	no	1.15	4.77	2.05	0.492201	0.832526	no	At5g18500	Probable receptor-like protein kinase At5g18500 OS=Arabidopsis thaliana GN=At5g18500 PE=2 SV=1	-	-	-	-	-	GO:0004672//protein kinase activity;GO:0004672//protein kinase activity;GO:0004672//protein kinase activity;GO:0004674//protein serine/threonine kinase activity;GO:0004713//protein tyrosine kinase activity;GO:0005524//ATP binding;GO:0005524//ATP binding;GO:0005524//ATP binding	GO:0006468//protein phosphorylation;GO:0006468//protein phosphorylation;GO:0006468//protein phosphorylation;GO:0006468//protein phosphorylation;GO:0006468//protein phosphorylation
MD01G1036900	-0.000832944	0.55	Unchanged	4.36168	4.35916	-0.000832944	0.755173	0.948672	no	0.43	0.63	0.55	0.279969	0.692152	no	ATL54	RING-H2 finger protein ATL54 OS=Arabidopsis thaliana GN=ATL54 PE=2 SV=2	-	-	-	-	-	GO:0005515//protein binding;GO:0005515//protein binding;GO:0005515//protein binding;GO:0008270//zinc ion binding;GO:0008270//zinc ion binding;GO:0008270//zinc ion binding	-
MD17G1222100	0.107588	0.08	Unchanged	28.5102	30.7176	0.107588	0.102139	0.468989	no	0.93	0.98	0.08	0.247587	0.661088	no	FDM1	Factor of DNA methylation 1 OS=Arabidopsis thaliana GN=FDM1 PE=1 SV=1	-	-	-	-	-	-	GO:0031047//gene silencing by RNA;GO:0031047//gene silencing by RNA
MD02G1302100	-0.344417	0.75	Unchanged	6.38604	5.02981	-0.344417	0.00738177	0.1086	no	0.16	0.27	0.75	0.0249661	0.243016	no	N	TMV resistance protein N OS=Nicotiana glutinosa GN=N PE=1 SV=1	-	-	-	-	-	GO:0005515//protein binding;GO:0005515//protein binding;GO:0005515//protein binding;GO:0005515//protein binding;GO:0043531//ADP binding	GO:0006952//defense response;GO:0006952//defense response;GO:0006952//defense response;GO:0006952//defense response;GO:0007165//signal transduction;GO:0007165//signal transduction;GO:0007165//signal transduction;GO:0007165//signal transduction
MD10G1086900	0.029705	0.2	Unchanged	8.67934	8.8599	0.029705	0.492416	0.850699	no	0.62	0.71	0.2	0.937202	0.98517	no	VRN1	B3 domain-containing transcription factor VRN1 OS=Arabidopsis thaliana GN=VRN1 PE=1 SV=1	-	-	-	-	-	GO:0003677//DNA binding;GO:0003677//DNA binding;GO:0003677//DNA binding;GO:0003677//DNA binding;GO:0003677//DNA binding;GO:0003677//DNA binding	-
MD12G1040400	0.045391	-0.21	Unchanged	51.4305	53.0744	0.045391	0.365801	0.775979	no	1.42	1.23	-0.21	0.0161307	0.1935	no	DGD1	digalactosyldiacylglycerol synthase [EC:2.4.1.241]	Metabolism;Metabolism	Global and overview maps;Lipid metabolism	ko01100//Metabolic pathways;ko00561//Glycerolipid metabolism	K09480;K09480	-	-	GO:0009058//biosynthetic process
MD06G1037200	0.011283	-0.53	Unchanged	4.40284	4.43741	0.011283	0.736059	0.943129	no	0.88	0.61	-0.53	0.00729218	0.125694	no	ITPK5	inositol-1,3,4-trisphosphate 5/6-kinase / inositol-tetrakisphosphate 1-kinase [EC:2.7.1.159 2.7.1.134]	Metabolism;Metabolism;Environmental Information Processing	Global and overview maps;Carbohydrate metabolism;Signal transduction	ko01100//Metabolic pathways;ko00562//Inositol phosphate metabolism;ko04070//Phosphatidylinositol signaling system	K00913;K00913;K00913	GO:0005622//intracellular	GO:0000287//magnesium ion binding;GO:0000287//magnesium ion binding;GO:0005524//ATP binding;GO:0005524//ATP binding;GO:0047325//inositol tetrakisphosphate 1-kinase activity;GO:0047325//inositol tetrakisphosphate 1-kinase activity	GO:0032957//inositol trisphosphate metabolic process;GO:0032957//inositol trisphosphate metabolic process
MD11G1262600	0	-1.81	Unchanged	0.0001	0.0001	0	1	1	no	350	100	-1.81	1	1	no	EP1	Epidermis-specific secreted glycoprotein EP1 OS=Daucus carota GN=EP1 PE=1 SV=1	-	-	-	-	-	-	-
MD08G1008800	0.253138	0.24	Unchanged	51.5328	61.4166	0.253138	0.00208714	0.0461018	no	0.39	0.46	0.24	0.888912	0.97403	no	Rpp25l	Ribonuclease P protein subunit p25-like protein OS=Mus musculus GN=Rpp25l PE=2 SV=1	-	-	-	-	-	GO:0003676//nucleic acid binding	-
MD01G1051100	-0.00625823	0.23	Unchanged	75.9453	75.6166	-0.00625823	0.622086	0.906798	no	0.87	1.02	0.23	0.846116	0.961932	no	At4g00755	F-box protein At4g00755 OS=Arabidopsis thaliana GN=At4g00755 PE=2 SV=1	-	-	-	-	-	GO:0005515//protein binding;GO:0005515//protein binding	-
MD00G1136200	0	0	Unchanged	0.0001	0.0001	0	1	1	no	100	100	0	1	1	no	At5g27460	Pentatricopeptide repeat-containing protein At5g27460 OS=Arabidopsis thaliana GN=At5g27460 PE=2 SV=1	-	-	-	-	-	-	-
MD09G1195800	-0.610269	1.31	Unchanged	4.27883	2.80295	-0.610269	0.00675166	0.10225	no	0.48	1.19	1.31	0.00425616	0.0920969	no	DOF1.7	Dof zinc finger protein DOF1.7 OS=Arabidopsis thaliana GN=DOF1.7 PE=2 SV=1	-	-	-	-	-	GO:0003677//DNA binding;GO:0003677//DNA binding;GO:0003677//DNA binding;GO:0003677//DNA binding	-
MD02G1003000	-0.167883	0.35	Unchanged	0.472239	0.420362	-0.167883	1	1	no	6.1	7.8	0.35	0.844032	0.961398	no	-	-	-	-	-	-	-	-	-
MD00G1019200	0.156815	-0.08	Unchanged	47.6721	53.1459	0.156815	0.047739	0.322443	no	1.24	1.17	-0.08	0.0738299	0.408786	no	IM30	Membrane-associated 30 kDa protein, chloroplastic OS=Pisum sativum GN=IM30 PE=2 SV=1	-	-	-	-	-	-	-
MD13G1198300	-2.60664	6.31	Unchanged	0.179059	0.029398	-2.60664	1	1	no	0.06	4.76	6.31	0.0131619	0.174491	no	IQD1	Protein IQ-DOMAIN 1 OS=Arabidopsis thaliana GN=IQD1 PE=1 SV=1	-	-	-	-	-	GO:0005515//protein binding;GO:0005515//protein binding;GO:0005515//protein binding;GO:0005515//protein binding;GO:0005515//protein binding;GO:0005515//protein binding	-
MD14G1156600	-0.22057	-0.32	Unchanged	13.6272	11.6952	-0.22057	0.167681	0.582967	no	0.05	0.04	-0.32	0.286673	0.698629	no	TTL	TITAN-like protein OS=Arabidopsis thaliana GN=TTL PE=2 SV=1	-	-	-	-	-	-	-
MD04G1125300	-0.348156	-0.74	Unchanged	0.490291	0.385167	-0.348156	1	1	no	0.05	0.03	-0.74	1	1	no	-	-	-	-	-	-	GO:0005886//plasma membrane	-	GO:0006810//transport
MD00G1028000	0.692673	-0.67	Unchanged	0.928309	1.5004	0.692673	0.011604	0.145159	no	0.54	0.34	-0.67	0.102217	0.473334	no	CSA1	Disease resistance-like protein CSA1 OS=Arabidopsis thaliana GN=CSA1 PE=3 SV=1	-	-	-	-	-	GO:0005515//protein binding;GO:0005515//protein binding;GO:0005515//protein binding;GO:0005515//protein binding	-
MD05G1228500	0	0	Unchanged	0.0001	0.0001	0	1	1	no	100	100	0	1	1	no	-	-	-	-	-	-	-	GO:0005509//calcium ion binding;GO:0005509//calcium ion binding	-
MD10G1292200	0.575359	1.04	Unchanged	0.286722	0.427229	0.575359	1	1	no	0.16	0.33	1.04	1	1	no	DOF5.3	Dof zinc finger protein DOF5.3 OS=Arabidopsis thaliana GN=DOF5.3 PE=2 SV=1	-	-	-	-	-	GO:0003677//DNA binding;GO:0003677//DNA binding;GO:0003677//DNA binding;GO:0003677//DNA binding	-
MD01G1112300	0	0	Unchanged	0.0001	0.0001	0	1	1	no	100	100	0	1	1	no	ARP1	Probable RNA-binding protein ARP1 OS=Arabidopsis thaliana GN=ARP1 PE=2 SV=1	-	-	-	-	-	GO:0000166//nucleotide binding;GO:0003676//nucleic acid binding;GO:0003676//nucleic acid binding;GO:0003676//nucleic acid binding	-
MD02G1052500	-1.13782	1.32	Unchanged	0.22285	0.101274	-1.13782	1	1	no	0.04	0.1	1.32	1	1	no	-	-	-	-	-	-	-	-	-
MD17G1192800	0	0	Unchanged	0.0001	0.0001	0	1	1	no	100	100	0	1	1	no	-	Elongation factor 1-alpha OS=Nicotiana tabacum PE=2 SV=1	-	-	-	-	-	GO:0005525//GTP binding	-
MD03G1046000	0.43155	-0.39	Unchanged	1.32475	1.78666	0.43155	0.0629823	0.36945	no	0.8	0.61	-0.39	0.213574	0.624809	no	TMEM56	Transmembrane protein 56 OS=Homo sapiens GN=TMEM56 PE=1 SV=1	-	-	-	-	GO:0016021//integral component of membrane;GO:0016021//integral component of membrane;GO:0016021//integral component of membrane	-	-
MD00G1123900	-0.518125	0.42	Unchanged	0.168785	0.117859	-0.518125	1	1	no	0.06	0.08	0.42	1	1	no	At1g35710	Probable leucine-rich repeat receptor-like protein kinase At1g35710 OS=Arabidopsis thaliana GN=At1g35710 PE=2 SV=1	-	-	-	-	-	GO:0004672//protein kinase activity;GO:0004672//protein kinase activity;GO:0005515//protein binding;GO:0005515//protein binding;GO:0005515//protein binding;GO:0005515//protein binding;GO:0005524//ATP binding;GO:0005524//ATP binding	GO:0006468//protein phosphorylation;GO:0006468//protein phosphorylation
MD05G1103500	-6.90424	7.91	Unchanged	0.011978	0.0001	-6.90424	1	1	no	0.83	200	7.91	1	1	no	At1g13570	F-box/FBD/LRR-repeat protein At1g13570 OS=Arabidopsis thaliana GN=At1g13570 PE=2 SV=1	-	-	-	-	-	GO:0005515//protein binding	-
MD11G1090800	-0.274579	0.98	Unchanged	8.79761	7.27291	-0.274579	0.080617	0.420425	no	0.34	0.67	0.98	0.0212755	0.223925	no	-	-	-	-	-	-	-	-	-
MD09G1251000	-0.317295	2.94	Unchanged	0.303254	0.243384	-0.317295	1	1	no	0.03	0.23	2.94	1	1	no	At2g20760	Clathrin light chain 1 OS=Arabidopsis thaliana GN=At2g20760 PE=2 SV=1	-	-	-	-	GO:0030130//clathrin coat of trans-Golgi network vesicle;GO:0030132//clathrin coat of coated pit	GO:0005198//structural molecule activity	GO:0006886//intracellular protein transport;GO:0016192//vesicle-mediated transport
MD11G1263300	0.025085	-0.12	Unchanged	8.61754	8.76869	0.025085	0.542446	0.875297	no	1.79	1.65	-0.12	0.0497664	0.343511	no	HEME1	uroporphyrinogen decarboxylase [EC:4.1.1.37]	Metabolism;Metabolism;Metabolism	Global and overview maps;Global and overview maps;Metabolism of cofactors and vitamins	ko01100//Metabolic pathways;ko01110//Biosynthesis of secondary metabolites;ko00860//Porphyrin and chlorophyll metabolism	K01599;K01599;K01599	-	GO:0004853//uroporphyrinogen decarboxylase activity;GO:0004853//uroporphyrinogen decarboxylase activity;GO:0004853//uroporphyrinogen decarboxylase activity;GO:0004853//uroporphyrinogen decarboxylase activity;GO:0004853//uroporphyrinogen decarboxylase activity;GO:0004853//uroporphyrinogen decarboxylase activity	GO:0006779//porphyrin-containing compound biosynthetic process;GO:0006779//porphyrin-containing compound biosynthetic process;GO:0006779//porphyrin-containing compound biosynthetic process;GO:0006779//porphyrin-containing compound biosynthetic process;GO:0006779//porphyrin-containing compound biosynthetic process;GO:0006779//porphyrin-containing compound biosynthetic process
MD15G1198000	0	0	Unchanged	0.0001	0.0001	0	1	1	no	100	100	0	1	1	no	-	-	-	-	-	-	-	-	-
MD11G1049600	-1.19433	0.42	Transcription	8.26369	3.61115	-1.19433	1.23e-14	1.29e-11	yes	0.27	0.36	0.42	0.501778	0.836551	no	CYP714C2	Cytochrome P450 714C2 OS=Oryza sativa subsp. japonica GN=CYP714C2 PE=2 SV=1	-	-	-	-	-	GO:0005506//iron ion binding;GO:0005506//iron ion binding;GO:0005506//iron ion binding;GO:0005506//iron ion binding;GO:0005506//iron ion binding;GO:0005506//iron ion binding;GO:0005506//iron ion binding;GO:0005506//iron ion binding;GO:0005506//iron ion binding;GO:0005506//iron ion binding;GO:0005506//iron ion binding;GO:0005506//iron ion binding;GO:0005506//iron ion binding;GO:0009055//electron c…	GO:0055114//oxidation-reduction process;GO:0055114//oxidation-reduction process;GO:0055114//oxidation-reduction process;GO:0055114//oxidation-reduction process;GO:0055114//oxidation-reduction process;GO:0055114//oxidation-reduction process;GO:0055114//oxidation-reduction process;GO:0055114//oxidation-reduction process;GO:0055114//oxidation-reduction process;GO:0055114//oxidation-reduction process…
MD05G1164700	0	0	Unchanged	0.0001	0.0001	0	1	1	no	100	100	0	1	1	no	NPF4.2	Protein NRT1/ PTR FAMILY 4.2 OS=Arabidopsis thaliana GN=NPF4.2 PE=2 SV=1	-	-	-	-	GO:0016020//membrane	GO:0005215//transporter activity	GO:0006810//transport
MD08G1203100	0.0963561	-0.28	Unchanged	15.7515	16.8394	0.0963561	0.247468	0.676848	no	0.34	0.28	-0.28	0.229133	0.642975	no	-	-	-	-	-	-	-	-	-
MD13G1063500	0.0729038	0.18	Unchanged	4.06147	4.27198	0.0729038	0.590098	0.894999	no	1.23	1.39	0.18	0.980614	0.994485	no	-	-	-	-	-	-	GO:0005634//nucleus;GO:0005634//nucleus;GO:0043189//H4/H2A histone acetyltransferase complex;GO:0043189//H4/H2A histone acetyltransferase complex	-	-
MD11G1023700	0	0	Unchanged	0.0001	0.0001	0	1	1	no	100	100	0	1	1	no	BGLU24	Beta-glucosidase 24 OS=Oryza sativa subsp. japonica GN=BGLU24 PE=2 SV=1	-	-	-	-	-	GO:0003824//catalytic activity	GO:0005975//carbohydrate metabolic process;GO:0005975//carbohydrate metabolic process;GO:0005975//carbohydrate metabolic process;GO:0005975//carbohydrate metabolic process;GO:0005975//carbohydrate metabolic process;GO:0005975//carbohydrate metabolic process;GO:0005975//carbohydrate metabolic process;GO:0005975//carbohydrate metabolic process;GO:0005975//carbohydrate metabolic process
MD17G1035700	0.385864	-5.34	Unchanged	0.14597	0.19073	0.385864	1	1	no	2.02	0.05	-5.34	0.047042	0.333846	no	ATL56	RING-H2 finger protein ATL56 OS=Arabidopsis thaliana GN=ATL56 PE=2 SV=1	-	-	-	-	-	GO:0005515//protein binding;GO:0005515//protein binding;GO:0005515//protein binding;GO:0008270//zinc ion binding;GO:0008270//zinc ion binding;GO:0008270//zinc ion binding	-
MD12G1030700	0	0	Unchanged	0.0001	0.0001	0	1	1	no	100	100	0	1	1	no	LWD1	WD repeat-containing protein 68	-	-	-	-	-	GO:0005515//protein binding;GO:0005515//protein binding;GO:0005515//protein binding;GO:0005515//protein binding;GO:0005515//protein binding;GO:0005515//protein binding;GO:0005515//protein binding;GO:0005515//protein binding	-
MD04G1154300	0	0	Unchanged	0.0001	0.0001	0	1	1	no	100	100	0	1	1	no	PHL1	Protein PHR1-LIKE 1 OS=Arabidopsis thaliana GN=PHL1 PE=1 SV=1	-	-	-	-	-	GO:0003677//DNA binding;GO:0003677//DNA binding;GO:0003682//chromatin binding	-
MD08G1242700	0	0	Unchanged	0.0001	0.0001	0	1	1	no	100	100	0	1	1	no	CYP98A3	Cytochrome P450 98A3 OS=Arabidopsis thaliana GN=CYP98A3 PE=1 SV=1	-	-	-	-	-	GO:0005506//iron ion binding;GO:0005506//iron ion binding;GO:0005506//iron ion binding;GO:0005506//iron ion binding;GO:0005506//iron ion binding;GO:0005506//iron ion binding;GO:0009055//electron carrier activity;GO:0009055//electron carrier activity;GO:0009055//electron carrier activity;GO:0020037//heme binding;GO:0020037//heme binding;GO:0020037//heme binding;GO:0020037//heme binding;GO:0020037/…	GO:0055114//oxidation-reduction process;GO:0055114//oxidation-reduction process;GO:0055114//oxidation-reduction process;GO:0055114//oxidation-reduction process;GO:0055114//oxidation-reduction process;GO:0055114//oxidation-reduction process
MD06G1101300	-0.159669	3.32	Unchanged	0.158915	0.142265	-0.159669	1	1	no	0.06	0.6	3.32	0.173768	0.579113	no	PHY1	Light-sensor Protein kinase OS=Ceratodon purpureus GN=PHY1 PE=3 SV=3	-	-	-	-	-	GO:0004672//protein kinase activity;GO:0004672//protein kinase activity;GO:0004672//protein kinase activity;GO:0004713//protein tyrosine kinase activity;GO:0005524//ATP binding;GO:0005524//ATP binding	GO:0006468//protein phosphorylation;GO:0006468//protein phosphorylation;GO:0006468//protein phosphorylation;GO:0006468//protein phosphorylation
MD12G1053200	-0.0728538	-0.06	Unchanged	3.58315	3.4067	-0.0728538	0.939075	0.990475	no	0.97	0.93	-0.06	0.435746	0.801023	no	At3g58530	F-box and leucine-rich repeat protein 2/20	-	-	-	-	-	-	-
MD16G1239600	-0.152043	0.17	Unchanged	48.67	43.8018	-0.152043	0.478816	0.84316	no	1.55	1.74	0.17	0.807442	0.950063	no	TOM7-1	mitochondrial import receptor subunit TOM7	-	-	-	-	GO:0005742//mitochondrial outer membrane translocase complex	-	GO:0030150//protein import into mitochondrial matrix
MD15G1354400	0.547827	0	Unchanged	0.797343	1.16562	0.547827	1	1	no	0.01	0.01	0	1	1	no	-	-	-	-	-	-	-	-	-
MD02G1211700	-0.0840355	0.3	Unchanged	11.4461	10.7984	-0.0840355	0.801055	0.962033	no	1.87	2.3	0.3	0.590883	0.875695	no	CSN7	COP9 signalosome complex subunit 7 OS=Arabidopsis thaliana GN=CSN7 PE=1 SV=1	-	-	-	-	GO:0005737//cytoplasm;GO:0008180//COP9 signalosome	GO:0005515//protein binding;GO:0005515//protein binding	-
MD05G1005500	-10.2019	10.29	Unchanged	0.117785	0.0001	-10.2019	1	1	no	0.08	100	10.29	1	1	no	-	-	-	-	-	-	-	-	-
MD03G1037300	-0.695572	2.49	TE	1.55531	0.960348	-0.695572	0.0275503	0.244111	no	0.13	0.73	2.49	0.00141975	0.0483004	yes	KP1	Kinesin KP1 OS=Arabidopsis thaliana GN=KP1 PE=1 SV=2	-	-	-	-	GO:0005871//kinesin complex	GO:0003777//microtubule motor activity;GO:0003777//microtubule motor activity;GO:0003777//microtubule motor activity;GO:0003777//microtubule motor activity;GO:0003777//microtubule motor activity;GO:0003777//microtubule motor activity;GO:0003777//microtubule motor activity;GO:0003777//microtubule motor activity;GO:0005524//ATP binding;GO:0005524//ATP binding;GO:0005524//ATP binding;GO:0005524//ATP…	GO:0007018//microtubule-based movement;GO:0007018//microtubule-based movement;GO:0007018//microtubule-based movement;GO:0007018//microtubule-based movement;GO:0007018//microtubule-based movement;GO:0007018//microtubule-based movement;GO:0007018//microtubule-based movement;GO:0007018//microtubule-based movement
MD07G1295300	0.121004	-4.36	Unchanged	0.534505	0.58127	0.121004	1	1	no	0.41	0.02	-4.36	1	1	no	At4g27745	Protein yippee-like At4g27745 OS=Arabidopsis thaliana GN=At4g27745 PE=3 SV=2	-	-	-	-	-	-	-
MD13G1240500	0	0	Unchanged	0.0001	0.0001	0	1	1	no	100	100	0	1	1	no	RPL7C	60S ribosomal protein L7-3 OS=Arabidopsis thaliana GN=RPL7C PE=2 SV=1	-	-	-	-	-	-	-
MD14G1207800	0	3.86	Unchanged	0.0001	0.0001	0	1	1	no	100	1450	3.86	1	1	no	-	-	-	-	-	-	-	-	-
MD13G1010700	-0.496485	0.8	Unchanged	1.42393	1.00933	-0.496485	0.00285427	0.0573207	no	0.38	0.66	0.8	0.0405294	0.310999	no	TRANK1	TPR and ankyrin repeat-containing protein 1 OS=Homo sapiens GN=TRANK1 PE=2 SV=4	-	-	-	-	-	GO:0005515//protein binding;GO:0005524//ATP binding;GO:0005524//ATP binding	-
MD03G1143100	-0.231464	0.1	Unchanged	4.03974	3.44093	-0.231464	0.345867	0.76203	no	0.29	0.31	0.1	0.802629	0.949376	no	-	-	-	-	-	-	-	-	-
MD15G1281700	0.0459928	0	Unchanged	0.960103	0.991205	0.0459928	0.658162	0.918026	no	0.23	0.23	0	0.693343	0.913779	no	At4g32640	Protein transport protein Sec24-like At4g32640 OS=Arabidopsis thaliana GN=At4g32640 PE=2 SV=3	-	-	-	-	GO:0030127//COPII vesicle coat;GO:0030127//COPII vesicle coat;GO:0030127//COPII vesicle coat;GO:0030127//COPII vesicle coat;GO:0030127//COPII vesicle coat;GO:0030127//COPII vesicle coat	GO:0008270//zinc ion binding;GO:0008270//zinc ion binding	GO:0006886//intracellular protein transport;GO:0006886//intracellular protein transport;GO:0006886//intracellular protein transport;GO:0006886//intracellular protein transport;GO:0006886//intracellular protein transport;GO:0006886//intracellular protein transport;GO:0006888//ER to Golgi vesicle-mediated transport;GO:0006888//ER to Golgi vesicle-mediated transport;GO:0006888//ER to Golgi vesicle-m…
MD00G1119600	0	0	Unchanged	0.0001	0.0001	0	1	1	no	100	100	0	1	1	no	STP10	Sugar transport protein 10 OS=Arabidopsis thaliana GN=STP10 PE=2 SV=1	-	-	-	-	GO:0016020//membrane;GO:0016020//membrane;GO:0016020//membrane;GO:0016020//membrane;GO:0016020//membrane;GO:0016020//membrane;GO:0016020//membrane;GO:0016020//membrane;GO:0016021//integral component of membrane	GO:0005215//transporter activity;GO:0005215//transporter activity;GO:0022857//transmembrane transporter activity;GO:0022891//substrate-specific transmembrane transporter activity;GO:0022891//substrate-specific transmembrane transporter activity;GO:0022891//substrate-specific transmembrane transporter activity;GO:0022891//substrate-specific transmembrane transporter activity;GO:0022891//substrate-…	GO:0006810//transport;GO:0006810//transport;GO:0055085//transmembrane transport;GO:0055085//transmembrane transport;GO:0055085//transmembrane transport;GO:0055085//transmembrane transport;GO:0055085//transmembrane transport;GO:0055085//transmembrane transport;GO:0055085//transmembrane transport;GO:0055085//transmembrane transport;GO:0055085//transmembrane transport
MD11G1203300	-0.11275	0.13	Unchanged	3.73702	3.45609	-0.11275	0.667464	0.919882	no	0.42	0.46	0.13	0.717019	0.920712	no	ABCC3	ABC transporter C family member 3 OS=Arabidopsis thaliana GN=ABCC3 PE=1 SV=1	-	-	-	-	GO:0016021//integral component of membrane;GO:0016021//integral component of membrane;GO:0016021//integral component of membrane;GO:0016021//integral component of membrane	GO:0000166//nucleotide binding;GO:0000166//nucleotide binding;GO:0005524//ATP binding;GO:0005524//ATP binding;GO:0005524//ATP binding;GO:0005524//ATP binding;GO:0005524//ATP binding;GO:0005524//ATP binding;GO:0005524//ATP binding;GO:0005524//ATP binding;GO:0005524//ATP binding;GO:0016887//ATPase activity;GO:0016887//ATPase activity;GO:0016887//ATPase activity;GO:0016887//ATPase activity;GO:001688…	GO:0006810//transport;GO:0006810//transport;GO:0006810//transport;GO:0006810//transport;GO:0055085//transmembrane transport;GO:0055085//transmembrane transport;GO:0055085//transmembrane transport;GO:0055085//transmembrane transport
MD16G1042800	-0.646031	0.36	Unchanged	3.14294	2.00845	-0.646031	0.0237109	0.224706	no	1.29	1.65	0.36	0.85916	0.965378	no	-	-	-	-	-	-	-	-	-
MD09G1277600	-0.00283622	-0.05	Unchanged	0.427192	0.426353	-0.00283622	1	1	no	0.63	0.61	-0.05	0.694625	0.914102	no	HDG11	homeobox-leucine zipper protein	-	-	-	-	-	GO:0003677//DNA binding;GO:0003677//DNA binding;GO:0003700//transcription factor activity, sequence-specific DNA binding;GO:0003700//transcription factor activity, sequence-specific DNA binding;GO:0003700//transcription factor activity, sequence-specific DNA binding;GO:0043565//sequence-specific DNA binding;GO:0043565//sequence-specific DNA binding;GO:0043565//sequence-specific DNA binding	-
MD16G1223500	-8.948	8.97	Unchanged	0.0493875	0.0001	-8.948	1	1	no	0.2	100	8.97	1	1	no	-	Exopolygalacturonase (Fragment) OS=Oenothera organensis PE=2 SV=1	-	-	-	-	-	GO:0004650//polygalacturonase activity	GO:0005975//carbohydrate metabolic process
MD15G1424900	0.106009	0.44	Unchanged	1.59715	1.71893	0.106009	0.57795	0.890214	no	0.72	0.98	0.44	0.730909	0.924622	no	At1g71180	Probable 3-hydroxyisobutyrate dehydrogenase-like 3, mitochondrial OS=Arabidopsis thaliana GN=At1g71180 PE=2 SV=1	-	-	-	-	-	GO:0004616//phosphogluconate dehydrogenase (decarboxylating) activity;GO:0016491//oxidoreductase activity;GO:0016491//oxidoreductase activity;GO:0050662//coenzyme binding	GO:0006098//pentose-phosphate shunt;GO:0055114//oxidation-reduction process;GO:0055114//oxidation-reduction process;GO:0055114//oxidation-reduction process;GO:0055114//oxidation-reduction process
MD17G1250700	0	0	Unchanged	0.0001	0.0001	0	1	1	no	100	100	0	1	1	no	-	-	-	-	-	-	-	-	-
MD16G1222000	0.459541	0.33	Unchanged	0.161663	0.222303	0.459541	1	1	no	0.46	0.58	0.33	0.971774	0.992202	no	-	-	-	-	-	-	-	GO:0005515//protein binding	-
MD01G1019600	-0.260538	0.91	Unchanged	0.506708	0.422988	-0.260538	0.502392	0.855524	no	0.24	0.45	0.91	0.370037	0.761214	no	PCMP-E52	Pentatricopeptide repeat-containing protein At4g39530 OS=Arabidopsis thaliana GN=PCMP-E52 PE=3 SV=1	-	-	-	-	-	GO:0005515//protein binding	-
MD11G1027700	0	-1.32	Unchanged	0.0001	0.0001	0	1	1	no	250	100	-1.32	1	1	no	BGLU13	Beta-glucosidase 13 OS=Oryza sativa subsp. japonica GN=BGLU13 PE=2 SV=2	-	-	-	-	-	GO:0003824//catalytic activity;GO:0003824//catalytic activity	GO:0005975//carbohydrate metabolic process;GO:0005975//carbohydrate metabolic process;GO:0005975//carbohydrate metabolic process;GO:0005975//carbohydrate metabolic process;GO:0005975//carbohydrate metabolic process;GO:0005975//carbohydrate metabolic process;GO:0005975//carbohydrate metabolic process;GO:0005975//carbohydrate metabolic process;GO:0005975//carbohydrate metabolic process;GO:0005975//…
MD04G1129300	-0.0490173	0.26	Unchanged	13.2758	12.8323	-0.0490173	0.95206	0.993534	no	0.51	0.61	0.26	0.85455	0.963945	no	PRT6	E3 ubiquitin-protein ligase PRT6 OS=Arabidopsis thaliana GN=PRT6 PE=2 SV=1	-	-	-	-	-	GO:0004842//ubiquitin-protein transferase activity;GO:0004842//ubiquitin-protein transferase activity;GO:0008270//zinc ion binding;GO:0008270//zinc ion binding	-
MD02G1052300	0.0504974	-0.47	Unchanged	2.40454	2.4902	0.0504974	0.669743	0.920801	no	0.18	0.13	-0.47	0.426861	0.79636	no	N	TMV resistance protein N OS=Nicotiana glutinosa GN=N PE=1 SV=1	-	-	-	-	-	GO:0043531//ADP binding	GO:0006952//defense response;GO:0006952//defense response;GO:0006952//defense response
MD06G1089400	0	0	Unchanged	0.0001	0.0001	0	1	1	no	100	100	0	1	1	no	GSVIVT00026920001	Probable polygalacturonase OS=Vitis vinifera GN=GSVIVT00026920001 PE=1 SV=1	-	-	-	-	-	GO:0004650//polygalacturonase activity;GO:0004650//polygalacturonase activity	GO:0005975//carbohydrate metabolic process;GO:0005975//carbohydrate metabolic process
MD05G1273200	1.74613	-1.66	Unchanged	0.271134	0.90954	1.74613	1	1	no	34.96	11.1	-1.66	0.0445567	0.325535	no	-	-	-	-	-	-	-	-	-
MD00G1022600	0	-4.17	Unchanged	0.0001	0.0001	0	1	1	no	1800	100	-4.17	1	1	no	At1g80170	Probable polygalacturonase At1g80170 OS=Arabidopsis thaliana GN=At1g80170 PE=1 SV=1	-	-	-	-	-	GO:0004650//polygalacturonase activity	GO:0005975//carbohydrate metabolic process
MD15G1196000	-1.14051	1.24	Transcription	0.833075	0.377883	-1.14051	8.87e-05	0.00435228	yes	0.19	0.45	1.24	0.0900281	0.448495	no	ABCB15	ATP-binding cassette, subfamily B (MDR/TAP), member 1 [EC:3.6.3.44]	Environmental Information Processing	Membrane transport	ko02010//ABC transporters	K05658	GO:0016021//integral component of membrane;GO:0016021//integral component of membrane;GO:0016021//integral component of membrane;GO:0016021//integral component of membrane	GO:0000166//nucleotide binding;GO:0000166//nucleotide binding;GO:0005524//ATP binding;GO:0005524//ATP binding;GO:0005524//ATP binding;GO:0005524//ATP binding;GO:0005524//ATP binding;GO:0005524//ATP binding;GO:0005524//ATP binding;GO:0005524//ATP binding;GO:0005524//ATP binding;GO:0005524//ATP binding;GO:0016887//ATPase activity;GO:0016887//ATPase activity;GO:0016887//ATPase activity;GO:0016887//A…	GO:0006810//transport;GO:0006810//transport;GO:0006810//transport;GO:0006810//transport;GO:0055085//transmembrane transport;GO:0055085//transmembrane transport;GO:0055085//transmembrane transport;GO:0055085//transmembrane transport
MD16G1184800	0	-5.61	Unchanged	0.0001	0.0001	0	1	1	no	4900	100	-5.61	1	1	no	-	-	-	-	-	-	-	-	-
MD15G1059200	1.42857	-0.84	Unchanged	0.0132705	0.0357215	1.42857	1	1	no	0.75	0.42	-0.84	1	1	no	GLR2.8	Glutamate receptor 2.8 OS=Arabidopsis thaliana GN=GLR2.8 PE=2 SV=2	-	-	-	-	GO:0016020//membrane	GO:0004970//ionotropic glutamate receptor activity;GO:0005215//transporter activity;GO:0005234//extracellular-glutamate-gated ion channel activity	GO:0006810//transport
MD15G1158600	-0.15653	0.91	Unchanged	0.267912	0.240365	-0.15653	1	1	no	1.92	3.62	0.91	0.599057	0.878758	no	-	-	-	-	-	-	-	-	-
MD00G1083700	0.0801314	0.17	Unchanged	6.61921	6.99726	0.0801314	0.302253	0.73018	no	0.79	0.89	0.17	0.792883	0.946973	no	DTX45	MATE efflux family protein 3, chloroplastic OS=Arabidopsis thaliana GN=DTX45 PE=2 SV=2	-	-	-	-	GO:0016020//membrane;GO:0016020//membrane	GO:0015238//drug transmembrane transporter activity;GO:0015238//drug transmembrane transporter activity;GO:0015297//antiporter activity;GO:0015297//antiporter activity	GO:0006855//drug transmembrane transport;GO:0006855//drug transmembrane transport;GO:0055085//transmembrane transport;GO:0055085//transmembrane transport
MD14G1094500	-0.229707	0.17	Unchanged	11.6228	9.91198	-0.229707	0.15001	0.554286	no	0.48	0.54	0.17	0.759676	0.935693	no	PP2A15	F-box protein PP2-A15 OS=Arabidopsis thaliana GN=PP2A15 PE=2 SV=1	-	-	-	-	-	GO:0005515//protein binding;GO:0005515//protein binding	-
MD17G1071600	-0.102574	0.22	Unchanged	31.5533	29.3878	-0.102574	0.61939	0.906181	no	0.67	0.78	0.22	0.877236	0.970858	no	apgM1	2,3-bisphosphoglycerate-independent phosphoglycerate mutase 1 OS=Methanothermobacter thermautotrophicus (strain ATCC 29096 / DSM 1053 / JCM 10044 / NBRC 100330 / Delta H) GN=apgM1 PE=3 SV=1	-	-	-	-	-	GO:0003824//catalytic activity;GO:0003824//catalytic activity;GO:0003824//catalytic activity;GO:0003824//catalytic activity;GO:0003824//catalytic activity;GO:0003824//catalytic activity;GO:0046872//metal ion binding;GO:0046872//metal ion binding;GO:0046872//metal ion binding;GO:0046872//metal ion binding	GO:0008152//metabolic process;GO:0008152//metabolic process
MD09G1001800	0	0	Unchanged	0.0001	0.0001	0	1	1	no	100	100	0	1	1	no	Slc25a24	Calcium-binding mitochondrial carrier protein SCaMC-1 OS=Mus musculus GN=Slc25a24 PE=1 SV=1	-	-	-	-	-	GO:0005509//calcium ion binding;GO:0005509//calcium ion binding;GO:0005509//calcium ion binding;GO:0005509//calcium ion binding;GO:0005509//calcium ion binding;GO:0005509//calcium ion binding	GO:0055085//transmembrane transport;GO:0055085//transmembrane transport
MD13G1153400	0.11371	-0.09	Unchanged	15.9115	17.2164	0.11371	0.09328	0.45152	no	0.86	0.81	-0.09	0.011701	0.162126	no	PHYB	Phytochrome B OS=Nicotiana tabacum GN=PHYB PE=2 SV=2	-	-	-	-	GO:0016020//membrane;GO:0016020//membrane	GO:0000155//phosphorelay sensor kinase activity;GO:0000155//phosphorelay sensor kinase activity;GO:0004871//signal transducer activity;GO:0004871//signal transducer activity;GO:0004871//signal transducer activity;GO:0004871//signal transducer activity;GO:0004871//signal transducer activity;GO:0004871//signal transducer activity;GO:0004871//signal transducer activity;GO:0004871//signal transducer …	GO:0007165//signal transduction;GO:0007165//signal transduction;GO:0007165//signal transduction;GO:0007165//signal transduction;GO:0007165//signal transduction;GO:0007165//signal transduction;GO:0007165//signal transduction;GO:0007165//signal transduction;GO:0007165//signal transduction;GO:0007165//signal transduction;GO:0009584//detection of visible light;GO:0009584//detection of visible light;G…
MD09G1016900	0	0	Unchanged	0.0001	0.0001	0	1	1	no	100	100	0	1	1	no	GAPC	glyceraldehyde 3-phosphate dehydrogenase [EC:1.2.1.12]	Metabolism;Metabolism;Metabolism;Metabolism;Metabolism;Metabolism	Global and overview maps;Global and overview maps;Global and overview maps;Global and overview maps;Carbohydrate metabolism;Energy metabolism	ko01100//Metabolic pathways;ko01110//Biosynthesis of secondary metabolites;ko01200//Carbon metabolism;ko01230//Biosynthesis of amino acids;ko00010//Glycolysis / Gluconeogenesis;ko00710//Carbon fixation in photosynthetic organisms	K00134;K00134;K00134;K00134;K00134;K00134	-	GO:0050661//NADP binding;GO:0051287//NAD binding	GO:0006006//glucose metabolic process;GO:0055114//oxidation-reduction process;GO:0055114//oxidation-reduction process;GO:0055114//oxidation-reduction process;GO:0055114//oxidation-reduction process;GO:0055114//oxidation-reduction process;GO:0055114//oxidation-reduction process;GO:0055114//oxidation-reduction process;GO:0055114//oxidation-reduction process;GO:0055114//oxidation-reduction process;G…
MD02G1104400	0	0	Unchanged	0.0001	0.0001	0	1	1	no	100	100	0	1	1	no	PME12	Probable pectinesterase/pectinesterase inhibitor 12 OS=Arabidopsis thaliana GN=PME12 PE=2 SV=1	-	-	-	-	GO:0005618//cell wall	GO:0030599//pectinesterase activity	GO:0042545//cell wall modification
MD14G1062000	0	0	Unchanged	0.0001	0.0001	0	1	1	no	100	100	0	1	1	no	PDF2.2	Defensin-like protein 2 OS=Arabidopsis thaliana GN=PDF2.2 PE=2 SV=1	-	-	-	-	-	-	GO:0006952//defense response;GO:0006952//defense response;GO:0006952//defense response;GO:0006952//defense response
MD03G1031500	-0.178596	2.32	Unchanged	1.21796	1.07614	-0.178596	1	1	no	0.01	0.05	2.32	1	1	no	SYP121	Syntaxin-121 OS=Arabidopsis thaliana GN=SYP121 PE=1 SV=1	-	-	-	-	GO:0016020//membrane	GO:0005515//protein binding;GO:0005515//protein binding	GO:0016192//vesicle-mediated transport
MD11G1315900	-0.930429	1.08	Unchanged	0.15194	0.079723	-0.930429	1	1	no	1.45	3.07	1.08	0.389983	0.774372	no	BXL2	Probable beta-D-xylosidase 2 OS=Arabidopsis thaliana GN=BXL2 PE=2 SV=1	-	-	-	-	-	-	GO:0005975//carbohydrate metabolic process;GO:0005975//carbohydrate metabolic process;GO:0005975//carbohydrate metabolic process;GO:0005975//carbohydrate metabolic process;GO:0005975//carbohydrate metabolic process;GO:0005975//carbohydrate metabolic process;GO:0005975//carbohydrate metabolic process;GO:0005975//carbohydrate metabolic process
MD15G1142000	-0.077904	0	Unchanged	46.6631	44.2102	-0.077904	0.805736	0.963461	no	0.79	0.79	0	0.291311	0.701368	no	SKIP35	Ankyrin repeat protein SKIP35 OS=Arabidopsis thaliana GN=SKIP35 PE=1 SV=1	-	-	-	-	-	-	-
MD05G1345800	0.00247438	0.39	Unchanged	993.884	995.59	0.00247438	0.656626	0.917861	no	0.97	1.27	0.39	0.313252	0.721561	no	PER42	peroxidase [EC:1.11.1.7]	Metabolism;Metabolism;Metabolism	Global and overview maps;Global and overview maps;Biosynthesis of other secondary metabolites	ko01100//Metabolic pathways;ko01110//Biosynthesis of secondary metabolites;ko00940//Phenylpropanoid biosynthesis	K00430;K00430;K00430	-	GO:0004601//peroxidase activity;GO:0004601//peroxidase activity;GO:0004601//peroxidase activity;GO:0004601//peroxidase activity;GO:0004601//peroxidase activity;GO:0004601//peroxidase activity;GO:0004601//peroxidase activity;GO:0004601//peroxidase activity;GO:0004601//peroxidase activity;GO:0004601//peroxidase activity;GO:0004601//peroxidase activity;GO:0004601//peroxidase activity;GO:0004601//per…	GO:0006979//response to oxidative stress;GO:0006979//response to oxidative stress;GO:0006979//response to oxidative stress;GO:0006979//response to oxidative stress;GO:0006979//response to oxidative stress;GO:0006979//response to oxidative stress;GO:0006979//response to oxidative stress;GO:0006979//response to oxidative stress;GO:0006979//response to oxidative stress;GO:0006979//response to oxidat…
MD09G1261400	-0.337179	-0.01	Unchanged	2.09143	1.65555	-0.337179	0.301058	0.7291	no	1.21	1.2	-0.01	0.564076	0.864826	no	At1g66480	Uncharacterized protein At1g66480 OS=Arabidopsis thaliana GN=At1g66480 PE=2 SV=1	-	-	-	-	-	-	-
MD03G1013900	-0.510962	0.51	Unchanged	0.0001425	0.0001	-0.510962	1	1	no	70.18	100	0.51	1	1	no	-	peroxidase [EC:1.11.1.7]	Metabolism;Metabolism;Metabolism	Global and overview maps;Global and overview maps;Biosynthesis of other secondary metabolites	ko01100//Metabolic pathways;ko01110//Biosynthesis of secondary metabolites;ko00940//Phenylpropanoid biosynthesis	K00430;K00430;K00430	-	GO:0004601//peroxidase activity;GO:0004601//peroxidase activity;GO:0004601//peroxidase activity;GO:0004601//peroxidase activity;GO:0004601//peroxidase activity;GO:0004601//peroxidase activity;GO:0004601//peroxidase activity;GO:0004601//peroxidase activity;GO:0004601//peroxidase activity;GO:0004601//peroxidase activity;GO:0004601//peroxidase activity;GO:0004601//peroxidase activity;GO:0004601//per…	GO:0006979//response to oxidative stress;GO:0006979//response to oxidative stress;GO:0006979//response to oxidative stress;GO:0006979//response to oxidative stress;GO:0006979//response to oxidative stress;GO:0006979//response to oxidative stress;GO:0006979//response to oxidative stress;GO:0006979//response to oxidative stress;GO:0006979//response to oxidative stress;GO:0006979//response to oxidat…
MD17G1183100	-0.112659	0.51	Unchanged	4.61338	4.26683	-0.112659	0.689091	0.925893	no	0.54	0.77	0.51	0.212658	0.623383	no	HXK1	hexokinase [EC:2.7.1.1]	Metabolism;Metabolism;Metabolism;Metabolism;Metabolism;Metabolism;Metabolism;Metabolism	Global and overview maps;Global and overview maps;Global and overview maps;Carbohydrate metabolism;Carbohydrate metabolism;Carbohydrate metabolism;Carbohydrate metabolism;Carbohydrate metabolism	ko01100//Metabolic pathways;ko01110//Biosynthesis of secondary metabolites;ko01200//Carbon metabolism;ko00500//Starch and sucrose metabolism;ko00010//Glycolysis / Gluconeogenesis;ko00520//Amino sugar and nucleotide sugar metabolism;ko00051//Fructose and mannose metabolism;ko00052//Galactose metabolism	K00844;K00844;K00844;K00844;K00844;K00844;K00844;K00844	-	GO:0004396//hexokinase activity;GO:0005524//ATP binding;GO:0005524//ATP binding;GO:0005524//ATP binding;GO:0005524//ATP binding;GO:0005524//ATP binding;GO:0005524//ATP binding;GO:0005524//ATP binding;GO:0005524//ATP binding;GO:0005524//ATP binding;GO:0005524//ATP binding;GO:0005524//ATP binding	GO:0005975//carbohydrate metabolic process;GO:0005975//carbohydrate metabolic process;GO:0005975//carbohydrate metabolic process;GO:0005975//carbohydrate metabolic process;GO:0005975//carbohydrate metabolic process;GO:0005975//carbohydrate metabolic process;GO:0005975//carbohydrate metabolic process;GO:0005975//carbohydrate metabolic process;GO:0005975//carbohydrate metabolic process;GO:0005975//…
MD13G1104100	0.0235093	-0.64	Unchanged	5.43436	5.52364	0.0235093	0.642689	0.911902	no	1.4	0.9	-0.64	0.00641717	0.117548	no	CYP71B34	Cytochrome P450 71B34 OS=Arabidopsis thaliana GN=CYP71B34 PE=2 SV=1	-	-	-	-	-	GO:0005506//iron ion binding;GO:0005506//iron ion binding;GO:0005506//iron ion binding;GO:0005506//iron ion binding;GO:0005506//iron ion binding;GO:0005506//iron ion binding;GO:0005506//iron ion binding;GO:0005506//iron ion binding;GO:0005506//iron ion binding;GO:0005506//iron ion binding;GO:0005506//iron ion binding;GO:0005506//iron ion binding;GO:0005506//iron ion binding;GO:0005506//iron ion b…	GO:0055114//oxidation-reduction process;GO:0055114//oxidation-reduction process;GO:0055114//oxidation-reduction process;GO:0055114//oxidation-reduction process;GO:0055114//oxidation-reduction process;GO:0055114//oxidation-reduction process;GO:0055114//oxidation-reduction process;GO:0055114//oxidation-reduction process;GO:0055114//oxidation-reduction process;GO:0055114//oxidation-reduction process…
MD05G1241500	0	4.7	Unchanged	0.0001	0.0001	0	1	1	no	100	2600	4.7	1	1	no	-	-	-	-	-	-	-	-	-
MD13G1231700	-8.40288	8.38	Unchanged	0.033847	0.0001	-8.40288	1	1	no	0.3	100	8.38	1	1	no	APUM15	Pumilio homolog 15 OS=Arabidopsis thaliana GN=APUM15 PE=3 SV=1	-	-	-	-	-	-	-
MD11G1114800	0.0793678	-0.11	Unchanged	4.2536	4.49416	0.0793678	0.384202	0.789364	no	0.42	0.39	-0.11	0.384214	0.770064	no	At5g59740	UDP-galactose/UDP-glucose transporter 5B OS=Arabidopsis thaliana GN=At5g59740 PE=2 SV=1	-	-	-	-	-	-	GO:0055085//transmembrane transport
MD09G1054300	-0.113078	0.17	Unchanged	24.7682	22.901	-0.113078	0.555806	0.880689	no	0.71	0.8	0.17	0.807369	0.950063	no	SPX4	SPX domain-containing protein 4 OS=Arabidopsis thaliana GN=SPX4 PE=2 SV=1	-	-	-	-	-	-	-
MD16G1239900	0.609656	-0.36	Unchanged	3.29831	5.03287	0.609656	0.00530761	0.0872159	no	4.02	3.14	-0.36	0.02791	0.257309	no	HSP70	Heat shock cognate 70 kDa protein OS=Petunia hybrida GN=HSP70 PE=2 SV=1	-	-	-	-	-	-	-
MD12G1076000	-1.75571	1.73	Unchanged	0.079417	0.0235175	-1.75571	1	1	no	0.13	0.43	1.73	1	1	no	ATK4	Kinesin-4 OS=Arabidopsis thaliana GN=ATK4 PE=1 SV=2	-	-	-	-	GO:0005871//kinesin complex	GO:0003777//microtubule motor activity;GO:0003777//microtubule motor activity;GO:0003777//microtubule motor activity;GO:0003777//microtubule motor activity;GO:0003777//microtubule motor activity;GO:0003777//microtubule motor activity;GO:0003777//microtubule motor activity;GO:0003777//microtubule motor activity;GO:0003777//microtubule motor activity;GO:0005515//protein binding;GO:0005515//protein …	GO:0007018//microtubule-based movement;GO:0007018//microtubule-based movement;GO:0007018//microtubule-based movement;GO:0007018//microtubule-based movement;GO:0007018//microtubule-based movement;GO:0007018//microtubule-based movement;GO:0007018//microtubule-based movement;GO:0007018//microtubule-based movement;GO:0007018//microtubule-based movement
MD16G1026300	-0.402627	0.48	Unchanged	2.08642	1.57834	-0.402627	0.168431	0.584466	no	0.63	0.88	0.48	0.537117	0.852589	no	AF_0788	Uncharacterized transporter AF_0788 OS=Archaeoglobus fulgidus (strain ATCC 49558 / VC-16 / DSM 4304 / JCM 9628 / NBRC 100126) GN=AF_0788 PE=3 SV=1	-	-	-	-	GO:0016020//membrane;GO:0016020//membrane	-	-
MD11G1097200	2.20109	1.18	Unchanged	0.0325885	0.14985	2.20109	1	1	no	0.31	0.7	1.18	1	1	no	-	-	-	-	-	-	-	-	-
MD17G1192400	0.871621	-1.2	Unchanged	1.25495	2.29621	0.871621	0.000152839	0.00649577	no	0.55	0.24	-1.2	0.00690324	0.12201	no	-	-	-	-	-	-	GO:0016021//integral component of membrane;GO:0016021//integral component of membrane	-	-
MD10G1168300	-0.638411	-4.25	Unchanged	4.80677	3.08797	-0.638411	0.00339895	0.0650797	no	0.19	0.01	-4.25	0.0425436	0.318778	no	-	-	-	-	-	-	-	GO:0005515//protein binding;GO:0005515//protein binding;GO:0005515//protein binding;GO:0008270//zinc ion binding;GO:0008270//zinc ion binding;GO:0008270//zinc ion binding	-
MD15G1074400	0.252961	0.04	Unchanged	5.64844	6.73097	0.252961	0.164118	0.577146	no	0.38	0.39	0.04	0.642514	0.894761	no	-	-	-	-	-	-	-	-	-
MD11G1100400	-0.337628	1	Unchanged	1.37481	1.08794	-0.337628	0.117895	0.500738	no	0.25	0.5	1	0.0365935	0.296674	no	EFR	LRR receptor-like serine/threonine-protein kinase EFR OS=Arabidopsis thaliana GN=EFR PE=1 SV=1	-	-	-	-	GO:0016021//integral component of membrane;GO:0016021//integral component of membrane	GO:0004252//serine-type endopeptidase activity;GO:0004252//serine-type endopeptidase activity;GO:0004672//protein kinase activity;GO:0004672//protein kinase activity;GO:0004672//protein kinase activity;GO:0004674//protein serine/threonine kinase activity;GO:0004713//protein tyrosine kinase activity;GO:0005515//protein binding;GO:0005515//protein binding;GO:0005524//ATP binding;GO:0005524//ATP bin…	GO:0006468//protein phosphorylation;GO:0006468//protein phosphorylation;GO:0006468//protein phosphorylation;GO:0006468//protein phosphorylation;GO:0006468//protein phosphorylation
MD09G1168600	-0.251259	0.21	Unchanged	34.9183	29.3371	-0.251259	0.0737473	0.401603	no	0.32	0.37	0.21	0.945928	0.986998	no	STARD7	StAR-related lipid transfer protein 7, mitochondrial OS=Homo sapiens GN=STARD7 PE=1 SV=2	-	-	-	-	-	-	-
MD13G1153900	0.97345	1.13	Unchanged	0.316727	0.621904	0.97345	1	1	no	0.22	0.48	1.13	0.806469	0.949975	no	-	-	-	-	-	-	-	-	-
MD11G1061900	-1.35387	3.32	Unchanged	0.113389	0.0443625	-1.35387	1	1	no	0.09	0.9	3.32	1	1	no	UGT87A2	UDP-glycosyltransferase 87A2 OS=Arabidopsis thaliana GN=UGT87A2 PE=1 SV=1	-	-	-	-	-	-	GO:0008152//metabolic process
MD07G1116100	0.0149269	0.11	Unchanged	43.6602	44.1143	0.0149269	0.495046	0.851968	no	2.47	2.66	0.11	0.571247	0.868012	no	ATG8G	GABA(A) receptor-associated protein	Cellular Processes	Transport and catabolism	ko04136//Autophagy - other eukaryotes	K08341	-	-	GO:0006914//autophagy;GO:0015031//protein transport;GO:0032258//CVT pathway
MD11G1029900	0.16774	3	Unchanged	1.38319	1.55373	0.16774	1	1	no	0.01	0.08	3	1	1	no	-	-	-	-	-	-	-	-	-
MD10G1261700	-0.543266	2.71	Unchanged	0.091112	0.0625225	-0.543266	1	1	no	0.11	0.72	2.71	1	1	no	At1g32860	Glucan endo-1,3-beta-glucosidase 11 OS=Arabidopsis thaliana GN=At1g32860 PE=1 SV=1	-	-	-	-	-	GO:0003824//catalytic activity	GO:0005975//carbohydrate metabolic process;GO:0005975//carbohydrate metabolic process
MD10G1333200	-1.5625	1.17	Transcription	1.0421	0.352816	-1.5625	5.4e-06	0.000491669	yes	3.81	8.6	1.17	0.00206562	0.0612455	no	At1g53440	Probable LRR receptor-like serine/threonine-protein kinase At1g53440 OS=Arabidopsis thaliana GN=At1g53440 PE=2 SV=2	-	-	-	-	-	GO:0005515//protein binding;GO:0005515//protein binding	-
MD05G1219000	-0.0764287	1.09	Unchanged	0.306575	0.290756	-0.0764287	1	1	no	0.16	0.34	1.09	0.726407	0.922854	no	BAHD1	shikimate O-hydroxycinnamoyltransferase [EC:2.3.1.133]	Metabolism;Metabolism;Metabolism;Metabolism;Metabolism	Global and overview maps;Global and overview maps;Biosynthesis of other secondary metabolites;Biosynthesis of other secondary metabolites;Biosynthesis of other secondary metabolites	ko01100//Metabolic pathways;ko01110//Biosynthesis of secondary metabolites;ko00940//Phenylpropanoid biosynthesis;ko00941//Flavonoid biosynthesis;ko00945//Stilbenoid, diarylheptanoid and gingerol biosynthesis	K13065;K13065;K13065;K13065;K13065	-	-	-
MD13G1186400	1.30715	-2.01	Unchanged	0.0243575	0.060273	1.30715	1	1	no	5.34	1.33	-2.01	0.345335	0.745502	no	PNC1	Peroxisomal adenine nucleotide carrier 1 OS=Arabidopsis thaliana GN=PNC1 PE=1 SV=1	-	-	-	-	-	-	-
MD15G1233100	-3.52526	2.67	Unchanged	0.118716	0.010311	-3.52526	1	1	no	0.38	2.42	2.67	1	1	no	-	G2/mitotic-specific cyclin-1 OS=Medicago sativa subsp. varia PE=2 SV=1	-	-	-	-	GO:0005634//nucleus	GO:0019901//protein kinase binding	GO:0000079//regulation of cyclin-dependent protein serine/threonine kinase activity;GO:0051726//regulation of cell cycle
MD17G1212000	0.490927	-0.33	Unchanged	12.1597	17.0886	0.490927	7.08e-06	0.000608883	no	1.28	1.02	-0.33	0.0061356	0.113985	no	ADS3	palmitoyl-[glycerolipid] 7-desaturase [EC:1.14.19.42]	-	-	-	-	-	-	GO:0006629//lipid metabolic process;GO:0055114//oxidation-reduction process;GO:0055114//oxidation-reduction process;GO:0055114//oxidation-reduction process;GO:0055114//oxidation-reduction process
MD15G1142200	-0.112133	0.28	Unchanged	145.459	134.581	-0.112133	0.537436	0.873101	no	1.21	1.47	0.28	0.609938	0.88146	no	-	Desiccation protectant protein Lea14 homolog OS=Glycine max PE=2 SV=1	-	-	-	-	-	-	GO:0009269//response to desiccation;GO:0009269//response to desiccation
MD09G1191700	-0.208284	0.2	Unchanged	7.00732	6.0653	-0.208284	0.421747	0.81308	no	0.33	0.38	0.2	0.913561	0.979575	no	-	-	-	-	-	-	-	GO:0005515//protein binding	-
MD15G1183700	-0.15772	0.4	Unchanged	8.47274	7.5953	-0.15772	0.591433	0.896073	no	0.59	0.78	0.4	0.648625	0.89766	no	SYM1	Protein SYM1 OS=Gibberella zeae (strain PH-1 / ATCC MYA-4620 / FGSC 9075 / NRRL 31084) GN=SYM1 PE=3 SV=1	-	-	-	-	GO:0016021//integral component of membrane;GO:0016021//integral component of membrane	-	-
MD11G1261100	-0.120926	0.42	Unchanged	0.494211	0.454475	-0.120926	0.849834	0.973122	no	0.03	0.04	0.42	1	1	no	At3g47570	Probable LRR receptor-like serine/threonine-protein kinase At3g47570 OS=Arabidopsis thaliana GN=At3g47570 PE=2 SV=1	-	-	-	-	-	GO:0004672//protein kinase activity;GO:0004672//protein kinase activity;GO:0004672//protein kinase activity;GO:0004674//protein serine/threonine kinase activity;GO:0004713//protein tyrosine kinase activity;GO:0005515//protein binding;GO:0005515//protein binding;GO:0005524//ATP binding;GO:0005524//ATP binding;GO:0005524//ATP binding;GO:0005524//ATP binding	GO:0006468//protein phosphorylation;GO:0006468//protein phosphorylation;GO:0006468//protein phosphorylation;GO:0006468//protein phosphorylation;GO:0006468//protein phosphorylation
MD17G1215600	-0.0269246	0.07	Unchanged	23.0673	22.6408	-0.0269246	0.780025	0.956014	no	1.21	1.27	0.07	0.365764	0.757829	no	GLPK	glycerol kinase [EC:2.7.1.30]	Metabolism;Organismal Systems;Metabolism	Global and overview maps;Environmental adaptation;Lipid metabolism	ko01100//Metabolic pathways;ko04626//Plant-pathogen interaction;ko00561//Glycerolipid metabolism	K00864;K00864;K00864	-	GO:0004370//glycerol kinase activity;GO:0004370//glycerol kinase activity	GO:0005975//carbohydrate metabolic process;GO:0005975//carbohydrate metabolic process;GO:0005975//carbohydrate metabolic process;GO:0006072//glycerol-3-phosphate metabolic process;GO:0006072//glycerol-3-phosphate metabolic process
MD06G1060000	-0.56526	0.4	Unchanged	0.982842	0.664238	-0.56526	0.0849641	0.431624	no	0.68	0.9	0.4	0.722207	0.921654	no	nep2	Aspartic proteinase nepenthesin-2 OS=Nepenthes gracilis GN=nep2 PE=1 SV=1	-	-	-	-	-	GO:0004190//aspartic-type endopeptidase activity;GO:0004190//aspartic-type endopeptidase activity	GO:0006508//proteolysis;GO:0006508//proteolysis
MD01G1159900	0.107988	-0.06	Unchanged	18.8212	20.2841	0.107988	0.109824	0.483997	no	1.82	1.74	-0.06	0.0357685	0.293303	no	accB	Biotin carboxyl carrier protein of acetyl-CoA carboxylase OS=Nostoc sp. (strain PCC 7120 / UTEX 2576) GN=accB PE=1 SV=2	-	-	-	-	-	-	-
MD09G1139000	0.752118	1.55	Unchanged	0.0234515	0.0394985	0.752118	1	1	no	3.62	10.63	1.55	1	1	no	-	-	-	-	-	-	-	-	-
MD07G1215300	-0.138588	0.44	Unchanged	11.2526	10.222	-0.138588	0.521661	0.864858	no	0.95	1.29	0.44	0.291937	0.702131	no	TIF3F1	translation initiation factor 3 subunit F	Genetic Information Processing	Translation	ko03013//RNA transport	K03249	GO:0005737//cytoplasm;GO:0005852//eukaryotic translation initiation factor 3 complex	GO:0003743//translation initiation factor activity;GO:0005515//protein binding;GO:0005515//protein binding	-
MD10G1115700	0	0	Unchanged	0.0001	0.0001	0	1	1	no	100	100	0	1	1	no	-	Ribonucleoside-diphosphate reductase small chain OS=Nicotiana tabacum PE=2 SV=1	-	-	-	-	-	GO:0016491//oxidoreductase activity;GO:0016491//oxidoreductase activity;GO:0046914//transition metal ion binding	GO:0009186//deoxyribonucleoside diphosphate metabolic process;GO:0009186//deoxyribonucleoside diphosphate metabolic process;GO:0009186//deoxyribonucleoside diphosphate metabolic process;GO:0055114//oxidation-reduction process;GO:0055114//oxidation-reduction process;GO:0055114//oxidation-reduction process;GO:0055114//oxidation-reduction process;GO:0055114//oxidation-reduction process
MD17G1141100	0.260354	2.58	Unchanged	1.38369	1.65735	0.260354	0.227111	0.65599	no	0.01	0.06	2.58	1	1	no	GTF3C3	general transcription factor 3C polypeptide 3 (transcription factor C subunit 4)	-	-	-	-	-	GO:0005515//protein binding	-
MD00G1080700	-0.0037328	0.03	Unchanged	24.7202	24.6563	-0.0037328	0.629986	0.909034	no	2.14	2.18	0.03	0.20083	0.611181	no	PURA2	adenylosuccinate synthase [EC:6.3.4.4]	Metabolism;Metabolism;Metabolism	Global and overview maps;Nucleotide metabolism;Amino acid metabolism	ko01100//Metabolic pathways;ko00230//Purine metabolism;ko00250//Alanine, aspartate and glutamate metabolism	K01939;K01939;K01939	-	GO:0004019//adenylosuccinate synthase activity;GO:0004019//adenylosuccinate synthase activity;GO:0004019//adenylosuccinate synthase activity;GO:0004019//adenylosuccinate synthase activity;GO:0004019//adenylosuccinate synthase activity;GO:0004019//adenylosuccinate synthase activity;GO:0004019//adenylosuccinate synthase activity;GO:0005525//GTP binding;GO:0005525//GTP binding;GO:0005525//GTP bindin…	GO:0006164//purine nucleotide biosynthetic process;GO:0006164//purine nucleotide biosynthetic process;GO:0006164//purine nucleotide biosynthetic process;GO:0006164//purine nucleotide biosynthetic process;GO:0006164//purine nucleotide biosynthetic process;GO:0006164//purine nucleotide biosynthetic process;GO:0006164//purine nucleotide biosynthetic process
MD09G1291400	-0.0472575	0.12	Unchanged	6.64737	6.43316	-0.0472575	0.983741	1	no	0.68	0.74	0.12	0.708508	0.9182	no	CHMP7	charged multivesicular body protein 7	Cellular Processes	Transport and catabolism	ko04144//Endocytosis	K15053	-	-	GO:0015031//protein transport
MD15G1174400	-0.137963	-1.58	Unchanged	0.322856	0.293413	-0.137963	1	1	no	0.15	0.05	-1.58	0.399459	0.779377	no	PCMP-E40	Pentatricopeptide repeat-containing protein At4g32430, mitochondrial OS=Arabidopsis thaliana GN=PCMP-E40 PE=2 SV=1	-	-	-	-	-	GO:0005515//protein binding	-
MD15G1070800	0.158038	0.04	Unchanged	20.8552	23.2696	0.158038	0.0408474	0.299246	no	1.01	1.04	0.04	0.248249	0.661685	no	ACA1	Ca2+-transporting ATPase [EC:3.6.3.8]	-	-	-	-	GO:0016020//membrane;GO:0016021//integral component of membrane;GO:0016021//integral component of membrane;GO:0016021//integral component of membrane;GO:0016021//integral component of membrane;GO:0016021//integral component of membrane;GO:0016021//integral component of membrane;GO:0016021//integral component of membrane;GO:0016021//integral component of membrane;GO:0016021//integral component of …	GO:0000166//nucleotide binding;GO:0005388//calcium-transporting ATPase activity;GO:0005516//calmodulin binding;GO:0005524//ATP binding;GO:0019829//cation-transporting ATPase activity;GO:0019829//cation-transporting ATPase activity;GO:0019829//cation-transporting ATPase activity;GO:0019829//cation-transporting ATPase activity;GO:0019829//cation-transporting ATPase activity;GO:0019829//cation-trans…	GO:0006812//cation transport;GO:0006812//cation transport;GO:0006812//cation transport;GO:0006812//cation transport;GO:0006812//cation transport;GO:0006812//cation transport;GO:0006812//cation transport;GO:0006812//cation transport;GO:0006812//cation transport;GO:0006812//cation transport;GO:0006812//cation transport;GO:0006812//cation transport;GO:0070588//calcium ion transmembrane transport
MD13G1074800	-0.247375	1.58	Unchanged	1.74948	1.47381	-0.247375	0.608127	0.903257	no	0.03	0.09	1.58	1	1	no	ATHB-13	homeobox-leucine zipper protein	-	-	-	-	GO:0005634//nucleus;GO:0005634//nucleus	GO:0000976//transcription regulatory region sequence-specific DNA binding;GO:0000976//transcription regulatory region sequence-specific DNA binding;GO:0003677//DNA binding;GO:0003677//DNA binding;GO:0003677//DNA binding;GO:0003700//transcription factor activity, sequence-specific DNA binding;GO:0003700//transcription factor activity, sequence-specific DNA binding;GO:0003700//transcription factor …	-
MD02G1061800	0.611163	0.04	Unchanged	0.771552	1.17854	0.611163	1	1	no	1.01	1.04	0.04	0.828675	0.955928	no	-	-	-	-	-	-	-	-	-
MD04G1147900	-0.624452	-0.25	Unchanged	0.188912	0.12254	-0.624452	1	1	no	1.4	1.18	-0.25	0.771786	0.94012	no	DCR	BAHD acyltransferase DCR OS=Arabidopsis thaliana GN=DCR PE=2 SV=1	-	-	-	-	-	-	-
MD11G1225900	9.46273	-9.48	Unchanged	0.0001	0.070561	9.46273	1	1	no	100	0.14	-9.48	1	1	no	ABCB15	ABC transporter B family member 15 OS=Arabidopsis thaliana GN=ABCB15 PE=3 SV=1	-	-	-	-	-	GO:0005524//ATP binding;GO:0016887//ATPase activity	-
MD16G1188900	-1.63341	5.4	Unchanged	0.0954715	0.030773	-1.63341	1	1	no	0.1	4.22	5.4	0.113001	0.493837	no	MAKR1	Probable membrane-associated kinase regulator 1 OS=Arabidopsis thaliana GN=MAKR1 PE=1 SV=1	-	-	-	-	-	-	-
MD17G1252400	-0.103957	0.65	Unchanged	5.24336	4.87883	-0.103957	0.796631	0.96	no	2.04	3.2	0.65	0.528696	0.848666	no	-	-	-	-	-	-	-	-	-
MD08G1234700	-0.383059	0.05	Unchanged	1.95009	1.49535	-0.383059	0.213708	0.642556	no	0.59	0.61	0.05	0.705709	0.917628	no	CYP82A4	Cytochrome P450 82A4 OS=Glycine max GN=CYP82A4 PE=2 SV=1	-	-	-	-	-	GO:0005506//iron ion binding;GO:0005506//iron ion binding;GO:0005506//iron ion binding;GO:0005506//iron ion binding;GO:0005506//iron ion binding;GO:0005506//iron ion binding;GO:0005506//iron ion binding;GO:0005506//iron ion binding;GO:0005506//iron ion binding;GO:0005506//iron ion binding;GO:0005506//iron ion binding;GO:0005506//iron ion binding;GO:0005506//iron ion binding;GO:0005506//iron ion b…	GO:0055114//oxidation-reduction process;GO:0055114//oxidation-reduction process;GO:0055114//oxidation-reduction process;GO:0055114//oxidation-reduction process;GO:0055114//oxidation-reduction process;GO:0055114//oxidation-reduction process;GO:0055114//oxidation-reduction process;GO:0055114//oxidation-reduction process;GO:0055114//oxidation-reduction process;GO:0055114//oxidation-reduction process…
MD05G1244900	0.000334334	-1.98	Unchanged	1.1218	1.12206	0.000334334	1	1	no	2.09	0.53	-1.98	0.0482073	0.338791	no	PTAC14	Protein PLASTID TRANSCRIPTIONALLY ACTIVE 14 OS=Arabidopsis thaliana GN=PTAC14 PE=1 SV=1	-	-	-	-	-	-	-
MD13G1060400	-0.196476	-0.06	Unchanged	3.68411	3.21505	-0.196476	0.336293	0.755524	no	0.48	0.46	-0.06	0.256377	0.670952	no	dst1	Serine/threonine-protein kinase dst1 OS=Dictyostelium discoideum GN=dst1 PE=3 SV=1	-	-	-	-	-	GO:0004672//protein kinase activity;GO:0004672//protein kinase activity;GO:0004672//protein kinase activity;GO:0004713//protein tyrosine kinase activity;GO:0005524//ATP binding;GO:0005524//ATP binding;GO:0005524//ATP binding;GO:0005524//ATP binding	GO:0006468//protein phosphorylation;GO:0006468//protein phosphorylation;GO:0006468//protein phosphorylation;GO:0006468//protein phosphorylation
MD05G1001200	-0.673738	-3.46	Unchanged	1.80887	1.13395	-0.673738	1	1	no	0.11	0.01	-3.46	1	1	no	-	-	-	-	-	-	-	-	-
MD16G1164000	0.0868761	1.03	Unchanged	0.0852775	0.0905705	0.0868761	1	1	no	1	2.04	1.03	0.561068	0.864344	no	SUS2	sucrose synthase [EC:2.4.1.13]	Metabolism;Metabolism	Global and overview maps;Carbohydrate metabolism	ko01100//Metabolic pathways;ko00500//Starch and sucrose metabolism	K00695;K00695	-	GO:0016157//sucrose synthase activity;GO:0016157//sucrose synthase activity	GO:0005985//sucrose metabolic process;GO:0005985//sucrose metabolic process;GO:0005985//sucrose metabolic process;GO:0009058//biosynthetic process
MD07G1285000	-0.217266	0.09	Unchanged	7.38304	6.35085	-0.217266	0.229427	0.658187	no	0.32	0.34	0.09	0.617277	0.884331	no	folC	dihydrofolate synthase [EC:6.3.2.12]	Metabolism;Metabolism	Global and overview maps;Metabolism of cofactors and vitamins	ko01100//Metabolic pathways;ko00790//Folate biosynthesis	K20457;K20457	-	GO:0004326//tetrahydrofolylpolyglutamate synthase activity;GO:0004326//tetrahydrofolylpolyglutamate synthase activity;GO:0004326//tetrahydrofolylpolyglutamate synthase activity;GO:0005524//ATP binding;GO:0005524//ATP binding;GO:0005524//ATP binding;GO:0005524//ATP binding;GO:0005524//ATP binding;GO:0005524//ATP binding;GO:0005524//ATP binding;GO:0005524//ATP binding;GO:0016874//ligase activity;GO…	GO:0009058//biosynthetic process;GO:0009058//biosynthetic process;GO:0009058//biosynthetic process;GO:0009058//biosynthetic process;GO:0009058//biosynthetic process;GO:0009396//folic acid-containing compound biosynthetic process;GO:0009396//folic acid-containing compound biosynthetic process;GO:0009396//folic acid-containing compound biosynthetic process
MD10G1004400	0.0125431	-0.17	Unchanged	90.6399	91.4314	0.0125431	0.479301	0.84316	no	1.46	1.3	-0.17	0.000957385	0.0372825	no	-	-	-	-	-	-	-	-	-
MD04G1141600	0	-3.25	Unchanged	0.0001	0.0001	0	1	1	no	950	100	-3.25	1	1	no	ARK2	Armadillo repeat-containing kinesin-like protein 2 OS=Arabidopsis thaliana GN=ARK2 PE=1 SV=2	-	-	-	-	-	GO:0005488//binding	-
MD03G1052700	-1.49935	1.49	Unchanged	0.101503	0.035903	-1.49935	1	1	no	0.1	0.28	1.49	1	1	no	-	-	-	-	-	-	-	GO:0008270//zinc ion binding;GO:0008270//zinc ion binding;GO:0008270//zinc ion binding	-
MD09G1246400	0.365502	-0.47	Unchanged	2.98013	3.83939	0.365502	0.0105245	0.136791	no	0.75	0.54	-0.47	0.00890974	0.140672	no	LECRK72	Probable L-type lectin-domain containing receptor kinase VII.2 OS=Arabidopsis thaliana GN=LECRK72 PE=3 SV=2	-	-	-	-	-	GO:0004672//protein kinase activity;GO:0004672//protein kinase activity;GO:0004672//protein kinase activity;GO:0004674//protein serine/threonine kinase activity;GO:0004713//protein tyrosine kinase activity;GO:0005524//ATP binding;GO:0005524//ATP binding;GO:0005524//ATP binding;GO:0030246//carbohydrate binding	GO:0006468//protein phosphorylation;GO:0006468//protein phosphorylation;GO:0006468//protein phosphorylation;GO:0006468//protein phosphorylation;GO:0006468//protein phosphorylation
MD14G1235300	-0.0184197	-0.02	Unchanged	69.5572	68.6748	-0.0184197	0.706391	0.932756	no	0.96	0.95	-0.02	0.188307	0.596324	no	-	-	-	-	-	-	GO:0005737//cytoplasm;GO:0016021//integral component of membrane	-	GO:0006629//lipid metabolic process
MD05G1099800	-0.102863	0.45	Unchanged	15.5582	14.4875	-0.102863	0.679313	0.923269	no	1.54	2.11	0.45	0.149996	0.548663	no	GER1	GDP-L-fucose synthase [EC:1.1.1.271]	Metabolism;Metabolism;Metabolism	Global and overview maps;Carbohydrate metabolism;Carbohydrate metabolism	ko01100//Metabolic pathways;ko00520//Amino sugar and nucleotide sugar metabolism;ko00051//Fructose and mannose metabolism	K02377;K02377;K02377	-	GO:0003824//catalytic activity;GO:0050662//coenzyme binding	GO:0044237//cellular metabolic process
MD07G1222500	-0.0571622	0.06	Unchanged	10.5503	10.1405	-0.0571622	0.996086	1	no	1.78	1.85	0.06	0.413474	0.788152	no	AL1	PHD finger protein ALFIN-LIKE 1 OS=Arabidopsis thaliana GN=AL1 PE=1 SV=1	-	-	-	-	-	GO:0005515//protein binding;GO:0005515//protein binding;GO:0005515//protein binding;GO:0008270//zinc ion binding;GO:0042393//histone binding;GO:0042393//histone binding	-
MD15G1157000	-0.188276	0.77	Unchanged	1.35258	1.1871	-0.188276	0.57443	0.888607	no	0.2	0.34	0.77	0.269791	0.684622	no	CRK14	Cysteine-rich receptor-like protein kinase 14 OS=Arabidopsis thaliana GN=CRK14 PE=2 SV=2	-	-	-	-	-	GO:0003824//catalytic activity;GO:0004568//chitinase activity;GO:0004672//protein kinase activity;GO:0004672//protein kinase activity;GO:0004672//protein kinase activity;GO:0004713//protein tyrosine kinase activity;GO:0005524//ATP binding;GO:0005524//ATP binding;GO:0005524//ATP binding	GO:0005975//carbohydrate metabolic process;GO:0005975//carbohydrate metabolic process;GO:0006032//chitin catabolic process;GO:0006468//protein phosphorylation;GO:0006468//protein phosphorylation;GO:0006468//protein phosphorylation;GO:0006468//protein phosphorylation
MD16G1196800	7.89827	-7.9	Unchanged	0.0001	0.023857	7.89827	1	1	no	100	0.42	-7.9	1	1	no	YLS3	Protein YLS3 OS=Arabidopsis thaliana GN=YLS3 PE=2 SV=1	-	-	-	-	-	GO:0008289//lipid binding;GO:0008289//lipid binding;GO:0008289//lipid binding	GO:0006869//lipid transport;GO:0006869//lipid transport;GO:0006869//lipid transport
MD09G1162700	-0.80341	0.18	Unchanged	0.42494	0.243488	-0.80341	1	1	no	0.53	0.6	0.18	0.925499	0.982246	no	-	23 kDa jasmonate-induced protein OS=Hordeum vulgare PE=2 SV=1	-	-	-	-	-	-	-
MD00G1016200	0	0	Unchanged	0.0001	0.0001	0	1	1	no	100	100	0	1	1	no	Cht10	Chitinase 10 OS=Oryza sativa subsp. japonica GN=Cht10 PE=2 SV=1	-	-	-	-	-	GO:0004568//chitinase activity;GO:0004568//chitinase activity;GO:0004568//chitinase activity	GO:0005975//carbohydrate metabolic process;GO:0006032//chitin catabolic process;GO:0006032//chitin catabolic process;GO:0016998//cell wall macromolecule catabolic process;GO:0016998//cell wall macromolecule catabolic process
MD00G1092600	-0.389789	0.48	Unchanged	4.42526	3.37754	-0.389789	0.117123	0.498872	no	0.51	0.71	0.48	0.562116	0.864398	no	-	-	-	-	-	-	-	GO:0005515//protein binding;GO:0005515//protein binding;GO:0005515//protein binding	-
MD04G1071700	0	3.46	Unchanged	0.0001	0.0001	0	1	1	no	100	1100	3.46	1	1	no	-	Retrovirus-related Pol polyprotein from transposon TNT 1-94 OS=Nicotiana tabacum PE=2 SV=1	-	-	-	-	-	GO:0003676//nucleic acid binding;GO:0003676//nucleic acid binding;GO:0003676//nucleic acid binding;GO:0003676//nucleic acid binding;GO:0003676//nucleic acid binding;GO:0004252//serine-type endopeptidase activity;GO:0004252//serine-type endopeptidase activity;GO:0004252//serine-type endopeptidase activity;GO:0008270//zinc ion binding;GO:0008270//zinc ion binding;GO:0008270//zinc ion binding;GO:000…	GO:0006508//proteolysis;GO:0006508//proteolysis;GO:0006508//proteolysis
MD15G1217900	0.0098168	0.11	Unchanged	655.143	659.616	0.0098168	0.510654	0.859849	no	2.5	2.69	0.11	0.305216	0.714422	no	At3g45310	cathepsin H [EC:3.4.22.16]	-	-	-	-	-	GO:0008234//cysteine-type peptidase activity;GO:0008234//cysteine-type peptidase activity;GO:0008234//cysteine-type peptidase activity;GO:0008234//cysteine-type peptidase activity;GO:0008234//cysteine-type peptidase activity;GO:0008234//cysteine-type peptidase activity	GO:0006508//proteolysis;GO:0006508//proteolysis;GO:0006508//proteolysis;GO:0006508//proteolysis;GO:0006508//proteolysis
MD09G1038200	0	0	Unchanged	0.0001	0.0001	0	1	1	no	100	100	0	1	1	no	-	-	-	-	-	-	-	-	-
MD05G1122500	-0.209667	0.37	Unchanged	5.63455	4.8724	-0.209667	0.256258	0.684992	no	0.48	0.62	0.37	0.719452	0.920851	no	Hgsnat	heparan-alpha-glucosaminide N-acetyltransferase [EC:2.3.1.78]	Metabolism;Metabolism	Global and overview maps;Glycan biosynthesis and metabolism	ko01100//Metabolic pathways;ko00531//Glycosaminoglycan degradation	K10532;K10532	-	-	-
MD02G1159100	0.0157657	-0.02	Unchanged	19.8606	20.0788	0.0157657	0.484437	0.845981	no	0.62	0.61	-0.02	0.230717	0.644903	no	WAKL14	Wall-associated receptor kinase-like 14 OS=Arabidopsis thaliana GN=WAKL14 PE=2 SV=2	-	-	-	-	-	GO:0004672//protein kinase activity;GO:0004672//protein kinase activity;GO:0004672//protein kinase activity;GO:0004713//protein tyrosine kinase activity;GO:0005524//ATP binding;GO:0005524//ATP binding;GO:0005524//ATP binding	GO:0006468//protein phosphorylation;GO:0006468//protein phosphorylation;GO:0006468//protein phosphorylation;GO:0006468//protein phosphorylation
MD08G1137400	-0.0186586	0	Unchanged	4.78172	4.72027	-0.0186586	0.779919	0.955976	no	0.17	0.17	0	0.481377	0.826053	no	At5g11310	Pentatricopeptide repeat-containing protein At5g11310, mitochondrial OS=Arabidopsis thaliana GN=At5g11310 PE=2 SV=1	-	-	-	-	-	GO:0005515//protein binding	-
MD17G1123900	-0.0776732	-0.07	Unchanged	14.3671	13.614	-0.0776732	0.817061	0.966892	no	1.31	1.25	-0.07	0.0220261	0.227829	no	RH9	DEAD-box ATP-dependent RNA helicase 9 OS=Arabidopsis thaliana GN=RH9 PE=2 SV=1	-	-	-	-	-	GO:0003676//nucleic acid binding;GO:0003676//nucleic acid binding;GO:0003676//nucleic acid binding;GO:0003676//nucleic acid binding;GO:0004386//helicase activity;GO:0004386//helicase activity;GO:0004386//helicase activity;GO:0005524//ATP binding;GO:0005524//ATP binding;GO:0005524//ATP binding;GO:0005524//ATP binding;GO:0008026//ATP-dependent helicase activity	-
MD05G1301100	-0.220204	-0.22	Unchanged	1.1828	1.01537	-0.220204	1	1	no	0.36	0.31	-0.22	0.785951	0.944774	no	DOF1.5	Dof zinc finger protein DOF1.5 OS=Arabidopsis thaliana GN=DOF1.5 PE=1 SV=1	-	-	-	-	-	GO:0003677//DNA binding;GO:0003677//DNA binding;GO:0003677//DNA binding;GO:0003677//DNA binding	-
MD02G1320400	-0.0203254	0.53	Unchanged	11.4708	11.3103	-0.0203254	0.750146	0.946291	no	0.27	0.39	0.53	0.117931	0.49987	no	MFSD12	Major facilitator superfamily domain-containing protein 12 OS=Homo sapiens GN=MFSD12 PE=1 SV=2	-	-	-	-	-	-	-
MD15G1265900	0	0	Unchanged	0.0001	0.0001	0	1	1	no	100	100	0	1	1	no	-	-	-	-	-	-	-	-	-
MD16G1119900	-0.258867	0.77	Unchanged	0.72451	0.605505	-0.258867	0.574427	0.888607	no	0.3	0.51	0.77	0.578901	0.871205	no	MOCOS	Molybdenum cofactor sulfurase OS=Bos taurus GN=MOCOS PE=2 SV=3	-	-	-	-	-	GO:0003824//catalytic activity;GO:0030170//pyridoxal phosphate binding	-
MD11G1136400	-0.0616141	0.64	Unchanged	0.650393	0.623201	-0.0616141	1	1	no	0.32	0.5	0.64	0.844187	0.961398	no	-	-	-	-	-	-	-	-	-
MD08G1112000	0	0	Unchanged	0.0001	0.0001	0	1	1	no	100	100	0	1	1	no	LFS	Lachrymatory-factor synthase OS=Allium cepa GN=LFS PE=1 SV=1	-	-	-	-	-	-	-
MD05G1162600	0	0	Unchanged	0.0001	0.0001	0	1	1	no	100	100	0	1	1	no	-	-	-	-	-	-	-	-	-
MD16G1253600	0.231116	0	Unchanged	1.97828	2.32199	0.231116	1	1	no	0.01	0.01	0	1	1	no	-	-	-	-	-	-	-	-	-
MD09G1002200	0.0436643	0.17	Unchanged	17.8241	18.3718	0.0436643	0.306595	0.733252	no	0.24	0.27	0.17	0.701152	0.916603	no	NFRKB	Nuclear factor related to kappa-B-binding protein OS=Homo sapiens GN=NFRKB PE=1 SV=2	-	-	-	-	GO:0031011//Ino80 complex	-	-
MD17G1252000	0	0	Unchanged	0.0001	0.0001	0	1	1	no	100	100	0	1	1	no	CPR30	F-box protein CPR30 OS=Arabidopsis thaliana GN=CPR30 PE=1 SV=2	-	-	-	-	-	-	-
MD09G1031300	-5.44278	5.44	Unchanged	0.0043495	0.0001	-5.44278	1	1	no	2.3	100	5.44	1	1	no	-	-	-	-	-	-	-	-	-
MD10G1117200	-0.360752	-0.32	Unchanged	0.90689	0.706248	-0.360752	0.270421	0.700257	no	0.15	0.12	-0.32	0.499892	0.836091	no	-	-	-	-	-	-	-	-	-
MD11G1224700	-0.0693728	0	Unchanged	15.8474	15.1034	-0.0693728	0.883849	0.980622	no	1.38	1.38	0	0.190305	0.598994	no	Os07g0103200	DDRGK domain-containing protein 1 OS=Oryza sativa subsp. japonica GN=Os07g0103200 PE=2 SV=1	-	-	-	-	-	-	-
MD09G1056600	0.518758	-0.12	Unchanged	15.7064	22.5029	0.518758	9.95e-09	2.24e-06	no	0.75	0.69	-0.12	0.033295	0.281408	no	WRKY3	Probable WRKY transcription factor 3 OS=Arabidopsis thaliana GN=WRKY3 PE=2 SV=1	-	-	-	-	-	GO:0003700//transcription factor activity, sequence-specific DNA binding;GO:0003700//transcription factor activity, sequence-specific DNA binding;GO:0003700//transcription factor activity, sequence-specific DNA binding;GO:0003700//transcription factor activity, sequence-specific DNA binding;GO:0003700//transcription factor activity, sequence-specific DNA binding;GO:0003700//transcription factor a…	-
MD05G1274200	0.133136	-0.15	Unchanged	3.30257	3.62185	0.133136	0.209163	0.637542	no	0.41	0.37	-0.15	0.19044	0.59917	no	CPSF30	cleavage and polyadenylation specificity factor subunit 4	Genetic Information Processing	Translation	ko03015//mRNA surveillance pathway	K14404	-	GO:0046872//metal ion binding;GO:0046872//metal ion binding;GO:0046872//metal ion binding;GO:0046872//metal ion binding;GO:0046872//metal ion binding;GO:0046872//metal ion binding	-
MD01G1027800	0	0	Unchanged	0.0001	0.0001	0	1	1	no	100	100	0	1	1	no	spin	Protein spinster OS=Drosophila melanogaster GN=spin PE=1 SV=1	-	-	-	-	GO:0016021//integral component of membrane	-	GO:0055085//transmembrane transport
MD10G1059400	0	0	Unchanged	0.0001	0.0001	0	1	1	no	100	100	0	1	1	no	ARG7	Indole-3-acetic acid-induced protein ARG7 OS=Vigna radiata var. radiata GN=ARG7 PE=2 SV=1	-	-	-	-	-	-	-
MD02G1133000	0	0	Unchanged	0.0001	0.0001	0	1	1	no	100	100	0	1	1	no	WUS	Protein WUSCHEL OS=Petunia hybrida GN=WUS PE=2 SV=1	-	-	-	-	-	GO:0003677//DNA binding;GO:0003677//DNA binding;GO:0003700//transcription factor activity, sequence-specific DNA binding;GO:0003700//transcription factor activity, sequence-specific DNA binding;GO:0003700//transcription factor activity, sequence-specific DNA binding;GO:0043565//sequence-specific DNA binding;GO:0043565//sequence-specific DNA binding;GO:0043565//sequence-specific DNA binding	-
MD09G1066500	0.0842962	0.19	Unchanged	5.12695	5.43544	0.0842962	0.26168	0.691282	no	0.91	1.04	0.19	0.938576	0.985299	no	EXO70B1	exocyst complex component 7	-	-	-	-	GO:0000145//exocyst;GO:0000145//exocyst	-	GO:0006887//exocytosis;GO:0006887//exocytosis
MD15G1304100	0	0	Unchanged	0.0001	0.0001	0	1	1	no	100	100	0	1	1	no	-	-	-	-	-	-	-	-	-
MD15G1141300	-0.105657	1.31	Unchanged	2.18626	2.03187	-0.105657	0.81966	0.967095	no	0.31	0.77	1.31	0.00483416	0.0993151	no	MYH	A/G-specific adenine glycosylase [EC:3.2.2.-]	Genetic Information Processing	Replication and repair	ko03410//Base excision repair	K03575	-	GO:0003677//DNA binding;GO:0003824//catalytic activity;GO:0003824//catalytic activity;GO:0016787//hydrolase activity;GO:0016787//hydrolase activity	GO:0006281//DNA repair;GO:0006281//DNA repair;GO:0006284//base-excision repair;GO:0006284//base-excision repair
MD10G1300000	6.75348	-6.75	Unchanged	0.0001	0.0107895	6.75348	1	1	no	100	0.93	-6.75	1	1	no	SCPL31	serine carboxypeptidase-like clade II [EC:3.4.16.-]	-	-	-	-	-	GO:0004185//serine-type carboxypeptidase activity;GO:0004185//serine-type carboxypeptidase activity;GO:0004185//serine-type carboxypeptidase activity;GO:0004185//serine-type carboxypeptidase activity;GO:0004185//serine-type carboxypeptidase activity;GO:0004185//serine-type carboxypeptidase activity;GO:0004185//serine-type carboxypeptidase activity	GO:0006508//proteolysis;GO:0006508//proteolysis;GO:0006508//proteolysis;GO:0006508//proteolysis;GO:0006508//proteolysis;GO:0006508//proteolysis;GO:0006508//proteolysis
MD17G1075900	-1.03009	1.09	Unchanged	0.118958	0.0582515	-1.03009	1	1	no	0.08	0.17	1.09	1	1	no	RH45	DEAD-box ATP-dependent RNA helicase 45 OS=Arabidopsis thaliana GN=RH45 PE=3 SV=1	-	-	-	-	-	GO:0003676//nucleic acid binding;GO:0003676//nucleic acid binding;GO:0005524//ATP binding;GO:0005524//ATP binding;GO:0008026//ATP-dependent helicase activity;GO:0008026//ATP-dependent helicase activity	-
MD05G1134800	-8.08632	8.08	Unchanged	0.0271785	0.0001	-8.08632	1	1	no	0.37	100	8.08	1	1	no	PCMP-E77	Pentatricopeptide repeat-containing protein At2g17210 OS=Arabidopsis thaliana GN=PCMP-E77 PE=3 SV=2	-	-	-	-	-	-	-
MD07G1059700	-0.0838522	0	Unchanged	2.17242	2.04976	-0.0838522	0.92998	0.988558	no	0.01	0.01	0	1	1	no	-	-	-	-	-	-	-	-	-
MD12G1029800	0.213285	-0.42	Unchanged	0.258273	0.299423	0.213285	1	1	no	0.04	0.03	-0.42	1	1	no	-	-	-	-	-	-	-	-	-
MD09G1161000	0.0798335	-0.32	Unchanged	3.11033	3.28729	0.0798335	0.596209	0.898101	no	2.04	1.63	-0.32	0.0539121	0.356858	no	CRF4	pathogenesis-related genes transcriptional activator PTI6	Organismal Systems	Environmental adaptation	ko04626//Plant-pathogen interaction	K13434	-	GO:0003677//DNA binding;GO:0003700//transcription factor activity, sequence-specific DNA binding;GO:0003700//transcription factor activity, sequence-specific DNA binding;GO:0003700//transcription factor activity, sequence-specific DNA binding;GO:0003700//transcription factor activity, sequence-specific DNA binding;GO:0003700//transcription factor activity, sequence-specific DNA binding;GO:0003700…	-
MD02G1151000	0	0	Unchanged	0.0001	0.0001	0	1	1	no	100	100	0	1	1	no	PLT6	Probable polyol transporter 6 OS=Arabidopsis thaliana GN=PLT6 PE=2 SV=2	-	-	-	-	GO:0016020//membrane;GO:0016020//membrane;GO:0016020//membrane;GO:0016020//membrane;GO:0016020//membrane;GO:0016020//membrane;GO:0016020//membrane;GO:0016021//integral component of membrane	GO:0005215//transporter activity;GO:0022857//transmembrane transporter activity;GO:0022891//substrate-specific transmembrane transporter activity;GO:0022891//substrate-specific transmembrane transporter activity;GO:0022891//substrate-specific transmembrane transporter activity;GO:0022891//substrate-specific transmembrane transporter activity;GO:0022891//substrate-specific transmembrane transporte…	GO:0006810//transport;GO:0055085//transmembrane transport;GO:0055085//transmembrane transport;GO:0055085//transmembrane transport;GO:0055085//transmembrane transport;GO:0055085//transmembrane transport;GO:0055085//transmembrane transport;GO:0055085//transmembrane transport;GO:0055085//transmembrane transport
MD07G1249100	-0.233519	0.27	Unchanged	26.9091	22.8878	-0.233519	0.0912679	0.446558	no	0.24	0.29	0.27	0.791564	0.94675	no	Fam135a	Protein FAM135A OS=Mus musculus GN=Fam135a PE=2 SV=2	-	-	-	-	-	-	-
MD02G1156000	0.0911308	-0.17	Unchanged	3.14342	3.34839	0.0911308	0.403167	0.800437	no	1.16	1.03	-0.17	0.119468	0.501406	no	LYK4	LysM domain receptor-like kinase 4 OS=Arabidopsis thaliana GN=LYK4 PE=1 SV=1	-	-	-	-	-	GO:0004672//protein kinase activity;GO:0004672//protein kinase activity;GO:0004672//protein kinase activity;GO:0004713//protein tyrosine kinase activity;GO:0005524//ATP binding;GO:0005524//ATP binding;GO:0005524//ATP binding	GO:0006468//protein phosphorylation;GO:0006468//protein phosphorylation;GO:0006468//protein phosphorylation;GO:0006468//protein phosphorylation;GO:0016998//cell wall macromolecule catabolic process;GO:0016998//cell wall macromolecule catabolic process
MD15G1094600	-0.863951	2.17	Unchanged	1.18121	0.649014	-0.863951	0.0242999	0.227502	no	0.08	0.36	2.17	0.133667	0.522855	no	VAB	VAN3-binding protein OS=Arabidopsis thaliana GN=VAB PE=1 SV=1	-	-	-	-	-	GO:0005515//protein binding;GO:0005543//phospholipid binding	-
MD02G1293200	0.253803	-0.17	Unchanged	0.108965	0.129924	0.253803	1	1	no	0.09	0.08	-0.17	1	1	no	RGA2	Disease resistance protein RGA2 OS=Solanum bulbocastanum GN=RGA2 PE=1 SV=1	-	-	-	-	-	GO:0005515//protein binding;GO:0005515//protein binding	-
MD17G1275300	-0.123662	1.7	Unchanged	0.0272505	0.025012	-0.123662	1	1	no	0.37	1.2	1.7	1	1	no	Os03g0308500	DEAD-box ATP-dependent RNA helicase 24 OS=Oryza sativa subsp. japonica GN=Os03g0308500 PE=2 SV=1	-	-	-	-	-	GO:0003676//nucleic acid binding;GO:0003676//nucleic acid binding;GO:0003676//nucleic acid binding;GO:0003676//nucleic acid binding;GO:0003676//nucleic acid binding;GO:0003676//nucleic acid binding;GO:0004386//helicase activity;GO:0004386//helicase activity;GO:0004386//helicase activity;GO:0005524//ATP binding;GO:0005524//ATP binding;GO:0005524//ATP binding;GO:0005524//ATP binding;GO:0005524//ATP…	-
MD17G1226200	-0.212441	-0.47	Unchanged	0.594953	0.51349	-0.212441	0.579116	0.89051	no	0.29	0.21	-0.47	0.551217	0.860866	no	At3g47570	Probable LRR receptor-like serine/threonine-protein kinase At3g47570 OS=Arabidopsis thaliana GN=At3g47570 PE=2 SV=1	-	-	-	-	-	GO:0004672//protein kinase activity;GO:0004672//protein kinase activity;GO:0004672//protein kinase activity;GO:0004674//protein serine/threonine kinase activity;GO:0004713//protein tyrosine kinase activity;GO:0005515//protein binding;GO:0005515//protein binding;GO:0005515//protein binding;GO:0005515//protein binding;GO:0005524//ATP binding;GO:0005524//ATP binding;GO:0005524//ATP binding;GO:000552…	GO:0006468//protein phosphorylation;GO:0006468//protein phosphorylation;GO:0006468//protein phosphorylation;GO:0006468//protein phosphorylation;GO:0006468//protein phosphorylation
MD12G1113900	0.0689486	0.1	Unchanged	10.9947	11.5329	0.0689486	0.246115	0.675865	no	0.73	0.78	0.1	0.515676	0.843805	no	TKI1	TSL-kinase interacting protein 1 OS=Arabidopsis thaliana GN=TKI1 PE=1 SV=2	-	-	-	-	-	GO:0003677//DNA binding;GO:0003677//DNA binding;GO:0003682//chromatin binding;GO:0003682//chromatin binding	-
MD03G1012100	-0.158052	0	Unchanged	2.94536	2.63973	-0.158052	0.570331	0.886883	no	0.66	0.66	0	0.517097	0.84429	no	NOA1	NO-associated protein 1, chloroplastic/mitochondrial OS=Arabidopsis thaliana GN=NOA1 PE=1 SV=1	-	-	-	-	-	GO:0005525//GTP binding	-
MD02G1013800	0.23525	-0.4	Unchanged	77.8367	91.6224	0.23525	0.00502364	0.0846107	no	2.75	2.08	-0.4	2.66e-05	0.00359695	no	CjBAp12	EG45-like domain containing protein OS=Citrus jambhiri GN=CjBAp12 PE=1 SV=1	-	-	-	-	-	-	-
MD03G1020300	0	0	Unchanged	0.0001	0.0001	0	1	1	no	100	100	0	1	1	no	RLK1	G-type lectin S-receptor-like serine/threonine-protein kinase RLK1 OS=Arabidopsis thaliana GN=RLK1 PE=2 SV=2	-	-	-	-	-	GO:0004672//protein kinase activity;GO:0004672//protein kinase activity;GO:0004672//protein kinase activity;GO:0004672//protein kinase activity;GO:0004713//protein tyrosine kinase activity;GO:0005524//ATP binding;GO:0005524//ATP binding;GO:0005524//ATP binding	GO:0006468//protein phosphorylation;GO:0006468//protein phosphorylation;GO:0006468//protein phosphorylation;GO:0006468//protein phosphorylation;GO:0006468//protein phosphorylation
MD02G1091000	0.165858	0.3	Unchanged	2.5311	2.83947	0.165858	0.27529	0.704462	no	1.05	1.29	0.3	0.871765	0.96898	no	NAA50	N-alpha-acetyltransferase 50 OS=Pongo abelii GN=NAA50 PE=2 SV=1	-	-	-	-	-	GO:0008080//N-acetyltransferase activity;GO:0008080//N-acetyltransferase activity	-
MD16G1179300	0.0306653	0	Unchanged	0.208234	0.212707	0.0306653	1	1	no	1.34	1.34	0	0.886559	0.97367	no	PPD	pyruvate, orthophosphate dikinase [EC:2.7.9.1]	Metabolism;Metabolism;Metabolism;Metabolism	Global and overview maps;Global and overview maps;Carbohydrate metabolism;Energy metabolism	ko01100//Metabolic pathways;ko01200//Carbon metabolism;ko00620//Pyruvate metabolism;ko00710//Carbon fixation in photosynthetic organisms	K01006;K01006;K01006;K01006	-	GO:0003824//catalytic activity;GO:0003824//catalytic activity;GO:0003824//catalytic activity;GO:0005524//ATP binding;GO:0005524//ATP binding;GO:0005524//ATP binding;GO:0016301//kinase activity	GO:0006090//pyruvate metabolic process;GO:0006090//pyruvate metabolic process;GO:0006090//pyruvate metabolic process;GO:0016310//phosphorylation;GO:0016310//phosphorylation;GO:0016310//phosphorylation;GO:0016310//phosphorylation;GO:0016310//phosphorylation
MD17G1012800	0.632922	-0.84	Unchanged	0.216024	0.334989	0.632922	1	1	no	0.93	0.52	-0.84	0.402739	0.781619	no	-	-	-	-	-	-	-	-	-
MD09G1054200	0.107046	0.27	Unchanged	10.135	10.9156	0.107046	0.233941	0.662046	no	0.43	0.52	0.27	0.924771	0.982012	no	CGS1	cystathionine gamma-synthase [EC:2.5.1.48]	Metabolism;Metabolism;Metabolism;Metabolism;Metabolism;Metabolism	Global and overview maps;Global and overview maps;Global and overview maps;Amino acid metabolism;Energy metabolism;Metabolism of other amino acids	ko01100//Metabolic pathways;ko01110//Biosynthesis of secondary metabolites;ko01230//Biosynthesis of amino acids;ko00270//Cysteine and methionine metabolism;ko00920//Sulfur metabolism;ko00450//Selenocompound metabolism	K01739;K01739;K01739;K01739;K01739;K01739	-	GO:0003824//catalytic activity;GO:0003824//catalytic activity;GO:0030170//pyridoxal phosphate binding;GO:0030170//pyridoxal phosphate binding;GO:0030170//pyridoxal phosphate binding;GO:0030170//pyridoxal phosphate binding;GO:0030170//pyridoxal phosphate binding	-
MD07G1146700	0	0	Unchanged	0.0001	0.0001	0	1	1	no	100	100	0	1	1	no	-	Histone H4 OS=Mastigamoeba balamuthi PE=3 SV=3	-	-	-	-	GO:0000786//nucleosome;GO:0000786//nucleosome;GO:0000786//nucleosome;GO:0000786//nucleosome;GO:0000786//nucleosome;GO:0005634//nucleus;GO:0005634//nucleus;GO:0005634//nucleus;GO:0005634//nucleus;GO:0005634//nucleus	GO:0003677//DNA binding;GO:0003677//DNA binding;GO:0003677//DNA binding;GO:0003677//DNA binding;GO:0003677//DNA binding;GO:0046982//protein heterodimerization activity;GO:0046982//protein heterodimerization activity;GO:0046982//protein heterodimerization activity	GO:0006334//nucleosome assembly;GO:0006334//nucleosome assembly;GO:0006334//nucleosome assembly;GO:0006334//nucleosome assembly;GO:0006334//nucleosome assembly
MD08G1067800	-0.0423365	3.71	Unchanged	0.113887	0.110593	-0.0423365	1	1	no	0.09	1.18	3.71	1	1	no	-	-	-	-	-	-	-	-	-
MD13G1039900	7.36685	-9.16	Unchanged	0.0001	0.016506	7.36685	1	1	no	350	0.61	-9.16	1	1	no	MYB21	transcription factor MYB, plant	Organismal Systems	Environmental adaptation	ko04626//Plant-pathogen interaction	K09422	-	GO:0003677//DNA binding;GO:0003677//DNA binding;GO:0003677//DNA binding;GO:0003682//chromatin binding;GO:0003682//chromatin binding;GO:0003682//chromatin binding;GO:0003682//chromatin binding	-
MD02G1108700	-0.797015	1.97	Unchanged	0.153848	0.0885455	-0.797015	1	1	no	0.13	0.51	1.97	1	1	no	HMGR	hydroxymethylglutaryl-CoA reductase (NADPH) [EC:1.1.1.34]	Metabolism;Metabolism;Metabolism	Global and overview maps;Global and overview maps;Metabolism of terpenoids and polyketides	ko01100//Metabolic pathways;ko01110//Biosynthesis of secondary metabolites;ko00900//Terpenoid backbone biosynthesis	K00021;K00021;K00021	GO:0016021//integral component of membrane	GO:0004420//hydroxymethylglutaryl-CoA reductase (NADPH) activity;GO:0004420//hydroxymethylglutaryl-CoA reductase (NADPH) activity;GO:0004420//hydroxymethylglutaryl-CoA reductase (NADPH) activity;GO:0004420//hydroxymethylglutaryl-CoA reductase (NADPH) activity;GO:0004420//hydroxymethylglutaryl-CoA reductase (NADPH) activity;GO:0004420//hydroxymethylglutaryl-CoA reductase (NADPH) activity;GO:000442…	GO:0008299//isoprenoid biosynthetic process;GO:0015936//coenzyme A metabolic process;GO:0015936//coenzyme A metabolic process;GO:0015936//coenzyme A metabolic process;GO:0015936//coenzyme A metabolic process;GO:0015936//coenzyme A metabolic process;GO:0015936//coenzyme A metabolic process;GO:0015936//coenzyme A metabolic process;GO:0015936//coenzyme A metabolic process;GO:0015936//coenzyme A meta…
MD07G1235500	0.235404	0.03	Unchanged	5.57387	6.56176	0.235404	0.0366037	0.283894	no	0.54	0.55	0.03	0.411213	0.786496	no	Y-1	Uncharacterized protein At5g05190 OS=Arabidopsis thaliana GN=Y-1 PE=1 SV=1	-	-	-	-	-	-	-
MD03G1019700	-0.290858	0.26	Unchanged	0.214818	0.175596	-0.290858	1	1	no	0.05	0.06	0.26	1	1	no	-	-	-	-	-	-	-	-	-
MD08G1039400	-0.201059	0.36	Unchanged	9.22434	8.02436	-0.201059	0.296491	0.72451	no	1.78	2.28	0.36	0.430801	0.798255	no	tmem147	Transmembrane protein 147 OS=Xenopus laevis GN=tmem147 PE=2 SV=1	-	-	-	-	-	-	-
MD06G1130800	9.5795	-9.59	Unchanged	0.0001	0.07651	9.5795	1	1	no	100	0.13	-9.59	1	1	no	-	-	-	-	-	-	-	-	-
MD13G1271100	0	0	Unchanged	0.0001	0.0001	0	1	1	no	100	100	0	1	1	no	At1g27190	Probable inactive receptor kinase At1g27190 OS=Arabidopsis thaliana GN=At1g27190 PE=1 SV=1	-	-	-	-	-	GO:0005515//protein binding;GO:0005515//protein binding	-
MD15G1349200	0	0	Unchanged	0.0001	0.0001	0	1	1	no	100	100	0	1	1	no	-	-	-	-	-	-	-	-	-
MD10G1175900	-0.00023511	0	Unchanged	1.48203	1.48178	-0.00023511	0.811291	0.965326	no	0.01	0.01	0	1	1	no	SBT1.2	Subtilisin-like protease SBT1.2 OS=Arabidopsis thaliana GN=SBT1.2 PE=2 SV=1	-	-	-	-	-	GO:0004252//serine-type endopeptidase activity;GO:0004252//serine-type endopeptidase activity;GO:0004252//serine-type endopeptidase activity;GO:0004252//serine-type endopeptidase activity;GO:0042802//identical protein binding	GO:0006508//proteolysis;GO:0006508//proteolysis;GO:0006508//proteolysis;GO:0043086//negative regulation of catalytic activity
MD03G1183500	0.121369	-0.03	Unchanged	90.6451	98.6006	0.121369	0.0741257	0.402527	no	0.51	0.5	-0.03	0.0536933	0.356314	no	DEK	Protein DEK OS=Homo sapiens GN=DEK PE=1 SV=1	-	-	-	-	-	GO:0003677//DNA binding	-
MD13G1124800	0	0	Unchanged	0.0001	0.0001	0	1	1	no	100	100	0	1	1	no	GDPD2	Glycerophosphodiester phosphodiesterase GDPD2 OS=Arabidopsis thaliana GN=GDPD2 PE=2 SV=1	-	-	-	-	-	GO:0008081//phosphoric diester hydrolase activity;GO:0008081//phosphoric diester hydrolase activity;GO:0008889//glycerophosphodiester phosphodiesterase activity	GO:0006071//glycerol metabolic process;GO:0006629//lipid metabolic process;GO:0006629//lipid metabolic process
MD05G1253800	0	0	Unchanged	0.0001	0.0001	0	1	1	no	100	100	0	1	1	no	IMPL1	Phosphatase IMPL1, chloroplastic OS=Arabidopsis thaliana GN=IMPL1 PE=1 SV=2	-	-	-	-	-	-	GO:0046854//phosphatidylinositol phosphorylation;GO:0046854//phosphatidylinositol phosphorylation;GO:0046854//phosphatidylinositol phosphorylation;GO:0046854//phosphatidylinositol phosphorylation
MD02G1151100	-1.02758	-0.92	Unchanged	0.69533	0.341081	-1.02758	1	1	no	0.36	0.19	-0.92	0.68999	0.912725	no	OFP7	Transcription repressor OFP7 OS=Arabidopsis thaliana GN=OFP7 PE=2 SV=1	-	-	-	-	-	-	-
MD13G1081900	0.400257	0.17	Unchanged	20.4852	27.0351	0.400257	0.159364	0.5687	no	1.86	2.09	0.17	0.951657	0.987751	no	GSTU17	glutathione S-transferase [EC:2.5.1.18]	Metabolism	Metabolism of other amino acids	ko00480//Glutathione metabolism	K00799	-	GO:0005515//protein binding;GO:0005515//protein binding	-
MD09G1042300	0.0399533	0.49	Unchanged	1.88843	1.94145	0.0399533	1	1	no	0.79	1.11	0.49	0.844539	0.961398	no	-	-	-	-	-	-	-	-	-
MD12G1002600	0.00461654	-0.5	Unchanged	1.46128	1.46596	0.00461654	0.746838	0.946271	no	0.17	0.12	-0.5	0.17346	0.578737	no	PCMP-H42	Pentatricopeptide repeat-containing protein At4g13650 OS=Arabidopsis thaliana GN=PCMP-H42 PE=2 SV=2	-	-	-	-	-	GO:0005515//protein binding	-
MD00G1166400	-0.0408609	0.36	Unchanged	0.095827	0.093151	-0.0408609	1	1	no	0.21	0.27	0.36	0.841187	0.960588	no	ESP1	separase [EC:3.4.22.49]	-	-	-	-	GO:0005634//nucleus;GO:0005634//nucleus	GO:0008233//peptidase activity;GO:0008233//peptidase activity	GO:0006508//proteolysis;GO:0006508//proteolysis
MD07G1135700	0	0	Unchanged	0.0001	0.0001	0	1	1	no	100	100	0	1	1	no	-	-	-	-	-	-	-	-	-
MD05G1008300	8.31334	-8.33	Unchanged	0.0001	0.03181	8.31334	1	1	no	100	0.31	-8.33	1	1	no	RPM1	Disease resistance protein RPM1 OS=Arabidopsis thaliana GN=RPM1 PE=1 SV=1	-	-	-	-	-	GO:0043531//ADP binding;GO:0043531//ADP binding	GO:0006952//defense response;GO:0006952//defense response
MD16G1166100	-0.0636774	0.09	Unchanged	5.22259	4.99709	-0.0636774	0.959129	0.995481	no	0.94	1	0.09	0.811531	0.950872	no	Dynll2	Dynein light chain 2, cytoplasmic OS=Rattus norvegicus GN=Dynll2 PE=1 SV=1	-	-	-	-	GO:0005875//microtubule associated complex;GO:0005875//microtubule associated complex;GO:0005875//microtubule associated complex;GO:0005875//microtubule associated complex;GO:0005875//microtubule associated complex	-	GO:0007017//microtubule-based process;GO:0007017//microtubule-based process;GO:0007017//microtubule-based process;GO:0007017//microtubule-based process;GO:0007017//microtubule-based process
MD02G1089300	0	0	Unchanged	0.0001	0.0001	0	1	1	no	100	100	0	1	1	no	BACOVA_02659	Beta-glucosidase BoGH3B OS=Bacteroides ovatus (strain ATCC 8483 / DSM 1896 / JCM 5824 / NCTC 11153) GN=BACOVA_02659 PE=1 SV=1	-	-	-	-	-	-	GO:0005975//carbohydrate metabolic process;GO:0005975//carbohydrate metabolic process;GO:0005975//carbohydrate metabolic process;GO:0005975//carbohydrate metabolic process;GO:0005975//carbohydrate metabolic process;GO:0005975//carbohydrate metabolic process
MD03G1165000	0	0	Unchanged	0.0001	0.0001	0	1	1	no	100	100	0	1	1	no	ACA7	Alpha carbonic anhydrase 7 OS=Arabidopsis thaliana GN=ACA7 PE=2 SV=1	-	-	-	-	-	-	-
MD12G1153200	0	0	Unchanged	0.0001	0.0001	0	1	1	no	100	100	0	1	1	no	-	-	-	-	-	-	-	-	-
MD09G1164800	0.0312148	0.17	Unchanged	5.34527	5.46219	0.0312148	0.656128	0.917819	no	1.14	1.28	0.17	0.749937	0.9315	no	-	-	-	-	-	-	-	-	-
MD14G1050400	0.20456	-0.44	Unchanged	9.974	11.4934	0.20456	0.186191	0.609017	no	1.41	1.04	-0.44	0.0379867	0.301675	no	SCL33	Serine/arginine-rich SC35-like splicing factor SCL33 OS=Arabidopsis thaliana GN=SCL33 PE=1 SV=1	-	-	-	-	-	GO:0000166//nucleotide binding;GO:0003676//nucleic acid binding	-
MD15G1176700	0.295728	-0.58	Unchanged	4.11578	5.05213	0.295728	0.130634	0.521427	no	0.06	0.04	-0.58	0.254653	0.669231	no	-	-	-	-	-	-	-	GO:0005515//protein binding;GO:0005515//protein binding	-
MD09G1176000	0	0	Unchanged	0.0001	0.0001	0	1	1	no	100	100	0	1	1	no	SAUR72	Auxin-responsive protein SAUR72 OS=Arabidopsis thaliana GN=SAUR72 PE=2 SV=1	-	-	-	-	-	-	-
MD16G1158700	0.0607497	0.16	Unchanged	7.60427	7.93132	0.0607497	0.356553	0.770017	no	0.67	0.75	0.16	0.797748	0.947877	no	AMSH3	STAM-binding protein [EC:3.4.19.12]	Cellular Processes	Transport and catabolism	ko04144//Endocytosis	K11866	-	GO:0005515//protein binding;GO:0005515//protein binding	-
MD03G1109500	-0.802412	2	Unchanged	0.219929	0.126105	-0.802412	1	1	no	0.09	0.36	2	0.279074	0.691456	no	-	-	-	-	-	-	-	-	-
MD17G1120100	7.02203	-7.02	Unchanged	0.0001	0.012997	7.02203	1	1	no	100	0.77	-7.02	1	1	no	CAD1	Probable cinnamyl alcohol dehydrogenase 1 OS=Arabidopsis thaliana GN=CAD1 PE=2 SV=1	-	-	-	-	-	GO:0008270//zinc ion binding;GO:0008270//zinc ion binding;GO:0016491//oxidoreductase activity;GO:0016491//oxidoreductase activity;GO:0016491//oxidoreductase activity;GO:0048037//cofactor binding	GO:0055114//oxidation-reduction process;GO:0055114//oxidation-reduction process;GO:0055114//oxidation-reduction process;GO:0055114//oxidation-reduction process
MD10G1168800	0.00769729	0.17	Unchanged	6.84928	6.88592	0.00769729	0.521169	0.864503	no	0.4	0.45	0.17	0.832253	0.95793	no	EDR1	Serine/threonine-protein kinase EDR1 OS=Arabidopsis thaliana GN=EDR1 PE=1 SV=1	-	-	-	-	-	GO:0004672//protein kinase activity;GO:0004672//protein kinase activity;GO:0004672//protein kinase activity;GO:0004672//protein kinase activity;GO:0004672//protein kinase activity;GO:0004672//protein kinase activity;GO:0004672//protein kinase activity;GO:0004674//protein serine/threonine kinase activity;GO:0004713//protein tyrosine kinase activity;GO:0005515//protein binding;GO:0005515//protein b…	GO:0006468//protein phosphorylation;GO:0006468//protein phosphorylation;GO:0006468//protein phosphorylation;GO:0006468//protein phosphorylation;GO:0006468//protein phosphorylation;GO:0006468//protein phosphorylation;GO:0006468//protein phosphorylation;GO:0006468//protein phosphorylation;GO:0006468//protein phosphorylation
MD11G1025200	0.115924	-0.06	Unchanged	3.19122	3.45823	0.115924	0.30098	0.7291	no	0.93	0.89	-0.06	0.21592	0.627991	no	RLK1	G-type lectin S-receptor-like serine/threonine-protein kinase RLK1 OS=Arabidopsis thaliana GN=RLK1 PE=2 SV=2	-	-	-	-	-	GO:0004672//protein kinase activity;GO:0004672//protein kinase activity;GO:0004672//protein kinase activity;GO:0004674//protein serine/threonine kinase activity;GO:0004713//protein tyrosine kinase activity;GO:0005524//ATP binding;GO:0005524//ATP binding;GO:0005524//ATP binding;GO:0005524//ATP binding	GO:0006468//protein phosphorylation;GO:0006468//protein phosphorylation;GO:0006468//protein phosphorylation;GO:0006468//protein phosphorylation;GO:0006468//protein phosphorylation
MD01G1174600	0	0	Unchanged	0.0001	0.0001	0	1	1	no	100	100	0	1	1	no	GEM	GLABRA2 expression modulator OS=Arabidopsis thaliana GN=GEM PE=1 SV=1	-	-	-	-	-	-	-
MD14G1014400	-0.042489	-0.05	Unchanged	1.18713	1.15268	-0.042489	0.961824	0.996415	no	0.27	0.26	-0.05	0.573955	0.869173	no	At5g12100	Pentatricopeptide repeat-containing protein At5g12100, mitochondrial OS=Arabidopsis thaliana GN=At5g12100 PE=2 SV=1	-	-	-	-	-	GO:0005515//protein binding	-
MD04G1049500	0.0170776	0.06	Unchanged	8.56651	8.66852	0.0170776	0.512847	0.860754	no	0.98	1.02	0.06	0.331071	0.735605	no	ATG11	autophagy-related protein 11	Cellular Processes	Transport and catabolism	ko04136//Autophagy - other eukaryotes	K08330	-	-	-
MD02G1086900	-0.470547	0.48	Unchanged	8.18575	5.90758	-0.470547	0.000393264	0.0135743	no	0.23	0.32	0.48	0.528669	0.848666	no	MSL10	Mechanosensitive ion channel protein 10 OS=Arabidopsis thaliana GN=MSL10 PE=1 SV=1	-	-	-	-	GO:0016020//membrane	-	GO:0055085//transmembrane transport
MD12G1026200	-0.273717	-0.34	Unchanged	26.1425	21.6247	-0.273717	0.320944	0.744436	no	2.61	2.06	-0.34	0.26251	0.676733	no	PLT5	Polyol transporter 5 OS=Arabidopsis thaliana GN=PLT5 PE=1 SV=2	-	-	-	-	GO:0016020//membrane;GO:0016020//membrane;GO:0016020//membrane;GO:0016020//membrane;GO:0016020//membrane;GO:0016020//membrane;GO:0016020//membrane;GO:0016020//membrane;GO:0016021//integral component of membrane	GO:0005215//transporter activity;GO:0005215//transporter activity;GO:0022857//transmembrane transporter activity;GO:0022891//substrate-specific transmembrane transporter activity;GO:0022891//substrate-specific transmembrane transporter activity;GO:0022891//substrate-specific transmembrane transporter activity;GO:0022891//substrate-specific transmembrane transporter activity;GO:0022891//substrate-…	GO:0006810//transport;GO:0006810//transport;GO:0055085//transmembrane transport;GO:0055085//transmembrane transport;GO:0055085//transmembrane transport;GO:0055085//transmembrane transport;GO:0055085//transmembrane transport;GO:0055085//transmembrane transport;GO:0055085//transmembrane transport;GO:0055085//transmembrane transport;GO:0055085//transmembrane transport
MD10G1208300	0.873623	-0.62	Unchanged	0.147149	0.269616	0.873623	1	1	no	2.51	1.63	-0.62	0.348763	0.747224	no	-	mTERF domain-containing protein, mitochondrial	-	-	-	-	-	-	-
MD16G1181100	-0.0490063	0.05	Unchanged	4.9839	4.81745	-0.0490063	0.967003	0.997414	no	0.54	0.56	0.05	0.539773	0.853861	no	FRS7	Protein FAR1-RELATED SEQUENCE 7 OS=Arabidopsis thaliana GN=FRS7 PE=2 SV=1	-	-	-	-	-	GO:0008270//zinc ion binding;GO:0008270//zinc ion binding;GO:0008270//zinc ion binding	-
MD06G1028400	0	0	Unchanged	0.0001	0.0001	0	1	1	no	100	100	0	1	1	no	AOP1.2	Probable 2-oxoglutarate-dependent dioxygenase AOP1.2 OS=Arabidopsis thaliana GN=AOP1.2 PE=2 SV=1	-	-	-	-	-	-	-
MD01G1168100	0	0	Unchanged	0.0001	0.0001	0	1	1	no	100	100	0	1	1	no	ARR17	Two-component response regulator ARR17 OS=Arabidopsis thaliana GN=ARR17 PE=2 SV=1	-	-	-	-	-	GO:0000156//phosphorelay response regulator activity;GO:0000156//phosphorelay response regulator activity;GO:0000156//phosphorelay response regulator activity	GO:0000160//phosphorelay signal transduction system;GO:0000160//phosphorelay signal transduction system;GO:0000160//phosphorelay signal transduction system
MD10G1254900	1.28726	0.37	Transcription	0.683828	1.66898	1.28726	1.93e-06	0.000210275	yes	0.45	0.58	0.37	0.909624	0.97859	no	-	-	-	-	-	-	-	-	-
MD12G1213800	0	3.17	Unchanged	0.0001	0.0001	0	1	1	no	100	900	3.17	1	1	no	RBOHB	Respiratory burst oxidase homolog protein B OS=Arabidopsis thaliana GN=RBOHB PE=2 SV=1	-	-	-	-	-	GO:0016491//oxidoreductase activity	GO:0055114//oxidation-reduction process
MD17G1272900	-9.63866	10.59	Unchanged	0.0797125	0.0001	-9.63866	1	1	no	36.69	56600	10.59	1	1	no	MSI4	WD-40 repeat-containing protein MSI4 OS=Arabidopsis thaliana GN=MSI4 PE=1 SV=3	-	-	-	-	-	-	-
MD04G1173000	0	0	Unchanged	0.0001	0.0001	0	1	1	no	100	100	0	1	1	no	DTX1	MATE efflux family protein DTX1 OS=Arabidopsis thaliana GN=DTX1 PE=2 SV=1	-	-	-	-	GO:0016020//membrane;GO:0016020//membrane;GO:0016020//membrane	GO:0015238//drug transmembrane transporter activity;GO:0015238//drug transmembrane transporter activity;GO:0015238//drug transmembrane transporter activity;GO:0015297//antiporter activity;GO:0015297//antiporter activity;GO:0015297//antiporter activity	GO:0006855//drug transmembrane transport;GO:0006855//drug transmembrane transport;GO:0006855//drug transmembrane transport;GO:0055085//transmembrane transport;GO:0055085//transmembrane transport;GO:0055085//transmembrane transport
MD00G1091600	0.016807	-0.24	Unchanged	15.5788	15.7614	0.016807	0.506402	0.857828	no	0.79	0.67	-0.24	0.00444564	0.0937883	no	HT1	Serine/threonine-protein kinase HT1 OS=Arabidopsis thaliana GN=HT1 PE=1 SV=1	-	-	-	-	-	GO:0004672//protein kinase activity;GO:0004672//protein kinase activity;GO:0004672//protein kinase activity;GO:0004674//protein serine/threonine kinase activity;GO:0004713//protein tyrosine kinase activity;GO:0005524//ATP binding;GO:0005524//ATP binding	GO:0006468//protein phosphorylation;GO:0006468//protein phosphorylation;GO:0006468//protein phosphorylation;GO:0006468//protein phosphorylation;GO:0006468//protein phosphorylation
MD09G1163200	-0.305313	2	Unchanged	22.9113	18.5413	-0.305313	0.0593755	0.360341	no	0.01	0.04	2	0.177489	0.581978	no	-	-	-	-	-	-	-	-	-
MD02G1299700	2.1061	-0.51	Unchanged	0.0226185	0.0973785	2.1061	1	1	no	0.44	0.31	-0.51	1	1	no	ASAT1	Acyl-CoA--sterol O-acyltransferase 1 OS=Arabidopsis thaliana GN=ASAT1 PE=1 SV=1	-	-	-	-	-	-	-
MD08G1051600	0.200204	0.02	Unchanged	85.7399	98.5032	0.200204	0.0111894	0.142139	no	0.78	0.79	0.02	0.192519	0.601365	no	TIC55	Protein TIC 55, chloroplastic OS=Pisum sativum GN=TIC55 PE=1 SV=1	-	-	-	-	-	GO:0016491//oxidoreductase activity;GO:0016491//oxidoreductase activity;GO:0016491//oxidoreductase activity;GO:0016491//oxidoreductase activity	GO:0055114//oxidation-reduction process;GO:0055114//oxidation-reduction process;GO:0055114//oxidation-reduction process;GO:0055114//oxidation-reduction process
MD01G1154000	-0.112625	0.06	Unchanged	31.5534	29.1839	-0.112625	0.561101	0.882102	no	0.5	0.52	0.06	0.36735	0.759072	no	At2g40140	Zinc finger CCCH domain-containing protein 29 OS=Arabidopsis thaliana GN=At2g40140 PE=2 SV=1	-	-	-	-	-	GO:0005515//protein binding;GO:0005515//protein binding;GO:0005515//protein binding;GO:0005515//protein binding;GO:0046872//metal ion binding;GO:0046872//metal ion binding;GO:0046872//metal ion binding;GO:0046872//metal ion binding	-
MD08G1199800	0.597912	4.7	Unchanged	0.236121	0.357375	0.597912	1	1	no	0.04	1.04	4.7	1	1	no	-	-	-	-	-	-	-	-	-
MD11G1236300	0	3.25	Unchanged	0.0001	0.0001	0	1	1	no	100	950	3.25	1	1	no	-	-	-	-	-	-	-	-	-
MD05G1017000	0	0	Unchanged	0.0001	0.0001	0	1	1	no	100	100	0	1	1	no	-	-	-	-	-	-	-	-	-
MD14G1100100	-0.0861631	0.3	Unchanged	14.7177	13.8645	-0.0861631	0.768374	0.952475	no	0.56	0.69	0.3	0.601582	0.87943	no	v1g172254	L-2-hydroxyglutarate dehydrogenase, mitochondrial OS=Nematostella vectensis GN=v1g172254 PE=3 SV=1	-	-	-	-	-	GO:0016491//oxidoreductase activity	GO:0055114//oxidation-reduction process
MD02G1200500	7.45339	-6.28	Unchanged	0.0001	0.0175265	7.45339	1	1	no	1550	19.97	-6.28	1	1	no	CYP704C1	Cytochrome P450 704C1 OS=Pinus taeda GN=CYP704C1 PE=2 SV=1	-	-	-	-	-	GO:0005506//iron ion binding;GO:0005506//iron ion binding;GO:0005506//iron ion binding;GO:0009055//electron carrier activity;GO:0009055//electron carrier activity;GO:0009055//electron carrier activity;GO:0020037//heme binding;GO:0020037//heme binding;GO:0020037//heme binding	GO:0055114//oxidation-reduction process;GO:0055114//oxidation-reduction process;GO:0055114//oxidation-reduction process
MD08G1134300	-0.922819	1	Unchanged	0.121428	0.0640505	-0.922819	1	1	no	0.08	0.16	1	1	1	no	FLA14	Fasciclin-like arabinogalactan protein 14 OS=Arabidopsis thaliana GN=FLA14 PE=2 SV=1	-	-	-	-	-	-	-
MD04G1119500	-0.614264	0.06	Unchanged	0.275639	0.180064	-0.614264	1	1	no	0.45	0.47	0.06	0.808738	0.95038	no	TKRP125	125 kDa kinesin-related protein OS=Nicotiana tabacum GN=TKRP125 PE=1 SV=1	-	-	-	-	GO:0005871//kinesin complex	GO:0003777//microtubule motor activity;GO:0003777//microtubule motor activity;GO:0003777//microtubule motor activity;GO:0003777//microtubule motor activity;GO:0003777//microtubule motor activity;GO:0003777//microtubule motor activity;GO:0003777//microtubule motor activity;GO:0003777//microtubule motor activity;GO:0003777//microtubule motor activity;GO:0003777//microtubule motor activity;GO:000552…	GO:0007018//microtubule-based movement;GO:0007018//microtubule-based movement;GO:0007018//microtubule-based movement;GO:0007018//microtubule-based movement;GO:0007018//microtubule-based movement;GO:0007018//microtubule-based movement;GO:0007018//microtubule-based movement;GO:0007018//microtubule-based movement;GO:0007018//microtubule-based movement;GO:0007018//microtubule-based movement
MD07G1096600	0.483496	4.57	Unchanged	0.106975	0.149564	0.483496	1	1	no	0.09	2.14	4.57	0.325249	0.730195	no	RAC7	Ras-related C3 botulinum toxin substrate 1	Cellular Processes	Transport and catabolism	ko04145//Phagosome	K04392	GO:0005622//intracellular;GO:0005622//intracellular;GO:0016020//membrane	GO:0003924//GTPase activity;GO:0005525//GTP binding;GO:0005525//GTP binding;GO:0005525//GTP binding;GO:0005525//GTP binding;GO:0005525//GTP binding;GO:0005525//GTP binding;GO:0005525//GTP binding;GO:0005525//GTP binding;GO:0005525//GTP binding;GO:0005525//GTP binding;GO:0005525//GTP binding	GO:0007165//signal transduction;GO:0007264//small GTPase mediated signal transduction;GO:0007264//small GTPase mediated signal transduction;GO:0007264//small GTPase mediated signal transduction;GO:0007264//small GTPase mediated signal transduction;GO:0007264//small GTPase mediated signal transduction;GO:0007264//small GTPase mediated signal transduction;GO:0007264//small GTPase mediated signal tr…
MD10G1217400	0	0	Unchanged	0.0001	0.0001	0	1	1	no	100	100	0	1	1	no	-	-	-	-	-	-	-	-	-
MD01G1019500	-0.24887	0.36	Unchanged	14.1824	11.9352	-0.24887	0.167032	0.581716	no	0.68	0.87	0.36	0.584159	0.872962	no	SK	shikimate kinase [EC:2.7.1.71]	Metabolism;Metabolism;Metabolism;Metabolism	Global and overview maps;Global and overview maps;Global and overview maps;Amino acid metabolism	ko01100//Metabolic pathways;ko01110//Biosynthesis of secondary metabolites;ko01230//Biosynthesis of amino acids;ko00400//Phenylalanine, tyrosine and tryptophan biosynthesis	K00891;K00891;K00891;K00891	-	-	-
MD09G1196000	0.21121	-0.15	Unchanged	8.80349	10.1914	0.21121	0.00870603	0.120579	no	0.69	0.62	-0.15	0.0739296	0.40883	no	-	-	-	-	-	-	-	-	-
MD12G1012400	0.585779	-0.91	Unchanged	1.13259	1.69985	0.585779	1	1	no	1.62	0.86	-0.91	0.177266	0.581978	no	-	-	-	-	-	-	-	-	-
MD16G1234100	-0.417218	0.63	Unchanged	0.287543	0.215332	-0.417218	1	1	no	1.18	1.83	0.63	0.833594	0.958466	no	-	-	-	-	-	-	-	-	-
MD04G1133300	0	0	Unchanged	0.0001	0.0001	0	1	1	no	100	100	0	1	1	no	CYCD1-2	Cyclin-D1-2 OS=Oryza sativa subsp. japonica GN=CYCD1-2 PE=3 SV=2	-	-	-	-	-	-	-
MD13G1148900	-0.060666	0.29	Unchanged	7.25614	6.95734	-0.060666	0.977669	1	no	0.45	0.55	0.29	0.79298	0.946973	no	DNAJC14	DnaJ homolog subfamily C member 14 OS=Homo sapiens GN=DNAJC14 PE=2 SV=2	-	-	-	-	-	-	-
MD01G1113200	0	0	Unchanged	0.0001	0.0001	0	1	1	no	100	100	0	1	1	no	At3g03360	F-box/LRR-repeat protein At3g03360 OS=Arabidopsis thaliana GN=At3g03360 PE=2 SV=2	-	-	-	-	-	GO:0005515//protein binding;GO:0005515//protein binding;GO:0005515//protein binding;GO:0005515//protein binding	-
MD09G1196200	-0.134965	0.21	Unchanged	16.0172	14.5867	-0.134965	0.400056	0.799428	no	0.63	0.73	0.21	0.984637	0.995755	no	-	glutamate dehydrogenase (NADP+) [EC:1.4.1.4]	Metabolism;Metabolism;Metabolism;Metabolism	Global and overview maps;Amino acid metabolism;Amino acid metabolism;Energy metabolism	ko01100//Metabolic pathways;ko00250//Alanine, aspartate and glutamate metabolism;ko00220//Arginine biosynthesis;ko00910//Nitrogen metabolism	K00262;K00262;K00262;K00262	-	GO:0016491//oxidoreductase activity;GO:0016491//oxidoreductase activity;GO:0016491//oxidoreductase activity;GO:0016491//oxidoreductase activity;GO:0016491//oxidoreductase activity;GO:0016491//oxidoreductase activity;GO:0016491//oxidoreductase activity	GO:0006520//cellular amino acid metabolic process;GO:0006520//cellular amino acid metabolic process;GO:0006520//cellular amino acid metabolic process;GO:0006520//cellular amino acid metabolic process;GO:0006520//cellular amino acid metabolic process;GO:0006520//cellular amino acid metabolic process;GO:0006520//cellular amino acid metabolic process;GO:0055114//oxidation-reduction process;GO:005511…
MD13G1042700	0.236737	-0.38	Unchanged	4.02001	4.73688	0.236737	0.0328903	0.270822	no	1.17	0.9	-0.38	0.0632437	0.382078	no	XYL1	alpha-D-xyloside xylohydrolase [EC:3.2.1.177]	-	-	-	-	-	GO:0003824//catalytic activity;GO:0030246//carbohydrate binding	GO:0005975//carbohydrate metabolic process;GO:0005975//carbohydrate metabolic process;GO:0005975//carbohydrate metabolic process;GO:0005975//carbohydrate metabolic process;GO:0005975//carbohydrate metabolic process
MD09G1159200	0	0	Unchanged	0.0001	0.0001	0	1	1	no	100	100	0	1	1	no	-	-	-	-	-	-	-	-	-
MD07G1127900	0.558972	-0.3	Unchanged	2.50114	3.68473	0.558972	0.000373975	0.0131152	no	1.42	1.15	-0.3	0.0292889	0.263647	no	At4g00750	Probable methyltransferase PMT15 OS=Arabidopsis thaliana GN=At4g00750 PE=2 SV=1	-	-	-	-	-	GO:0008168//methyltransferase activity	-
MD00G1106800	-0.438001	0.53	Unchanged	0.108311	0.0799505	-0.438001	1	1	no	0.09	0.13	0.53	1	1	no	-	-	-	-	-	-	-	-	-
MD09G1254300	-0.0306445	0.42	Unchanged	13.7777	13.4882	-0.0306445	0.818766	0.967095	no	0.15	0.2	0.42	0.623911	0.887467	no	At5g38100	Probable S-adenosylmethionine-dependent methyltransferase At5g38100 OS=Arabidopsis thaliana GN=At5g38100 PE=2 SV=1	-	-	-	-	-	GO:0008168//methyltransferase activity	-
MD10G1045700	0.00778653	0.7	Unchanged	1.89761	1.90788	0.00778653	1	1	no	1.63	2.65	0.7	0.504796	0.837431	no	-	-	-	-	-	-	-	-	-
MD02G1307400	-0.281391	0.36	Unchanged	4.84375	3.98542	-0.281391	0.174055	0.593601	no	0.88	1.13	0.36	0.656514	0.901641	no	SMT1	sterol 24-C-methyltransferase [EC:2.1.1.41]	Metabolism;Metabolism;Metabolism	Global and overview maps;Global and overview maps;Lipid metabolism	ko01100//Metabolic pathways;ko01110//Biosynthesis of secondary metabolites;ko00100//Steroid biosynthesis	K00559;K00559;K00559	-	GO:0003838//sterol 24-C-methyltransferase activity;GO:0008168//methyltransferase activity;GO:0008168//methyltransferase activity	GO:0006694//steroid biosynthetic process;GO:0008152//metabolic process
MD01G1125700	-0.163122	1.18	Unchanged	1.94073	1.73325	-0.163122	0.700629	0.929873	no	0.34	0.77	1.18	0.247529	0.661088	no	POPTRDRAFT_822486	CASP-like protein 4C2 OS=Populus trichocarpa GN=POPTRDRAFT_822486 PE=3 SV=1	-	-	-	-	-	-	-
MD09G1060500	-0.0146189	0.15	Unchanged	0.611045	0.604885	-0.0146189	0.90097	0.984335	no	0.47	0.52	0.15	0.933695	0.984664	no	-	-	-	-	-	-	-	-	-
MD16G1147200	-0.3223	1.08	Unchanged	0.366169	0.29286	-0.3223	1	1	no	1.11	2.34	1.08	0.336633	0.738665	no	-	Peptide-N4-(N-acetyl-beta-glucosaminyl)asparagine amidase A OS=Prunus dulcis PE=1 SV=2	-	-	-	-	-	-	-
MD02G1232500	-0.0584328	0.08	Unchanged	19.5765	18.7994	-0.0584328	0.95905	0.995481	no	1.07	1.13	0.08	0.42109	0.793203	no	-	Glycine-rich protein A3 OS=Daucus carota PE=2 SV=1	-	-	-	-	-	GO:0005509//calcium ion binding;GO:0005544//calcium-dependent phospholipid binding	-
MD12G1180200	-7.67941	7.67	Unchanged	0.020499	0.0001	-7.67941	1	1	no	0.49	100	7.67	1	1	no	-	-	-	-	-	-	-	GO:0005515//protein binding	-
MD04G1009200	0	0	Unchanged	0.0001	0.0001	0	1	1	no	100	100	0	1	1	no	RSI-1	Protein RSI-1 OS=Solanum lycopersicum GN=RSI-1 PE=2 SV=1	-	-	-	-	-	-	-
MD14G1200900	-0.665522	4.24	Unchanged	0.144427	0.0910555	-0.665522	1	1	no	0.07	1.32	4.24	1	1	no	PCMP-H76	Pentatricopeptide repeat-containing protein At3g47530 OS=Arabidopsis thaliana GN=PCMP-H76 PE=2 SV=1	-	-	-	-	-	-	-
MD05G1273900	0	0	Unchanged	0.0001	0.0001	0	1	1	no	100	100	0	1	1	no	-	-	-	-	-	-	-	-	-
MD15G1376900	-0.299006	3.71	Unchanged	0.686932	0.558347	-0.299006	1	1	no	0.2	2.61	3.71	0.0726055	0.40647	no	-	-	-	-	-	-	-	-	-
MD07G1036700	-1.1184	2.03	Unchanged	0.142355	0.0655695	-1.1184	1	1	no	0.28	1.14	2.03	1	1	no	NRPE5C	DNA-directed RNA polymerases I, II, and III subunit RPABC1	Metabolism;Metabolism;Metabolism;Genetic Information Processing	Global and overview maps;Nucleotide metabolism;Nucleotide metabolism;Transcription	ko01100//Metabolic pathways;ko00230//Purine metabolism;ko00240//Pyrimidine metabolism;ko03020//RNA polymerase	K03013;K03013;K03013;K03013	GO:0005634//nucleus;GO:0005634//nucleus;GO:0005634//nucleus	GO:0003677//DNA binding;GO:0003677//DNA binding;GO:0003677//DNA binding;GO:0003677//DNA binding;GO:0003677//DNA binding;GO:0003677//DNA binding;GO:0003677//DNA binding;GO:0003899//DNA-directed RNA polymerase activity;GO:0003899//DNA-directed RNA polymerase activity;GO:0003899//DNA-directed RNA polymerase activity;GO:0003899//DNA-directed RNA polymerase activity;GO:0003899//DNA-directed RNA polyme…	-
MD00G1135800	-0.605923	1	Unchanged	0.751077	0.493495	-0.605923	1	1	no	0.01	0.02	1	1	1	no	ATJ1	Chaperone protein dnaJ 1, mitochondrial OS=Arabidopsis thaliana GN=ATJ1 PE=2 SV=2	-	-	-	-	-	GO:0031072//heat shock protein binding;GO:0031072//heat shock protein binding;GO:0051082//unfolded protein binding;GO:0051082//unfolded protein binding	-
MD15G1217800	0.00122962	-0.11	Unchanged	5.01716	5.02144	0.00122962	0.675296	0.9222	no	0.14	0.13	-0.11	0.466768	0.816945	no	At2g06000	Pentatricopeptide repeat-containing protein At2g06000 OS=Arabidopsis thaliana GN=At2g06000 PE=2 SV=1	-	-	-	-	-	GO:0005515//protein binding	-
MD12G1231600	-0.167859	0.38	Unchanged	31.7054	28.223	-0.167859	0.247851	0.676889	no	2.31	3.01	0.38	0.327402	0.732002	no	SODCC.1	superoxide dismutase, Cu-Zn family [EC:1.15.1.1]	Cellular Processes	Transport and catabolism	ko04146//Peroxisome	K04565	-	GO:0004784//superoxide dismutase activity;GO:0004784//superoxide dismutase activity;GO:0046872//metal ion binding;GO:0046872//metal ion binding;GO:0046872//metal ion binding;GO:0046872//metal ion binding;GO:0046872//metal ion binding;GO:0046872//metal ion binding;GO:0046872//metal ion binding	GO:0006801//superoxide metabolic process;GO:0006801//superoxide metabolic process;GO:0006801//superoxide metabolic process;GO:0006801//superoxide metabolic process;GO:0006801//superoxide metabolic process;GO:0006801//superoxide metabolic process;GO:0006801//superoxide metabolic process;GO:0055114//oxidation-reduction process;GO:0055114//oxidation-reduction process;GO:0055114//oxidation-reduction …
MD05G1280600	-0.0976711	0.38	Unchanged	3.63156	3.39384	-0.0976711	0.778284	0.955421	no	0.47	0.61	0.38	0.673692	0.906859	no	ALIS3	ALA-interacting subunit 3 OS=Arabidopsis thaliana GN=ALIS3 PE=1 SV=1	-	-	-	-	GO:0016020//membrane;GO:0016020//membrane;GO:0016020//membrane	-	-
MD08G1126000	-0.0339465	-0.21	Unchanged	7.84521	7.66277	-0.0339465	0.852247	0.97406	no	0.51	0.44	-0.21	0.16738	0.571233	no	Cherp	Calcium homeostasis endoplasmic reticulum protein OS=Mus musculus GN=Cherp PE=1 SV=1	-	-	-	-	-	GO:0003723//RNA binding;GO:0003723//RNA binding;GO:0003723//RNA binding;GO:0003723//RNA binding	GO:0006396//RNA processing;GO:0006396//RNA processing;GO:0006396//RNA processing;GO:0006396//RNA processing
MD17G1086300	0.124569	-0.17	Unchanged	268.498	292.712	0.124569	0.0615898	0.367448	no	3.16	2.81	-0.17	9.36e-08	6.15e-05	no	petC	cytochrome b6-f complex iron-sulfur subunit [EC:1.10.9.1]	Metabolism;Metabolism	Global and overview maps;Energy metabolism	ko01100//Metabolic pathways;ko00195//Photosynthesis	K02636;K02636	GO:0016020//membrane;GO:0016020//membrane;GO:0016020//membrane;GO:0016020//membrane;GO:0042651//thylakoid membrane	GO:0008121//ubiquinol-cytochrome-c reductase activity;GO:0008121//ubiquinol-cytochrome-c reductase activity;GO:0008121//ubiquinol-cytochrome-c reductase activity;GO:0009496//plastoquinol--plastocyanin reductase activity;GO:0009496//plastoquinol--plastocyanin reductase activity;GO:0016491//oxidoreductase activity;GO:0016491//oxidoreductase activity;GO:0016491//oxidoreductase activity;GO:0016491//o…	GO:0015979//photosynthesis;GO:0055114//oxidation-reduction process;GO:0055114//oxidation-reduction process;GO:0055114//oxidation-reduction process;GO:0055114//oxidation-reduction process;GO:0055114//oxidation-reduction process;GO:0055114//oxidation-reduction process;GO:0055114//oxidation-reduction process;GO:0055114//oxidation-reduction process;GO:0055114//oxidation-reduction process;GO:0055114//…
MD14G1027500	0.0552406	0.09	Unchanged	63.2357	65.7039	0.0552406	0.271073	0.700941	no	0.31	0.33	0.09	0.535175	0.851971	no	ROPGAP1	Rho GTPase-activating protein 1 OS=Arabidopsis thaliana GN=ROPGAP1 PE=2 SV=1	-	-	-	-	GO:0005622//intracellular	-	GO:0007165//signal transduction;GO:0007165//signal transduction;GO:0007165//signal transduction;GO:0007165//signal transduction;GO:0007165//signal transduction
MD00G1065200	-0.634197	1	Unchanged	1.03433	0.66642	-0.634197	0.030887	0.260108	no	0.01	0.02	1	1	1	no	-	Cytochrome P450 CYP749A22 OS=Panax ginseng PE=2 SV=1	-	-	-	-	-	GO:0005506//iron ion binding;GO:0005506//iron ion binding;GO:0005506//iron ion binding;GO:0005506//iron ion binding;GO:0005506//iron ion binding;GO:0005506//iron ion binding;GO:0009055//electron carrier activity;GO:0009055//electron carrier activity;GO:0009055//electron carrier activity;GO:0009055//electron carrier activity;GO:0009055//electron carrier activity;GO:0009055//electron carrier activi…	GO:0055114//oxidation-reduction process;GO:0055114//oxidation-reduction process;GO:0055114//oxidation-reduction process;GO:0055114//oxidation-reduction process;GO:0055114//oxidation-reduction process;GO:0055114//oxidation-reduction process
MD15G1441500	0.0698096	-0.03	Unchanged	6.47942	6.80065	0.0698096	0.296211	0.724502	no	0.45	0.44	-0.03	0.242202	0.655477	no	GRP23	Pentatricopeptide repeat-containing protein At1g10270 OS=Arabidopsis thaliana GN=GRP23 PE=1 SV=1	-	-	-	-	-	GO:0005515//protein binding;GO:0005515//protein binding	-
MD05G1189900	0	0	Unchanged	0.0001	0.0001	0	1	1	no	100	100	0	1	1	no	CYP82G1	cytochrome P450 family 82 subfamily G polypeptide 1 [EC:1.14.-.-]	Metabolism	Metabolism of terpenoids and polyketides	ko00904//Diterpenoid biosynthesis	K17961	-	GO:0005506//iron ion binding;GO:0005506//iron ion binding;GO:0005506//iron ion binding;GO:0005506//iron ion binding;GO:0005506//iron ion binding;GO:0005506//iron ion binding;GO:0005506//iron ion binding;GO:0005506//iron ion binding;GO:0005506//iron ion binding;GO:0005506//iron ion binding;GO:0005506//iron ion binding;GO:0005506//iron ion binding;GO:0005506//iron ion binding;GO:0005506//iron ion b…	GO:0055114//oxidation-reduction process;GO:0055114//oxidation-reduction process;GO:0055114//oxidation-reduction process;GO:0055114//oxidation-reduction process;GO:0055114//oxidation-reduction process;GO:0055114//oxidation-reduction process;GO:0055114//oxidation-reduction process;GO:0055114//oxidation-reduction process;GO:0055114//oxidation-reduction process;GO:0055114//oxidation-reduction process…
MD14G1245100	0.0763062	-0.17	Unchanged	6.73387	7.09962	0.0763062	0.46417	0.837166	no	1.34	1.19	-0.17	0.326775	0.731535	no	-	protein phosphatase 1 regulatory subunit 11	-	-	-	-	-	-	-
MD08G1051900	-0.0687803	0.58	Unchanged	9.38443	8.94753	-0.0687803	0.919537	0.985874	no	0.18	0.27	0.58	0.369648	0.761072	no	Os02g0793000	Zinc finger CCCH domain-containing protein 18 OS=Oryza sativa subsp. japonica GN=Os02g0793000 PE=2 SV=1	-	-	-	-	-	GO:0003676//nucleic acid binding;GO:0003676//nucleic acid binding;GO:0003676//nucleic acid binding;GO:0046872//metal ion binding	-
MD09G1290300	0.0286282	-0.13	Unchanged	9.08375	9.2658	0.0286282	0.418724	0.810939	no	0.36	0.33	-0.13	0.110879	0.490335	no	sec23a	Protein transport protein Sec23A OS=Danio rerio GN=sec23a PE=2 SV=1	-	-	-	-	GO:0030127//COPII vesicle coat;GO:0030127//COPII vesicle coat;GO:0030127//COPII vesicle coat;GO:0030127//COPII vesicle coat;GO:0030127//COPII vesicle coat	GO:0008270//zinc ion binding;GO:0008270//zinc ion binding	GO:0006886//intracellular protein transport;GO:0006886//intracellular protein transport;GO:0006886//intracellular protein transport;GO:0006886//intracellular protein transport;GO:0006886//intracellular protein transport;GO:0006888//ER to Golgi vesicle-mediated transport;GO:0006888//ER to Golgi vesicle-mediated transport;GO:0006888//ER to Golgi vesicle-mediated transport;GO:0006888//ER to Golgi ve…
MD02G1285000	0	0	Unchanged	0.0001	0.0001	0	1	1	no	100	100	0	1	1	no	CHX15	Cation/H(+) antiporter 15 OS=Arabidopsis thaliana GN=CHX15 PE=2 SV=1	-	-	-	-	GO:0016021//integral component of membrane	GO:0015299//solute:proton antiporter activity	GO:0006812//cation transport;GO:0055085//transmembrane transport
MD00G1027000	-1.67404	3.67	Unchanged	0.028635	0.0089735	-1.67404	1	1	no	0.35	4.46	3.67	1	1	no	N	TMV resistance protein N OS=Nicotiana glutinosa GN=N PE=1 SV=1	-	-	-	-	-	GO:0005515//protein binding;GO:0005515//protein binding;GO:0005515//protein binding;GO:0005515//protein binding;GO:0043531//ADP binding	GO:0006952//defense response;GO:0006952//defense response;GO:0006952//defense response;GO:0006952//defense response;GO:0007165//signal transduction;GO:0007165//signal transduction;GO:0007165//signal transduction;GO:0007165//signal transduction
MD06G1000500	0	0	Unchanged	0.0001	0.0001	0	1	1	no	100	100	0	1	1	no	LYK5	Protein LYK5 OS=Arabidopsis thaliana GN=LYK5 PE=2 SV=1	-	-	-	-	-	GO:0004672//protein kinase activity;GO:0004672//protein kinase activity;GO:0005524//ATP binding;GO:0005524//ATP binding	GO:0006468//protein phosphorylation;GO:0006468//protein phosphorylation
MD08G1227500	-0.177838	0.51	Unchanged	0.588743	0.520465	-0.177838	0.684807	0.92458	no	1.74	2.48	0.51	0.630293	0.889612	no	CSN8	COP9 signalosome complex subunit 8 OS=Arabidopsis thaliana GN=CSN8 PE=1 SV=1	-	-	-	-	-	-	-
MD00G1051800	0.0419317	0.33	Unchanged	11.5649	11.906	0.0419317	0.415903	0.808971	no	0.79	0.99	0.33	0.492781	0.832747	no	Tpra1	Transmembrane protein adipocyte-associated 1 OS=Rattus norvegicus GN=Tpra1 PE=2 SV=1	-	-	-	-	-	-	-
MD07G1098100	-0.109759	0.46	Unchanged	5.87889	5.44822	-0.109759	0.726809	0.940017	no	0.64	0.88	0.46	0.332623	0.736665	no	ALG12	alpha-1,6-mannosyltransferase [EC:2.4.1.260]	Metabolism;Metabolism	Global and overview maps;Glycan biosynthesis and metabolism	ko01100//Metabolic pathways;ko00510//N-Glycan biosynthesis	K03847;K03847	-	-	-
MD12G1204900	0.271654	0.39	Unchanged	0.873089	1.05399	0.271654	0.289882	0.718302	no	1.34	1.76	0.39	0.697934	0.915542	no	HMGB10	High mobility group B protein 10 OS=Arabidopsis thaliana GN=HMGB10 PE=2 SV=1	-	-	-	-	GO:0005622//intracellular;GO:0005622//intracellular;GO:0005622//intracellular;GO:0005622//intracellular;GO:0005622//intracellular	GO:0003677//DNA binding;GO:0003677//DNA binding;GO:0003677//DNA binding;GO:0003677//DNA binding;GO:0003677//DNA binding	-
MD14G1187500	-0.368235	0.98	Unchanged	19.2226	14.8923	-0.368235	0.0115664	0.144995	no	0.99	1.95	0.98	0.00833263	0.1353	no	gmppA	mannose-1-phosphate guanylyltransferase [EC:2.7.7.13]	Metabolism;Metabolism;Metabolism;Metabolism	Global and overview maps;Global and overview maps;Carbohydrate metabolism;Carbohydrate metabolism	ko01100//Metabolic pathways;ko01110//Biosynthesis of secondary metabolites;ko00520//Amino sugar and nucleotide sugar metabolism;ko00051//Fructose and mannose metabolism	K00966;K00966;K00966;K00966	-	GO:0016779//nucleotidyltransferase activity	GO:0009058//biosynthetic process
MD02G1255200	0.144699	0.06	Unchanged	8.22208	9.0895	0.144699	0.0456799	0.316193	no	0.49	0.51	0.06	0.354085	0.75032	no	ABCC1	ABC transporter D family member 1 OS=Arabidopsis thaliana GN=ABCC1 PE=1 SV=1	-	-	-	-	GO:0016020//membrane;GO:0016020//membrane;GO:0016021//integral component of membrane;GO:0016021//integral component of membrane	GO:0000166//nucleotide binding;GO:0000166//nucleotide binding;GO:0005524//ATP binding;GO:0005524//ATP binding;GO:0005524//ATP binding;GO:0005524//ATP binding;GO:0005524//ATP binding;GO:0005524//ATP binding;GO:0005524//ATP binding;GO:0005524//ATP binding;GO:0016887//ATPase activity;GO:0016887//ATPase activity;GO:0016887//ATPase activity;GO:0016887//ATPase activity;GO:0016887//ATPase activity;GO:00…	GO:0006810//transport;GO:0006810//transport;GO:0006810//transport;GO:0006810//transport;GO:0055085//transmembrane transport;GO:0055085//transmembrane transport
MD10G1275900	0	0	Unchanged	0.0001	0.0001	0	1	1	no	100	100	0	1	1	no	-	-	-	-	-	-	-	-	-
MD09G1043900	-0.687619	-0.32	Unchanged	2.46402	1.52985	-0.687619	0.0570179	0.354114	no	0.15	0.12	-0.32	0.782732	0.943313	no	-	Histone H2A OS=Euphorbia esula PE=2 SV=1	-	-	-	-	-	GO:0005524//ATP binding;GO:0005524//ATP binding;GO:0046982//protein heterodimerization activity;GO:0046982//protein heterodimerization activity	-
MD15G1356600	-0.0373319	-0.17	Unchanged	7.79862	7.59941	-0.0373319	0.890835	0.981863	no	0.46	0.41	-0.17	0.0728662	0.407122	no	ASHR1	Histone-lysine N-methyltransferase ASHR1 OS=Arabidopsis thaliana GN=ASHR1 PE=2 SV=2	-	-	-	-	-	GO:0005515//protein binding;GO:0005515//protein binding;GO:0005515//protein binding	-
MD16G1132600	0.458679	5.09	Unchanged	0.203182	0.27923	0.458679	1	1	no	0.05	1.7	5.09	1	1	no	ACLA-1	ATP-citrate synthase alpha chain protein 1 OS=Arabidopsis thaliana GN=ACLA-1 PE=1 SV=1	-	-	-	-	-	-	-
MD06G1066300	9.05761	-9.04	Unchanged	0.0001	0.053286	9.05761	1	1	no	100	0.19	-9.04	1	1	no	-	-	-	-	-	-	-	-	-
MD04G1236800	-6.71019	6.7	Unchanged	0.0104705	0.0001	-6.71019	1	1	no	0.96	100	6.7	1	1	no	SBT1.7	Subtilisin-like protease SBT1.7 OS=Arabidopsis thaliana GN=SBT1.7 PE=1 SV=1	-	-	-	-	-	GO:0004252//serine-type endopeptidase activity;GO:0004252//serine-type endopeptidase activity;GO:0004252//serine-type endopeptidase activity;GO:0004252//serine-type endopeptidase activity;GO:0042802//identical protein binding	GO:0006508//proteolysis;GO:0006508//proteolysis;GO:0006508//proteolysis;GO:0043086//negative regulation of catalytic activity
MD09G1241200	-0.145045	0	Unchanged	1.30337	1.17871	-0.145045	0.713832	0.934483	no	0.92	0.92	0	0.575723	0.870117	no	typA	GTP-binding protein TypA/BipA homolog OS=Helicobacter pylori (strain ATCC 700392 / 26695) GN=typA PE=3 SV=1	-	-	-	-	-	GO:0003924//GTPase activity;GO:0003924//GTPase activity;GO:0003924//GTPase activity;GO:0003924//GTPase activity;GO:0003924//GTPase activity;GO:0003924//GTPase activity;GO:0003924//GTPase activity;GO:0005525//GTP binding;GO:0005525//GTP binding;GO:0005525//GTP binding;GO:0005525//GTP binding;GO:0005525//GTP binding;GO:0005525//GTP binding;GO:0005525//GTP binding;GO:0005525//GTP binding;GO:0005525/…	-
MD10G1322900	0	0	Unchanged	0.0001	0.0001	0	1	1	no	100	100	0	1	1	no	-	-	-	-	-	-	-	-	-
MD10G1168900	-0.166192	0.3	Unchanged	11.8257	10.539	-0.166192	0.318274	0.742538	no	1.13	1.39	0.3	0.668058	0.905052	no	UGT80A2	sterol 3beta-glucosyltransferase [EC:2.4.1.173]	-	-	-	-	-	-	GO:0005975//carbohydrate metabolic process;GO:0008152//metabolic process;GO:0008152//metabolic process;GO:0030259//lipid glycosylation
MD06G1196000	0	0	Unchanged	0.0001	0.0001	0	1	1	no	100	100	0	1	1	no	TIC32	Short-chain dehydrogenase TIC 32, chloroplastic OS=Arabidopsis thaliana GN=TIC32 PE=2 SV=1	-	-	-	-	-	-	-
MD13G1268000	0	0	Unchanged	0.0001	0.0001	0	1	1	no	100	100	0	1	1	no	XTH23	xyloglucan:xyloglucosyl transferase [EC:2.4.1.207]	-	-	-	-	GO:0005618//cell wall;GO:0048046//apoplast	GO:0016762//xyloglucan:xyloglucosyl transferase activity	GO:0005975//carbohydrate metabolic process;GO:0005975//carbohydrate metabolic process;GO:0006073//cellular glucan metabolic process
MD14G1240600	-0.154087	0.21	Unchanged	2.17289	1.95278	-0.154087	0.642711	0.911902	no	0.69	0.8	0.21	0.996451	0.999212	no	CSE	acylglycerol lipase [EC:3.1.1.23]	Metabolism;Metabolism	Global and overview maps;Lipid metabolism	ko01100//Metabolic pathways;ko00561//Glycerolipid metabolism	K01054;K01054	-	-	-
MD16G1166000	-0.0157552	-0.65	Unchanged	8.8025	8.7069	-0.0157552	0.830232	0.968608	no	0.36	0.23	-0.65	0.056233	0.363116	no	-	-	-	-	-	-	-	-	-
MD04G1098100	0	0	Unchanged	0.0001	0.0001	0	1	1	no	100	100	0	1	1	no	SYCO	Cysteine--tRNA ligase, chloroplastic/mitochondrial OS=Arabidopsis thaliana GN=SYCO PE=2 SV=1	-	-	-	-	-	-	-
MD15G1238100	0.0381201	0.14	Unchanged	25.5913	26.2765	0.0381201	0.338223	0.757576	no	0.29	0.32	0.14	0.710707	0.919119	no	Os06g0717800	pyruvate dehydrogenase phosphatase [EC:3.1.3.43]	-	-	-	-	-	GO:0003824//catalytic activity;GO:0003824//catalytic activity;GO:0003824//catalytic activity;GO:0003824//catalytic activity;GO:0004722//protein serine/threonine phosphatase activity	GO:0006470//protein dephosphorylation
MD10G1160500	-0.450913	-1.36	Unchanged	0.0441565	0.032304	-0.450913	1	1	no	1.59	0.62	-1.36	0.473117	0.820051	no	sna41	Cell division control protein 45 homolog OS=Schizosaccharomyces pombe (strain 972 / ATCC 24843) GN=sna41 PE=1 SV=1	-	-	-	-	-	-	GO:0006270//DNA replication initiation;GO:0006270//DNA replication initiation
MD06G1199700	-0.048073	0.12	Unchanged	10.8011	10.4471	-0.048073	0.952299	0.993541	no	1.2	1.3	0.12	0.50469	0.837431	no	SNAP33	synaptosomal-associated protein 25	-	-	-	-	-	GO:0005515//protein binding;GO:0005515//protein binding;GO:0005515//protein binding;GO:0005515//protein binding	-
MD00G1009700	0.144617	0.21	Unchanged	3.647	4.03153	0.144617	0.182119	0.603729	no	0.25	0.29	0.21	0.848107	0.962227	no	MBD8	Methyl-CpG-binding domain-containing protein 8 OS=Arabidopsis thaliana GN=MBD8 PE=2 SV=1	-	-	-	-	GO:0005634//nucleus	GO:0003677//DNA binding;GO:0003677//DNA binding;GO:0003677//DNA binding;GO:0003677//DNA binding;GO:0003677//DNA binding;GO:0003677//DNA binding	-
MD14G1168500	-0.548843	0.58	Unchanged	0.419256	0.28659	-0.548843	1	1	no	0.02	0.03	0.58	1	1	no	STR11	Rhodanese-like domain-containing protein 11, chloroplastic OS=Arabidopsis thaliana GN=STR11 PE=2 SV=1	-	-	-	-	-	-	-
MD07G1268000	0	0	Unchanged	0.0001	0.0001	0	1	1	no	100	100	0	1	1	no	LAF1	transcription factor MYB, plant	Organismal Systems	Environmental adaptation	ko04626//Plant-pathogen interaction	K09422	-	GO:0003677//DNA binding;GO:0003677//DNA binding;GO:0003677//DNA binding;GO:0003682//chromatin binding;GO:0003682//chromatin binding;GO:0003682//chromatin binding;GO:0003682//chromatin binding	-
MD00G1036800	0.150095	2.95	Unchanged	0.0138085	0.0153225	0.150095	1	1	no	0.72	5.55	2.95	0.48145	0.826053	no	ABCG11	ABC transporter G family member 11 OS=Arabidopsis thaliana GN=ABCG11 PE=1 SV=1	-	-	-	-	GO:0016020//membrane	GO:0000166//nucleotide binding;GO:0005524//ATP binding;GO:0005524//ATP binding;GO:0005524//ATP binding;GO:0016887//ATPase activity;GO:0016887//ATPase activity;GO:0016887//ATPase activity;GO:0017111//nucleoside-triphosphatase activity	-
MD06G1187900	1.5412	0.27	Unchanged	0.0169035	0.0491955	1.5412	1	1	no	0.59	0.71	0.27	1	1	no	MIMI_L728	Uncharacterized protein L728 OS=Acanthamoeba polyphaga mimivirus GN=MIMI_L728 PE=4 SV=1	-	-	-	-	-	-	-
MD08G1235500	0.310853	-0.39	Unchanged	10.2805	12.7524	0.310853	0.00050165	0.016253	no	1.47	1.12	-0.39	0.000142205	0.0110318	no	gcvT	Aminomethyltransferase OS=Carboxydothermus hydrogenoformans (strain ATCC BAA-161 / DSM 6008 / Z-2901) GN=gcvT PE=3 SV=1	-	-	-	-	GO:0005737//cytoplasm	GO:0004047//aminomethyltransferase activity;GO:0005515//protein binding	GO:0006546//glycine catabolic process
MD08G1046000	-9.34442	12.38	Unchanged	0.0650055	0.0001	-9.34442	1	1	no	0.15	800	12.38	1	1	no	-	-	-	-	-	-	-	-	-
MD07G1130500	0.0464166	-1.31	Unchanged	0.970878	1.00262	0.0464166	0.712067	0.933993	no	0.77	0.31	-1.31	0.0101693	0.150566	no	ATL68	RING-H2 finger protein ATL68 OS=Arabidopsis thaliana GN=ATL68 PE=2 SV=1	-	-	-	-	-	GO:0005515//protein binding;GO:0005515//protein binding;GO:0005515//protein binding;GO:0008168//methyltransferase activity;GO:0008270//zinc ion binding;GO:0008270//zinc ion binding;GO:0008270//zinc ion binding	-
MD05G1229400	-0.0113023	0.22	Unchanged	4.32457	4.29083	-0.0113023	0.719132	0.937543	no	0.24	0.28	0.22	0.974796	0.992973	no	CTR1	Serine/threonine-protein kinase CTR1 OS=Arabidopsis thaliana GN=CTR1 PE=1 SV=1	-	-	-	-	-	GO:0004672//protein kinase activity;GO:0004672//protein kinase activity;GO:0004672//protein kinase activity;GO:0004672//protein kinase activity;GO:0004672//protein kinase activity;GO:0004672//protein kinase activity;GO:0004672//protein kinase activity;GO:0004674//protein serine/threonine kinase activity;GO:0004713//protein tyrosine kinase activity;GO:0005515//protein binding;GO:0005515//protein b…	GO:0006468//protein phosphorylation;GO:0006468//protein phosphorylation;GO:0006468//protein phosphorylation;GO:0006468//protein phosphorylation;GO:0006468//protein phosphorylation;GO:0006468//protein phosphorylation;GO:0006468//protein phosphorylation;GO:0006468//protein phosphorylation;GO:0006468//protein phosphorylation
MD07G1215000	-0.00869586	0.44	Unchanged	21.9369	21.805	-0.00869586	0.641741	0.911816	no	1.11	1.51	0.44	0.0539311	0.356858	no	RPN8A	26S proteasome regulatory subunit N8	Genetic Information Processing	Folding, sorting and degradation	ko03050//Proteasome	K03038	-	GO:0005515//protein binding;GO:0005515//protein binding	-
MD15G1028200	-0.354867	0.98	Unchanged	1.30267	1.01861	-0.354867	0.367254	0.777252	no	0.38	0.75	0.98	0.324971	0.730195	no	CYP82A3	Cytochrome P450 82A3 OS=Glycine max GN=CYP82A3 PE=2 SV=1	-	-	-	-	-	GO:0005506//iron ion binding;GO:0005506//iron ion binding;GO:0005506//iron ion binding;GO:0005506//iron ion binding;GO:0005506//iron ion binding;GO:0005506//iron ion binding;GO:0005506//iron ion binding;GO:0005506//iron ion binding;GO:0005506//iron ion binding;GO:0005506//iron ion binding;GO:0005506//iron ion binding;GO:0005506//iron ion binding;GO:0005506//iron ion binding;GO:0005506//iron ion b…	GO:0055114//oxidation-reduction process;GO:0055114//oxidation-reduction process;GO:0055114//oxidation-reduction process;GO:0055114//oxidation-reduction process;GO:0055114//oxidation-reduction process;GO:0055114//oxidation-reduction process;GO:0055114//oxidation-reduction process;GO:0055114//oxidation-reduction process;GO:0055114//oxidation-reduction process;GO:0055114//oxidation-reduction process…
MD16G1026400	0	0	Unchanged	0.0001	0.0001	0	1	1	no	100	100	0	1	1	no	-	-	-	-	-	-	-	-	-
MD12G1158800	-0.00486333	0.3	Unchanged	3.93869	3.92544	-0.00486333	0.728746	0.940425	no	0.43	0.53	0.3	0.763852	0.937037	no	At2g38010	neutral ceramidase [EC:3.5.1.23]	Metabolism;Metabolism	Global and overview maps;Lipid metabolism	ko01100//Metabolic pathways;ko00600//Sphingolipid metabolism	K12349;K12349	-	-	-
MD07G1185600	-1.09169	5.51	Transcription	0.422766	0.198367	-1.09169	0.000634945	0.0194009	yes	0.02	0.91	5.51	1	1	no	RAN3	GTP-binding nuclear protein Ran-3 OS=Arabidopsis thaliana GN=RAN3 PE=1 SV=2	-	-	-	-	-	GO:0005525//GTP binding	GO:0007264//small GTPase mediated signal transduction
MD16G1056800	7.48047	-7.48	Unchanged	0.0001	0.0178585	7.48047	1	1	no	100	0.56	-7.48	1	1	no	-	Cytochrome P450 CYP749A22 OS=Panax ginseng PE=2 SV=1	-	-	-	-	-	GO:0005506//iron ion binding;GO:0005506//iron ion binding;GO:0005506//iron ion binding;GO:0009055//electron carrier activity;GO:0009055//electron carrier activity;GO:0009055//electron carrier activity;GO:0020037//heme binding;GO:0020037//heme binding;GO:0020037//heme binding	GO:0055114//oxidation-reduction process;GO:0055114//oxidation-reduction process;GO:0055114//oxidation-reduction process
MD10G1174800	0.116402	0.22	Unchanged	5.41898	5.87433	0.116402	0.124974	0.511978	no	0.06	0.07	0.22	0.553085	0.861299	no	dennd5b	DENN domain-containing protein 5B OS=Danio rerio GN=dennd5b PE=2 SV=2	-	-	-	-	-	-	-
MD05G1128800	0.298283	0.65	Unchanged	0.234612	0.288497	0.298283	1	1	no	0.62	0.97	0.65	0.752322	0.932207	no	-	L-ascorbate oxidase homolog OS=Nicotiana tabacum PE=2 SV=1	-	-	-	-	-	GO:0005507//copper ion binding;GO:0005507//copper ion binding;GO:0016491//oxidoreductase activity;GO:0016491//oxidoreductase activity	GO:0055114//oxidation-reduction process;GO:0055114//oxidation-reduction process
MD06G1012000	-1.46149	2.43	Unchanged	0.336456	0.122173	-1.46149	1	1	no	0.28	1.51	2.43	0.259422	0.673664	no	-	-	-	-	-	-	-	-	-
MD11G1039500	-0.268966	0.57	Unchanged	12.7657	10.5944	-0.268966	0.0533362	0.340122	no	0.43	0.64	0.57	0.114365	0.495722	no	At1g55760	speckle-type POZ protein	-	-	-	-	-	GO:0005515//protein binding;GO:0005515//protein binding;GO:0005515//protein binding	-
MD15G1248500	0	0	Unchanged	0.0001	0.0001	0	1	1	no	100	100	0	1	1	no	EDA2	Probable serine protease EDA2 OS=Arabidopsis thaliana GN=EDA2 PE=2 SV=2	-	-	-	-	-	GO:0008236//serine-type peptidase activity;GO:0008236//serine-type peptidase activity	GO:0006508//proteolysis;GO:0006508//proteolysis
MD10G1210900	-0.418225	0.95	Unchanged	2.63272	1.97018	-0.418225	0.126425	0.51436	no	1	1.93	0.95	0.135688	0.525806	no	GAPCP1	glyceraldehyde 3-phosphate dehydrogenase [EC:1.2.1.12]	Metabolism;Metabolism;Metabolism;Metabolism;Metabolism;Metabolism	Global and overview maps;Global and overview maps;Global and overview maps;Global and overview maps;Carbohydrate metabolism;Energy metabolism	ko01100//Metabolic pathways;ko01110//Biosynthesis of secondary metabolites;ko01200//Carbon metabolism;ko01230//Biosynthesis of amino acids;ko00010//Glycolysis / Gluconeogenesis;ko00710//Carbon fixation in photosynthetic organisms	K00134;K00134;K00134;K00134;K00134;K00134	-	GO:0050661//NADP binding;GO:0051287//NAD binding	GO:0006006//glucose metabolic process;GO:0055114//oxidation-reduction process;GO:0055114//oxidation-reduction process;GO:0055114//oxidation-reduction process;GO:0055114//oxidation-reduction process;GO:0055114//oxidation-reduction process;GO:0055114//oxidation-reduction process;GO:0055114//oxidation-reduction process;GO:0055114//oxidation-reduction process;GO:0055114//oxidation-reduction process;G…
MD05G1297700	0	0	Unchanged	0.0001	0.0001	0	1	1	no	100	100	0	1	1	no	FLS2	LRR receptor-like serine/threonine-protein kinase FLS2 [EC:2.7.11.1]	Organismal Systems;Environmental Information Processing	Environmental adaptation;Signal transduction	ko04626//Plant-pathogen interaction;ko04016//MAPK signaling pathway - plant	K13420;K13420	-	GO:0004672//protein kinase activity;GO:0004672//protein kinase activity;GO:0004672//protein kinase activity;GO:0004674//protein serine/threonine kinase activity;GO:0004713//protein tyrosine kinase activity;GO:0005524//ATP binding;GO:0005524//ATP binding;GO:0005524//ATP binding	GO:0006468//protein phosphorylation;GO:0006468//protein phosphorylation;GO:0006468//protein phosphorylation;GO:0006468//protein phosphorylation;GO:0006468//protein phosphorylation
MD17G1196900	-8.52178	8.53	Unchanged	0.0367545	0.0001	-8.52178	1	1	no	0.27	100	8.53	1	1	no	At1g12663	Thionin-like protein 2 OS=Arabidopsis thaliana GN=At1g12663 PE=3 SV=1	-	-	-	-	-	-	-
MD00G1001000	-0.144864	-0.2	Unchanged	1.42352	1.28752	-0.144864	0.735816	0.943113	no	0.23	0.2	-0.2	0.471563	0.819413	no	GRF5	Growth-regulating factor 5 OS=Oryza sativa subsp. japonica GN=GRF5 PE=2 SV=1	-	-	-	-	GO:0005634//nucleus;GO:0005634//nucleus	GO:0005515//protein binding;GO:0005524//ATP binding;GO:0005524//ATP binding	-
MD04G1071900	0	0	Unchanged	0.0001	0.0001	0	1	1	no	100	100	0	1	1	no	SBT1.2	Subtilisin-like protease SBT1.2 OS=Arabidopsis thaliana GN=SBT1.2 PE=2 SV=1	-	-	-	-	-	GO:0004252//serine-type endopeptidase activity;GO:0004252//serine-type endopeptidase activity;GO:0004252//serine-type endopeptidase activity	GO:0006508//proteolysis;GO:0006508//proteolysis;GO:0006508//proteolysis
MD01G1219300	0	-0.42	Unchanged	0.0001	0.0001	0	1	1	no	400	300	-0.42	1	1	no	ATL22	RING-H2 finger protein ATL22 OS=Arabidopsis thaliana GN=ATL22 PE=2 SV=2	-	-	-	-	-	GO:0005515//protein binding;GO:0005515//protein binding;GO:0005515//protein binding;GO:0008270//zinc ion binding;GO:0008270//zinc ion binding;GO:0008270//zinc ion binding;GO:0030247//polysaccharide binding	-
MD16G1096300	0.209231	0.44	Unchanged	28.4636	32.906	0.209231	0.17005	0.587252	no	2.04	2.77	0.44	0.599852	0.878914	no	ACLA-1	ATP citrate (pro-S)-lyase [EC:2.3.3.8]	Metabolism;Metabolism;Metabolism	Global and overview maps;Global and overview maps;Carbohydrate metabolism	ko01100//Metabolic pathways;ko01110//Biosynthesis of secondary metabolites;ko00020//Citrate cycle (TCA cycle)	K01648;K01648;K01648	-	GO:0005524//ATP binding	-
MD08G1181800	-0.0598206	0.41	Unchanged	12.5173	12.0089	-0.0598206	0.94746	0.99208	no	1.54	2.05	0.41	0.281871	0.69406	no	ALKBH2	Alpha-ketoglutarate-dependent dioxygenase alkB homolog 2 OS=Arabidopsis thaliana GN=ALKBH2 PE=2 SV=2	-	-	-	-	-	-	-
MD13G1177300	-0.102235	-0.03	Unchanged	3.61476	3.36748	-0.102235	0.835581	0.969755	no	1.37	1.34	-0.03	0.530652	0.849801	no	trmH	tRNA (guanosine(18)-2'-O)-methyltransferase OS=Shigella flexneri GN=trmH PE=3 SV=1	-	-	-	-	-	GO:0003723//RNA binding;GO:0008173//RNA methyltransferase activity	GO:0006396//RNA processing
MD08G1024800	0	0	Unchanged	0.0001	0.0001	0	1	1	no	100	100	0	1	1	no	-	-	-	-	-	-	-	-	-
MD01G1206700	-0.44862	0.04	Unchanged	15.9465	11.6847	-0.44862	0.00515839	0.0857276	no	0.35	0.36	0.04	0.634255	0.891843	no	TT12	Protein TRANSPARENT TESTA 12 OS=Arabidopsis thaliana GN=TT12 PE=2 SV=1	-	-	-	-	GO:0016020//membrane;GO:0016020//membrane;GO:0016020//membrane	GO:0015238//drug transmembrane transporter activity;GO:0015238//drug transmembrane transporter activity;GO:0015238//drug transmembrane transporter activity;GO:0015297//antiporter activity;GO:0015297//antiporter activity;GO:0015297//antiporter activity	GO:0006855//drug transmembrane transport;GO:0006855//drug transmembrane transport;GO:0006855//drug transmembrane transport;GO:0055085//transmembrane transport;GO:0055085//transmembrane transport;GO:0055085//transmembrane transport
MD09G1067000	0.0594207	2.63	Unchanged	0.2032	0.211744	0.0594207	1	1	no	0.05	0.31	2.63	1	1	no	-	-	-	-	-	-	-	-	-
MD13G1027900	0.31108	-0.29	Unchanged	10.4605	12.9776	0.31108	0.111506	0.48787	no	0.65	0.53	-0.29	0.208408	0.619084	no	-	-	-	-	-	-	-	-	-
MD11G1192200	0.120978	-0.21	Unchanged	18.697	20.3324	0.120978	0.161079	0.571038	no	1.18	1.02	-0.21	0.0165163	0.195305	no	-	-	-	-	-	-	-	-	-
MD14G1242000	0.0884634	0.14	Unchanged	29.1444	30.9874	0.0884634	0.139956	0.538298	no	1.32	1.45	0.14	0.500632	0.836268	no	TMN3	Transmembrane 9 superfamily member 3 OS=Arabidopsis thaliana GN=TMN3 PE=2 SV=1	-	-	-	-	GO:0016021//integral component of membrane;GO:0016021//integral component of membrane	-	-
MD08G1215400	-0.224482	1.12	Unchanged	1.09079	0.93361	-0.224482	0.665898	0.919882	no	0.5	1.09	1.12	0.321062	0.728555	no	GXM3	glucuronoxylan 4-O-methyltransferase [EC:2.1.1.112]	-	-	-	-	-	-	-
MD03G1275800	-0.46588	0.74	Unchanged	0.300206	0.217358	-0.46588	1	1	no	0.03	0.05	0.74	1	1	no	APC6	Anaphase-promoting complex subunit 6 OS=Arabidopsis thaliana GN=APC6 PE=2 SV=1	-	-	-	-	-	-	-
MD17G1024600	-0.171831	1.25	Unchanged	0.881652	0.782655	-0.171831	0.739286	0.94427	no	0.08	0.19	1.25	0.466351	0.81669	no	SNC1	Protein SUPPRESSOR OF npr1-1, CONSTITUTIVE 1 OS=Arabidopsis thaliana GN=SNC1 PE=1 SV=3	-	-	-	-	-	-	-
MD12G1083700	0	0	Unchanged	0.0001	0.0001	0	1	1	no	100	100	0	1	1	no	GNS1	Glucan endo-1,3-beta-glucosidase, basic isoform OS=Prunus persica GN=GNS1 PE=3 SV=1	-	-	-	-	-	GO:0003824//catalytic activity	GO:0005975//carbohydrate metabolic process;GO:0005975//carbohydrate metabolic process;GO:0005975//carbohydrate metabolic process
MD04G1180700	-1.06978	0.02	Transcription	1.57935	0.75239	-1.06978	0.00200493	0.044808	yes	0.75	0.76	0.02	0.79526	0.947761	no	At1g80120	Protein LURP-one-related 5 OS=Arabidopsis thaliana GN=At1g80120 PE=1 SV=1	-	-	-	-	-	-	-
MD15G1296500	-0.89099	4.17	Unchanged	0.965349	0.520559	-0.89099	1	1	no	0.01	0.18	4.17	1	1	no	-	-	-	-	-	-	-	-	-
MD05G1117100	-2.43908	3	Unchanged	0.720756	0.132908	-2.43908	1	1	no	0.01	0.08	3	1	1	no	-	-	-	-	-	-	-	-	-
MD14G1040700	0.0561339	0.28	Unchanged	5.74203	5.96985	0.0561339	0.280228	0.708802	no	0.28	0.34	0.28	0.711403	0.91928	no	TRAPPC8	trafficking protein particle complex subunit 8	-	-	-	-	-	GO:0005515//protein binding	-
MD15G1177600	-0.950485	1.89	Unchanged	0.189448	0.0980315	-0.950485	1	1	no	0.84	3.11	1.89	0.175594	0.581275	no	CYP734A1	PHYB activation tagged suppressor 1 [EC:1.14.-.-]	Metabolism	Metabolism of terpenoids and polyketides	ko00905//Brassinosteroid biosynthesis	K15639	-	GO:0005506//iron ion binding;GO:0005506//iron ion binding;GO:0005506//iron ion binding;GO:0005506//iron ion binding;GO:0005506//iron ion binding;GO:0005506//iron ion binding;GO:0005506//iron ion binding;GO:0005506//iron ion binding;GO:0005506//iron ion binding;GO:0005506//iron ion binding;GO:0005506//iron ion binding;GO:0005506//iron ion binding;GO:0005506//iron ion binding;GO:0009055//electron c…	GO:0055114//oxidation-reduction process;GO:0055114//oxidation-reduction process;GO:0055114//oxidation-reduction process;GO:0055114//oxidation-reduction process;GO:0055114//oxidation-reduction process;GO:0055114//oxidation-reduction process;GO:0055114//oxidation-reduction process;GO:0055114//oxidation-reduction process;GO:0055114//oxidation-reduction process;GO:0055114//oxidation-reduction process…
MD03G1068500	0.0497261	-0.04	Unchanged	25.6311	26.5299	0.0497261	0.329548	0.750369	no	0.69	0.67	-0.04	0.116488	0.498304	no	clpB	Chaperone protein ClpB OS=Pseudomonas aeruginosa (strain ATCC 15692 / PAO1 / 1C / PRS 101 / LMG 12228) GN=clpB PE=3 SV=1	-	-	-	-	-	GO:0005524//ATP binding	-
MD10G1254600	-0.27818	0.62	Unchanged	4.68532	3.86366	-0.27818	0.107767	0.4798	no	0.52	0.8	0.62	0.134616	0.524171	no	At1g30440	BTB/POZ domain-containing protein At1g30440 OS=Arabidopsis thaliana GN=At1g30440 PE=1 SV=2	-	-	-	-	-	GO:0005515//protein binding;GO:0005515//protein binding;GO:0005515//protein binding	-
MD15G1016200	0.0940478	0	Unchanged	6.64215	7.08957	0.0940478	0.12628	0.514031	no	0.34	0.34	0	0.135207	0.524868	no	LDL3	Lysine-specific histone demethylase 1 homolog 3 OS=Arabidopsis thaliana GN=LDL3 PE=2 SV=1	-	-	-	-	GO:0005634//nucleus	GO:0003677//DNA binding;GO:0003677//DNA binding;GO:0005515//protein binding;GO:0005515//protein binding;GO:0016491//oxidoreductase activity	GO:0055114//oxidation-reduction process
MD15G1144100	0.0966605	0	Unchanged	16.3785	17.5135	0.0966605	0.315084	0.739778	no	0.01	0.01	0	1	1	no	-	triosephosphate isomerase (TIM) [EC:5.3.1.1]	Metabolism;Metabolism;Metabolism;Metabolism;Metabolism;Metabolism;Metabolism;Metabolism	Global and overview maps;Global and overview maps;Global and overview maps;Global and overview maps;Carbohydrate metabolism;Energy metabolism;Carbohydrate metabolism;Carbohydrate metabolism	ko01100//Metabolic pathways;ko01110//Biosynthesis of secondary metabolites;ko01200//Carbon metabolism;ko01230//Biosynthesis of amino acids;ko00010//Glycolysis / Gluconeogenesis;ko00710//Carbon fixation in photosynthetic organisms;ko00051//Fructose and mannose metabolism;ko00562//Inositol phosphate metabolism	K01803;K01803;K01803;K01803;K01803;K01803;K01803;K01803	-	GO:0003824//catalytic activity;GO:0004807//triose-phosphate isomerase activity;GO:0004807//triose-phosphate isomerase activity;GO:0004807//triose-phosphate isomerase activity;GO:0004807//triose-phosphate isomerase activity;GO:0004807//triose-phosphate isomerase activity	GO:0008152//metabolic process;GO:0008152//metabolic process;GO:0008152//metabolic process;GO:0008152//metabolic process;GO:0008152//metabolic process
MD07G1015400	0	0	Unchanged	0.0001	0.0001	0	1	1	no	100	100	0	1	1	no	WRKY19	Probable WRKY transcription factor 19 OS=Arabidopsis thaliana GN=WRKY19 PE=2 SV=1	-	-	-	-	-	-	-
MD03G1290700	0.102661	-0.51	Unchanged	1.59429	1.71187	0.102661	0.542256	0.875297	no	4.09	2.87	-0.51	0.023407	0.236228	no	EPHX2	Bifunctional epoxide hydrolase 2 OS=Homo sapiens GN=EPHX2 PE=1 SV=2	-	-	-	-	-	GO:0003824//catalytic activity;GO:0003824//catalytic activity;GO:0003824//catalytic activity;GO:0003824//catalytic activity;GO:0003824//catalytic activity;GO:0003824//catalytic activity	-
MD01G1087300	-0.330212	0.51	Unchanged	3.77513	3.00282	-0.330212	0.0696836	0.389636	no	0.49	0.7	0.51	0.452741	0.81056	no	CIPK9	CBL-interacting serine/threonine-protein kinase 9 OS=Arabidopsis thaliana GN=CIPK9 PE=1 SV=2	-	-	-	-	-	GO:0004672//protein kinase activity;GO:0004672//protein kinase activity;GO:0004672//protein kinase activity;GO:0004674//protein serine/threonine kinase activity;GO:0004713//protein tyrosine kinase activity;GO:0005524//ATP binding;GO:0005524//ATP binding;GO:0005524//ATP binding;GO:0005524//ATP binding	GO:0006468//protein phosphorylation;GO:0006468//protein phosphorylation;GO:0006468//protein phosphorylation;GO:0006468//protein phosphorylation;GO:0006468//protein phosphorylation;GO:0007165//signal transduction;GO:0007165//signal transduction
MD04G1082500	0	0	Unchanged	0.0001	0.0001	0	1	1	no	100	100	0	1	1	no	-	-	-	-	-	-	-	-	-
MD03G1029800	0.175081	0.33	Unchanged	1.18378	1.33652	0.175081	0.371182	0.780522	no	0.58	0.73	0.33	0.815639	0.951657	no	OPT5	Oligopeptide transporter 5 OS=Arabidopsis thaliana GN=OPT5 PE=2 SV=1	-	-	-	-	-	-	GO:0055085//transmembrane transport;GO:0055085//transmembrane transport;GO:0055085//transmembrane transport
MD12G1194700	0.425044	-0.13	Unchanged	3.27324	4.3947	0.425044	0.0195323	0.199944	no	0.59	0.54	-0.13	0.412205	0.787275	no	MED33A	Mediator of RNA polymerase II transcription subunit 33A OS=Arabidopsis thaliana GN=MED33A PE=1 SV=1	-	-	-	-	-	-	-
MD00G1065700	0	0	Unchanged	0.0001	0.0001	0	1	1	no	100	100	0	1	1	no	MYB4	Myb-related protein Myb4 OS=Oryza sativa subsp. japonica GN=MYB4 PE=2 SV=2	-	-	-	-	-	GO:0003677//DNA binding;GO:0003677//DNA binding;GO:0003677//DNA binding;GO:0003682//chromatin binding;GO:0003682//chromatin binding;GO:0003682//chromatin binding;GO:0003682//chromatin binding	-
MD16G1269600	-0.0237691	0.05	Unchanged	12.7376	12.5294	-0.0237691	0.767019	0.952052	no	0.79	0.82	0.05	0.282383	0.694412	no	At4g18030	Probable methyltransferase PMT14 OS=Arabidopsis thaliana GN=At4g18030 PE=2 SV=1	-	-	-	-	-	GO:0008168//methyltransferase activity	-
MD02G1287000	0.104423	0.02	Unchanged	26.6657	28.6674	0.104423	0.162585	0.574209	no	1.31	1.33	0.02	0.366873	0.758884	no	-	-	-	-	-	-	-	-	-
MD12G1162900	0	0.49	Unchanged	0.0001	0.0001	0	1	1	no	250	350	0.49	1	1	no	VIT_19s0014g04930	(-)-germacrene D synthase OS=Vitis vinifera GN=VIT_19s0014g04930 PE=1 SV=1	-	-	-	-	-	GO:0000287//magnesium ion binding;GO:0010333//terpene synthase activity;GO:0010333//terpene synthase activity;GO:0010333//terpene synthase activity;GO:0016829//lyase activity;GO:0016829//lyase activity;GO:0016829//lyase activity	GO:0008152//metabolic process;GO:0008152//metabolic process
MD05G1263500	-0.199817	0.45	Unchanged	9.54077	8.30678	-0.199817	0.288088	0.716837	no	1.48	2.02	0.45	0.262887	0.677068	no	LSD1	Protein LSD1 OS=Arabidopsis thaliana GN=LSD1 PE=1 SV=1	-	-	-	-	-	-	-
MD02G1008900	-5.59604	5.59	Unchanged	0.004837	0.0001	-5.59604	1	1	no	2.07	100	5.59	1	1	no	At5g49610	RNA polymerase II C-terminal domain phosphatase-like 3/4 [EC:3.1.3.16]	-	-	-	-	-	GO:0005515//protein binding;GO:0005515//protein binding;GO:0005515//protein binding	-
MD14G1077100	-1.85678	0.85	Unchanged	0.177056	0.0488835	-1.85678	1	1	no	0.85	1.53	0.85	0.622816	0.886936	no	At5g04160	Probable sugar phosphate/phosphate translocator At5g04160 OS=Arabidopsis thaliana GN=At5g04160 PE=2 SV=1	-	-	-	-	-	-	-
MD04G1244100	0.0805076	-0.11	Unchanged	26.6384	28.1672	0.0805076	0.164996	0.578301	no	1.13	1.05	-0.11	0.00543209	0.1063	no	-	Zinc finger CCCH domain-containing protein ZFN-like OS=Pisum sativum PE=2 SV=1	-	-	-	-	-	GO:0046872//metal ion binding;GO:0046872//metal ion binding;GO:0046872//metal ion binding;GO:0046872//metal ion binding;GO:0046872//metal ion binding;GO:0046872//metal ion binding;GO:0046872//metal ion binding;GO:0046872//metal ion binding;GO:0046872//metal ion binding;GO:0046872//metal ion binding;GO:0046872//metal ion binding;GO:0046872//metal ion binding;GO:0046872//metal ion binding;GO:004687…	-
MD10G1240500	-0.4019	1.5	Unchanged	0.715905	0.541841	-0.4019	0.352025	0.766201	no	0.53	1.5	1.5	0.0982452	0.466652	no	-	beta-amyrin 28-monooxygenase [EC:1.14.13.201]	-	-	-	-	-	GO:0005506//iron ion binding;GO:0005506//iron ion binding;GO:0005506//iron ion binding;GO:0005506//iron ion binding;GO:0005506//iron ion binding;GO:0005506//iron ion binding;GO:0005506//iron ion binding;GO:0005506//iron ion binding;GO:0005506//iron ion binding;GO:0005506//iron ion binding;GO:0005506//iron ion binding;GO:0005506//iron ion binding;GO:0009055//electron carrier activity;GO:0009055//e…	GO:0055114//oxidation-reduction process;GO:0055114//oxidation-reduction process;GO:0055114//oxidation-reduction process;GO:0055114//oxidation-reduction process;GO:0055114//oxidation-reduction process;GO:0055114//oxidation-reduction process;GO:0055114//oxidation-reduction process;GO:0055114//oxidation-reduction process;GO:0055114//oxidation-reduction process;GO:0055114//oxidation-reduction process…
MD11G1110100	0.146739	0.76	Unchanged	0.157639	0.174516	0.146739	1	1	no	0.29	0.49	0.76	1	1	no	CLINT1	epsin	Cellular Processes	Transport and catabolism	ko04144//Endocytosis	K12471	-	-	-
MD15G1017100	0	0	Unchanged	0.0001	0.0001	0	1	1	no	100	100	0	1	1	no	-	-	-	-	-	-	-	-	-
MD11G1307900	-0.453147	0.69	Unchanged	17.1338	12.5153	-0.453147	0.00163277	0.038979	no	2.32	3.75	0.69	0.00409057	0.0901221	no	RPL18B	large subunit ribosomal protein L18e	Genetic Information Processing	Translation	ko03010//Ribosome	K02883	GO:0005622//intracellular;GO:0005840//ribosome	GO:0003735//structural constituent of ribosome	GO:0006412//translation
MD00G1128000	1.17877	0.29	Unchanged	0.0537305	0.121637	1.17877	1	1	no	1.21	1.48	0.29	0.709756	0.918757	no	UXS2	UDP-glucuronate decarboxylase [EC:4.1.1.35]	Metabolism;Metabolism	Global and overview maps;Carbohydrate metabolism	ko01100//Metabolic pathways;ko00520//Amino sugar and nucleotide sugar metabolism	K08678;K08678	-	GO:0003824//catalytic activity;GO:0003824//catalytic activity;GO:0050662//coenzyme binding;GO:0050662//coenzyme binding	GO:0044237//cellular metabolic process;GO:0044237//cellular metabolic process
MD08G1062000	0	0	Unchanged	0.0001	0.0001	0	1	1	no	100	100	0	1	1	no	RLP12	Receptor-like protein 12 OS=Arabidopsis thaliana GN=RLP12 PE=2 SV=2	-	-	-	-	-	GO:0005515//protein binding;GO:0005515//protein binding;GO:0005515//protein binding;GO:0005515//protein binding;GO:0005515//protein binding;GO:0005515//protein binding;GO:0005515//protein binding;GO:0005515//protein binding;GO:0005515//protein binding;GO:0005515//protein binding;GO:0005515//protein binding;GO:0005515//protein binding;GO:0005515//protein binding;GO:0005515//protein binding;GO:0005…	-
MD00G1065600	0	0	Unchanged	0.0001	0.0001	0	1	1	no	100	100	0	1	1	no	PIP1-3	Aquaporin PIP1-3 OS=Arabidopsis thaliana GN=PIP1-3 PE=1 SV=1	-	-	-	-	GO:0016020//membrane;GO:0016020//membrane;GO:0016020//membrane;GO:0016020//membrane;GO:0016020//membrane	GO:0005215//transporter activity;GO:0005215//transporter activity;GO:0005215//transporter activity;GO:0005215//transporter activity;GO:0005215//transporter activity	GO:0006810//transport;GO:0006810//transport;GO:0006810//transport;GO:0006810//transport;GO:0006810//transport
MD14G1196000	0.149857	-0.39	Unchanged	3.92909	4.35917	0.149857	0.200762	0.627126	no	1.44	1.1	-0.39	0.0164432	0.19493	no	ALDH12A1	Delta-1-pyrroline-5-carboxylate dehydrogenase 12A1, mitochondrial OS=Arabidopsis thaliana GN=ALDH12A1 PE=2 SV=1	-	-	-	-	-	GO:0016491//oxidoreductase activity;GO:0016491//oxidoreductase activity;GO:0016491//oxidoreductase activity;GO:0016491//oxidoreductase activity;GO:0016491//oxidoreductase activity	GO:0008152//metabolic process;GO:0008152//metabolic process;GO:0008152//metabolic process;GO:0008152//metabolic process;GO:0008152//metabolic process;GO:0055114//oxidation-reduction process;GO:0055114//oxidation-reduction process;GO:0055114//oxidation-reduction process;GO:0055114//oxidation-reduction process;GO:0055114//oxidation-reduction process
MD10G1318400	-0.277767	0.06	Unchanged	1.56349	1.28967	-0.277767	0.421254	0.81274	no	1	1.04	0.06	0.548145	0.859084	no	PPR336	Pentatricopeptide repeat-containing protein At1g61870, mitochondrial OS=Arabidopsis thaliana GN=PPR336 PE=2 SV=2	-	-	-	-	-	GO:0005515//protein binding	-
MD10G1122300	-0.430974	0.53	Unchanged	3.29352	2.443	-0.430974	0.146581	0.550101	no	0.34	0.49	0.53	0.461816	0.81459	no	CAP1	Cyclase-associated protein 1 OS=Arabidopsis thaliana GN=CAP1 PE=2 SV=1	-	-	-	-	-	-	-
MD09G1111600	0	1.2	Unchanged	0.0001	0.0001	0	1	1	no	6900	15800	1.2	1	1	no	DIR11	Dirigent protein 11 OS=Arabidopsis thaliana GN=DIR11 PE=2 SV=1	-	-	-	-	-	-	-
MD03G1014600	0	0	Unchanged	0.0001	0.0001	0	1	1	no	100	100	0	1	1	no	PAP12	Probable plastid-lipid-associated protein 12, chloroplastic OS=Arabidopsis thaliana GN=PAP12 PE=2 SV=1	-	-	-	-	-	-	-
MD01G1155000	-0.520252	0.12	Unchanged	15.0828	10.5165	-0.520252	0.000220682	0.00866521	no	0.47	0.51	0.12	0.64596	0.896661	no	BHLH51	Transcription factor bHLH51 OS=Arabidopsis thaliana GN=BHLH51 PE=2 SV=1	-	-	-	-	-	GO:0046983//protein dimerization activity;GO:0046983//protein dimerization activity;GO:0046983//protein dimerization activity;GO:0046983//protein dimerization activity;GO:0046983//protein dimerization activity	-
MD13G1193200	-0.486148	-0.09	Unchanged	0.826229	0.589869	-0.486148	1	1	no	1.21	1.14	-0.09	0.62711	0.888249	no	rplR	large subunit ribosomal protein L18	Genetic Information Processing	Translation	ko03010//Ribosome	K02881	GO:0005622//intracellular;GO:0005840//ribosome	GO:0003735//structural constituent of ribosome	GO:0006412//translation
MD11G1036900	-0.0689452	0.34	Unchanged	5.85652	5.58322	-0.0689452	0.950642	0.992993	no	0.3	0.38	0.34	0.908442	0.978434	no	-	-	-	-	-	-	-	-	-
MD09G1202300	0.0969836	0.06	Unchanged	5.91545	6.32678	0.0969836	0.343434	0.760526	no	0.77	0.8	0.06	0.535407	0.852074	no	IAA26	Auxin-responsive protein IAA26 OS=Arabidopsis thaliana GN=IAA26 PE=1 SV=2	-	-	-	-	GO:0005634//nucleus	GO:0046983//protein dimerization activity	-
MD12G1254500	0.0776833	1.14	Unchanged	0.783937	0.827306	0.0776833	0.726044	0.939767	no	0.68	1.5	1.14	0.124827	0.509118	no	-	-	-	-	-	-	-	-	-
MD11G1235500	0.061651	1.91	Unchanged	0.75285	0.78572	0.061651	1	1	no	0.72	2.7	1.91	0.0064508	0.117597	no	-	-	-	-	-	-	-	-	-
MD13G1094200	-0.557558	0.9	Unchanged	0.339424	0.230622	-0.557558	1	1	no	1.94	3.62	0.9	0.329142	0.733917	no	At1g80170	galacturan 1,4-alpha-galacturonidase [EC:3.2.1.67]	Metabolism;Metabolism	Global and overview maps;Carbohydrate metabolism	ko01100//Metabolic pathways;ko00040//Pentose and glucuronate interconversions	K01213;K01213	-	GO:0004650//polygalacturonase activity;GO:0004650//polygalacturonase activity	GO:0005975//carbohydrate metabolic process;GO:0005975//carbohydrate metabolic process
MD12G1051700	0	0	Unchanged	0.0001	0.0001	0	1	1	no	100	100	0	1	1	no	4CLL5	4-coumarate--CoA ligase-like 5 OS=Arabidopsis thaliana GN=4CLL5 PE=1 SV=2	-	-	-	-	-	GO:0003824//catalytic activity	GO:0008152//metabolic process
MD09G1183100	-0.330847	-4.75	Unchanged	4.004	3.18345	-0.330847	1	1	no	0.27	0.01	-4.75	0.0337402	0.283827	no	DDB_G0278111	DNA-binding protein DDB_G0278111 OS=Dictyostelium discoideum GN=DDB_G0278111 PE=3 SV=2	-	-	-	-	-	GO:0003677//DNA binding;GO:0003677//DNA binding;GO:0003677//DNA binding;GO:0003677//DNA binding;GO:0003677//DNA binding	-
MD05G1208600	-0.715848	1.21	Unchanged	0.191319	0.116484	-0.715848	1	1	no	0.13	0.3	1.21	1	1	no	ICR1	Interactor of constitutive active ROPs 1 OS=Arabidopsis thaliana GN=ICR1 PE=1 SV=1	-	-	-	-	-	-	-
MD17G1105100	-0.204315	0.42	Unchanged	89.1722	77.3971	-0.204315	0.1546	0.561461	no	0.59	0.79	0.42	0.249203	0.66293	no	TFT4	14-3-3 protein epsilon	-	-	-	-	-	GO:0019904//protein domain specific binding;GO:0019904//protein domain specific binding;GO:0019904//protein domain specific binding;GO:0019904//protein domain specific binding;GO:0019904//protein domain specific binding;GO:0019904//protein domain specific binding;GO:0019904//protein domain specific binding;GO:0019904//protein domain specific binding	-
MD15G1235500	0	0	Unchanged	0.0001	0.0001	0	1	1	no	100	100	0	1	1	no	At5g55050	GDSL esterase/lipase At5g55050 OS=Arabidopsis thaliana GN=At5g55050 PE=2 SV=1	-	-	-	-	-	GO:0016787//hydrolase activity	GO:0006629//lipid metabolic process
MD15G1234500	0.247392	-0.95	Unchanged	6.60172	7.83663	0.247392	0.0386626	0.291575	no	0.56	0.29	-0.95	0.0100064	0.149503	no	At2g17670	Pentatricopeptide repeat-containing protein At2g17670 OS=Arabidopsis thaliana GN=At2g17670 PE=2 SV=1	-	-	-	-	-	-	-
MD12G1229000	0	4.55	Unchanged	0.0001	0.0001	0	1	1	no	100	2350	4.55	1	1	no	-	-	-	-	-	-	-	-	-
MD07G1171600	0.0941662	-0.03	Unchanged	0.795179	0.848812	0.0941662	0.637258	0.910348	no	0.43	0.42	-0.03	0.824932	0.954539	no	DDB_G0284757	OTU domain-containing protein DDB_G0284757 OS=Dictyostelium discoideum GN=DDB_G0284757 PE=3 SV=2	-	-	-	-	-	-	-
MD07G1100800	0	1.32	Unchanged	0.0001	0.0001	0	1	1	no	100	250	1.32	1	1	no	UBP12	Ubiquitin carboxyl-terminal hydrolase 12 OS=Arabidopsis thaliana GN=UBP12 PE=1 SV=2	-	-	-	-	-	GO:0005515//protein binding;GO:0005515//protein binding;GO:0005515//protein binding;GO:0005515//protein binding;GO:0005515//protein binding;GO:0005515//protein binding;GO:0005515//protein binding;GO:0005515//protein binding	-
MD03G1287700	0.346101	0.46	Unchanged	4.15063	5.27595	0.346101	0.00471049	0.081368	no	0.62	0.85	0.46	0.559811	0.86381	no	At2g47680	Zinc finger CCCH domain-containing protein 31 OS=Arabidopsis thaliana GN=At2g47680 PE=2 SV=2	-	-	-	-	-	GO:0003676//nucleic acid binding;GO:0003676//nucleic acid binding;GO:0003676//nucleic acid binding;GO:0003676//nucleic acid binding;GO:0004386//helicase activity;GO:0004386//helicase activity;GO:0004386//helicase activity;GO:0005524//ATP binding;GO:0005524//ATP binding;GO:0005524//ATP binding;GO:0005524//ATP binding;GO:0008026//ATP-dependent helicase activity;GO:0046872//metal ion binding;GO:0046…	-
MD11G1180700	-0.316219	0.22	Unchanged	6.15865	4.94646	-0.316219	0.0859147	0.43424	no	1.16	1.35	0.22	0.968073	0.991205	no	nsmce1	Non-structural maintenance of chromosomes element 1 homolog OS=Xenopus laevis GN=nsmce1 PE=2 SV=1	-	-	-	-	GO:0030915//Smc5-Smc6 complex;GO:0030915//Smc5-Smc6 complex	-	GO:0006281//DNA repair;GO:0006281//DNA repair
MD03G1025000	-0.053334	-1	Unchanged	5.61081	5.40717	-0.053334	1	1	no	0.02	0.01	-1	1	1	no	-	-	-	-	-	-	-	-	-
MD05G1293900	-6.42223	6.42	Unchanged	0.008576	0.0001	-6.42223	1	1	no	1.17	100	6.42	1	1	no	NPF4.6	Protein NRT1/ PTR FAMILY 4.6 OS=Arabidopsis thaliana GN=NPF4.6 PE=1 SV=1	-	-	-	-	GO:0016020//membrane;GO:0016020//membrane	GO:0005215//transporter activity;GO:0005215//transporter activity	GO:0006810//transport;GO:0006810//transport
MD17G1112200	-1.2944	1.5	Unchanged	0.392201	0.159903	-1.2944	1	1	no	0.42	1.19	1.5	0.426009	0.795874	no	TK	thymidine kinase [EC:2.7.1.21]	Metabolism;Metabolism	Global and overview maps;Nucleotide metabolism	ko01100//Metabolic pathways;ko00240//Pyrimidine metabolism	K00857;K00857	-	GO:0004797//thymidine kinase activity;GO:0004797//thymidine kinase activity;GO:0004797//thymidine kinase activity;GO:0005524//ATP binding;GO:0005524//ATP binding;GO:0005524//ATP binding	-
MD11G1010900	-0.219105	0.2	Unchanged	38.6867	33.2357	-0.219105	0.19719	0.622653	no	3.16	3.64	0.2	0.948787	0.987751	no	-	-	-	-	-	-	-	-	-
MD08G1130500	-0.125341	0.53	Unchanged	10.5741	9.69417	-0.125341	0.534256	0.87136	no	0.72	1.04	0.53	0.0465965	0.332355	no	KAKU4	Protein KAKU4 OS=Arabidopsis thaliana GN=KAKU4 PE=1 SV=1	-	-	-	-	-	-	-
MD12G1199700	0	0	Unchanged	0.0001	0.0001	0	1	1	no	100	100	0	1	1	no	PHE2	MADS-box transcription factor PHERES 2 OS=Arabidopsis thaliana GN=PHE2 PE=1 SV=1	-	-	-	-	-	GO:0003677//DNA binding;GO:0003677//DNA binding;GO:0003677//DNA binding;GO:0003677//DNA binding;GO:0003677//DNA binding;GO:0003677//DNA binding;GO:0003677//DNA binding;GO:0046983//protein dimerization activity;GO:0046983//protein dimerization activity;GO:0046983//protein dimerization activity;GO:0046983//protein dimerization activity;GO:0046983//protein dimerization activity;GO:0046983//protein d…	-
MD09G1261100	-0.0126639	0.19	Unchanged	25.7617	25.5366	-0.0126639	0.677907	0.923204	no	0.29	0.33	0.19	0.773455	0.940471	no	-	-	-	-	-	-	-	-	-
MD02G1066700	0.642192	-0.08	Unchanged	0.406965	0.63515	0.642192	1	1	no	2.25	2.13	-0.08	0.524103	0.847393	no	Slc47a1	Multidrug and toxin extrusion protein 1 OS=Rattus norvegicus GN=Slc47a1 PE=1 SV=1	-	-	-	-	GO:0016020//membrane;GO:0016020//membrane;GO:0016020//membrane	GO:0015238//drug transmembrane transporter activity;GO:0015238//drug transmembrane transporter activity;GO:0015238//drug transmembrane transporter activity;GO:0015297//antiporter activity;GO:0015297//antiporter activity;GO:0015297//antiporter activity	GO:0006855//drug transmembrane transport;GO:0006855//drug transmembrane transport;GO:0006855//drug transmembrane transport;GO:0055085//transmembrane transport;GO:0055085//transmembrane transport;GO:0055085//transmembrane transport
MD03G1088100	0.225769	-0.25	Unchanged	9.76848	11.4233	0.225769	0.0288251	0.250397	no	0.96	0.81	-0.25	0.0281352	0.258036	no	CYP707A2	(+)-abscisic acid 8'-hydroxylase [EC:1.14.13.93]	Metabolism	Metabolism of terpenoids and polyketides	ko00906//Carotenoid biosynthesis	K09843	-	GO:0005506//iron ion binding;GO:0005506//iron ion binding;GO:0005506//iron ion binding;GO:0005506//iron ion binding;GO:0005506//iron ion binding;GO:0005506//iron ion binding;GO:0005506//iron ion binding;GO:0005506//iron ion binding;GO:0005506//iron ion binding;GO:0005506//iron ion binding;GO:0005506//iron ion binding;GO:0005506//iron ion binding;GO:0005506//iron ion binding;GO:0009055//electron c…	GO:0055114//oxidation-reduction process;GO:0055114//oxidation-reduction process;GO:0055114//oxidation-reduction process;GO:0055114//oxidation-reduction process;GO:0055114//oxidation-reduction process;GO:0055114//oxidation-reduction process;GO:0055114//oxidation-reduction process;GO:0055114//oxidation-reduction process;GO:0055114//oxidation-reduction process;GO:0055114//oxidation-reduction process…
MD03G1134100	0.980868	2.01	Unchanged	0.020951	0.04135	0.980868	1	1	no	0.48	1.93	2.01	1	1	no	-	-	-	-	-	-	-	-	-
MD02G1038800	0	0	Unchanged	0.0001	0.0001	0	1	1	no	100	100	0	1	1	no	-	-	-	-	-	-	-	-	-
MD10G1112300	0	0	Unchanged	0.0001	0.0001	0	1	1	no	100	100	0	1	1	no	AGL62	MADS-box transcription enhancer factor 2A	-	-	-	-	-	GO:0003677//DNA binding;GO:0003677//DNA binding;GO:0003677//DNA binding;GO:0003677//DNA binding;GO:0003677//DNA binding;GO:0003677//DNA binding;GO:0003677//DNA binding;GO:0046983//protein dimerization activity;GO:0046983//protein dimerization activity;GO:0046983//protein dimerization activity;GO:0046983//protein dimerization activity;GO:0046983//protein dimerization activity;GO:0046983//protein d…	-
MD00G1009200	-0.218731	-2.04	Unchanged	0.121486	0.104396	-0.218731	1	1	no	0.41	0.1	-2.04	1	1	no	-	-	-	-	-	-	-	-	-
MD11G1227800	-0.0747042	0.02	Unchanged	97.1619	92.2588	-0.0747042	0.837427	0.970306	no	1.33	1.35	0.02	0.272083	0.685466	no	ILR3	Transcription factor ILR3 OS=Arabidopsis thaliana GN=ILR3 PE=1 SV=1	-	-	-	-	-	GO:0046983//protein dimerization activity;GO:0046983//protein dimerization activity;GO:0046983//protein dimerization activity;GO:0046983//protein dimerization activity;GO:0046983//protein dimerization activity	-
MD05G1234300	0	0.58	Unchanged	0.0001	0.0001	0	1	1	no	100	150	0.58	1	1	no	-	-	-	-	-	-	-	-	-
MD06G1207100	0.258011	-0.34	Unchanged	82.5794	98.7509	0.258011	0.00163918	0.0390257	no	0.81	0.64	-0.34	1.03e-05	0.00180762	no	SPPA	protease IV [EC:3.4.21.-]	-	-	-	-	GO:0016021//integral component of membrane;GO:0016021//integral component of membrane	GO:0008233//peptidase activity;GO:0008233//peptidase activity;GO:0008233//peptidase activity;GO:0008233//peptidase activity;GO:0008233//peptidase activity	GO:0006465//signal peptide processing;GO:0006465//signal peptide processing;GO:0006508//proteolysis;GO:0006508//proteolysis;GO:0006508//proteolysis
MD06G1131900	0.161786	0.14	Unchanged	5.51384	6.16817	0.161786	0.0747318	0.403871	no	0.3	0.33	0.14	0.721045	0.921654	no	At5g61990	leucine-rich PPR motif-containing protein, mitochondrial	-	-	-	-	-	GO:0005515//protein binding	-
MD02G1319600	-1.72378	1.74	Unchanged	0.167654	0.050758	-1.72378	1	1	no	0.06	0.2	1.74	1	1	no	-	-	-	-	-	-	-	-	-
MD11G1082400	-0.0897486	-0.1	Unchanged	86.0948	80.9022	-0.0897486	0.7321	0.941511	no	0.43	0.4	-0.1	0.114	0.494954	no	SR45A	transformer-2 protein	Genetic Information Processing	Transcription	ko03040//Spliceosome	K12897	-	GO:0000166//nucleotide binding;GO:0003676//nucleic acid binding;GO:0003676//nucleic acid binding;GO:0003676//nucleic acid binding	-
MD10G1040800	-0.407992	0.3	Unchanged	4.67389	3.52258	-0.407992	0.0102194	0.134426	no	0.34	0.42	0.3	0.816994	0.952179	no	N	TMV resistance protein N OS=Nicotiana glutinosa GN=N PE=1 SV=1	-	-	-	-	-	GO:0005515//protein binding;GO:0005515//protein binding;GO:0005515//protein binding;GO:0005515//protein binding;GO:0043531//ADP binding	GO:0006952//defense response;GO:0006952//defense response;GO:0006952//defense response;GO:0006952//defense response;GO:0007165//signal transduction;GO:0007165//signal transduction;GO:0007165//signal transduction;GO:0007165//signal transduction
MD02G1041300	-0.133773	1.12	Unchanged	0.7691	0.700991	-0.133773	0.822648	0.967415	no	0.18	0.39	1.12	0.292379	0.702525	no	N	TMV resistance protein N OS=Nicotiana glutinosa GN=N PE=1 SV=1	-	-	-	-	-	GO:0005515//protein binding;GO:0005515//protein binding;GO:0005515//protein binding;GO:0005515//protein binding;GO:0043531//ADP binding	GO:0006952//defense response;GO:0006952//defense response;GO:0006952//defense response;GO:0007165//signal transduction;GO:0007165//signal transduction;GO:0007165//signal transduction;GO:0007165//signal transduction
MD05G1147000	-0.496258	-0.61	Unchanged	0.22106	0.156719	-0.496258	1	1	no	23.05	15.15	-0.61	0.380453	0.767673	no	-	-	-	-	-	-	-	-	-
MD04G1202000	-0.21949	-0.03	Unchanged	5.80558	4.98623	-0.21949	0.325183	0.746721	no	1.3	1.27	-0.03	0.310369	0.7182	no	ATG18A	Autophagy-related protein 18a OS=Arabidopsis thaliana GN=ATG18A PE=1 SV=1	-	-	-	-	-	GO:0005515//protein binding;GO:0005515//protein binding;GO:0005515//protein binding;GO:0005515//protein binding;GO:0005515//protein binding;GO:0005515//protein binding	-
MD09G1123600	0.0723004	-0.1	Unchanged	56.8993	59.8234	0.0723004	0.239228	0.668505	no	0.3	0.28	-0.1	0.122416	0.505896	no	At2g05160	Zinc finger CCCH domain-containing protein 18 OS=Arabidopsis thaliana GN=At2g05160 PE=2 SV=1	-	-	-	-	-	GO:0000166//nucleotide binding;GO:0003676//nucleic acid binding;GO:0003676//nucleic acid binding;GO:0003676//nucleic acid binding;GO:0046872//metal ion binding	-
MD11G1208700	-0.950909	1.69	Unchanged	0.573968	0.296918	-0.950909	0.00750685	0.109474	no	0.73	2.36	1.69	0.0132671	0.1749	no	-	ent-copalyl diphosphate synthase [EC:5.5.1.13]	Metabolism;Metabolism;Metabolism	Global and overview maps;Global and overview maps;Metabolism of terpenoids and polyketides	ko01100//Metabolic pathways;ko01110//Biosynthesis of secondary metabolites;ko00904//Diterpenoid biosynthesis	K04120;K04120;K04120	-	GO:0000287//magnesium ion binding;GO:0010333//terpene synthase activity;GO:0010333//terpene synthase activity;GO:0010333//terpene synthase activity;GO:0016829//lyase activity;GO:0016829//lyase activity;GO:0016829//lyase activity	GO:0008152//metabolic process;GO:0008152//metabolic process
MD08G1128500	0.0130792	-0.39	Unchanged	4.45732	4.49792	0.0130792	0.611896	0.904758	no	0.42	0.32	-0.39	0.104749	0.479214	no	-	-	-	-	-	-	GO:0070461//SAGA-type complex	-	-
MD09G1166300	0	0	Unchanged	0.0001	0.0001	0	1	1	no	100	100	0	1	1	no	-	Auxin-induced protein 6B OS=Glycine max PE=2 SV=1	-	-	-	-	-	-	-
MD17G1274200	-0.289547	0.58	Unchanged	4.36689	3.57281	-0.289547	0.296415	0.724502	no	0.26	0.39	0.58	0.518883	0.845347	no	N	TMV resistance protein N OS=Nicotiana glutinosa GN=N PE=1 SV=1	-	-	-	-	-	GO:0005515//protein binding;GO:0005515//protein binding;GO:0005515//protein binding;GO:0005515//protein binding	GO:0007165//signal transduction;GO:0007165//signal transduction;GO:0007165//signal transduction;GO:0007165//signal transduction
MD14G1112500	-0.0258058	0.59	Unchanged	23.2598	22.8475	-0.0258058	0.76883	0.952592	no	0.98	1.48	0.59	0.0645238	0.385266	no	PP1	serine/threonine-protein phosphatase PP1 catalytic subunit [EC:3.1.3.16]	Genetic Information Processing	Translation	ko03015//mRNA surveillance pathway	K06269	-	GO:0016787//hydrolase activity;GO:0016787//hydrolase activity;GO:0016787//hydrolase activity;GO:0016787//hydrolase activity;GO:0016787//hydrolase activity;GO:0016787//hydrolase activity;GO:0016787//hydrolase activity;GO:0016787//hydrolase activity;GO:0016787//hydrolase activity;GO:0016787//hydrolase activity	-
MD15G1220200	0.0699667	0.25	Unchanged	9.42452	9.89285	0.0699667	0.461814	0.83616	no	0.54	0.64	0.25	0.866397	0.967388	no	-	-	-	-	-	-	-	-	-
MD02G1131500	1.8301	-1.92	Unchanged	0.109811	0.390445	1.8301	1	1	no	0.68	0.18	-1.92	1	1	no	-	-	-	-	-	-	-	-	-
MD08G1097800	-1.19852	2.32	Unchanged	0.229149	0.0998455	-1.19852	1	1	no	0.04	0.2	2.32	1	1	no	OsI_36121	DNA replication licensing factor MCM2 OS=Oryza sativa subsp. indica GN=OsI_36121 PE=3 SV=1	-	-	-	-	-	-	-
MD13G1130200	0	0	Unchanged	0.0001	0.0001	0	1	1	no	100	100	0	1	1	no	-	-	-	-	-	-	-	-	-
MD15G1040900	-0.740924	0.93	Unchanged	1.73966	1.04094	-0.740924	0.0212903	0.210804	no	0.65	1.24	0.93	0.271824	0.685337	no	At2g25060	Early nodulin-like protein 1 OS=Arabidopsis thaliana GN=At2g25060 PE=1 SV=2	-	-	-	-	-	GO:0005507//copper ion binding;GO:0005507//copper ion binding;GO:0005507//copper ion binding;GO:0009055//electron carrier activity;GO:0009055//electron carrier activity;GO:0009055//electron carrier activity	-
MD05G1100700	0	0	Unchanged	0.0001	0.0001	0	1	1	no	100	100	0	1	1	no	xlnA	Endo-1,4-beta-xylanase A OS=Streptomyces lividans GN=xlnA PE=1 SV=2	-	-	-	-	-	GO:0003824//catalytic activity	GO:0005975//carbohydrate metabolic process;GO:0005975//carbohydrate metabolic process;GO:0005975//carbohydrate metabolic process
MD08G1086300	-0.435768	-2.22	Unchanged	0.880202	0.650734	-0.435768	1	1	no	0.84	0.18	-2.22	0.0701009	0.400814	no	APT1	adenine phosphoribosyltransferase [EC:2.4.2.7]	Metabolism;Metabolism	Global and overview maps;Nucleotide metabolism	ko01100//Metabolic pathways;ko00230//Purine metabolism	K00759;K00759	GO:0005737//cytoplasm;GO:0005737//cytoplasm	GO:0003999//adenine phosphoribosyltransferase activity;GO:0003999//adenine phosphoribosyltransferase activity	GO:0006168//adenine salvage;GO:0006168//adenine salvage;GO:0009116//nucleoside metabolic process
MD14G1011000	0.163621	-0.34	Unchanged	19.0317	21.3173	0.163621	0.0406472	0.298617	no	0.95	0.75	-0.34	0.000266248	0.0167074	no	HOP1	Hsp70-Hsp90 organizing protein 1 OS=Glycine max GN=HOP1 PE=1 SV=2	-	-	-	-	-	GO:0005515//protein binding;GO:0005515//protein binding;GO:0005515//protein binding;GO:0005515//protein binding;GO:0005515//protein binding;GO:0005515//protein binding;GO:0005515//protein binding;GO:0005515//protein binding	-
MD05G1108000	0	0	Unchanged	0.0001	0.0001	0	1	1	no	100	100	0	1	1	no	AGL62	Agamous-like MADS-box protein AGL62 OS=Arabidopsis thaliana GN=AGL62 PE=1 SV=1	-	-	-	-	-	GO:0003677//DNA binding;GO:0003677//DNA binding;GO:0003677//DNA binding;GO:0003677//DNA binding;GO:0003677//DNA binding;GO:0003677//DNA binding;GO:0003677//DNA binding;GO:0046983//protein dimerization activity;GO:0046983//protein dimerization activity;GO:0046983//protein dimerization activity;GO:0046983//protein dimerization activity;GO:0046983//protein dimerization activity;GO:0046983//protein d…	-
MD10G1127000	0.0612522	-0.23	Unchanged	21.7922	22.7373	0.0612522	0.237941	0.667067	no	0.41	0.35	-0.23	0.0189587	0.211462	no	Os06g0717800	pyruvate dehydrogenase phosphatase [EC:3.1.3.43]	-	-	-	-	-	GO:0003824//catalytic activity;GO:0003824//catalytic activity;GO:0003824//catalytic activity;GO:0003824//catalytic activity;GO:0004722//protein serine/threonine phosphatase activity	GO:0006470//protein dephosphorylation
MD05G1255700	0	0	Unchanged	0.0001	0.0001	0	1	1	no	100	100	0	1	1	no	-	-	-	-	-	-	-	-	-
MD09G1148100	0	0	Unchanged	0.0001	0.0001	0	1	1	no	100	100	0	1	1	no	-	-	-	-	-	-	-	-	-
MD02G1180300	0	1.58	Unchanged	0.0001	0.0001	0	1	1	no	100	300	1.58	1	1	no	GH3.1	Probable indole-3-acetic acid-amido synthetase GH3.1 OS=Arabidopsis thaliana GN=GH3.1 PE=2 SV=1	-	-	-	-	-	-	-
MD03G1043400	0.136946	0	Unchanged	9.20132	10.1175	0.136946	0.0466371	0.318809	no	0.3	0.3	0	0.181949	0.588194	no	-	-	-	-	-	-	-	-	-
MD17G1181600	-0.331437	0.53	Unchanged	1.94935	1.54923	-0.331437	0.333828	0.75366	no	0.81	1.17	0.53	0.631195	0.890072	no	-	-	-	-	-	-	-	-	-
MD12G1091100	-0.649095	0.22	Unchanged	0.33274	0.212182	-0.649095	1	1	no	0.42	0.49	0.22	0.892447	0.974608	no	NPR6	Regulatory protein NPR6 OS=Arabidopsis thaliana GN=NPR6 PE=1 SV=1	-	-	-	-	-	GO:0005515//protein binding;GO:0005515//protein binding;GO:0005515//protein binding	-
MD15G1359600	0.133146	-0.16	Unchanged	0.608166	0.666964	0.133146	0.498931	0.854057	no	0.58	0.52	-0.16	0.501213	0.83648	no	DYW7	Pentatricopeptide repeat-containing protein At1g19720 OS=Arabidopsis thaliana GN=DYW7 PE=2 SV=1	-	-	-	-	-	GO:0005515//protein binding	-
MD01G1030300	-0.126686	0.38	Unchanged	40.4988	37.0942	-0.126686	0.450608	0.83161	no	0.1	0.13	0.38	0.436362	0.801244	no	DOT3	BTB/POZ domain-containing protein DOT3 OS=Arabidopsis thaliana GN=DOT3 PE=2 SV=1	-	-	-	-	-	GO:0005515//protein binding;GO:0005515//protein binding;GO:0005515//protein binding	-
MD05G1300000	0.0192283	0.06	Unchanged	0.15834	0.160465	0.0192283	1	1	no	2.46	2.56	0.06	0.809567	0.950449	no	CNGC1	cyclic nucleotide gated channel, plant	Organismal Systems	Environmental adaptation	ko04626//Plant-pathogen interaction	K05391	-	-	-
MD01G1097300	0.215162	0.18	Unchanged	0.978015	1.13531	0.215162	1	1	no	0.15	0.17	0.18	0.867535	0.967743	no	rpf1	Ribosome production factor 1 OS=Xenopus laevis GN=rpf1 PE=2 SV=1	-	-	-	-	-	-	-
MD07G1089600	0.143773	-4.81	Unchanged	1.39829	1.54482	0.143773	1	1	no	0.28	0.01	-4.81	1	1	no	-	-	-	-	-	-	-	-	-
MD16G1112700	-0.0325465	-0.04	Unchanged	22.6001	22.096	-0.0325465	0.816498	0.966837	no	0.33	0.32	-0.04	0.177727	0.582278	no	CDKG-2	cell division cycle 2-like [EC:2.7.11.22]	-	-	-	-	-	GO:0004672//protein kinase activity;GO:0004672//protein kinase activity;GO:0004672//protein kinase activity;GO:0004674//protein serine/threonine kinase activity;GO:0004713//protein tyrosine kinase activity;GO:0005524//ATP binding;GO:0005524//ATP binding;GO:0005524//ATP binding	GO:0006468//protein phosphorylation;GO:0006468//protein phosphorylation;GO:0006468//protein phosphorylation;GO:0006468//protein phosphorylation;GO:0006468//protein phosphorylation
MD15G1093500	0	0	Unchanged	0.0001	0.0001	0	1	1	no	100	100	0	1	1	no	CCD8B	carlactone synthase / all-trans-10'-apo-beta-carotenal 13,14-cleaving dioxygenase [EC:1.13.11.69 1.13.11.70]	Metabolism;Metabolism	Global and overview maps;Metabolism of terpenoids and polyketides	ko01110//Biosynthesis of secondary metabolites;ko00906//Carotenoid biosynthesis	K17913;K17913	-	-	-
MD17G1127100	0.0545695	0.17	Unchanged	6.93727	7.2047	0.0545695	0.393513	0.796414	no	0.86	0.97	0.17	0.815636	0.951657	no	-	Carnosine N-methyltransferase OS=Rattus norvegicus PE=1 SV=1	-	-	-	-	-	-	-
MD02G1075500	0	-0.8	Unchanged	0.0001	0.0001	0	1	1	no	8800	5050	-0.8	1	1	no	-	-	-	-	-	-	-	-	-
MD03G1200800	-0.0508743	0.43	Unchanged	11.3549	10.9615	-0.0508743	0.969799	0.997999	no	1.57	2.12	0.43	0.259489	0.673665	no	RIDA	Reactive Intermediate Deaminase A, chloroplastic OS=Arabidopsis thaliana GN=RIDA PE=1 SV=1	-	-	-	-	-	GO:0019239//deaminase activity	-
MD10G1176800	-0.148394	0	Unchanged	5.84823	5.27659	-0.148394	0.380561	0.787717	no	0.01	0.01	0	1	1	no	-	-	-	-	-	-	-	-	-
MD15G1300200	0.251902	-0.28	Unchanged	3.38778	4.03409	0.251902	0.239357	0.668614	no	1.21	1	-0.28	0.126137	0.510249	no	BZIP43	Basic leucine zipper 43 OS=Arabidopsis thaliana GN=BZIP43 PE=1 SV=1	-	-	-	-	-	GO:0003700//transcription factor activity, sequence-specific DNA binding;GO:0003700//transcription factor activity, sequence-specific DNA binding;GO:0003700//transcription factor activity, sequence-specific DNA binding;GO:0003700//transcription factor activity, sequence-specific DNA binding;GO:0043565//sequence-specific DNA binding;GO:0043565//sequence-specific DNA binding;GO:0043565//sequence-sp…	-
MD12G1095300	-0.029797	-0.44	Unchanged	3.0372	2.97511	-0.029797	0.912614	0.984543	no	1.6	1.18	-0.44	0.0769989	0.41767	no	BHLH106	Transcription factor bHLH106 OS=Arabidopsis thaliana GN=BHLH106 PE=2 SV=1	-	-	-	-	-	GO:0046983//protein dimerization activity;GO:0046983//protein dimerization activity;GO:0046983//protein dimerization activity;GO:0046983//protein dimerization activity;GO:0046983//protein dimerization activity	-
MD12G1224600	-0.026245	-0.26	Unchanged	0.730675	0.717503	-0.026245	1	1	no	1.11	0.93	-0.26	0.474091	0.820355	no	At3g05170	Phosphoglycerate mutase-like protein AT74 OS=Arabidopsis thaliana GN=At3g05170 PE=2 SV=1	-	-	-	-	-	GO:0003824//catalytic activity	GO:0008152//metabolic process
MD14G1230800	0	0	Unchanged	0.0001	0.0001	0	1	1	no	100	100	0	1	1	no	-	-	-	-	-	-	-	-	-
MD07G1263000	-7.66146	3.85	Unchanged	0.0202455	0.0001	-7.66146	1	1	no	6.92	100	3.85	1	1	no	-	-	-	-	-	-	-	-	-
MD00G1201900	0	0	Unchanged	0.0001	0.0001	0	1	1	no	100	100	0	1	1	no	HSR201	Benzyl alcohol O-benzoyltransferase OS=Nicotiana tabacum GN=HSR201 PE=1 SV=1	-	-	-	-	-	-	-
MD09G1033100	0.11209	0.17	Unchanged	0.793944	0.858089	0.11209	0.55243	0.879304	no	0.57	0.64	0.17	0.729448	0.924032	no	NPHP3	Nephrocystin-3 OS=Homo sapiens GN=NPHP3 PE=1 SV=1	-	-	-	-	-	GO:0005515//protein binding;GO:0005515//protein binding;GO:0005515//protein binding;GO:0005515//protein binding;GO:0005515//protein binding;GO:0005515//protein binding;GO:0005515//protein binding;GO:0005515//protein binding;GO:0005515//protein binding;GO:0005515//protein binding;GO:0005515//protein binding;GO:0005515//protein binding;GO:0005515//protein binding;GO:0005515//protein binding;GO:0005…	-
MD00G1031300	-0.576771	0.25	Unchanged	0.975812	0.654245	-0.576771	0.107956	0.480152	no	0.88	1.05	0.25	0.986436	0.996173	no	-	pyruvate kinase [EC:2.7.1.40]	Metabolism;Metabolism;Metabolism;Metabolism;Metabolism;Metabolism;Metabolism	Global and overview maps;Global and overview maps;Global and overview maps;Global and overview maps;Nucleotide metabolism;Carbohydrate metabolism;Carbohydrate metabolism	ko01100//Metabolic pathways;ko01110//Biosynthesis of secondary metabolites;ko01200//Carbon metabolism;ko01230//Biosynthesis of amino acids;ko00230//Purine metabolism;ko00010//Glycolysis / Gluconeogenesis;ko00620//Pyruvate metabolism	K00873;K00873;K00873;K00873;K00873;K00873;K00873	-	GO:0000287//magnesium ion binding;GO:0000287//magnesium ion binding;GO:0000287//magnesium ion binding;GO:0000287//magnesium ion binding;GO:0000287//magnesium ion binding;GO:0000287//magnesium ion binding;GO:0000287//magnesium ion binding;GO:0000287//magnesium ion binding;GO:0000287//magnesium ion binding;GO:0000287//magnesium ion binding;GO:0000287//magnesium ion binding;GO:0003824//catalytic act…	GO:0006096//glycolytic process;GO:0006096//glycolytic process;GO:0006096//glycolytic process;GO:0006096//glycolytic process;GO:0006096//glycolytic process;GO:0006096//glycolytic process;GO:0006096//glycolytic process;GO:0006096//glycolytic process;GO:0006096//glycolytic process;GO:0006096//glycolytic process;GO:0006096//glycolytic process;GO:0006096//glycolytic process;GO:0006096//glycolytic proc…
MD07G1181900	-0.0664405	0.39	Unchanged	0.798701	0.762753	-0.0664405	1	1	no	0.86	1.13	0.39	0.923711	0.982012	no	ULK3	Serine/threonine-protein kinase ULK3 OS=Gallus gallus GN=ULK3 PE=2 SV=1	-	-	-	-	-	GO:0004672//protein kinase activity;GO:0004672//protein kinase activity;GO:0004672//protein kinase activity;GO:0004674//protein serine/threonine kinase activity;GO:0004713//protein tyrosine kinase activity;GO:0005524//ATP binding;GO:0005524//ATP binding;GO:0005524//ATP binding;GO:0005524//ATP binding	GO:0006468//protein phosphorylation;GO:0006468//protein phosphorylation;GO:0006468//protein phosphorylation;GO:0006468//protein phosphorylation;GO:0006468//protein phosphorylation
MD05G1232400	0.297648	1.29	Unchanged	0.637602	0.783702	0.297648	0.203487	0.630676	no	0.27	0.66	1.29	0.282269	0.694412	no	At4g27290	G-type lectin S-receptor-like serine/threonine-protein kinase At4g27290 OS=Arabidopsis thaliana GN=At4g27290 PE=3 SV=4	-	-	-	-	-	GO:0004672//protein kinase activity;GO:0004672//protein kinase activity;GO:0004672//protein kinase activity;GO:0004674//protein serine/threonine kinase activity;GO:0004713//protein tyrosine kinase activity;GO:0005515//protein binding;GO:0005524//ATP binding;GO:0005524//ATP binding;GO:0005524//ATP binding	GO:0006468//protein phosphorylation;GO:0006468//protein phosphorylation;GO:0006468//protein phosphorylation;GO:0006468//protein phosphorylation;GO:0006468//protein phosphorylation;GO:0048544//recognition of pollen
MD15G1212600	-0.190245	0.11	Unchanged	9.12794	8.00024	-0.190245	0.327764	0.748787	no	1.69	1.83	0.11	0.633775	0.891395	no	VIP3	WD repeat-containing protein 61	Genetic Information Processing	Folding, sorting and degradation	ko03018//RNA degradation	K12602	-	GO:0005515//protein binding;GO:0005515//protein binding;GO:0005515//protein binding;GO:0005515//protein binding;GO:0005515//protein binding;GO:0005515//protein binding;GO:0005515//protein binding;GO:0005515//protein binding;GO:0005515//protein binding;GO:0005515//protein binding;GO:0005515//protein binding;GO:0005515//protein binding;GO:0005515//protein binding;GO:0005515//protein binding;GO:0005…	-
MD03G1058800	0.0684727	-0.25	Unchanged	17.7616	18.6249	0.0684727	0.240461	0.669597	no	1.88	1.58	-0.25	0.00742091	0.126617	no	TIC110	Protein TIC110, chloroplastic OS=Arabidopsis thaliana GN=TIC110 PE=1 SV=1	-	-	-	-	-	-	-
MD03G1052300	0.0520115	0.03	Unchanged	4.17792	4.33129	0.0520115	0.394116	0.796625	no	0.46	0.47	0.03	0.404872	0.783014	no	IDE	nardilysin [EC:3.4.24.61]	-	-	-	-	-	GO:0003824//catalytic activity;GO:0003824//catalytic activity;GO:0003824//catalytic activity;GO:0003824//catalytic activity;GO:0004222//metalloendopeptidase activity;GO:0046872//metal ion binding;GO:0046872//metal ion binding;GO:0046872//metal ion binding;GO:0046872//metal ion binding;GO:0046872//metal ion binding;GO:0046872//metal ion binding;GO:0046872//metal ion binding;GO:0046872//metal ion b…	GO:0006508//proteolysis
MD16G1258300	-0.0243211	-0.37	Unchanged	3.76424	3.70131	-0.0243211	0.880953	0.980117	no	0.44	0.34	-0.37	0.171422	0.576539	no	-	-	-	-	-	-	-	-	-
MD02G1310500	-0.856921	5.49	Unchanged	0.157726	0.0870855	-0.856921	1	1	no	0.06	2.7	5.49	1	1	no	-	-	-	-	-	-	-	-	-
MD04G1039500	-0.0976199	0.25	Unchanged	15.1259	14.1363	-0.0976199	0.707757	0.932756	no	0.48	0.57	0.25	0.877971	0.971152	no	At2g31440	Gamma-secretase subunit APH1-like OS=Arabidopsis thaliana GN=At2g31440 PE=2 SV=2	-	-	-	-	GO:0016021//integral component of membrane;GO:0016021//integral component of membrane	-	GO:0016485//protein processing;GO:0016485//protein processing;GO:0043085//positive regulation of catalytic activity;GO:0043085//positive regulation of catalytic activity
MD15G1395100	-0.908395	-6.82	Unchanged	0.187476	0.099883	-0.908395	1	1	no	11.33	0.1	-6.82	0.046325	0.331507	no	-	-	-	-	-	-	-	-	-
MD11G1120400	0	1	Unchanged	0.0001	0.0001	0	1	1	no	100	200	1	1	1	no	MYC4	Transcription factor MYC4 OS=Arabidopsis thaliana GN=MYC4 PE=1 SV=1	-	-	-	-	-	GO:0046983//protein dimerization activity;GO:0046983//protein dimerization activity;GO:0046983//protein dimerization activity;GO:0046983//protein dimerization activity;GO:0046983//protein dimerization activity	-
MD00G1107600	-0.301378	0.31	Unchanged	3.48887	2.83114	-0.301378	0.127932	0.516836	no	0.42	0.52	0.31	0.957386	0.989287	no	PAT04	palmitoyltransferase ZDHHC9/14/18 [EC:2.3.1.225]	-	-	-	-	-	GO:0008270//zinc ion binding;GO:0008270//zinc ion binding	-
MD03G1129000	0.0242783	0.07	Unchanged	4.38537	4.45979	0.0242783	0.481481	0.844116	no	0.19	0.2	0.07	0.804301	0.949642	no	SMG8	protein SMG8	-	-	-	-	-	-	-
MD15G1197400	0	-2.17	Unchanged	0.0001	0.0001	0	1	1	no	450	100	-2.17	1	1	no	IQD31	Protein IQ-DOMAIN 31 OS=Arabidopsis thaliana GN=IQD31 PE=1 SV=1	-	-	-	-	-	GO:0005515//protein binding;GO:0005515//protein binding;GO:0005515//protein binding;GO:0005515//protein binding;GO:0005515//protein binding;GO:0005515//protein binding;GO:0005515//protein binding	-
MD02G1316500	0.0731923	0.3	Unchanged	10.384	10.9244	0.0731923	0.249156	0.678016	no	0.82	1.01	0.3	0.607088	0.880842	no	ATJ1	molecular chaperone DnaJ	-	-	-	-	-	GO:0005524//ATP binding;GO:0031072//heat shock protein binding;GO:0031072//heat shock protein binding;GO:0031072//heat shock protein binding;GO:0031072//heat shock protein binding;GO:0051082//unfolded protein binding;GO:0051082//unfolded protein binding;GO:0051082//unfolded protein binding;GO:0051082//unfolded protein binding;GO:0051082//unfolded protein binding;GO:0051082//unfolded protein bindi…	GO:0006457//protein folding;GO:0006457//protein folding;GO:0006457//protein folding;GO:0009408//response to heat
MD05G1030400	-0.329418	0.46	Unchanged	3.64823	2.90347	-0.329418	0.248741	0.677982	no	0.5	0.69	0.46	0.64899	0.897845	no	Imp4	U3 small nucleolar ribonucleoprotein protein IMP4 OS=Rattus norvegicus GN=Imp4 PE=2 SV=1	-	-	-	-	-	-	-
MD01G1191900	-2.88019	5.44	Unchanged	0.203575	0.0276505	-2.88019	1	1	no	0.05	2.17	5.44	1	1	no	At3g15890	PTI1-like tyrosine-protein kinase At3g15890 OS=Arabidopsis thaliana GN=At3g15890 PE=2 SV=1	-	-	-	-	-	GO:0004672//protein kinase activity;GO:0004672//protein kinase activity;GO:0004672//protein kinase activity;GO:0004674//protein serine/threonine kinase activity;GO:0004713//protein tyrosine kinase activity;GO:0005524//ATP binding;GO:0005524//ATP binding;GO:0005524//ATP binding;GO:0005524//ATP binding	GO:0006468//protein phosphorylation;GO:0006468//protein phosphorylation;GO:0006468//protein phosphorylation;GO:0006468//protein phosphorylation;GO:0006468//protein phosphorylation
MD17G1125500	0.144556	0.08	Unchanged	1.11619	1.23383	0.144556	0.473228	0.840474	no	1.51	1.6	0.08	0.657071	0.901951	no	Top3a	DNA topoisomerase 3-alpha OS=Mus musculus GN=Top3a PE=2 SV=1	-	-	-	-	-	GO:0003676//nucleic acid binding;GO:0003676//nucleic acid binding;GO:0003676//nucleic acid binding;GO:0003676//nucleic acid binding;GO:0003676//nucleic acid binding;GO:0003676//nucleic acid binding;GO:0003676//nucleic acid binding;GO:0003676//nucleic acid binding;GO:0003676//nucleic acid binding;GO:0003676//nucleic acid binding;GO:0003676//nucleic acid binding;GO:0003676//nucleic acid binding;GO:…	-
MD12G1219000	0.171576	-0.96	Unchanged	0.555975	0.626188	0.171576	0.456197	0.834083	no	0.35	0.18	-0.96	0.21375	0.624809	no	PCMP-E83	Pentatricopeptide repeat-containing protein At3g05340 OS=Arabidopsis thaliana GN=PCMP-E83 PE=2 SV=2	-	-	-	-	-	GO:0005515//protein binding	-
MD07G1118700	-0.015839	0.17	Unchanged	29.0761	28.7587	-0.015839	0.711402	0.933755	no	0.49	0.55	0.17	0.746959	0.930503	no	IRKI	IRK-interacting protein OS=Arabidopsis thaliana GN=IRKI PE=1 SV=1	-	-	-	-	-	-	-
MD16G1186500	0.129531	-0.17	Unchanged	9.95226	10.8872	0.129531	0.196809	0.622291	no	0.72	0.64	-0.17	0.146388	0.544195	no	ECR1	NEDD8-activating enzyme E1 catalytic subunit OS=Arabidopsis thaliana GN=ECR1 PE=1 SV=2	-	-	-	-	-	GO:0003824//catalytic activity;GO:0005524//ATP binding;GO:0008641//small protein activating enzyme activity;GO:0016881//acid-amino acid ligase activity	GO:0006464//cellular protein modification process
MD01G1210100	0.169355	-0.07	Unchanged	9.10076	10.2343	0.169355	0.0390975	0.292986	no	0.64	0.61	-0.07	0.104669	0.479214	no	-	-	-	-	-	-	-	-	-
MD17G1132700	0	-0.58	Unchanged	0.0001	0.0001	0	1	1	no	450	300	-0.58	1	1	no	At1g06690	Uncharacterized oxidoreductase At1g06690, chloroplastic OS=Arabidopsis thaliana GN=At1g06690 PE=2 SV=1	-	-	-	-	-	GO:0016491//oxidoreductase activity;GO:0016491//oxidoreductase activity;GO:0016491//oxidoreductase activity;GO:0016491//oxidoreductase activity	GO:0055114//oxidation-reduction process;GO:0055114//oxidation-reduction process;GO:0055114//oxidation-reduction process;GO:0055114//oxidation-reduction process
MD13G1230900	-0.436151	0.23	Unchanged	9.21068	6.80765	-0.436151	0.0372076	0.285881	no	0.85	1	0.23	0.929609	0.983858	no	VIT_05s0051g00580	inosine triphosphate pyrophosphatase [EC:3.6.1.-]	Metabolism;Metabolism	Global and overview maps;Nucleotide metabolism	ko01100//Metabolic pathways;ko00230//Purine metabolism	K01519;K01519	-	GO:0016787//hydrolase activity;GO:0016787//hydrolase activity	-
MD00G1155000	0	0	Unchanged	0.0001	0.0001	0	1	1	no	100	100	0	1	1	no	NAC026	NAC domain-containing protein 26 OS=Arabidopsis thaliana GN=NAC026 PE=1 SV=1	-	-	-	-	-	GO:0003677//DNA binding;GO:0003677//DNA binding;GO:0003677//DNA binding	-
MD08G1028100	0.080242	0	Unchanged	3.63296	3.84075	0.080242	0.545385	0.876659	no	0.73	0.73	0	0.64719	0.897103	no	MAN7	mannan endo-1,4-beta-mannosidase [EC:3.2.1.78]	Metabolism	Carbohydrate metabolism	ko00051//Fructose and mannose metabolism	K19355	-	GO:0003824//catalytic activity	GO:0005975//carbohydrate metabolic process;GO:0005975//carbohydrate metabolic process
MD16G1192800	0.740338	2.81	Unchanged	1.04806	1.75086	0.740338	1	1	no	0.01	0.07	2.81	1	1	no	-	-	-	-	-	-	-	-	-
MD15G1315300	-0.150027	0.25	Unchanged	45.2741	40.8025	-0.150027	0.36039	0.772042	no	4.62	5.5	0.25	0.793782	0.947327	no	GRF8	14-3-3 protein epsilon	-	-	-	-	-	GO:0019904//protein domain specific binding;GO:0019904//protein domain specific binding;GO:0019904//protein domain specific binding;GO:0019904//protein domain specific binding;GO:0019904//protein domain specific binding;GO:0019904//protein domain specific binding;GO:0019904//protein domain specific binding;GO:0019904//protein domain specific binding	-
MD11G1107100	0.10873	1.58	Unchanged	2.40547	2.59377	0.10873	0.537213	0.87296	no	0.01	0.03	1.58	1	1	no	-	-	-	-	-	-	-	-	-
MD17G1210900	0.726265	0.51	Unchanged	0.175252	0.289928	0.726265	1	1	no	0.97	1.38	0.51	0.846847	0.962052	no	BCB	Blue copper protein OS=Arabidopsis thaliana GN=BCB PE=1 SV=2	-	-	-	-	-	GO:0005507//copper ion binding;GO:0005507//copper ion binding;GO:0005507//copper ion binding;GO:0005507//copper ion binding;GO:0009055//electron carrier activity;GO:0009055//electron carrier activity;GO:0009055//electron carrier activity;GO:0009055//electron carrier activity	-
MD05G1223100	0.0898344	-2.06	Unchanged	0.0531845	0.0566015	0.0898344	1	1	no	0.75	0.18	-2.06	1	1	no	HAK13	Probable potassium transporter 13 OS=Oryza sativa subsp. japonica GN=HAK13 PE=2 SV=1	-	-	-	-	GO:0016020//membrane;GO:0016020//membrane	GO:0015079//potassium ion transmembrane transporter activity;GO:0015079//potassium ion transmembrane transporter activity	GO:0071805//potassium ion transmembrane transport;GO:0071805//potassium ion transmembrane transport
MD11G1023600	0	0	Unchanged	0.0001	0.0001	0	1	1	no	100	100	0	1	1	no	At1g16860	Uncharacterized membrane protein At1g16860 OS=Arabidopsis thaliana GN=At1g16860 PE=1 SV=1	-	-	-	-	-	-	-
MD12G1163900	0	0	Unchanged	0.0001	0.0001	0	1	1	no	100	100	0	1	1	no	A4galt	Lactosylceramide 4-alpha-galactosyltransferase OS=Mus musculus GN=A4galt PE=2 SV=1	-	-	-	-	-	-	-
MD04G1216800	-0.17346	-2.46	Unchanged	0.537073	0.47623	-0.17346	0.732002	0.941458	no	0.11	0.02	-2.46	0.311965	0.719947	no	PCMP-H40	Pentatricopeptide repeat-containing protein At1g11290, chloroplastic OS=Arabidopsis thaliana GN=PCMP-H40 PE=2 SV=1	-	-	-	-	-	GO:0005515//protein binding	-
MD08G1221300	-10.726	10.7	Unchanged	0.169379	0.0001	-10.726	1	1	no	0.06	100	10.7	1	1	no	ATX1	Copper transport protein ATX1 OS=Arabidopsis thaliana GN=ATX1 PE=1 SV=1	-	-	-	-	-	GO:0046872//metal ion binding;GO:0046872//metal ion binding;GO:0046872//metal ion binding	GO:0030001//metal ion transport;GO:0030001//metal ion transport;GO:0030001//metal ion transport
MD04G1173900	0	-4.13	Unchanged	0.0001	0.0001	0	1	1	no	1750	100	-4.13	1	1	no	Gfpt1	Glutamine--fructose-6-phosphate aminotransferase [isomerizing] 1 OS=Rattus norvegicus GN=Gfpt1 PE=1 SV=3	-	-	-	-	-	GO:0004360//glutamine-fructose-6-phosphate transaminase (isomerizing) activity	GO:0016051//carbohydrate biosynthetic process
MD07G1087000	0.0131262	0.27	Unchanged	9.56893	9.65639	0.0131262	0.770145	0.953119	no	1.35	1.63	0.27	0.888141	0.97394	no	rplR	50S ribosomal protein L18 OS=Aromatoleum aromaticum (strain EbN1) GN=rplR PE=3 SV=1	-	-	-	-	GO:0005622//intracellular;GO:0005840//ribosome	GO:0003735//structural constituent of ribosome	GO:0006412//translation
MD07G1219400	0	-2.91	Unchanged	0.0001	0.0001	0	1	1	no	750	100	-2.91	1	1	no	At3g47570	Probable LRR receptor-like serine/threonine-protein kinase At3g47570 OS=Arabidopsis thaliana GN=At3g47570 PE=2 SV=1	-	-	-	-	-	-	-
MD03G1068900	-0.729253	1.01	Unchanged	3.68527	2.22301	-0.729253	0.000159271	0.00671491	no	0.48	0.97	1.01	0.0226191	0.231772	no	PLC2	phosphatidylinositol phospholipase C, delta [EC:3.1.4.11]	Metabolism;Metabolism;Environmental Information Processing	Global and overview maps;Carbohydrate metabolism;Signal transduction	ko01100//Metabolic pathways;ko00562//Inositol phosphate metabolism;ko04070//Phosphatidylinositol signaling system	K05857;K05857;K05857	-	GO:0004435//phosphatidylinositol phospholipase C activity;GO:0004435//phosphatidylinositol phospholipase C activity;GO:0004435//phosphatidylinositol phospholipase C activity;GO:0004435//phosphatidylinositol phospholipase C activity;GO:0004435//phosphatidylinositol phospholipase C activity;GO:0004435//phosphatidylinositol phospholipase C activity;GO:0004435//phosphatidylinositol phospholipase C ac…	GO:0006629//lipid metabolic process;GO:0006629//lipid metabolic process;GO:0006629//lipid metabolic process;GO:0006629//lipid metabolic process;GO:0006629//lipid metabolic process;GO:0006629//lipid metabolic process;GO:0006629//lipid metabolic process;GO:0006629//lipid metabolic process;GO:0006629//lipid metabolic process;GO:0006629//lipid metabolic process;GO:0006629//lipid metabolic process;GO:…
MD17G1181200	0.0961185	0.08	Unchanged	25.3133	27.0572	0.0961185	0.124378	0.510872	no	1.85	1.95	0.08	0.195966	0.604801	no	MPP	mitochondrial-processing peptidase subunit alpha [EC:3.4.24.64]	-	-	-	-	-	GO:0003824//catalytic activity;GO:0003824//catalytic activity;GO:0004222//metalloendopeptidase activity;GO:0046872//metal ion binding;GO:0046872//metal ion binding;GO:0046872//metal ion binding;GO:0046872//metal ion binding	GO:0006508//proteolysis
MD05G1337300	-8.73848	7.24	Unchanged	0.0427115	0.0001	-8.73848	1	1	no	3.63	550	7.24	0.236213	0.650304	no	CRK29	Cysteine-rich receptor-like protein kinase 29 OS=Arabidopsis thaliana GN=CRK29 PE=2 SV=1	-	-	-	-	-	GO:0004672//protein kinase activity;GO:0004672//protein kinase activity;GO:0004672//protein kinase activity;GO:0004672//protein kinase activity;GO:0004674//protein serine/threonine kinase activity;GO:0004713//protein tyrosine kinase activity;GO:0005524//ATP binding;GO:0005524//ATP binding;GO:0005524//ATP binding;GO:0005524//ATP binding;GO:0005524//ATP binding	GO:0006468//protein phosphorylation;GO:0006468//protein phosphorylation;GO:0006468//protein phosphorylation;GO:0006468//protein phosphorylation;GO:0006468//protein phosphorylation;GO:0006468//protein phosphorylation
MD03G1229000	-0.0273655	0.17	Unchanged	15.2265	14.9404	-0.0273655	0.833628	0.969084	no	1.1	1.24	0.17	0.802746	0.949376	no	VQ4	VQ motif-containing protein 4 OS=Arabidopsis thaliana GN=VQ4 PE=1 SV=1	-	-	-	-	-	-	-
MD00G1009800	-0.37112	1	Unchanged	11.8	9.12354	-0.37112	0.00189394	0.0431019	no	0.06	0.12	1	0.0286531	0.261002	no	pprA	Protein phosphatase 1 regulatory subunit pprA OS=Dictyostelium discoideum GN=pprA PE=3 SV=1	-	-	-	-	-	GO:0005515//protein binding;GO:0005515//protein binding;GO:0005515//protein binding;GO:0005515//protein binding;GO:0005515//protein binding;GO:0005515//protein binding	-
MD16G1283800	0.0934163	0.87	Unchanged	0.687689	0.733692	0.0934163	1	1	no	0.48	0.88	0.87	0.640661	0.89415	no	-	-	-	-	-	-	-	-	-
MD05G1327000	0.191846	-0.03	Unchanged	5.36442	6.12737	0.191846	0.099548	0.465113	no	1.44	1.41	-0.03	0.316248	0.723944	no	-	-	-	-	-	-	-	GO:0005515//protein binding;GO:0005515//protein binding	-
MD17G1030600	0.183047	0.3	Unchanged	25.2696	28.6881	0.183047	0.0159706	0.17743	no	0.39	0.48	0.3	0.585883	0.873682	no	NRT2.7	High affinity nitrate transporter 2.7 OS=Arabidopsis thaliana GN=NRT2.7 PE=2 SV=1	-	-	-	-	GO:0016021//integral component of membrane	-	GO:0055085//transmembrane transport
MD16G1180400	0	-1	Unchanged	0.0001	0.0001	0	1	1	no	3800	1900	-1	1	1	no	-	-	-	-	-	-	-	-	-
MD02G1050400	-13.5034	14.28	Opposite	1.16122	0.0001	-13.5034	3.29e-29	1.44e-25	yes	0.89	17700	14.28	0	0	yes	N	TMV resistance protein N OS=Nicotiana glutinosa GN=N PE=1 SV=1	-	-	-	-	-	GO:0005515//protein binding;GO:0005515//protein binding;GO:0005515//protein binding;GO:0005515//protein binding	GO:0007165//signal transduction;GO:0007165//signal transduction;GO:0007165//signal transduction;GO:0007165//signal transduction
MD06G1180900	-0.0977344	0.13	Unchanged	8.09012	7.56021	-0.0977344	0.797791	0.96051	no	0.82	0.9	0.13	0.780233	0.942434	no	PUB38	U-box domain-containing protein 38 OS=Arabidopsis thaliana GN=PUB38 PE=1 SV=1	-	-	-	-	GO:0000151//ubiquitin ligase complex;GO:0000151//ubiquitin ligase complex	GO:0004842//ubiquitin-protein transferase activity;GO:0004842//ubiquitin-protein transferase activity;GO:0005488//binding;GO:0005515//protein binding;GO:0005515//protein binding;GO:0005515//protein binding;GO:0005515//protein binding;GO:0005515//protein binding;GO:0005515//protein binding	GO:0016567//protein ubiquitination;GO:0016567//protein ubiquitination
MD02G1203000	0	3	Unchanged	0.0001	0.0001	0	1	1	no	100	800	3	1	1	no	LBD31	LOB domain-containing protein 18	-	-	-	-	-	-	-
MD10G1096400	-7.56955	10.56	Unchanged	0.018996	0.0001	-7.56955	1	1	no	0.53	800	10.56	1	1	no	At4g34220	Receptor protein kinase-like protein At4g34220 OS=Arabidopsis thaliana GN=At4g34220 PE=2 SV=1	-	-	-	-	-	GO:0005515//protein binding;GO:0005515//protein binding;GO:0005515//protein binding;GO:0005515//protein binding;GO:0005515//protein binding;GO:0005515//protein binding;GO:0005515//protein binding	-
MD07G1277300	0	0	Unchanged	0.0001	0.0001	0	1	1	no	100	100	0	1	1	no	TT12	Protein TRANSPARENT TESTA 12 OS=Arabidopsis thaliana GN=TT12 PE=2 SV=1	-	-	-	-	GO:0016020//membrane;GO:0016020//membrane	GO:0015238//drug transmembrane transporter activity;GO:0015238//drug transmembrane transporter activity;GO:0015297//antiporter activity;GO:0015297//antiporter activity	GO:0006855//drug transmembrane transport;GO:0006855//drug transmembrane transport;GO:0055085//transmembrane transport;GO:0055085//transmembrane transport
MD12G1241900	0	0	Unchanged	0.0001	0.0001	0	1	1	no	100	100	0	1	1	no	-	Pathogenesis-related protein PR-4B OS=Nicotiana tabacum PE=2 SV=1	-	-	-	-	-	-	GO:0042742//defense response to bacterium;GO:0042742//defense response to bacterium;GO:0042742//defense response to bacterium;GO:0050832//defense response to fungus;GO:0050832//defense response to fungus;GO:0050832//defense response to fungus
MD15G1071700	0.314141	-0.31	Unchanged	0.0943925	0.117356	0.314141	1	1	no	1.8	1.45	-0.31	1	1	no	-	-	-	-	-	-	-	-	-
MD10G1193200	-0.0451321	0.2	Unchanged	18.8392	18.259	-0.0451321	0.918604	0.985589	no	1.05	1.21	0.2	0.922783	0.981637	no	UNE12	Transcription factor UNE12 OS=Arabidopsis thaliana GN=UNE12 PE=2 SV=2	-	-	-	-	-	GO:0046983//protein dimerization activity;GO:0046983//protein dimerization activity;GO:0046983//protein dimerization activity;GO:0046983//protein dimerization activity;GO:0046983//protein dimerization activity	-
MD17G1179300	7.66327	-8.26	Unchanged	0.0001	0.020271	7.66327	1	1	no	150	0.49	-8.26	1	1	no	At1g51860	Probable LRR receptor-like serine/threonine-protein kinase At1g51860 OS=Arabidopsis thaliana GN=At1g51860 PE=2 SV=2	-	-	-	-	-	GO:0004672//protein kinase activity;GO:0004672//protein kinase activity;GO:0004672//protein kinase activity;GO:0004674//protein serine/threonine kinase activity;GO:0004713//protein tyrosine kinase activity;GO:0005515//protein binding;GO:0005515//protein binding;GO:0005524//ATP binding;GO:0005524//ATP binding;GO:0005524//ATP binding	GO:0006468//protein phosphorylation;GO:0006468//protein phosphorylation;GO:0006468//protein phosphorylation;GO:0006468//protein phosphorylation;GO:0006468//protein phosphorylation
MD14G1025300	-0.25738	-0.21	Unchanged	2.76125	2.31008	-0.25738	0.29726	0.725654	no	0.37	0.32	-0.21	0.559503	0.863714	no	At5g53840	F-box/FBD/LRR-repeat protein At5g53840 OS=Arabidopsis thaliana GN=At5g53840 PE=2 SV=1	-	-	-	-	-	GO:0005515//protein binding;GO:0005515//protein binding;GO:0005515//protein binding	-
MD15G1231100	-0.540718	1.16	Unchanged	0.460813	0.316777	-0.540718	0.0887902	0.44099	no	0.5	1.12	1.16	0.0857002	0.437964	no	DMT1	DNA (cytosine-5)-methyltransferase 1 [EC:2.1.1.37]	Metabolism;Metabolism	Global and overview maps;Amino acid metabolism	ko01100//Metabolic pathways;ko00270//Cysteine and methionine metabolism	K00558;K00558	GO:0005634//nucleus	GO:0003677//DNA binding;GO:0003677//DNA binding;GO:0003677//DNA binding;GO:0003677//DNA binding;GO:0003677//DNA binding;GO:0003677//DNA binding;GO:0003677//DNA binding;GO:0003677//DNA binding;GO:0003677//DNA binding;GO:0003677//DNA binding;GO:0003677//DNA binding;GO:0003677//DNA binding;GO:0003677//DNA binding;GO:0003886//DNA (cytosine-5-)-methyltransferase activity;GO:0008168//methyltransferase …	GO:0006306//DNA methylation;GO:0006306//DNA methylation;GO:0006306//DNA methylation;GO:0006306//DNA methylation;GO:0006306//DNA methylation;GO:0006306//DNA methylation;GO:0006306//DNA methylation;GO:0090116//C-5 methylation of cytosine
MD17G1152100	-0.0347054	0.42	Unchanged	10.0997	9.85964	-0.0347054	0.874768	0.97917	no	0.12	0.16	0.42	0.429779	0.797588	no	GLIP5	GDSL esterase/lipase 5 OS=Arabidopsis thaliana GN=GLIP5 PE=2 SV=2	-	-	-	-	-	GO:0016787//hydrolase activity	GO:0006629//lipid metabolic process
MD11G1166800	0	0	Unchanged	0.0001	0.0001	0	1	1	no	100	100	0	1	1	no	-	-	-	-	-	-	-	-	-
MD12G1100700	-0.174272	0.35	Unchanged	60.9628	54.0262	-0.174272	0.215644	0.644545	no	1.07	1.36	0.35	0.254923	0.669525	no	RPL24	large subunit ribosomal protein L24e	Genetic Information Processing	Translation	ko03010//Ribosome	K02896	-	-	-
MD16G1094600	-0.360208	0.92	Unchanged	3.89257	3.03251	-0.360208	0.057709	0.355871	no	0.7	1.32	0.92	0.00181158	0.0564629	no	At1g60420	nucleoredoxin [EC:1.8.1.8]	-	-	-	-	-	GO:0047134//protein-disulfide reductase activity	GO:0055114//oxidation-reduction process
MD02G1279700	-1.36982	1.34	Unchanged	0.0597625	0.0231245	-1.36982	1	1	no	0.17	0.43	1.34	1	1	no	-	-	-	-	-	-	-	-	-
MD11G1314800	-0.0229605	0	Unchanged	6.54649	6.44313	-0.0229605	0.810505	0.964977	no	0.2	0.2	0	0.439141	0.802309	no	Brwd1	Bromodomain and WD repeat-containing protein 1 OS=Mus musculus GN=Brwd1 PE=1 SV=2	-	-	-	-	-	GO:0005515//protein binding;GO:0005515//protein binding;GO:0005515//protein binding	-
MD13G1025800	-0.471815	0.69	Unchanged	1.58084	1.13988	-0.471815	0.300191	0.72794	no	0.36	0.58	0.69	0.6759	0.907563	no	-	-	-	-	-	-	-	-	-
MD08G1249700	-0.472327	-0.72	Unchanged	5.80261	4.18253	-0.472327	0.0563675	0.351592	no	0.33	0.2	-0.72	0.486324	0.828943	no	-	-	-	-	-	-	-	-	-
MD04G1051900	-0.037794	0.69	Unchanged	10.026	9.76675	-0.037794	0.924119	0.986397	no	0.6	0.97	0.69	0.289721	0.700307	no	-	-	-	-	-	-	-	-	-
MD13G1096400	-1.47827	1.54	Unchanged	0.0873775	0.0313615	-1.47827	1	1	no	0.11	0.32	1.54	1	1	no	CRK2	Cysteine-rich receptor-like protein kinase 2 OS=Arabidopsis thaliana GN=CRK2 PE=2 SV=1	-	-	-	-	-	GO:0004672//protein kinase activity;GO:0004672//protein kinase activity;GO:0005524//ATP binding;GO:0005524//ATP binding	GO:0006468//protein phosphorylation;GO:0006468//protein phosphorylation
MD01G1184900	0.120247	-0.2	Unchanged	2.48468	2.70065	0.120247	0.387442	0.791553	no	1.07	0.93	-0.2	0.211134	0.62203	no	NIK2	Protein NSP-INTERACTING KINASE 2 OS=Arabidopsis thaliana GN=NIK2 PE=1 SV=1	-	-	-	-	-	GO:0004672//protein kinase activity;GO:0004672//protein kinase activity;GO:0004672//protein kinase activity;GO:0004713//protein tyrosine kinase activity;GO:0005524//ATP binding;GO:0005524//ATP binding	GO:0006468//protein phosphorylation;GO:0006468//protein phosphorylation;GO:0006468//protein phosphorylation;GO:0006468//protein phosphorylation
MD01G1166400	0	0.76	Unchanged	0.0001	0.0001	0	1	1	no	18850	31950	0.76	1	1	no	-	-	-	-	-	-	-	-	-
MD10G1115300	-6.68755	6.65	Unchanged	0.0103075	0.0001	-6.68755	1	1	no	2335.68	235300	6.65	1	1	no	-	Malate dehydrogenase, glyoxysomal OS=Citrullus lanatus PE=1 SV=1	-	-	-	-	-	GO:0003824//catalytic activity;GO:0003824//catalytic activity;GO:0016491//oxidoreductase activity;GO:0016615//malate dehydrogenase activity;GO:0030060//L-malate dehydrogenase activity	GO:0005975//carbohydrate metabolic process;GO:0005975//carbohydrate metabolic process;GO:0006108//malate metabolic process;GO:0006108//malate metabolic process;GO:0044262//cellular carbohydrate metabolic process;GO:0044262//cellular carbohydrate metabolic process;GO:0055114//oxidation-reduction process;GO:0055114//oxidation-reduction process;GO:0055114//oxidation-reduction process;GO:0055114//oxi…
MD15G1342100	0.21917	0	Unchanged	0.703414	0.818818	0.21917	1	1	no	0.01	0.01	0	1	1	no	-	-	-	-	-	-	-	-	-
MD15G1172200	-0.231646	0.21	Unchanged	8.16795	6.95634	-0.231646	0.300031	0.72794	no	0.45	0.52	0.21	0.938001	0.985268	no	-	-	-	-	-	-	-	-	-
MD13G1172700	7.26355	-7.27	Unchanged	0.0001	0.0153655	7.26355	1	1	no	100	0.65	-7.27	1	1	no	-	-	-	-	-	-	-	-	-
MD06G1051200	0	0	Unchanged	0.0001	0.0001	0	1	1	no	100	100	0	1	1	no	OL3	Oleosin 14.9 kDa OS=Arabidopsis thaliana GN=OL3 PE=2 SV=2	-	-	-	-	GO:0012511//monolayer-surrounded lipid storage body;GO:0016021//integral component of membrane	-	-
MD08G1204300	-0.228084	0	Unchanged	1.95698	1.67081	-0.228084	1	1	no	0.15	0.15	0	0.86626	0.967388	no	-	-	-	-	-	-	-	-	-
MD11G1052100	-0.124412	-0.12	Unchanged	6.17378	5.66369	-0.124412	0.721915	0.938533	no	0.61	0.56	-0.12	0.308481	0.71671	no	PTI6	pathogenesis-related genes transcriptional activator PTI6	Organismal Systems	Environmental adaptation	ko04626//Plant-pathogen interaction	K13434	-	GO:0003677//DNA binding;GO:0003700//transcription factor activity, sequence-specific DNA binding;GO:0003700//transcription factor activity, sequence-specific DNA binding;GO:0003700//transcription factor activity, sequence-specific DNA binding;GO:0003700//transcription factor activity, sequence-specific DNA binding;GO:0003700//transcription factor activity, sequence-specific DNA binding;GO:0003700…	-
MD16G1018500	0.317978	1.12	Unchanged	0.953746	1.18892	0.317978	0.26289	0.692389	no	0.06	0.13	1.12	0.539471	0.8538	no	NUP155	Nuclear pore complex protein NUP155 OS=Arabidopsis thaliana GN=NUP155 PE=1 SV=1	-	-	-	-	GO:0005643//nuclear pore	GO:0017056//structural constituent of nuclear pore	GO:0006913//nucleocytoplasmic transport
MD14G1218500	-0.231032	0.68	Unchanged	1.88055	1.60228	-0.231032	0.525464	0.866443	no	0.7	1.12	0.68	0.441082	0.803513	no	-	-	-	-	-	-	GO:0005634//nucleus	-	GO:0007049//cell cycle;GO:0007067//mitotic nuclear division
MD10G1324900	0	0	Unchanged	0.0001	0.0001	0	1	1	no	100	100	0	1	1	no	At5g55110	Stigma-specific STIG1-like protein 2 OS=Arabidopsis thaliana GN=At5g55110 PE=3 SV=1	-	-	-	-	-	-	-
MD10G1148200	-0.285631	-0.05	Unchanged	7.95986	6.53014	-0.285631	0.29548	0.724076	no	1.11	1.07	-0.05	0.504065	0.836987	no	tlyA	23S rRNA (cytidine1920-2'-O)/16S rRNA (cytidine1409-2'-O)-methyltransferase [EC:2.1.1.226 2.1.1.227]	-	-	-	-	-	GO:0003723//RNA binding;GO:0003723//RNA binding;GO:0003723//RNA binding;GO:0003723//RNA binding;GO:0003723//RNA binding;GO:0008168//methyltransferase activity	GO:0032259//methylation
MD12G1189200	0	0	Unchanged	0.0001	0.0001	0	1	1	no	100	100	0	1	1	no	WRKY70	Probable WRKY transcription factor 70 OS=Arabidopsis thaliana GN=WRKY70 PE=2 SV=1	-	-	-	-	-	GO:0003700//transcription factor activity, sequence-specific DNA binding;GO:0003700//transcription factor activity, sequence-specific DNA binding;GO:0003700//transcription factor activity, sequence-specific DNA binding;GO:0003700//transcription factor activity, sequence-specific DNA binding;GO:0003700//transcription factor activity, sequence-specific DNA binding;GO:0043565//sequence-specific DNA …	-
MD17G1110300	-0.0408763	0.48	Unchanged	11.3995	11.0811	-0.0408763	0.935013	0.989809	no	0.38	0.53	0.48	0.614294	0.883219	no	-	-	-	-	-	-	-	-	-
MD16G1130800	-0.0502717	0.19	Unchanged	63.7406	61.5578	-0.0502717	0.960199	0.995972	no	0.84	0.96	0.19	0.890589	0.974091	no	ERF1-3	peptide chain release factor subunit 1	Genetic Information Processing	Translation	ko03015//mRNA surveillance pathway	K03265	GO:0005737//cytoplasm;GO:0005737//cytoplasm	-	GO:0006415//translational termination;GO:0006415//translational termination
MD15G1369000	0.127632	0	Unchanged	0.877866	0.959068	0.127632	1	1	no	0.01	0.01	0	1	1	no	-	-	-	-	-	-	-	-	-
MD16G1268400	0.0576708	-0.1	Unchanged	8.41928	8.76266	0.0576708	0.242511	0.671788	no	0.58	0.54	-0.1	0.0234911	0.236804	no	UPF1	regulator of nonsense transcripts 1 [EC:3.6.4.-]	Genetic Information Processing;Genetic Information Processing	Translation;Translation	ko03013//RNA transport;ko03015//mRNA surveillance pathway	K14326;K14326	GO:0005737//cytoplasm	GO:0003677//DNA binding;GO:0004386//helicase activity;GO:0005524//ATP binding;GO:0008270//zinc ion binding	-
MD08G1109700	-0.228907	-0.11	Unchanged	0.434828	0.37103	-0.228907	1	1	no	3.85	3.56	-0.11	0.332945	0.736806	no	PFK3	6-phosphofructokinase 1 [EC:2.7.1.11]	Metabolism;Metabolism;Metabolism;Metabolism;Metabolism;Genetic Information Processing;Metabolism;Metabolism;Metabolism	Global and overview maps;Global and overview maps;Global and overview maps;Global and overview maps;Carbohydrate metabolism;Folding, sorting and degradation;Carbohydrate metabolism;Carbohydrate metabolism;Carbohydrate metabolism	ko01100//Metabolic pathways;ko01110//Biosynthesis of secondary metabolites;ko01200//Carbon metabolism;ko01230//Biosynthesis of amino acids;ko00010//Glycolysis / Gluconeogenesis;ko03018//RNA degradation;ko00051//Fructose and mannose metabolism;ko00030//Pentose phosphate pathway;ko00052//Galactose metabolism	K00850;K00850;K00850;K00850;K00850;K00850;K00850;K00850;K00850	GO:0005945//6-phosphofructokinase complex;GO:0005945//6-phosphofructokinase complex	GO:0003872//6-phosphofructokinase activity;GO:0003872//6-phosphofructokinase activity;GO:0003872//6-phosphofructokinase activity;GO:0003872//6-phosphofructokinase activity;GO:0003872//6-phosphofructokinase activity;GO:0003872//6-phosphofructokinase activity;GO:0003872//6-phosphofructokinase activity;GO:0003872//6-phosphofructokinase activity;GO:0003872//6-phosphofructokinase activity;GO:0005524//…	GO:0006002//fructose 6-phosphate metabolic process;GO:0006002//fructose 6-phosphate metabolic process;GO:0006002//fructose 6-phosphate metabolic process;GO:0006002//fructose 6-phosphate metabolic process;GO:0006002//fructose 6-phosphate metabolic process;GO:0006002//fructose 6-phosphate metabolic process;GO:0006096//glycolytic process;GO:0006096//glycolytic process;GO:0006096//glycolytic process;…
MD11G1077100	0.061586	0.18	Unchanged	1.72405	1.79924	0.061586	1	1	no	3.5	3.96	0.18	0.911539	0.979037	no	PH1	Pleckstrin homology domain-containing protein 1 OS=Arabidopsis thaliana GN=PH1 PE=2 SV=2	-	-	-	-	-	GO:0005515//protein binding;GO:0005515//protein binding;GO:0005515//protein binding;GO:0005543//phospholipid binding;GO:0005543//phospholipid binding;GO:0005543//phospholipid binding	-
MD16G1030500	0	1.92	Unchanged	0.0001	0.0001	0	1	1	no	1200	4550	1.92	1	1	no	-	-	-	-	-	-	-	-	-
MD16G1269700	0.497289	-0.58	Unchanged	0.361999	0.510982	0.497289	1	1	no	0.03	0.02	-0.58	1	1	no	-	-	-	-	-	-	-	-	-
MD05G1343200	-0.0275479	0.34	Unchanged	8.32067	8.16329	-0.0275479	0.812448	0.965414	no	0.38	0.48	0.34	0.483381	0.82733	no	CLPB1	Chaperone protein ClpB1 OS=Oryza sativa subsp. japonica GN=CLPB1 PE=2 SV=1	-	-	-	-	-	GO:0005524//ATP binding;GO:0005524//ATP binding;GO:0005524//ATP binding;GO:0005524//ATP binding	-
MD02G1104600	-0.56404	3.06	Unchanged	0.181494	0.122763	-0.56404	1	1	no	0.19	1.59	3.06	0.202319	0.612422	no	-	pectinesterase [EC:3.1.1.11]	Metabolism;Metabolism	Global and overview maps;Carbohydrate metabolism	ko01100//Metabolic pathways;ko00040//Pentose and glucuronate interconversions	K01051;K01051	GO:0005618//cell wall	GO:0004857//enzyme inhibitor activity;GO:0004857//enzyme inhibitor activity;GO:0004857//enzyme inhibitor activity;GO:0004857//enzyme inhibitor activity;GO:0030599//pectinesterase activity;GO:0030599//pectinesterase activity;GO:0030599//pectinesterase activity;GO:0030599//pectinesterase activity;GO:0030599//pectinesterase activity	GO:0042545//cell wall modification
MD09G1230400	0.170446	-0.44	Unchanged	5.31461	5.9811	0.170446	0.283323	0.712142	no	0.23	0.17	-0.44	0.380907	0.767822	no	-	-	-	-	-	-	-	-	-
MD15G1170700	0	0	Unchanged	0.0001	0.0001	0	1	1	no	100	100	0	1	1	no	BCB	Blue copper protein OS=Arabidopsis thaliana GN=BCB PE=1 SV=2	-	-	-	-	-	GO:0005507//copper ion binding;GO:0005507//copper ion binding;GO:0005507//copper ion binding;GO:0009055//electron carrier activity;GO:0009055//electron carrier activity;GO:0009055//electron carrier activity	-
MD01G1093900	1.84653	-2.67	Unchanged	0.0720965	0.259283	1.84653	1	1	no	2.36	0.37	-2.67	0.0197296	0.215239	no	NAC014	NAC domain-containing protein 14 OS=Arabidopsis thaliana GN=NAC014 PE=2 SV=1	-	-	-	-	-	GO:0003677//DNA binding;GO:0003677//DNA binding;GO:0003677//DNA binding	-
MD13G1229500	0.0425943	-0.15	Unchanged	5.10705	5.26008	0.0425943	0.505864	0.857828	no	1	0.9	-0.15	0.0639188	0.38354	no	-	-	-	-	-	-	GO:0016020//membrane	GO:0008375//acetylglucosaminyltransferase activity	-
MD00G1120000	0.0544139	0.58	Unchanged	8.61539	8.94654	0.0544139	0.344235	0.761084	no	0.18	0.27	0.58	0.523274	0.847065	no	-	-	-	-	-	-	-	-	-
MD12G1034700	-0.168367	-0.29	Unchanged	1.57125	1.39817	-0.168367	1	1	no	11.78	9.61	-0.29	0.475113	0.821227	no	-	-	-	-	-	-	-	-	-
MD12G1138800	-0.0836124	0.37	Unchanged	142.336	134.321	-0.0836124	0.752956	0.947452	no	1.17	1.51	0.37	0.222146	0.63592	no	ADF2	cofilin	-	-	-	-	GO:0005622//intracellular;GO:0005622//intracellular;GO:0005622//intracellular;GO:0015629//actin cytoskeleton	GO:0003779//actin binding;GO:0003779//actin binding;GO:0003779//actin binding	GO:0030042//actin filament depolymerization
MD02G1256200	8.78095	-4.74	Unchanged	0.0001	0.0439875	8.78095	1	1	no	100	3.75	-4.74	1	1	no	BASS4	Probable sodium/metabolite cotransporter BASS4, chloroplastic OS=Arabidopsis thaliana GN=BASS4 PE=3 SV=1	-	-	-	-	-	-	-
MD17G1161800	-0.921764	-1.75	Unchanged	0.304938	0.160966	-0.921764	1	1	no	0.64	0.19	-1.75	0.44537	0.806124	no	YDA	Mitogen-activated protein kinase kinase kinase YODA OS=Arabidopsis thaliana GN=YDA PE=1 SV=1	-	-	-	-	-	GO:0004672//protein kinase activity;GO:0004672//protein kinase activity;GO:0004672//protein kinase activity;GO:0004674//protein serine/threonine kinase activity;GO:0004713//protein tyrosine kinase activity;GO:0005524//ATP binding;GO:0005524//ATP binding;GO:0005524//ATP binding;GO:0005524//ATP binding	GO:0006468//protein phosphorylation;GO:0006468//protein phosphorylation;GO:0006468//protein phosphorylation;GO:0006468//protein phosphorylation;GO:0006468//protein phosphorylation
MD03G1011100	0.436444	-0.07	Unchanged	0.645446	0.87346	0.436444	0.101826	0.468726	no	2	1.91	-0.07	0.499783	0.836091	no	CMT3	DNA (cytosine-5)-methyltransferase 1 [EC:2.1.1.37]	Metabolism;Metabolism	Global and overview maps;Amino acid metabolism	ko01100//Metabolic pathways;ko00270//Cysteine and methionine metabolism	K00558;K00558	-	GO:0003677//DNA binding;GO:0003677//DNA binding;GO:0003677//DNA binding;GO:0003677//DNA binding;GO:0003677//DNA binding;GO:0003677//DNA binding;GO:0003677//DNA binding;GO:0003677//DNA binding;GO:0003677//DNA binding;GO:0008168//methyltransferase activity;GO:0008168//methyltransferase activity;GO:0008168//methyltransferase activity;GO:0008168//methyltransferase activity;GO:0008168//methyltransfera…	GO:0006306//DNA methylation;GO:0006306//DNA methylation;GO:0006306//DNA methylation;GO:0006306//DNA methylation;GO:0006306//DNA methylation;GO:0006306//DNA methylation
MD16G1015900	-6.4002	6.41	Unchanged	0.008446	0.0001	-6.4002	1	1	no	1.18	100	6.41	1	1	no	BPA1	Binding partner of ACD11 1 OS=Arabidopsis thaliana GN=BPA1 PE=1 SV=1	-	-	-	-	-	GO:0000166//nucleotide binding;GO:0003676//nucleic acid binding;GO:0003676//nucleic acid binding;GO:0003676//nucleic acid binding	-
MD17G1190600	-0.25305	1.94	Unchanged	0.487461	0.409039	-0.25305	0.547288	0.877447	no	0.19	0.73	1.94	0.106298	0.481763	no	At1g79820	Probable plastidic glucose transporter 3 OS=Arabidopsis thaliana GN=At1g79820 PE=2 SV=2	-	-	-	-	GO:0016020//membrane;GO:0016020//membrane;GO:0016020//membrane;GO:0016020//membrane;GO:0016020//membrane;GO:0016020//membrane;GO:0016020//membrane;GO:0016021//integral component of membrane	GO:0005215//transporter activity;GO:0022857//transmembrane transporter activity;GO:0022891//substrate-specific transmembrane transporter activity;GO:0022891//substrate-specific transmembrane transporter activity;GO:0022891//substrate-specific transmembrane transporter activity;GO:0022891//substrate-specific transmembrane transporter activity;GO:0022891//substrate-specific transmembrane transporte…	GO:0006810//transport;GO:0055085//transmembrane transport;GO:0055085//transmembrane transport;GO:0055085//transmembrane transport;GO:0055085//transmembrane transport;GO:0055085//transmembrane transport;GO:0055085//transmembrane transport;GO:0055085//transmembrane transport;GO:0055085//transmembrane transport
MD12G1188300	0.66484	-0.74	Unchanged	0.189427	0.300317	0.66484	1	1	no	0.05	0.03	-0.74	1	1	no	At2g06000	Pentatricopeptide repeat-containing protein At2g06000 OS=Arabidopsis thaliana GN=At2g06000 PE=2 SV=1	-	-	-	-	-	-	-
MD09G1289500	0.0251733	0.09	Unchanged	11.3798	11.5801	0.0251733	0.469488	0.83857	no	0.96	1.02	0.09	0.491749	0.832484	no	TPK5	potassium channel subfamily K, other eukaryote	-	-	-	-	GO:0016020//membrane;GO:0016020//membrane	GO:0005267//potassium channel activity;GO:0005267//potassium channel activity	GO:0071805//potassium ion transmembrane transport;GO:0071805//potassium ion transmembrane transport
MD14G1175700	-0.387407	0.84	Unchanged	0.587308	0.448999	-0.387407	1	1	no	0.61	1.09	0.84	0.675196	0.90731	no	spc25	kinetochore protein Spc25, animal type	-	-	-	-	-	-	-
MD03G1088600	-0.128186	-2.52	Unchanged	1.68444	1.54123	-0.128186	0.829851	0.968608	no	0.23	0.04	-2.52	0.0907631	0.450239	no	SDT1	Suppressor of disruption of TFIIS OS=Saccharomyces cerevisiae (strain ATCC 204508 / S288c) GN=SDT1 PE=1 SV=1	-	-	-	-	-	GO:0016787//hydrolase activity	GO:0008152//metabolic process
MD11G1245000	0.342782	-0.32	Unchanged	1.46269	1.85498	0.342782	0.156771	0.564761	no	1.21	0.97	-0.32	0.201748	0.611495	no	RMA1H1	E3 ubiquitin-protein ligase RNF5 [EC:2.3.2.27]	Genetic Information Processing	Folding, sorting and degradation	ko04141//Protein processing in endoplasmic reticulum	K10666	-	GO:0005515//protein binding;GO:0005515//protein binding;GO:0008270//zinc ion binding;GO:0008270//zinc ion binding	-
MD12G1104800	0.284442	-0.28	Unchanged	10.9168	13.2961	0.284442	0.00445287	0.0780593	no	1.26	1.04	-0.28	0.00394738	0.0877686	no	UGT73C2	UDP-glucosyl transferase 73C [EC:2.4.1.-]	Metabolism	Metabolism of terpenoids and polyketides	ko00908//Zeatin biosynthesis	K13496	-	-	GO:0008152//metabolic process;GO:0008152//metabolic process;GO:0008152//metabolic process
MD15G1145600	-0.736635	3.92	Unchanged	0.140926	0.084575	-0.736635	1	1	no	0.07	1.06	3.92	1	1	no	DBR	2-alkenal reductase (NADP(+)-dependent) OS=Nicotiana tabacum GN=DBR PE=1 SV=1	-	-	-	-	-	GO:0008270//zinc ion binding;GO:0008270//zinc ion binding;GO:0016491//oxidoreductase activity;GO:0016491//oxidoreductase activity	GO:0055114//oxidation-reduction process;GO:0055114//oxidation-reduction process
MD01G1000200	-0.038311	0.08	Unchanged	0.279405	0.272083	-0.038311	1	1	no	1.34	1.42	0.08	0.860033	0.965439	no	BAT1	Amino-acid permease BAT1 homolog OS=Oryza sativa subsp. japonica GN=BAT1 PE=2 SV=1	-	-	-	-	GO:0016020//membrane;GO:0016020//membrane;GO:0016020//membrane	GO:0015171//amino acid transmembrane transporter activity;GO:0015171//amino acid transmembrane transporter activity;GO:0015171//amino acid transmembrane transporter activity	GO:0003333//amino acid transmembrane transport;GO:0003333//amino acid transmembrane transport;GO:0003333//amino acid transmembrane transport
MD10G1179400	-0.0405063	-0.16	Unchanged	8.31413	8.08394	-0.0405063	0.924715	0.986542	no	1.25	1.12	-0.16	0.0475542	0.33596	no	-	-	-	-	-	-	-	-	-
MD12G1123200	-0.414885	1.02	Unchanged	1.2332	0.924998	-0.414885	0.179175	0.599472	no	0.38	0.77	1.02	0.111819	0.491936	no	RH57	ATP-dependent RNA helicase DDX52/ROK1 [EC:3.6.4.13]	-	-	-	-	-	GO:0003676//nucleic acid binding;GO:0003676//nucleic acid binding;GO:0003676//nucleic acid binding;GO:0003676//nucleic acid binding;GO:0004386//helicase activity;GO:0004386//helicase activity;GO:0004386//helicase activity;GO:0005524//ATP binding;GO:0005524//ATP binding;GO:0005524//ATP binding;GO:0005524//ATP binding;GO:0008026//ATP-dependent helicase activity	-
MD06G1232100	0.0680495	-0.03	Unchanged	4.97457	5.21484	0.0680495	0.269796	0.699336	no	0.44	0.43	-0.03	0.217988	0.631463	no	NFXL1	transcriptional repressor NF-X1	-	-	-	-	GO:0005634//nucleus;GO:0005634//nucleus;GO:0005634//nucleus;GO:0005634//nucleus;GO:0005634//nucleus;GO:0005634//nucleus;GO:0005634//nucleus;GO:0005634//nucleus;GO:0005634//nucleus	GO:0000166//nucleotide binding;GO:0003700//transcription factor activity, sequence-specific DNA binding;GO:0003700//transcription factor activity, sequence-specific DNA binding;GO:0003700//transcription factor activity, sequence-specific DNA binding;GO:0003700//transcription factor activity, sequence-specific DNA binding;GO:0003700//transcription factor activity, sequence-specific DNA binding;GO:…	-
MD01G1237800	0.0503834	0.37	Unchanged	21.9846	22.7659	0.0503834	0.335818	0.75478	no	0.38	0.49	0.37	0.357281	0.751893	no	At5g16730	WEB family protein At5g16730, chloroplastic OS=Arabidopsis thaliana GN=At5g16730 PE=1 SV=1	-	-	-	-	-	-	-
MD15G1098300	-0.130034	0.52	Unchanged	3.03555	2.77392	-0.130034	0.722325	0.93865	no	0.93	1.33	0.52	0.489842	0.831459	no	EMB2001	GTP-binding protein At2g22870 OS=Arabidopsis thaliana GN=EMB2001 PE=2 SV=2	-	-	-	-	-	GO:0005525//GTP binding;GO:0005525//GTP binding;GO:0005525//GTP binding	GO:0000917//barrier septum assembly;GO:0000917//barrier septum assembly
MD01G1214700	0	0	Unchanged	0.0001	0.0001	0	1	1	no	100	100	0	1	1	no	PHT1-11	Inorganic phosphate transporter 1-11 OS=Oryza sativa subsp. japonica GN=PHT1-11 PE=2 SV=1	-	-	-	-	GO:0016021//integral component of membrane	GO:0022857//transmembrane transporter activity	GO:0055085//transmembrane transport
MD17G1087500	0.0272972	-0.26	Unchanged	125.943	128.348	0.0272972	0.397254	0.798148	no	0.12	0.1	-0.26	0.100559	0.469758	no	-	-	-	-	-	-	-	-	-
MD14G1047800	-0.274803	2.93	Unchanged	25.6549	21.2054	-0.274803	0.0609059	0.365574	no	0.2	1.52	2.93	0.00412344	0.0904394	no	RPS28	small subunit ribosomal protein S28e	Genetic Information Processing	Translation	ko03010//Ribosome	K02979	GO:0005622//intracellular;GO:0005622//intracellular;GO:0005622//intracellular;GO:0005622//intracellular;GO:0005840//ribosome;GO:0005840//ribosome;GO:0005840//ribosome;GO:0005840//ribosome	GO:0003735//structural constituent of ribosome;GO:0003735//structural constituent of ribosome;GO:0003735//structural constituent of ribosome;GO:0003735//structural constituent of ribosome	GO:0006412//translation;GO:0006412//translation;GO:0006412//translation;GO:0006412//translation
MD07G1028900	0	-1.58	Unchanged	0.0001	0.0001	0	1	1	no	600	200	-1.58	1	1	no	-	-	-	-	-	-	-	-	-
MD10G1317500	0.0108273	0.22	Unchanged	0.447424	0.450794	0.0108273	0.8558	0.974936	no	0.18	0.21	0.22	0.894481	0.975434	no	PSYR1	Tyrosine-sulfated glycopeptide receptor 1 OS=Arabidopsis thaliana GN=PSYR1 PE=2 SV=1	-	-	-	-	-	GO:0005515//protein binding;GO:0005515//protein binding;GO:0005515//protein binding;GO:0005515//protein binding;GO:0005515//protein binding;GO:0005515//protein binding;GO:0005515//protein binding;GO:0005515//protein binding;GO:0005515//protein binding;GO:0005515//protein binding;GO:0005515//protein binding;GO:0005515//protein binding;GO:0005515//protein binding;GO:0005515//protein binding	-
MD13G1026600	-2.40716	3.69	Unchanged	0.205647	0.03877	-2.40716	1	1	no	0.56	7.22	3.69	0.0110879	0.157483	no	LPR1	Multicopper oxidase LPR1 OS=Arabidopsis thaliana GN=LPR1 PE=2 SV=1	-	-	-	-	-	GO:0005507//copper ion binding;GO:0005507//copper ion binding;GO:0016491//oxidoreductase activity;GO:0016491//oxidoreductase activity	GO:0055114//oxidation-reduction process;GO:0055114//oxidation-reduction process
MD10G1112900	0	0	Unchanged	0.0001	0.0001	0	1	1	no	100	100	0	1	1	no	PR1B1	Pathogenesis-related leaf protein 6 OS=Solanum lycopersicum GN=PR1B1 PE=1 SV=2	-	-	-	-	GO:0005576//extracellular region	-	-
MD05G1347300	0.122066	-0.13	Unchanged	472.297	513.997	0.122066	0.06385	0.372289	no	1.93	1.76	-0.13	0.000203032	0.014052	no	ATPC	ATP synthase gamma chain, chloroplastic OS=Nicotiana tabacum GN=ATPC PE=1 SV=1	-	-	-	-	-	-	GO:0015986//ATP synthesis coupled proton transport;GO:0015986//ATP synthesis coupled proton transport;GO:0015986//ATP synthesis coupled proton transport;GO:0015986//ATP synthesis coupled proton transport;GO:0015986//ATP synthesis coupled proton transport;GO:0015986//ATP synthesis coupled proton transport;GO:0015986//ATP synthesis coupled proton transport;GO:0015986//ATP synthesis coupled proton t…
MD02G1286300	0	0	Unchanged	0.0001	0.0001	0	1	1	no	100	100	0	1	1	no	-	-	-	-	-	-	-	-	-
MD08G1051400	-0.507883	-0.64	Unchanged	2.23257	1.57006	-0.507883	0.0467206	0.318809	no	0.28	0.18	-0.64	0.168773	0.57293	no	TIC55	Protein TIC 55, chloroplastic OS=Pisum sativum GN=TIC55 PE=1 SV=1	-	-	-	-	-	GO:0010277//chlorophyllide a oxygenase [overall] activity;GO:0016491//oxidoreductase activity;GO:0016491//oxidoreductase activity;GO:0016491//oxidoreductase activity;GO:0016491//oxidoreductase activity	GO:0055114//oxidation-reduction process;GO:0055114//oxidation-reduction process;GO:0055114//oxidation-reduction process;GO:0055114//oxidation-reduction process;GO:0055114//oxidation-reduction process
MD05G1167600	-0.0734303	0.5	Unchanged	94.2798	89.6013	-0.0734303	0.847696	0.973028	no	0.97	1.37	0.5	0.146318	0.544115	no	QOR	Quinone-oxidoreductase homolog, chloroplastic OS=Spinacia oleracea GN=QOR PE=1 SV=1	-	-	-	-	-	GO:0008270//zinc ion binding;GO:0016491//oxidoreductase activity;GO:0016491//oxidoreductase activity;GO:0016491//oxidoreductase activity	GO:0055114//oxidation-reduction process;GO:0055114//oxidation-reduction process
MD04G1186900	-0.113211	0	Unchanged	2.38246	2.20265	-0.113211	0.825552	0.968318	no	0.01	0.01	0	1	1	no	-	-	-	-	-	-	-	-	-
MD11G1118100	0	0	Unchanged	0.0001	0.0001	0	1	1	no	100	100	0	1	1	no	-	Chitinase 2 OS=Tulipa bakeri PE=1 SV=1	-	-	-	-	-	GO:0003824//catalytic activity	GO:0005975//carbohydrate metabolic process;GO:0005975//carbohydrate metabolic process;GO:0005975//carbohydrate metabolic process
MD16G1183600	-0.584771	1.49	Unchanged	1.11199	0.741423	-0.584771	0.039074	0.292986	no	0.27	0.76	1.49	0.0309687	0.271329	no	-	-	-	-	-	-	-	-	-
MD03G1241600	-0.0468711	0.18	Unchanged	64.1848	62.133	-0.0468711	0.938649	0.990428	no	2.45	2.78	0.18	0.732689	0.925254	no	UBC36	ubiquitin-conjugating enzyme E2 N [EC:2.3.2.23]	Genetic Information Processing	Folding, sorting and degradation	ko04120//Ubiquitin mediated proteolysis	K10580	-	GO:0016881//acid-amino acid ligase activity;GO:0016881//acid-amino acid ligase activity	-
MD01G1034400	-0.126447	0.29	Unchanged	14.202	13.0103	-0.126447	0.565948	0.88456	no	0.77	0.94	0.29	0.800983	0.949016	no	PER17	peroxidase [EC:1.11.1.7]	Metabolism;Metabolism;Metabolism	Global and overview maps;Global and overview maps;Biosynthesis of other secondary metabolites	ko01100//Metabolic pathways;ko01110//Biosynthesis of secondary metabolites;ko00940//Phenylpropanoid biosynthesis	K00430;K00430;K00430	-	GO:0004601//peroxidase activity;GO:0004601//peroxidase activity;GO:0004601//peroxidase activity;GO:0004601//peroxidase activity;GO:0004601//peroxidase activity;GO:0004601//peroxidase activity;GO:0004601//peroxidase activity;GO:0004601//peroxidase activity;GO:0004601//peroxidase activity;GO:0004601//peroxidase activity;GO:0004601//peroxidase activity;GO:0004601//peroxidase activity;GO:0004601//per…	GO:0006979//response to oxidative stress;GO:0006979//response to oxidative stress;GO:0006979//response to oxidative stress;GO:0006979//response to oxidative stress;GO:0006979//response to oxidative stress;GO:0006979//response to oxidative stress;GO:0006979//response to oxidative stress;GO:0006979//response to oxidative stress;GO:0006979//response to oxidative stress;GO:0006979//response to oxidat…
MD07G1221000	0.00215083	-2.81	Unchanged	1.31438	1.31635	0.00215083	1	1	no	0.07	0.01	-2.81	1	1	no	NUP88	Nuclear pore complex protein NUP88 OS=Arabidopsis thaliana GN=NUP88 PE=1 SV=1	-	-	-	-	-	-	-
MD05G1028600	0.705489	0.03	Unchanged	0.575535	0.938523	0.705489	1	1	no	0.43	0.44	0.03	0.694887	0.914277	no	NFD3	Probable ribosomal protein S11, mitochondrial OS=Arabidopsis thaliana GN=NFD3 PE=2 SV=1	-	-	-	-	GO:0005840//ribosome;GO:0005840//ribosome;GO:0005840//ribosome;GO:0005840//ribosome	GO:0003735//structural constituent of ribosome;GO:0003735//structural constituent of ribosome;GO:0003735//structural constituent of ribosome;GO:0003735//structural constituent of ribosome	GO:0006412//translation;GO:0006412//translation;GO:0006412//translation;GO:0006412//translation
MD11G1284700	-0.978556	-0.38	Unchanged	0.265116	0.134543	-0.978556	1	1	no	0.43	0.33	-0.38	0.956037	0.98898	no	PLP9	Probable inactive patatin-like protein 9 OS=Arabidopsis thaliana GN=PLP9 PE=2 SV=1	-	-	-	-	-	-	GO:0006629//lipid metabolic process;GO:0008152//metabolic process
MD05G1322600	-0.302397	-0.17	Unchanged	0.841703	0.68254	-0.302397	1	1	no	0.55	0.49	-0.17	0.741085	0.928097	no	-	-	-	-	-	-	-	-	-
MD15G1286600	-0.47264	0.42	Unchanged	4.13947	2.98309	-0.47264	0.101683	0.468658	no	1.89	2.53	0.42	0.551518	0.860866	no	ERF008	EREBP-like factor	-	-	-	-	-	GO:0003677//DNA binding;GO:0003700//transcription factor activity, sequence-specific DNA binding;GO:0003700//transcription factor activity, sequence-specific DNA binding;GO:0003700//transcription factor activity, sequence-specific DNA binding;GO:0003700//transcription factor activity, sequence-specific DNA binding;GO:0003700//transcription factor activity, sequence-specific DNA binding;GO:0003700…	-
MD15G1308100	0	0	Unchanged	0.0001	0.0001	0	1	1	no	100	100	0	1	1	no	rhiE	Rhamnogalacturonate lyase OS=Dickeya dadantii (strain 3937) GN=rhiE PE=1 SV=1	-	-	-	-	-	-	-
MD02G1298800	0.170983	-7.11	Unchanged	0.17198	0.193619	0.170983	1	1	no	6.92	0.05	-7.11	0.175675	0.581288	no	-	-	-	-	-	-	-	-	-
MD01G1177100	-0.1206	0.08	Unchanged	6.31841	5.8117	-0.1206	0.707705	0.932756	no	0.36	0.38	0.08	0.650177	0.898575	no	ERF5	EREBP-like factor	-	-	-	-	-	GO:0003677//DNA binding;GO:0003700//transcription factor activity, sequence-specific DNA binding;GO:0003700//transcription factor activity, sequence-specific DNA binding;GO:0003700//transcription factor activity, sequence-specific DNA binding;GO:0003700//transcription factor activity, sequence-specific DNA binding;GO:0003700//transcription factor activity, sequence-specific DNA binding;GO:0003700…	-
MD15G1382100	-0.00409178	-0.12	Unchanged	35.6978	35.5967	-0.00409178	0.602243	0.90017	no	3.63	3.34	-0.12	0.00242131	0.066388	no	dnaJ	Chaperone protein DnaJ OS=Clostridium tetani (strain Massachusetts / E88) GN=dnaJ PE=3 SV=1	-	-	-	-	-	-	-
MD08G1249400	-0.363694	2	Unchanged	2.90647	2.25883	-0.363694	0.219094	0.649046	no	0.01	0.04	2	1	1	no	ISPD	2-C-methyl-D-erythritol 4-phosphate cytidylyltransferase [EC:2.7.7.60]	Metabolism;Metabolism;Metabolism	Global and overview maps;Global and overview maps;Metabolism of terpenoids and polyketides	ko01100//Metabolic pathways;ko01110//Biosynthesis of secondary metabolites;ko00900//Terpenoid backbone biosynthesis	K00991;K00991;K00991	-	GO:0003824//catalytic activity;GO:0003824//catalytic activity;GO:0003824//catalytic activity;GO:0003824//catalytic activity	GO:0008299//isoprenoid biosynthetic process;GO:0008299//isoprenoid biosynthetic process;GO:0008299//isoprenoid biosynthetic process;GO:0008299//isoprenoid biosynthetic process
MD01G1137200	0.180127	-0.24	Unchanged	3.62687	4.10918	0.180127	0.0919007	0.447975	no	0.86	0.73	-0.24	0.100883	0.470348	no	-	-	-	-	-	-	-	GO:0003676//nucleic acid binding;GO:0003677//DNA binding;GO:0003677//DNA binding;GO:0046983//protein dimerization activity	-
MD07G1250700	0	0	Unchanged	0.0001	0.0001	0	1	1	no	100	100	0	1	1	no	EXPB15	Expansin-B15 OS=Oryza sativa subsp. japonica GN=EXPB15 PE=3 SV=2	-	-	-	-	GO:0005576//extracellular region;GO:0005576//extracellular region;GO:0005576//extracellular region;GO:0005576//extracellular region;GO:0005576//extracellular region;GO:0005576//extracellular region;GO:0005576//extracellular region;GO:0005576//extracellular region;GO:0005576//extracellular region;GO:0005576//extracellular region	-	GO:0019953//sexual reproduction;GO:0019953//sexual reproduction;GO:0019953//sexual reproduction;GO:0019953//sexual reproduction
MD01G1079200	0.0640246	-0.06	Unchanged	5.39707	5.64198	0.0640246	0.242878	0.671941	no	0.48	0.46	-0.06	0.0830218	0.432507	no	cid14	Poly(A) RNA polymerase cid14 OS=Schizosaccharomyces pombe (strain 972 / ATCC 24843) GN=cid14 PE=1 SV=2	-	-	-	-	-	GO:0016779//nucleotidyltransferase activity	-
MD08G1174300	0	0	Unchanged	0.0001	0.0001	0	1	1	no	100	100	0	1	1	no	DPBF3	ABA responsive element binding factor	Environmental Information Processing	Signal transduction	ko04075//Plant hormone signal transduction	K14432	-	GO:0003700//transcription factor activity, sequence-specific DNA binding;GO:0003700//transcription factor activity, sequence-specific DNA binding;GO:0043565//sequence-specific DNA binding;GO:0043565//sequence-specific DNA binding	-
MD14G1178600	-0.0358341	0.09	Unchanged	5.56824	5.43164	-0.0358341	0.923667	0.986397	no	0.59	0.63	0.09	0.65263	0.900028	no	apaG	Protein ApaG OS=Agrobacterium fabrum (strain C58 / ATCC 33970) GN=apaG PE=3 SV=2	-	-	-	-	-	GO:0005515//protein binding;GO:0005515//protein binding;GO:0005515//protein binding;GO:0005515//protein binding;GO:0005515//protein binding;GO:0005515//protein binding	-
MD11G1082200	0.0550078	-0.03	Unchanged	7.64986	7.94717	0.0550078	0.306069	0.733252	no	0.9	0.88	-0.03	0.116388	0.498304	no	-	glycogen phosphorylase [EC:2.4.1.1]	Metabolism;Metabolism;Metabolism	Global and overview maps;Global and overview maps;Carbohydrate metabolism	ko01100//Metabolic pathways;ko01110//Biosynthesis of secondary metabolites;ko00500//Starch and sucrose metabolism	K00688;K00688;K00688	-	GO:0004645//phosphorylase activity;GO:0008184//glycogen phosphorylase activity;GO:0008184//glycogen phosphorylase activity;GO:0008184//glycogen phosphorylase activity;GO:0008184//glycogen phosphorylase activity;GO:0030170//pyridoxal phosphate binding	GO:0005975//carbohydrate metabolic process;GO:0005975//carbohydrate metabolic process;GO:0005975//carbohydrate metabolic process;GO:0005975//carbohydrate metabolic process;GO:0005975//carbohydrate metabolic process
MD04G1125800	0	0	Unchanged	0.0001	0.0001	0	1	1	no	100	100	0	1	1	no	ATL51	RING-H2 finger protein ATL51 OS=Arabidopsis thaliana GN=ATL51 PE=2 SV=2	-	-	-	-	-	GO:0005515//protein binding;GO:0005515//protein binding;GO:0005515//protein binding;GO:0008270//zinc ion binding;GO:0008270//zinc ion binding;GO:0008270//zinc ion binding	-
MD05G1301600	-0.34188	1.15	Unchanged	0.779934	0.615378	-0.34188	1	1	no	1.31	2.9	1.15	0.546331	0.858073	no	HIPP26	Heavy metal-associated isoprenylated plant protein 26 OS=Arabidopsis thaliana GN=HIPP26 PE=1 SV=1	-	-	-	-	-	GO:0046872//metal ion binding;GO:0046872//metal ion binding;GO:0046872//metal ion binding	GO:0030001//metal ion transport;GO:0030001//metal ion transport;GO:0030001//metal ion transport
MD14G1070400	0.0484549	0.11	Unchanged	16.7458	17.3178	0.0484549	0.327499	0.748787	no	0.85	0.92	0.11	0.565942	0.86576	no	RGA2	Disease resistance protein RGA2 OS=Solanum bulbocastanum GN=RGA2 PE=1 SV=1	-	-	-	-	-	GO:0005515//protein binding;GO:0043531//ADP binding	GO:0006952//defense response;GO:0006952//defense response;GO:0006952//defense response;GO:0006952//defense response
MD12G1128500	0.0667401	-0.25	Unchanged	3.05081	3.19526	0.0667401	0.655953	0.917819	no	1.56	1.31	-0.25	0.315989	0.723732	no	ADK	Adenylate kinase 1, chloroplastic OS=Arabidopsis thaliana GN=ADK PE=2 SV=1	-	-	-	-	-	GO:0005524//ATP binding;GO:0005524//ATP binding;GO:0005524//ATP binding;GO:0005524//ATP binding;GO:0005524//ATP binding;GO:0005524//ATP binding;GO:0005524//ATP binding;GO:0019205//nucleobase-containing compound kinase activity;GO:0019205//nucleobase-containing compound kinase activity;GO:0019205//nucleobase-containing compound kinase activity;GO:0019205//nucleobase-containing compound kinase acti…	GO:0006139//nucleobase-containing compound metabolic process;GO:0006139//nucleobase-containing compound metabolic process;GO:0006139//nucleobase-containing compound metabolic process;GO:0006139//nucleobase-containing compound metabolic process;GO:0006139//nucleobase-containing compound metabolic process;GO:0006139//nucleobase-containing compound metabolic process;GO:0006139//nucleobase-containing…
MD14G1029600	0.0428917	0.12	Unchanged	15.0467	15.5007	0.0428917	0.550575	0.878627	no	6.74	7.35	0.12	0.616303	0.884172	no	-	-	-	-	-	-	-	-	-
MD09G1150500	0.309509	-5.56	Unchanged	0.113806	0.141038	0.309509	1	1	no	3.3	0.07	-5.56	1	1	no	-	-	-	-	-	-	-	-	-
MD05G1166400	-0.03591	0.3	Unchanged	23.4113	22.8358	-0.03591	0.85576	0.974936	no	0.39	0.48	0.3	0.869299	0.96816	no	FKBP15-2	FK506-binding protein 2 [EC:5.2.1.8]	-	-	-	-	-	-	GO:0006457//protein folding;GO:0006457//protein folding
MD16G1009200	-0.11049	0.36	Unchanged	10.7771	9.98256	-0.11049	0.613978	0.905037	no	1.39	1.79	0.36	0.268134	0.682862	no	PUX7	Plant UBX domain-containing protein 7 OS=Arabidopsis thaliana GN=PUX7 PE=1 SV=1	-	-	-	-	-	GO:0005515//protein binding;GO:0005515//protein binding;GO:0005515//protein binding	-
MD12G1139200	-0.566967	0.58	Unchanged	0.0491575	0.033183	-0.566967	1	1	no	0.2	0.3	0.58	1	1	no	At3g09470	UNC93-like protein 3 OS=Arabidopsis thaliana GN=At3g09470 PE=2 SV=1	-	-	-	-	-	-	-
MD13G1150100	7.50815	-7.51	Unchanged	0.0001	0.0182045	7.50815	1	1	no	100	0.55	-7.51	1	1	no	gpn1	GPN-loop GTPase 1 OS=Dictyostelium discoideum GN=gpn1 PE=3 SV=1	-	-	-	-	-	GO:0000166//nucleotide binding	-
MD09G1156600	-0.86157	0.25	Unchanged	7.69909	4.23722	-0.86157	1.43e-06	0.00016314	no	0.26	0.31	0.25	0.784599	0.944074	no	pof4	Elongin-A OS=Schizosaccharomyces pombe (strain 972 / ATCC 24843) GN=pof4 PE=1 SV=3	-	-	-	-	GO:0005634//nucleus;GO:0016021//integral component of membrane	-	-
MD01G1108000	0.348306	-0.03	Unchanged	6.28054	7.99554	0.348306	0.0343575	0.276248	no	1.37	1.34	-0.03	0.579118	0.871205	no	GATA8	GATA transcription factor 8 OS=Arabidopsis thaliana GN=GATA8 PE=2 SV=1	-	-	-	-	GO:0005634//nucleus	GO:0003677//DNA binding;GO:0003700//transcription factor activity, sequence-specific DNA binding;GO:0003700//transcription factor activity, sequence-specific DNA binding;GO:0003700//transcription factor activity, sequence-specific DNA binding;GO:0003700//transcription factor activity, sequence-specific DNA binding;GO:0008270//zinc ion binding;GO:0008270//zinc ion binding;GO:0008270//zinc ion bind…	-
MD08G1165500	-0.0921882	0.76	Unchanged	0.584593	0.548406	-0.0921882	0.930054	0.98856	no	0.53	0.9	0.76	0.558844	0.863405	no	LYM1	LysM domain-containing GPI-anchored protein 1 OS=Arabidopsis thaliana GN=LYM1 PE=1 SV=1	-	-	-	-	-	-	GO:0016998//cell wall macromolecule catabolic process;GO:0016998//cell wall macromolecule catabolic process;GO:0016998//cell wall macromolecule catabolic process;GO:0016998//cell wall macromolecule catabolic process
MD11G1126000	0.705097	6.92	Unchanged	0.790236	1.28829	0.705097	1	1	no	0.01	1.21	6.92	0.239574	0.652847	no	-	-	-	-	-	-	-	-	-
MD15G1388800	0.239011	1.81	Unchanged	0.120047	0.141678	0.239011	1	1	no	0.08	0.28	1.81	1	1	no	NGDN	Neuroguidin OS=Homo sapiens GN=NGDN PE=1 SV=1	-	-	-	-	-	-	-
MD11G1016300	0.129473	-0.1	Unchanged	0.022568	0.024687	0.129473	1	1	no	0.44	0.41	-0.1	1	1	no	PUB11	U-box domain-containing protein 11 OS=Arabidopsis thaliana GN=PUB11 PE=2 SV=2	-	-	-	-	GO:0000151//ubiquitin ligase complex;GO:0000151//ubiquitin ligase complex	GO:0004842//ubiquitin-protein transferase activity;GO:0004842//ubiquitin-protein transferase activity;GO:0005488//binding	GO:0016567//protein ubiquitination;GO:0016567//protein ubiquitination
MD05G1362300	-0.265356	-0.13	Unchanged	5.37262	4.46999	-0.265356	0.235302	0.663299	no	0.91	0.83	-0.13	0.402021	0.781359	no	SFH1	Phosphatidylinositol/phosphatidylcholine transfer protein SFH1 OS=Arabidopsis thaliana GN=SFH1 PE=2 SV=1	-	-	-	-	-	-	-
MD06G1020100	0.0097627	-1	Unchanged	4.88289	4.91604	0.0097627	0.632178	0.909308	no	0.02	0.01	-1	1	1	no	TIM22-3	Mitochondrial import inner membrane translocase subunit TIM22-3 OS=Arabidopsis thaliana GN=TIM22-3 PE=2 SV=1	-	-	-	-	-	-	-
MD06G1229800	0	0	Unchanged	0.0001	0.0001	0	1	1	no	100	100	0	1	1	no	-	-	-	-	-	-	-	-	-
MD16G1089100	-0.0532254	0.17	Unchanged	17.4088	16.7782	-0.0532254	0.996128	1	no	0.88	0.99	0.17	0.679621	0.90874	no	THRRS	threonyl-tRNA synthetase [EC:6.1.1.3]	Genetic Information Processing	Translation	ko00970//Aminoacyl-tRNA biosynthesis	K01868	GO:0005737//cytoplasm;GO:0005737//cytoplasm;GO:0005737//cytoplasm;GO:0005737//cytoplasm;GO:0005737//cytoplasm;GO:0005737//cytoplasm;GO:0005737//cytoplasm	GO:0000166//nucleotide binding;GO:0000166//nucleotide binding;GO:0004812//aminoacyl-tRNA ligase activity;GO:0004812//aminoacyl-tRNA ligase activity;GO:0004829//threonine-tRNA ligase activity;GO:0004829//threonine-tRNA ligase activity;GO:0004829//threonine-tRNA ligase activity;GO:0004829//threonine-tRNA ligase activity;GO:0004829//threonine-tRNA ligase activity;GO:0004829//threonine-tRNA ligase ac…	GO:0006418//tRNA aminoacylation for protein translation;GO:0006418//tRNA aminoacylation for protein translation;GO:0006435//threonyl-tRNA aminoacylation;GO:0006435//threonyl-tRNA aminoacylation;GO:0006435//threonyl-tRNA aminoacylation;GO:0006435//threonyl-tRNA aminoacylation;GO:0006435//threonyl-tRNA aminoacylation;GO:0006435//threonyl-tRNA aminoacylation;GO:0006435//threonyl-tRNA aminoacylation;…
MD13G1047400	0	0	Unchanged	0.0001	0.0001	0	1	1	no	100	100	0	1	1	no	MMD1	PHD finger protein MALE MEIOCYTE DEATH 1 OS=Arabidopsis thaliana GN=MMD1 PE=2 SV=1	-	-	-	-	-	-	-
MD11G1210800	-0.384428	0.9	Unchanged	1.89347	1.45056	-0.384428	0.178032	0.598502	no	0.83	1.55	0.9	0.0753211	0.413126	no	At5g56590	Glucan endo-1,3-beta-glucosidase 13 OS=Arabidopsis thaliana GN=At5g56590 PE=1 SV=1	-	-	-	-	-	GO:0003824//catalytic activity	GO:0005975//carbohydrate metabolic process;GO:0005975//carbohydrate metabolic process;GO:0005975//carbohydrate metabolic process
MD01G1032200	-0.05986	-0.03	Unchanged	16.2486	15.5883	-0.05986	0.956047	0.994465	no	0.57	0.56	-0.03	0.190609	0.599378	no	At5g10290	Probable LRR receptor-like serine/threonine-protein kinase At5g10290 OS=Arabidopsis thaliana GN=At5g10290 PE=2 SV=1	-	-	-	-	-	GO:0004672//protein kinase activity;GO:0004672//protein kinase activity;GO:0004672//protein kinase activity;GO:0004674//protein serine/threonine kinase activity;GO:0004713//protein tyrosine kinase activity;GO:0005515//protein binding;GO:0005524//ATP binding;GO:0005524//ATP binding;GO:0005524//ATP binding;GO:0005524//ATP binding	GO:0006468//protein phosphorylation;GO:0006468//protein phosphorylation;GO:0006468//protein phosphorylation;GO:0006468//protein phosphorylation;GO:0006468//protein phosphorylation
MD09G1109200	-0.0947721	0.49	Unchanged	3.63107	3.40021	-0.0947721	0.797368	0.960346	no	0.15	0.21	0.49	0.604966	0.880376	no	Exosc10	cobalt/nickel-transporting P-type ATPase D [EC:3.6.3.-]	-	-	-	-	GO:0005622//intracellular;GO:0005622//intracellular	GO:0000166//nucleotide binding;GO:0003676//nucleic acid binding;GO:0003676//nucleic acid binding;GO:0003676//nucleic acid binding;GO:0003676//nucleic acid binding;GO:0003676//nucleic acid binding;GO:0003824//catalytic activity;GO:0008408//3'-5' exonuclease activity;GO:0008408//3'-5' exonuclease activity	GO:0006139//nucleobase-containing compound metabolic process;GO:0006139//nucleobase-containing compound metabolic process;GO:0044237//cellular metabolic process
MD10G1204000	0.0059655	-0.06	Unchanged	11.5419	11.5897	0.0059655	0.610945	0.904362	no	0.23	0.22	-0.06	0.294602	0.704359	no	CYP59	peptidyl-prolyl cis-trans isomerase-like 4 [EC:5.2.1.8]	-	-	-	-	-	GO:0000166//nucleotide binding;GO:0003676//nucleic acid binding;GO:0003676//nucleic acid binding;GO:0003676//nucleic acid binding;GO:0003676//nucleic acid binding;GO:0003676//nucleic acid binding;GO:0003676//nucleic acid binding;GO:0003676//nucleic acid binding;GO:0003755//peptidyl-prolyl cis-trans isomerase activity;GO:0003755//peptidyl-prolyl cis-trans isomerase activity;GO:0003755//peptidyl-pr…	GO:0006457//protein folding;GO:0006457//protein folding;GO:0006457//protein folding;GO:0006457//protein folding;GO:0006457//protein folding;GO:0006457//protein folding;GO:0006457//protein folding
MD01G1234700	-0.300674	1.58	Unchanged	0.333931	0.27111	-0.300674	1	1	no	0.22	0.66	1.58	0.292451	0.702528	no	WAK5	Wall-associated receptor kinase 5 OS=Arabidopsis thaliana GN=WAK5 PE=2 SV=1	-	-	-	-	-	GO:0004672//protein kinase activity;GO:0004672//protein kinase activity;GO:0004672//protein kinase activity;GO:0004713//protein tyrosine kinase activity;GO:0005524//ATP binding;GO:0005524//ATP binding	GO:0006468//protein phosphorylation;GO:0006468//protein phosphorylation;GO:0006468//protein phosphorylation;GO:0006468//protein phosphorylation
MD16G1241300	-0.208105	0.35	Unchanged	50.2275	43.4806	-0.208105	0.106602	0.477822	no	1.22	1.55	0.35	0.310933	0.718833	no	GRXC4	Glutaredoxin-C4 OS=Arabidopsis thaliana GN=GRXC4 PE=2 SV=2	-	-	-	-	-	GO:0009055//electron carrier activity;GO:0009055//electron carrier activity;GO:0009055//electron carrier activity;GO:0015035//protein disulfide oxidoreductase activity;GO:0015035//protein disulfide oxidoreductase activity	GO:0045454//cell redox homeostasis;GO:0045454//cell redox homeostasis;GO:0045454//cell redox homeostasis;GO:0045454//cell redox homeostasis
MD11G1023400	0	0	Unchanged	0.0001	0.0001	0	1	1	no	100	100	0	1	1	no	LI	Cyanogenic beta-glucosidase (Fragment) OS=Trifolium repens GN=LI PE=1 SV=1	-	-	-	-	-	GO:0003824//catalytic activity	GO:0005975//carbohydrate metabolic process;GO:0005975//carbohydrate metabolic process;GO:0005975//carbohydrate metabolic process;GO:0005975//carbohydrate metabolic process
MD01G1149000	-0.149988	0.42	Unchanged	20.9489	18.8804	-0.149988	0.324346	0.746275	no	0.42	0.56	0.42	0.240318	0.653566	no	SYP31	syntaxin 5	Genetic Information Processing	Folding, sorting and degradation	ko04130//SNARE interactions in vesicular transport	K08490	GO:0016020//membrane;GO:0016020//membrane;GO:0016020//membrane	GO:0005484//SNAP receptor activity;GO:0005515//protein binding;GO:0005515//protein binding;GO:0005515//protein binding	GO:0006886//intracellular protein transport;GO:0016192//vesicle-mediated transport
MD01G1058900	-0.412179	-2.14	Unchanged	2.66044	1.99929	-0.412179	0.256078	0.684932	no	0.22	0.05	-2.14	0.287747	0.699438	no	-	-	-	-	-	-	-	GO:0047617//acyl-CoA hydrolase activity	GO:0006637//acyl-CoA metabolic process
MD12G1014600	0	0	Unchanged	0.0001	0.0001	0	1	1	no	100	100	0	1	1	no	TT12	Protein TRANSPARENT TESTA 12 OS=Arabidopsis thaliana GN=TT12 PE=2 SV=1	-	-	-	-	GO:0016020//membrane	GO:0015238//drug transmembrane transporter activity;GO:0015297//antiporter activity	GO:0006855//drug transmembrane transport;GO:0055085//transmembrane transport
MD11G1318300	-9.33616	9.38	Unchanged	0.0646345	0.0001	-9.33616	1	1	no	0.15	100	9.38	1	1	no	WRNIP1	ATPase WRNIP1 OS=Homo sapiens GN=WRNIP1 PE=1 SV=2	-	-	-	-	-	-	-
MD05G1185500	-0.170204	1	Unchanged	1.78341	1.58494	-0.170204	0.619099	0.906181	no	0.06	0.12	1	0.596553	0.877642	no	wdr26	WD repeat-containing protein 26 OS=Xenopus tropicalis GN=wdr26 PE=2 SV=2	-	-	-	-	-	GO:0005515//protein binding;GO:0005515//protein binding;GO:0005515//protein binding;GO:0005515//protein binding;GO:0005515//protein binding;GO:0005515//protein binding;GO:0005515//protein binding;GO:0005515//protein binding;GO:0005515//protein binding	-
MD15G1388600	0.141038	-0.1	Unchanged	18.7185	20.6408	0.141038	0.0513486	0.334376	no	0.72	0.67	-0.1	0.0225466	0.231264	no	UPL2	E3 ubiquitin-protein ligase HUWE1 [EC:2.3.2.26]	Genetic Information Processing	Folding, sorting and degradation	ko04120//Ubiquitin mediated proteolysis	K10592	-	GO:0004842//ubiquitin-protein transferase activity;GO:0004842//ubiquitin-protein transferase activity;GO:0004842//ubiquitin-protein transferase activity;GO:0004842//ubiquitin-protein transferase activity;GO:0005488//binding;GO:0005488//binding;GO:0005515//protein binding;GO:0005515//protein binding	-
MD05G1315500	-0.0154764	-2	Unchanged	11.7753	11.6497	-0.0154764	0.812055	0.965383	no	0.08	0.02	-2	0.157062	0.557036	no	-	-	-	-	-	-	-	-	-
MD04G1097900	-0.529236	0.54	Unchanged	17.8986	12.4024	-0.529236	0.000772149	0.0223228	no	4.67	6.8	0.54	0.0362638	0.295873	no	RPL12	large subunit ribosomal protein L12e	Genetic Information Processing	Translation	ko03010//Ribosome	K02870	GO:0005840//ribosome;GO:0005840//ribosome;GO:0005840//ribosome;GO:0005840//ribosome;GO:0005840//ribosome;GO:0005840//ribosome	GO:0003735//structural constituent of ribosome;GO:0003735//structural constituent of ribosome;GO:0003735//structural constituent of ribosome;GO:0003735//structural constituent of ribosome;GO:0003735//structural constituent of ribosome;GO:0003735//structural constituent of ribosome	GO:0006412//translation;GO:0006412//translation;GO:0006412//translation;GO:0006412//translation;GO:0006412//translation;GO:0006412//translation
MD15G1163500	-0.255427	1.07	Unchanged	1.34507	1.12681	-0.255427	1	1	no	0.42	0.88	1.07	0.270931	0.685048	no	-	-	-	-	-	-	-	-	-
MD12G1115800	-8.8097	8.83	Unchanged	0.044873	0.0001	-8.8097	1	1	no	0.22	100	8.83	1	1	no	ARG7	Indole-3-acetic acid-induced protein ARG7 OS=Vigna radiata var. radiata GN=ARG7 PE=2 SV=1	-	-	-	-	-	-	-
MD16G1081300	0.00221134	0	Unchanged	0.904847	0.906235	0.00221134	1	1	no	0.01	0.01	0	1	1	no	-	-	-	-	-	-	-	-	-
MD09G1106600	0	0	Unchanged	0.0001	0.0001	0	1	1	no	100	100	0	1	1	no	SYP132	Syntaxin-132 OS=Arabidopsis thaliana GN=SYP132 PE=1 SV=1	-	-	-	-	-	-	-
MD15G1208900	-0.250937	0.37	Unchanged	1.14516	0.962338	-0.250937	0.597983	0.898712	no	0.24	0.31	0.37	0.960424	0.989458	no	MYC3	Transcription factor MYC3 OS=Arabidopsis thaliana GN=MYC3 PE=1 SV=1	-	-	-	-	-	GO:0046983//protein dimerization activity;GO:0046983//protein dimerization activity;GO:0046983//protein dimerization activity;GO:0046983//protein dimerization activity;GO:0046983//protein dimerization activity	-
MD16G1000400	-0.152482	0.4	Unchanged	15.5833	14.0203	-0.152482	0.379755	0.787281	no	1.21	1.6	0.4	0.333092	0.736847	no	DIM	Delta24-sterol reductase [EC:1.3.1.72 1.3.1.-]	Metabolism;Metabolism;Metabolism	Global and overview maps;Global and overview maps;Lipid metabolism	ko01100//Metabolic pathways;ko01110//Biosynthesis of secondary metabolites;ko00100//Steroid biosynthesis	K09828;K09828;K09828	-	GO:0003824//catalytic activity;GO:0003824//catalytic activity;GO:0008762//UDP-N-acetylmuramate dehydrogenase activity;GO:0016491//oxidoreductase activity;GO:0050660//flavin adenine dinucleotide binding;GO:0050660//flavin adenine dinucleotide binding;GO:0050660//flavin adenine dinucleotide binding;GO:0050660//flavin adenine dinucleotide binding	GO:0055114//oxidation-reduction process;GO:0055114//oxidation-reduction process;GO:0055114//oxidation-reduction process
MD08G1075700	-0.607571	0.61	Unchanged	0.0139075	0.0091275	-0.607571	1	1	no	0.72	1.1	0.61	1	1	no	-	-	-	-	-	-	-	GO:0005524//ATP binding;GO:0005524//ATP binding	-
MD05G1119600	0.00344716	-0.02	Unchanged	15.9185	15.9566	0.00344716	0.561529	0.882326	no	0.81	0.8	-0.02	0.113338	0.493956	no	RPN10	26S proteasome regulatory subunit N10	Genetic Information Processing	Folding, sorting and degradation	ko03050//Proteasome	K03029	-	-	GO:0006511//ubiquitin-dependent protein catabolic process
MD15G1264800	-0.233067	0.19	Unchanged	7.41002	6.30463	-0.233067	0.197774	0.623268	no	0.43	0.49	0.19	0.973433	0.992702	no	At5g49610	F-box protein At5g49610 OS=Arabidopsis thaliana GN=At5g49610 PE=1 SV=1	-	-	-	-	-	-	-
MD10G1233100	-0.683699	0.65	Unchanged	0.285683	0.177857	-0.683699	1	1	no	1.94	3.04	0.65	0.741828	0.928215	no	-	-	-	-	-	-	-	GO:0046872//metal ion binding;GO:0046872//metal ion binding	GO:0030001//metal ion transport;GO:0030001//metal ion transport
MD06G1118500	-0.372785	0.55	Unchanged	6.67407	5.15432	-0.372785	0.247807	0.676889	no	0.3	0.44	0.55	0.511198	0.84099	no	-	-	-	-	-	-	-	-	-
MD01G1107300	-0.519052	0.42	Unchanged	15.4502	10.7816	-0.519052	3.59e-05	0.00215727	no	0.6	0.8	0.42	0.473264	0.82018	no	ITIH3	Inter-alpha-trypsin inhibitor heavy chain H3 OS=Oryctolagus cuniculus GN=ITIH3 PE=2 SV=1	-	-	-	-	-	GO:0005515//protein binding;GO:0005515//protein binding;GO:0005515//protein binding;GO:0008270//zinc ion binding;GO:0008270//zinc ion binding;GO:0008270//zinc ion binding	-
MD11G1194300	0	0	Unchanged	0.0001	0.0001	0	1	1	no	100	100	0	1	1	no	ADS2	palmitoyl-[glycerolipid] 7-desaturase [EC:1.14.19.42]	-	-	-	-	-	-	GO:0006629//lipid metabolic process;GO:0055114//oxidation-reduction process;GO:0055114//oxidation-reduction process;GO:0055114//oxidation-reduction process
MD05G1299300	0.490632	-0.67	Unchanged	1.16868	1.64206	0.490632	0.0736388	0.401511	no	0.35	0.22	-0.67	0.273324	0.686544	no	KAN4	Probable transcription factor KAN4 OS=Arabidopsis thaliana GN=KAN4 PE=1 SV=1	-	-	-	-	-	GO:0003677//DNA binding;GO:0003677//DNA binding;GO:0003682//chromatin binding	-
MD15G1369700	-0.165844	0.12	Unchanged	0.042521	0.0379035	-0.165844	1	1	no	0.24	0.26	0.12	1	1	no	MYB39	transcription factor MYB, plant	Organismal Systems	Environmental adaptation	ko04626//Plant-pathogen interaction	K09422	-	GO:0003677//DNA binding;GO:0003677//DNA binding;GO:0003677//DNA binding;GO:0003682//chromatin binding;GO:0003682//chromatin binding;GO:0003682//chromatin binding;GO:0003682//chromatin binding	-
MD09G1244900	-0.0868882	-0.42	Unchanged	4.26559	4.01627	-0.0868882	0.857345	0.975437	no	0.64	0.48	-0.42	0.0460606	0.330452	no	rmp	unconventional prefoldin RPB5 interactor 1	-	-	-	-	GO:0016272//prefoldin complex	GO:0051082//unfolded protein binding	GO:0006457//protein folding
MD16G1160500	-0.206111	0.52	Unchanged	11.51	9.97772	-0.206111	0.415468	0.808801	no	1.07	1.53	0.52	0.407249	0.784344	no	-	Major allergen Pru ar 1 OS=Prunus armeniaca PE=1 SV=1	-	-	-	-	-	-	GO:0006952//defense response;GO:0009607//response to biotic stimulus
MD15G1115900	0.0113598	0.79	Unchanged	2.30472	2.32293	0.0113598	0.737638	0.943539	no	0.58	1	0.79	0.161872	0.562746	no	CYCA2-1	Cyclin-A2-1 OS=Arabidopsis thaliana GN=CYCA2-1 PE=2 SV=3	-	-	-	-	GO:0005634//nucleus	GO:0019901//protein kinase binding	GO:0000079//regulation of cyclin-dependent protein serine/threonine kinase activity;GO:0051726//regulation of cell cycle
MD06G1139800	-0.3983	0.55	Unchanged	2.01492	1.52882	-0.3983	0.239332	0.668614	no	1.14	1.67	0.55	0.553405	0.861299	no	At5g63520	F-box/LRR-repeat protein At5g63520 OS=Arabidopsis thaliana GN=At5g63520 PE=2 SV=1	-	-	-	-	-	-	-
MD01G1164400	0.365212	2.26	Unchanged	0.968704	1.24776	0.365212	1	1	no	0.09	0.43	2.26	0.397587	0.778354	no	RTNLB16	Reticulon-like protein B16 OS=Arabidopsis thaliana GN=RTNLB16 PE=2 SV=1	-	-	-	-	-	-	-
MD06G1207300	0.0292338	0.05	Unchanged	6.49564	6.6286	0.0292338	0.577315	0.889892	no	0.52	0.54	0.05	0.563199	0.864826	no	At1g13580	LAG1 longevity assurance homolog 3 OS=Arabidopsis thaliana GN=At1g13580 PE=2 SV=2	-	-	-	-	GO:0016021//integral component of membrane;GO:0016021//integral component of membrane;GO:0016021//integral component of membrane;GO:0016021//integral component of membrane	-	-
MD17G1135300	-0.733311	0.98	Unchanged	7.93657	4.77402	-0.733311	7.69e-06	0.000650834	no	0.41	0.81	0.98	0.0291489	0.263114	no	GLY3	sulfur dioxygenase [EC:1.13.11.18]	Metabolism	Energy metabolism	ko00920//Sulfur metabolism	K17725	-	GO:0016787//hydrolase activity;GO:0016787//hydrolase activity;GO:0016787//hydrolase activity	-
MD00G1006100	0	0	Unchanged	0.0001	0.0001	0	1	1	no	100	100	0	1	1	no	SDH	Sorbitol dehydrogenase OS=Arabidopsis thaliana GN=SDH PE=1 SV=1	-	-	-	-	-	GO:0008270//zinc ion binding;GO:0008270//zinc ion binding;GO:0016491//oxidoreductase activity;GO:0016491//oxidoreductase activity;GO:0016491//oxidoreductase activity	GO:0055114//oxidation-reduction process;GO:0055114//oxidation-reduction process;GO:0055114//oxidation-reduction process
MD06G1232000	-0.00159927	0.91	Unchanged	1.96811	1.96593	-0.00159927	0.839227	0.970682	no	0.51	0.96	0.91	0.198609	0.608277	no	NUDT17	diphosphoinositol-polyphosphate diphosphatase [EC:3.6.1.52]	-	-	-	-	-	GO:0016787//hydrolase activity;GO:0016787//hydrolase activity;GO:0016787//hydrolase activity;GO:0016787//hydrolase activity;GO:0016787//hydrolase activity	-
MD15G1297500	0.121275	-0.3	Unchanged	2.77625	3.01972	0.121275	0.507441	0.858561	no	0.27	0.22	-0.3	0.460304	0.813243	no	-	-	-	-	-	-	-	-	GO:0005975//carbohydrate metabolic process;GO:0005975//carbohydrate metabolic process
MD15G1090400	0.745964	-0.71	Unchanged	0.055431	0.092963	0.745964	1	1	no	0.18	0.11	-0.71	1	1	no	RGA2	Disease resistance protein RGA2 OS=Solanum bulbocastanum GN=RGA2 PE=1 SV=1	-	-	-	-	-	GO:0005515//protein binding	-
MD14G1243300	0.525124	-1.74	Unchanged	0.0347825	0.050054	0.525124	1	1	no	2.01	0.6	-1.74	0.443096	0.804796	no	HDG11	homeobox-leucine zipper protein	-	-	-	-	GO:0005634//nucleus	GO:0003677//DNA binding;GO:0003677//DNA binding;GO:0003700//transcription factor activity, sequence-specific DNA binding;GO:0003700//transcription factor activity, sequence-specific DNA binding;GO:0003700//transcription factor activity, sequence-specific DNA binding;GO:0043565//sequence-specific DNA binding;GO:0043565//sequence-specific DNA binding;GO:0043565//sequence-specific DNA binding;GO:004…	-
MD02G1275400	0.520176	0.37	Unchanged	2.37792	3.41025	0.520176	0.164552	0.578087	no	0.55	0.71	0.37	0.911695	0.979037	no	At5g07050	WAT1-related protein At5g07050 OS=Arabidopsis thaliana GN=At5g07050 PE=2 SV=1	-	-	-	-	GO:0016020//membrane;GO:0016020//membrane	-	-
MD03G1009500	0	0	Unchanged	0.0001	0.0001	0	1	1	no	100	100	0	1	1	no	-	-	-	-	-	-	-	-	-
MD04G1149800	0.110108	-1	Unchanged	0.293617	0.316903	0.110108	1	1	no	0.12	0.06	-1	1	1	no	A4galt	lactosylceramide 4-alpha-galactosyltransferase [EC:2.4.1.228]	Metabolism;Metabolism;Metabolism	Global and overview maps;Glycan biosynthesis and metabolism;Glycan biosynthesis and metabolism	ko01100//Metabolic pathways;ko00603//Glycosphingolipid biosynthesis - globo and isoglobo series;ko00601//Glycosphingolipid biosynthesis - lacto and neolacto series	K01988;K01988;K01988	GO:0005795//Golgi stack	GO:0008378//galactosyltransferase activity	-
MD13G1205100	0	0	Unchanged	0.0001	0.0001	0	1	1	no	100	100	0	1	1	no	-	-	-	-	-	-	-	-	-
MD11G1027900	0.0735867	-0.12	Unchanged	111.576	117.414	0.0735867	0.21317	0.64203	no	0.64	0.59	-0.12	0.125904	0.510096	no	-	-	-	-	-	-	-	-	-
MD02G1108300	-3.68687	3.67	Unchanged	0.250663	0.019464	-3.68687	1	1	no	0.04	0.51	3.67	1	1	no	NTR2	Thioredoxin reductase 2 OS=Arabidopsis thaliana GN=NTR2 PE=2 SV=2	-	-	-	-	-	GO:0016491//oxidoreductase activity;GO:0016491//oxidoreductase activity;GO:0016491//oxidoreductase activity;GO:0016491//oxidoreductase activity	GO:0055114//oxidation-reduction process;GO:0055114//oxidation-reduction process;GO:0055114//oxidation-reduction process;GO:0055114//oxidation-reduction process;GO:0055114//oxidation-reduction process;GO:0055114//oxidation-reduction process
MD07G1059100	0	0	Unchanged	0.0001	0.0001	0	1	1	no	100	100	0	1	1	no	DREB2D	Dehydration-responsive element-binding protein 2D OS=Arabidopsis thaliana GN=DREB2D PE=2 SV=1	-	-	-	-	-	GO:0003677//DNA binding;GO:0003700//transcription factor activity, sequence-specific DNA binding;GO:0003700//transcription factor activity, sequence-specific DNA binding;GO:0003700//transcription factor activity, sequence-specific DNA binding;GO:0003700//transcription factor activity, sequence-specific DNA binding;GO:0003700//transcription factor activity, sequence-specific DNA binding;GO:0003700…	-
MD13G1066000	-0.019869	0.05	Unchanged	16.0746	15.8548	-0.019869	0.72395	0.939097	no	0.8	0.83	0.05	0.32608	0.731376	no	gdap2	Protein GDAP2 homolog OS=Nematostella vectensis GN=gdap2 PE=3 SV=1	-	-	-	-	-	-	-
MD12G1066700	-0.0937122	0.02	Unchanged	10.038	9.40665	-0.0937122	0.722789	0.938831	no	0.65	0.66	0.02	0.274881	0.688068	no	LPAT2	lysophosphatidic acid acyltransferase / lysophosphatidylinositol acyltransferase [EC:2.3.1.51 2.3.1.-]	Metabolism;Metabolism;Metabolism;Metabolism	Global and overview maps;Global and overview maps;Lipid metabolism;Lipid metabolism	ko01100//Metabolic pathways;ko01110//Biosynthesis of secondary metabolites;ko00564//Glycerophospholipid metabolism;ko00561//Glycerolipid metabolism	K13523;K13523;K13523;K13523	-	-	GO:0008152//metabolic process;GO:0008152//metabolic process
MD08G1019300	-0.491135	0.53	Unchanged	0.108077	0.076893	-0.491135	1	1	no	0.09	0.13	0.53	1	1	no	N	TMV resistance protein N OS=Nicotiana glutinosa GN=N PE=1 SV=1	-	-	-	-	-	GO:0005515//protein binding;GO:0005515//protein binding;GO:0005515//protein binding;GO:0005515//protein binding	GO:0007165//signal transduction;GO:0007165//signal transduction;GO:0007165//signal transduction;GO:0007165//signal transduction
MD02G1014400	-1.48235	1.45	Unchanged	0.068204	0.0244105	-1.48235	1	1	no	0.15	0.41	1.45	1	1	no	RPS11	small subunit ribosomal protein S11e	Genetic Information Processing	Translation	ko03010//Ribosome	K02949	GO:0005622//intracellular;GO:0005622//intracellular;GO:0005622//intracellular;GO:0005840//ribosome;GO:0005840//ribosome;GO:0005840//ribosome	GO:0003735//structural constituent of ribosome;GO:0003735//structural constituent of ribosome;GO:0003735//structural constituent of ribosome	GO:0006412//translation;GO:0006412//translation;GO:0006412//translation
MD09G1222100	-0.162575	0.06	Unchanged	10.1756	9.09115	-0.162575	0.320746	0.744305	no	0.47	0.49	0.06	0.440777	0.803251	no	RH35	ATP-dependent RNA helicase DDX41 [EC:3.6.4.13]	-	-	-	-	-	GO:0003676//nucleic acid binding;GO:0003676//nucleic acid binding;GO:0003676//nucleic acid binding;GO:0003676//nucleic acid binding;GO:0003676//nucleic acid binding;GO:0003676//nucleic acid binding;GO:0003676//nucleic acid binding;GO:0004386//helicase activity;GO:0004386//helicase activity;GO:0004386//helicase activity;GO:0005524//ATP binding;GO:0005524//ATP binding;GO:0005524//ATP binding;GO:000…	-
MD05G1062000	0.180107	-1.18	Unchanged	0.626126	0.70938	0.180107	0.43473	0.821437	no	0.61	0.27	-1.18	0.0900263	0.448495	no	PCMP-H28	Pentatricopeptide repeat-containing protein At4g21065 OS=Arabidopsis thaliana GN=PCMP-H28 PE=2 SV=2	-	-	-	-	-	GO:0005515//protein binding	-
MD06G1066000	-0.248086	1.36	Unchanged	2.10806	1.77501	-0.248086	0.328914	0.749713	no	0.28	0.72	1.36	0.0107276	0.155104	no	SKU5	Monocopper oxidase-like protein SKU5 OS=Arabidopsis thaliana GN=SKU5 PE=1 SV=1	-	-	-	-	-	GO:0005507//copper ion binding;GO:0005507//copper ion binding;GO:0016491//oxidoreductase activity;GO:0016491//oxidoreductase activity	GO:0055114//oxidation-reduction process;GO:0055114//oxidation-reduction process
MD15G1356000	-0.165501	0.16	Unchanged	27.6273	24.633	-0.165501	0.353034	0.767192	no	1.39	1.55	0.16	0.708068	0.918193	no	At1g77710	Ubiquitin-fold modifier 1 OS=Arabidopsis thaliana GN=At1g77710 PE=3 SV=1	-	-	-	-	-	-	-
MD10G1167900	0	0	Unchanged	0.0001	0.0001	0	1	1	no	100	100	0	1	1	no	RPL3	50S ribosomal protein L3, chloroplastic (Fragment) OS=Spinacia oleracea GN=RPL3 PE=1 SV=1	-	-	-	-	GO:0005622//intracellular;GO:0005840//ribosome	GO:0003735//structural constituent of ribosome	GO:0006412//translation
MD15G1017200	-6.08693	6.09	Unchanged	0.0067975	0.0001	-6.08693	1	1	no	1.47	100	6.09	1	1	no	NACK1	centromeric protein E	-	-	-	-	GO:0005871//kinesin complex	GO:0003777//microtubule motor activity;GO:0003777//microtubule motor activity;GO:0003777//microtubule motor activity;GO:0003777//microtubule motor activity;GO:0003777//microtubule motor activity;GO:0003777//microtubule motor activity;GO:0003777//microtubule motor activity;GO:0003777//microtubule motor activity;GO:0003777//microtubule motor activity;GO:0005524//ATP binding;GO:0005524//ATP binding;…	GO:0007018//microtubule-based movement;GO:0007018//microtubule-based movement;GO:0007018//microtubule-based movement;GO:0007018//microtubule-based movement;GO:0007018//microtubule-based movement;GO:0007018//microtubule-based movement;GO:0007018//microtubule-based movement;GO:0007018//microtubule-based movement;GO:0007018//microtubule-based movement
MD05G1060700	0	0	Unchanged	0.0001	0.0001	0	1	1	no	100	100	0	1	1	no	CXE18	Probable carboxylesterase 18 OS=Arabidopsis thaliana GN=CXE18 PE=1 SV=1	-	-	-	-	-	GO:0016787//hydrolase activity;GO:0016787//hydrolase activity	GO:0008152//metabolic process;GO:0008152//metabolic process
MD08G1155000	0	0.72	Unchanged	0.0001	0.0001	0	1	1	no	26100	43000	0.72	1	1	no	rpl20	50S ribosomal protein L20, chloroplastic OS=Cucumis sativus GN=rpl20 PE=3 SV=1	-	-	-	-	-	-	-
MD05G1136500	-0.975664	1.88	Unchanged	0.14355	0.072996	-0.975664	1	1	no	1.53	5.62	1.88	0.259774	0.673991	no	-	-	-	-	-	-	-	-	-
MD09G1229000	0	0	Unchanged	0.0001	0.0001	0	1	1	no	100	100	0	1	1	no	-	-	-	-	-	-	-	-	-
MD15G1091600	-0.853141	-0.81	Unchanged	0.434042	0.240277	-0.853141	1	1	no	0.91	0.52	-0.81	0.601728	0.87943	no	LFS	Lachrymatory-factor synthase OS=Allium cepa GN=LFS PE=1 SV=1	-	-	-	-	-	-	-
MD09G1159300	-0.533224	0.58	Unchanged	1.90039	1.31319	-0.533224	0.0390273	0.292944	no	0.46	0.69	0.58	0.332617	0.736665	no	EXO70A1	exocyst complex component 7	-	-	-	-	GO:0000145//exocyst;GO:0000145//exocyst	-	GO:0006887//exocytosis;GO:0006887//exocytosis
MD15G1426200	0.327704	0.26	Unchanged	0.0420505	0.052774	0.327704	1	1	no	2.85	3.41	0.26	0.905447	0.977155	no	ACA12	Ca2+-transporting ATPase [EC:3.6.3.8]	-	-	-	-	GO:0016020//membrane;GO:0016021//integral component of membrane;GO:0016021//integral component of membrane;GO:0016021//integral component of membrane;GO:0016021//integral component of membrane;GO:0016021//integral component of membrane;GO:0016021//integral component of membrane;GO:0016021//integral component of membrane;GO:0016021//integral component of membrane;GO:0016021//integral component of …	GO:0000166//nucleotide binding;GO:0005388//calcium-transporting ATPase activity;GO:0005524//ATP binding;GO:0019829//cation-transporting ATPase activity;GO:0019829//cation-transporting ATPase activity;GO:0019829//cation-transporting ATPase activity;GO:0019829//cation-transporting ATPase activity;GO:0019829//cation-transporting ATPase activity;GO:0019829//cation-transporting ATPase activity;GO:0019…	GO:0006812//cation transport;GO:0006812//cation transport;GO:0006812//cation transport;GO:0006812//cation transport;GO:0006812//cation transport;GO:0006812//cation transport;GO:0006812//cation transport;GO:0006812//cation transport;GO:0006812//cation transport;GO:0006812//cation transport;GO:0006812//cation transport;GO:0006812//cation transport;GO:0070588//calcium ion transmembrane transport
MD15G1281800	0	0	Unchanged	0.0001	0.0001	0	1	1	no	100	100	0	1	1	no	-	-	-	-	-	-	-	-	-
MD02G1122300	0.126089	-0.31	Unchanged	16.2265	17.7085	0.126089	0.0832255	0.42838	no	0.97	0.78	-0.31	8.03e-05	0.00768967	no	LTO1	Thiol-disulfide oxidoreductase LTO1 OS=Arabidopsis thaliana GN=LTO1 PE=1 SV=1	-	-	-	-	-	-	-
MD02G1018600	-0.122709	0.32	Unchanged	18.3785	16.88	-0.122709	0.542949	0.875454	no	0.96	1.2	0.32	0.683328	0.909752	no	-	-	-	-	-	-	-	-	-
MD13G1221200	-0.569333	1.08	Unchanged	3.73661	2.51821	-0.569333	1	1	no	0.26	0.55	1.08	0.313375	0.721726	no	TOM9-2	mitochondrial import receptor subunit TOM22	-	-	-	-	GO:0005741//mitochondrial outer membrane	-	GO:0006886//intracellular protein transport
MD14G1052400	-0.215301	-0.6	Unchanged	1.7079	1.47113	-0.215301	0.624093	0.907358	no	1.56	1.03	-0.6	0.0675692	0.393627	no	DIR19	Dirigent protein 19 OS=Arabidopsis thaliana GN=DIR19 PE=2 SV=1	-	-	-	-	-	-	-
MD13G1228200	0	0	Unchanged	0.0001	0.0001	0	1	1	no	100	100	0	1	1	no	-	-	-	-	-	-	-	-	-
MD07G1209200	-6.96555	6.97	Unchanged	0.012498	0.0001	-6.96555	1	1	no	0.8	100	6.97	1	1	no	UGT76F1	UDP-glycosyltransferase 76F1 OS=Arabidopsis thaliana GN=UGT76F1 PE=2 SV=1	-	-	-	-	-	-	GO:0008152//metabolic process
MD10G1316200	-0.704036	1.5	Unchanged	0.740841	0.454767	-0.704036	0.061983	0.367767	no	0.12	0.34	1.5	0.284588	0.696714	no	BGLU47	beta-glucosidase [EC:3.2.1.21]	Metabolism;Metabolism;Metabolism;Metabolism;Metabolism	Global and overview maps;Global and overview maps;Biosynthesis of other secondary metabolites;Carbohydrate metabolism;Metabolism of other amino acids	ko01100//Metabolic pathways;ko01110//Biosynthesis of secondary metabolites;ko00940//Phenylpropanoid biosynthesis;ko00500//Starch and sucrose metabolism;ko00460//Cyanoamino acid metabolism	K05350;K05350;K05350;K05350;K05350	-	GO:0003824//catalytic activity	GO:0005975//carbohydrate metabolic process;GO:0005975//carbohydrate metabolic process;GO:0005975//carbohydrate metabolic process;GO:0005975//carbohydrate metabolic process;GO:0005975//carbohydrate metabolic process;GO:0005975//carbohydrate metabolic process;GO:0005975//carbohydrate metabolic process;GO:0005975//carbohydrate metabolic process;GO:0005975//carbohydrate metabolic process;GO:0005975//…
MD13G1234500	0.00217631	-0.19	Unchanged	7.90816	7.9201	0.00217631	0.568972	0.88647	no	0.73	0.64	-0.19	0.0563111	0.363288	no	ARF5	Auxin response factor 5 OS=Oryza sativa subsp. japonica GN=ARF5 PE=2 SV=2	-	-	-	-	GO:0005634//nucleus;GO:0005634//nucleus	GO:0003677//DNA binding;GO:0003677//DNA binding;GO:0003677//DNA binding;GO:0003677//DNA binding;GO:0046983//protein dimerization activity	GO:0009725//response to hormone
MD04G1003600	0.00779062	0.46	Unchanged	1.74914	1.75861	0.00779062	0.801535	0.962034	no	0.67	0.92	0.46	0.670201	0.905942	no	DHAD	dihydroxy-acid dehydratase [EC:4.2.1.9]	Metabolism;Metabolism;Metabolism;Metabolism;Metabolism;Metabolism	Global and overview maps;Global and overview maps;Global and overview maps;Global and overview maps;Metabolism of cofactors and vitamins;Amino acid metabolism	ko01100//Metabolic pathways;ko01110//Biosynthesis of secondary metabolites;ko01230//Biosynthesis of amino acids;ko01210//2-Oxocarboxylic acid metabolism;ko00770//Pantothenate and CoA biosynthesis;ko00290//Valine, leucine and isoleucine biosynthesis	K01687;K01687;K01687;K01687;K01687;K01687	-	GO:0003824//catalytic activity;GO:0003824//catalytic activity;GO:0003824//catalytic activity;GO:0003824//catalytic activity;GO:0004160//dihydroxy-acid dehydratase activity;GO:0004160//dihydroxy-acid dehydratase activity	GO:0008152//metabolic process;GO:0008152//metabolic process;GO:0008152//metabolic process;GO:0008152//metabolic process;GO:0008152//metabolic process;GO:0009082//branched-chain amino acid biosynthetic process;GO:0009082//branched-chain amino acid biosynthetic process
MD09G1195100	-0.157237	0.27	Unchanged	21.72	19.4772	-0.157237	0.332195	0.752377	no	0.49	0.59	0.27	0.722416	0.921654	no	ABCC8	ABC transporter C family member 8 OS=Arabidopsis thaliana GN=ABCC8 PE=2 SV=3	-	-	-	-	GO:0016021//integral component of membrane;GO:0016021//integral component of membrane;GO:0016021//integral component of membrane;GO:0016021//integral component of membrane	GO:0000166//nucleotide binding;GO:0000166//nucleotide binding;GO:0005524//ATP binding;GO:0005524//ATP binding;GO:0005524//ATP binding;GO:0005524//ATP binding;GO:0005524//ATP binding;GO:0005524//ATP binding;GO:0005524//ATP binding;GO:0005524//ATP binding;GO:0005524//ATP binding;GO:0016887//ATPase activity;GO:0016887//ATPase activity;GO:0016887//ATPase activity;GO:0016887//ATPase activity;GO:001688…	GO:0006810//transport;GO:0006810//transport;GO:0006810//transport;GO:0006810//transport;GO:0055085//transmembrane transport;GO:0055085//transmembrane transport;GO:0055085//transmembrane transport;GO:0055085//transmembrane transport
MD15G1410700	-0.0354381	-0.42	Unchanged	5.84755	5.70566	-0.0354381	0.909681	0.98452	no	0.08	0.06	-0.42	0.576206	0.870598	no	dcaf13	DDB1- and CUL4-associated factor 13 OS=Danio rerio GN=dcaf13 PE=2 SV=1	-	-	-	-	-	GO:0005515//protein binding;GO:0005515//protein binding;GO:0005515//protein binding;GO:0005515//protein binding;GO:0005515//protein binding;GO:0005515//protein binding;GO:0005515//protein binding;GO:0005515//protein binding;GO:0005515//protein binding;GO:0005515//protein binding;GO:0005515//protein binding	-
MD09G1197800	-1.48396	4.75	Unchanged	0.396877	0.141885	-1.48396	1	1	no	0.03	0.81	4.75	1	1	no	ILL4	jasmonoyl-L-amino acid hydrolase [EC:3.5.1.127]	-	-	-	-	-	GO:0016787//hydrolase activity;GO:0016787//hydrolase activity;GO:0016787//hydrolase activity	GO:0008152//metabolic process
MD15G1365700	0	0	Unchanged	0.0001	0.0001	0	1	1	no	100	100	0	1	1	no	CIPK32	CBL-interacting protein kinase 32 OS=Oryza sativa subsp. japonica GN=CIPK32 PE=2 SV=2	-	-	-	-	-	GO:0004672//protein kinase activity;GO:0004672//protein kinase activity;GO:0005524//ATP binding;GO:0005524//ATP binding	GO:0006468//protein phosphorylation;GO:0006468//protein phosphorylation
MD14G1182800	-0.19164	0.11	Unchanged	17.3918	15.2285	-0.19164	0.350862	0.765147	no	1.35	1.46	0.11	0.547609	0.858742	no	splA	Dual specificity protein kinase splA OS=Dictyostelium discoideum GN=splA PE=1 SV=3	-	-	-	-	-	GO:0004672//protein kinase activity;GO:0004672//protein kinase activity;GO:0005524//ATP binding	GO:0006468//protein phosphorylation;GO:0006468//protein phosphorylation
MD14G1008500	-0.160806	0	Unchanged	2.45119	2.19265	-0.160806	0.664412	0.919449	no	0.01	0.01	0	1	1	no	-	-	-	-	-	-	-	-	-
MD07G1103200	0.0148781	0.11	Unchanged	6.44291	6.5097	0.0148781	0.560063	0.881879	no	0.25	0.27	0.11	0.611431	0.882307	no	N	TMV resistance protein N OS=Nicotiana glutinosa GN=N PE=1 SV=1	-	-	-	-	-	GO:0005515//protein binding;GO:0043531//ADP binding	GO:0006952//defense response;GO:0006952//defense response;GO:0006952//defense response;GO:0006952//defense response
MD14G1055200	-1.15746	1.16	Unchanged	0.023192	0.010397	-1.15746	1	1	no	0.43	0.96	1.16	1	1	no	LECRKS5	Probable L-type lectin-domain containing receptor kinase S.5 OS=Arabidopsis thaliana GN=LECRKS5 PE=2 SV=1	-	-	-	-	-	GO:0004672//protein kinase activity;GO:0004672//protein kinase activity;GO:0004672//protein kinase activity;GO:0004674//protein serine/threonine kinase activity;GO:0004713//protein tyrosine kinase activity;GO:0005524//ATP binding;GO:0005524//ATP binding;GO:0005524//ATP binding;GO:0005524//ATP binding;GO:0030246//carbohydrate binding	GO:0006468//protein phosphorylation;GO:0006468//protein phosphorylation;GO:0006468//protein phosphorylation;GO:0006468//protein phosphorylation;GO:0006468//protein phosphorylation
MD02G1234800	-0.0217744	0.47	Unchanged	0.681995	0.671779	-0.0217744	0.893474	0.982837	no	0.18	0.25	0.47	0.994729	0.998619	no	GDPDL2	Glycerophosphodiester phosphodiesterase protein kinase domain-containing GDPDL2 OS=Arabidopsis thaliana GN=GDPDL2 PE=1 SV=1	-	-	-	-	-	GO:0004672//protein kinase activity;GO:0004672//protein kinase activity;GO:0004672//protein kinase activity;GO:0004674//protein serine/threonine kinase activity;GO:0004713//protein tyrosine kinase activity;GO:0005524//ATP binding;GO:0005524//ATP binding;GO:0005524//ATP binding;GO:0005524//ATP binding	GO:0006468//protein phosphorylation;GO:0006468//protein phosphorylation;GO:0006468//protein phosphorylation;GO:0006468//protein phosphorylation;GO:0006468//protein phosphorylation
MD12G1257700	0.0680398	-0.32	Unchanged	7.53511	7.89899	0.0680398	0.457711	0.834851	no	0.81	0.65	-0.32	0.0783141	0.421305	no	RGP5	reversibly glycosylated polypeptide / UDP-arabinopyranose mutase [EC:2.4.1.- 5.4.99.30]	Metabolism	Carbohydrate metabolism	ko00520//Amino sugar and nucleotide sugar metabolism	K13379	-	GO:0016866//intramolecular transferase activity;GO:0016866//intramolecular transferase activity	GO:0030244//cellulose biosynthetic process;GO:0030244//cellulose biosynthetic process
MD06G1135700	-0.409523	0.5	Unchanged	10.1834	7.66679	-0.409523	0.0393292	0.293441	no	0.55	0.78	0.5	0.426068	0.795931	no	NAC083	NAC domain-containing protein 83 OS=Arabidopsis thaliana GN=NAC083 PE=1 SV=1	-	-	-	-	-	GO:0003677//DNA binding;GO:0003677//DNA binding;GO:0003677//DNA binding	-
MD06G1158600	0.686231	-0.87	Unchanged	0.260437	0.419063	0.686231	1	1	no	1.79	0.98	-0.87	0.34996	0.747288	no	RIN4	RPM1-interacting protein 4 OS=Arabidopsis thaliana GN=RIN4 PE=1 SV=1	-	-	-	-	-	-	-
MD17G1149600	0.0139503	0.11	Unchanged	35.0072	35.3474	0.0139503	0.475634	0.841718	no	0.87	0.94	0.11	0.476682	0.822521	no	-	Multicystatin OS=Solanum tuberosum PE=1 SV=1	-	-	-	-	-	GO:0004869//cysteine-type endopeptidase inhibitor activity;GO:0004869//cysteine-type endopeptidase inhibitor activity;GO:0004869//cysteine-type endopeptidase inhibitor activity	-
MD07G1059600	0.00507685	-0.5	Unchanged	7.10541	7.13045	0.00507685	0.635877	0.909917	no	0.58	0.41	-0.5	0.00360677	0.0833453	no	-	-	-	-	-	-	-	-	-
MD08G1132000	0	0	Unchanged	0.0001	0.0001	0	1	1	no	100	100	0	1	1	no	-	-	-	-	-	-	-	-	-
MD06G1234500	-3.07165	3.09	Unchanged	0.489584	0.058233	-3.07165	1	1	no	0.02	0.17	3.09	1	1	no	ZHD1	Zinc-finger homeodomain protein 2 OS=Arabidopsis thaliana GN=ZHD1 PE=1 SV=1	-	-	-	-	-	GO:0003677//DNA binding;GO:0003677//DNA binding	-
MD09G1163500	-0.0211472	-0.13	Unchanged	24.5046	24.148	-0.0211472	0.804358	0.963146	no	2.62	2.4	-0.13	0.113529	0.494347	no	YLMG1-2	YlmG homolog protein 1-2, chloroplastic OS=Arabidopsis thaliana GN=YLMG1-2 PE=2 SV=1	-	-	-	-	GO:0016020//membrane	-	-
MD04G1238000	0.00384144	0.04	Unchanged	10.0914	10.1183	0.00384144	0.571623	0.887632	no	0.38	0.39	0.04	0.45171	0.809828	no	RPP8L2	Probable disease resistance RPP8-like protein 2 OS=Arabidopsis thaliana GN=RPP8L2 PE=3 SV=1	-	-	-	-	-	GO:0043531//ADP binding	GO:0006952//defense response;GO:0006952//defense response;GO:0006952//defense response;GO:0006952//defense response
MD15G1069200	-0.384964	0.23	Unchanged	6.30264	4.82655	-0.384964	0.213787	0.642606	no	0.68	0.8	0.23	0.894454	0.975434	no	-	-	-	-	-	-	-	-	-
MD12G1146200	-0.267236	0.56	Unchanged	11.4416	9.50692	-0.267236	0.123468	0.509441	no	0.34	0.5	0.56	0.224312	0.638589	no	Gid4	Glucose-induced degradation protein 4 homolog OS=Mus musculus GN=Gid4 PE=2 SV=1	-	-	-	-	-	-	-
MD10G1134300	0	0	Unchanged	0.0001	0.0001	0	1	1	no	100	100	0	1	1	no	-	-	-	-	-	-	-	-	-
MD10G1321600	0.690547	0.14	Unchanged	1.70975	2.75935	0.690547	3.41e-05	0.00207143	no	0.1	0.11	0.14	0.593727	0.87694	no	SS3	Soluble starch synthase 3, chloroplastic/amyloplastic OS=Solanum tuberosum GN=SS3 PE=1 SV=1	-	-	-	-	-	GO:2001070//starch binding;GO:2001070//starch binding;GO:2001070//starch binding;GO:2001070//starch binding;GO:2001070//starch binding;GO:2001070//starch binding	-
MD09G1242500	-0.00174935	0.28	Unchanged	20.0182	19.9939	-0.00174935	0.64662	0.914026	no	1.34	1.63	0.28	0.828676	0.955928	no	At4g28440	replication factor A1	Genetic Information Processing;Genetic Information Processing;Genetic Information Processing;Genetic Information Processing	Replication and repair;Replication and repair;Replication and repair;Replication and repair	ko03420//Nucleotide excision repair;ko03030//DNA replication;ko03440//Homologous recombination;ko03430//Mismatch repair	K07466;K07466;K07466;K07466	-	-	-
MD10G1074900	-0.76046	-0.03	Unchanged	0.375356	0.221576	-0.76046	1	1	no	0.44	0.43	-0.03	0.989042	0.99694	no	ceeh-1	Epoxide hydrolase 1 OS=Caenorhabditis elegans GN=ceeh-1 PE=1 SV=1	-	-	-	-	-	-	-
MD07G1211000	-1.28125	1.28	Unchanged	0.143921	0.0592145	-1.28125	1	1	no	0.07	0.17	1.28	1	1	no	-	-	-	-	-	-	-	-	-
MD11G1226100	0	0	Unchanged	0.0001	0.0001	0	1	1	no	100	100	0	1	1	no	ABCB17	ABC transporter B family member 17 OS=Arabidopsis thaliana GN=ABCB17 PE=3 SV=1	-	-	-	-	GO:0016021//integral component of membrane;GO:0016021//integral component of membrane	GO:0005524//ATP binding;GO:0005524//ATP binding	GO:0006810//transport;GO:0006810//transport;GO:0055085//transmembrane transport;GO:0055085//transmembrane transport
MD14G1152800	7.61261	-6.03	Unchanged	0.0001	0.0195715	7.61261	1	1	no	100	1.53	-6.03	1	1	no	HSD1	11-beta-hydroxysteroid dehydrogenase 1B OS=Arabidopsis thaliana GN=HSD1 PE=1 SV=1	-	-	-	-	-	GO:0016491//oxidoreductase activity;GO:0016491//oxidoreductase activity;GO:0016491//oxidoreductase activity;GO:0016491//oxidoreductase activity	GO:0008152//metabolic process;GO:0008152//metabolic process;GO:0008152//metabolic process;GO:0008152//metabolic process
MD15G1075200	-0.168833	1.44	Unchanged	1.7923	1.59436	-0.168833	0.657269	0.917861	no	0.18	0.49	1.44	0.141893	0.536668	no	CYCA3-4	Cyclin-A3-4 OS=Arabidopsis thaliana GN=CYCA3-4 PE=1 SV=1	-	-	-	-	GO:0005634//nucleus	GO:0019901//protein kinase binding	GO:0000079//regulation of cyclin-dependent protein serine/threonine kinase activity;GO:0051726//regulation of cell cycle
MD12G1251600	0	-1.18	Unchanged	0.0001	0.0001	0	1	1	no	2500	1100	-1.18	1	1	no	GDPDL2	Glycerophosphodiester phosphodiesterase protein kinase domain-containing GDPDL2 OS=Arabidopsis thaliana GN=GDPDL2 PE=1 SV=1	-	-	-	-	-	GO:0004672//protein kinase activity;GO:0004672//protein kinase activity;GO:0005524//ATP binding	GO:0006468//protein phosphorylation;GO:0006468//protein phosphorylation
MD15G1403200	-0.099524	0.33	Unchanged	6.59711	6.15735	-0.099524	0.781483	0.956299	no	0.7	0.88	0.33	0.704585	0.917207	no	-	elongation factor 1-gamma	-	-	-	-	GO:0005853//eukaryotic translation elongation factor 1 complex;GO:0005853//eukaryotic translation elongation factor 1 complex;GO:0005853//eukaryotic translation elongation factor 1 complex;GO:0005853//eukaryotic translation elongation factor 1 complex	GO:0003746//translation elongation factor activity;GO:0003746//translation elongation factor activity;GO:0003746//translation elongation factor activity;GO:0003746//translation elongation factor activity;GO:0005515//protein binding;GO:0005515//protein binding	GO:0006414//translational elongation;GO:0006414//translational elongation;GO:0006414//translational elongation;GO:0006414//translational elongation
MD13G1110600	-1.84406	1.7	Unchanged	0.266547	0.0742435	-1.84406	1	1	no	0.04	0.13	1.7	1	1	no	-	-	-	-	-	-	-	-	-
MD10G1205700	0	0	Unchanged	0.0001	0.0001	0	1	1	no	100	100	0	1	1	no	-	-	-	-	-	-	-	-	-
MD01G1200800	-0.46878	0.42	Unchanged	0.353112	0.25515	-0.46878	0.214435	0.643053	no	0.03	0.04	0.42	1	1	no	-	-	-	-	-	-	-	-	-
MD07G1228500	-0.380311	0.24	Unchanged	23.7556	18.2508	-0.380311	0.0237944	0.225255	no	0.92	1.09	0.24	0.899655	0.976027	no	ERD15	Protein EARLY RESPONSIVE TO DEHYDRATION 15 OS=Arabidopsis thaliana GN=ERD15 PE=1 SV=1	-	-	-	-	-	-	-
MD03G1117500	-0.268058	0.52	Unchanged	14.7776	12.2718	-0.268058	0.0411014	0.299943	no	1.29	1.85	0.52	0.0227034	0.232366	no	PDIL1-4	protein disulfide-isomerase A1 [EC:5.3.4.1]	Genetic Information Processing	Folding, sorting and degradation	ko04141//Protein processing in endoplasmic reticulum	K09580	GO:0005783//endoplasmic reticulum	GO:0009055//electron carrier activity;GO:0009055//electron carrier activity;GO:0009055//electron carrier activity;GO:0015035//protein disulfide oxidoreductase activity;GO:0015035//protein disulfide oxidoreductase activity;GO:0015035//protein disulfide oxidoreductase activity;GO:0016853//isomerase activity;GO:0016853//isomerase activity	GO:0006662//glycerol ether metabolic process;GO:0006662//glycerol ether metabolic process;GO:0006662//glycerol ether metabolic process;GO:0045454//cell redox homeostasis;GO:0045454//cell redox homeostasis;GO:0045454//cell redox homeostasis;GO:0045454//cell redox homeostasis;GO:0045454//cell redox homeostasis;GO:0045454//cell redox homeostasis;GO:0045454//cell redox homeostasis
MD02G1237700	0	0	Unchanged	0.0001	0.0001	0	1	1	no	100	100	0	1	1	no	RING1	E3 ubiquitin-protein ligase RING1 OS=Gossypium hirsutum GN=RING1 PE=1 SV=1	-	-	-	-	-	GO:0005515//protein binding;GO:0005515//protein binding;GO:0005515//protein binding;GO:0008270//zinc ion binding;GO:0008270//zinc ion binding;GO:0008270//zinc ion binding	-
MD11G1267900	0.025877	0.1	Unchanged	23.2427	23.6634	0.025877	0.400498	0.799538	no	0.56	0.6	0.1	0.521247	0.846042	no	LRR-RLK	Probable leucine-rich repeat receptor-like serine/threonine-protein kinase At3g14840 OS=Arabidopsis thaliana GN=LRR-RLK PE=2 SV=1	-	-	-	-	-	GO:0004672//protein kinase activity;GO:0004672//protein kinase activity;GO:0004672//protein kinase activity;GO:0004674//protein serine/threonine kinase activity;GO:0004713//protein tyrosine kinase activity;GO:0005515//protein binding;GO:0005515//protein binding;GO:0005524//ATP binding;GO:0005524//ATP binding;GO:0005524//ATP binding	GO:0006468//protein phosphorylation;GO:0006468//protein phosphorylation;GO:0006468//protein phosphorylation;GO:0006468//protein phosphorylation;GO:0006468//protein phosphorylation
MD11G1317200	0.724984	-1.8	Unchanged	0.0292855	0.0484055	0.724984	1	1	no	2.9	0.83	-1.8	1	1	no	-	-	-	-	-	-	-	-	-
MD00G1002600	0	0	Unchanged	0.0001	0.0001	0	1	1	no	100	100	0	1	1	no	BHLH120	Transcription factor bHLH120 OS=Arabidopsis thaliana GN=BHLH120 PE=2 SV=2	-	-	-	-	-	GO:0046983//protein dimerization activity;GO:0046983//protein dimerization activity	-
MD11G1079800	0.584569	-0.47	Unchanged	5.92792	8.88946	0.584569	0.0143983	0.16681	no	0.9	0.65	-0.47	0.0510874	0.348023	no	RPL4	50S ribosomal protein L4, chloroplastic OS=Arabidopsis thaliana GN=RPL4 PE=2 SV=2	-	-	-	-	GO:0005840//ribosome;GO:0005840//ribosome;GO:0005840//ribosome	GO:0003735//structural constituent of ribosome;GO:0003735//structural constituent of ribosome;GO:0003735//structural constituent of ribosome	GO:0006412//translation;GO:0006412//translation;GO:0006412//translation
MD05G1132300	-0.185789	4.81	Unchanged	0.825543	0.725792	-0.185789	1	1	no	0.01	0.28	4.81	1	1	no	-	-	-	-	-	-	-	-	-
MD06G1100700	0	0	Unchanged	0.0001	0.0001	0	1	1	no	100	100	0	1	1	no	At2g47850	Zinc finger CCCH domain-containing protein 32 OS=Arabidopsis thaliana GN=At2g47850 PE=2 SV=2	-	-	-	-	-	GO:0046872//metal ion binding;GO:0046872//metal ion binding;GO:0046872//metal ion binding;GO:0046872//metal ion binding	-
MD07G1261900	0.369072	-0.41	Unchanged	23.732	30.6503	0.369072	1.14e-05	0.000884439	no	1.73	1.3	-0.41	0.00261072	0.070277	no	SDH	L-iditol 2-dehydrogenase [EC:1.1.1.14]	Metabolism;Metabolism;Metabolism	Global and overview maps;Carbohydrate metabolism;Carbohydrate metabolism	ko01100//Metabolic pathways;ko00040//Pentose and glucuronate interconversions;ko00051//Fructose and mannose metabolism	K00008;K00008;K00008	-	GO:0008270//zinc ion binding;GO:0008270//zinc ion binding;GO:0008270//zinc ion binding;GO:0016491//oxidoreductase activity;GO:0016491//oxidoreductase activity;GO:0016491//oxidoreductase activity;GO:0016491//oxidoreductase activity;GO:0016491//oxidoreductase activity	GO:0055114//oxidation-reduction process;GO:0055114//oxidation-reduction process;GO:0055114//oxidation-reduction process;GO:0055114//oxidation-reduction process
MD05G1330800	0.579254	-0.54	Unchanged	0.0630155	0.09415	0.579254	1	1	no	0.16	0.11	-0.54	1	1	no	SD129	G-type lectin S-receptor-like serine/threonine-protein kinase SD1-29 OS=Arabidopsis thaliana GN=SD129 PE=1 SV=1	-	-	-	-	-	-	GO:0048544//recognition of pollen
MD15G1263200	-0.0420483	0.75	Unchanged	3.92104	3.80841	-0.0420483	0.956763	0.994465	no	0.22	0.37	0.75	0.354926	0.750524	no	At5g66910	Probable disease resistance protein At5g66910 OS=Arabidopsis thaliana GN=At5g66910 PE=2 SV=1	-	-	-	-	-	GO:0005515//protein binding	-
MD07G1133200	0	0	Unchanged	0.0001	0.0001	0	1	1	no	100	100	0	1	1	no	-	-	-	-	-	-	-	-	-
MD02G1278000	-0.0174198	0.06	Unchanged	42.5851	42.074	-0.0174198	0.718212	0.937265	no	0.23	0.24	0.06	0.516648	0.844081	no	eri2	ERI1 exoribonuclease 2 [EC:3.1.-.-]	-	-	-	-	-	GO:0003676//nucleic acid binding;GO:0004527//exonuclease activity;GO:0008270//zinc ion binding	-
MD07G1103100	-0.21211	-0.07	Unchanged	1.57027	1.35557	-0.21211	0.61222	0.904758	no	1.04	0.99	-0.07	0.69411	0.913914	no	ARPC5A	Actin-related protein 2/3 complex subunit 5A OS=Arabidopsis thaliana GN=ARPC5A PE=1 SV=2	-	-	-	-	GO:0005856//cytoskeleton;GO:0005856//cytoskeleton;GO:0005856//cytoskeleton;GO:0005856//cytoskeleton	-	GO:0030833//regulation of actin filament polymerization;GO:0030833//regulation of actin filament polymerization;GO:0030833//regulation of actin filament polymerization;GO:0030833//regulation of actin filament polymerization
MD08G1126700	0.0756127	0.49	Unchanged	6.28949	6.62792	0.0756127	0.556111	0.880781	no	0.05	0.07	0.49	0.889914	0.974061	no	-	-	-	-	-	-	-	-	-
MD00G1048400	-0.0634567	-0.01	Unchanged	2.58419	2.47298	-0.0634567	0.988913	1	no	5.39	5.34	-0.01	0.368624	0.760242	no	CLC2	Clathrin light chain 2 OS=Arabidopsis thaliana GN=CLC2 PE=1 SV=1	-	-	-	-	GO:0030130//clathrin coat of trans-Golgi network vesicle;GO:0030130//clathrin coat of trans-Golgi network vesicle;GO:0030132//clathrin coat of coated pit;GO:0030132//clathrin coat of coated pit	GO:0005198//structural molecule activity;GO:0005198//structural molecule activity	GO:0006886//intracellular protein transport;GO:0006886//intracellular protein transport;GO:0016192//vesicle-mediated transport;GO:0016192//vesicle-mediated transport
MD10G1132200	0	0	Unchanged	0.0001	0.0001	0	1	1	no	100	100	0	1	1	no	-	-	-	-	-	-	-	-	-
MD08G1249500	-0.0418529	0.3	Unchanged	4.56606	4.4355	-0.0418529	0.916366	0.985147	no	0.56	0.69	0.3	0.627024	0.888249	no	STI	Protein STICHEL OS=Arabidopsis thaliana GN=STI PE=1 SV=2	-	-	-	-	GO:0009360//DNA polymerase III complex	GO:0000166//nucleotide binding;GO:0003677//DNA binding;GO:0003887//DNA-directed DNA polymerase activity;GO:0003887//DNA-directed DNA polymerase activity;GO:0005524//ATP binding;GO:0017111//nucleoside-triphosphatase activity	GO:0006260//DNA replication;GO:0006260//DNA replication
MD08G1107400	-0.252078	0.29	Unchanged	0.0543995	0.0456785	-0.252078	1	1	no	0.18	0.22	0.29	1	1	no	MYB44	Transcription factor MYB44 OS=Arabidopsis thaliana GN=MYB44 PE=2 SV=1	-	-	-	-	-	GO:0003677//DNA binding;GO:0003677//DNA binding;GO:0003677//DNA binding;GO:0003682//chromatin binding;GO:0003682//chromatin binding	-
MD03G1245100	0	0	Unchanged	0.0001	0.0001	0	1	1	no	100	100	0	1	1	no	D4H	Deacetoxyvindoline 4-hydroxylase OS=Catharanthus roseus GN=D4H PE=1 SV=2	-	-	-	-	-	-	-
MD12G1093800	-0.206334	0.91	Unchanged	4.065	3.52329	-0.206334	0.430299	0.81779	no	0.25	0.47	0.91	0.206652	0.616862	no	SCAB2	Stomatal closure-related actin-binding protein 2 OS=Arabidopsis thaliana GN=SCAB2 PE=2 SV=1	-	-	-	-	-	-	-
MD14G1069700	0.00962287	-0.09	Unchanged	29.1417	29.3367	0.00962287	0.509224	0.859441	no	0.64	0.6	-0.09	0.0135092	0.176527	no	CPK8	calcium-dependent protein kinase [EC:2.7.11.1]	Organismal Systems	Environmental adaptation	ko04626//Plant-pathogen interaction	K13412	-	GO:0004672//protein kinase activity;GO:0004672//protein kinase activity;GO:0004672//protein kinase activity;GO:0004674//protein serine/threonine kinase activity;GO:0004713//protein tyrosine kinase activity;GO:0005509//calcium ion binding;GO:0005509//calcium ion binding;GO:0005509//calcium ion binding;GO:0005509//calcium ion binding;GO:0005509//calcium ion binding;GO:0005509//calcium ion binding;G…	GO:0006468//protein phosphorylation;GO:0006468//protein phosphorylation;GO:0006468//protein phosphorylation;GO:0006468//protein phosphorylation;GO:0006468//protein phosphorylation
MD04G1127600	-0.000478494	0.38	Unchanged	2.89797	2.897	-0.000478494	0.789371	0.958224	no	0.33	0.43	0.38	0.633388	0.891101	no	PAE5	O-palmitoleoyl-L-serine hydrolase [EC:3.1.1.98]	-	-	-	-	-	-	-
[truncated: 44,036 more rows]
